# Supplementary material for: Drawing Links from Transcriptome to Metabolites: The Evolution of Aroma in the Ripening Berry of Moscato Bianco (Vitis vinifera L.)
Source: Front Plant Sci. 2017 May 16;8:780. doi: 10.3389/fpls.2017.00780 (PMC5432621; doi:10.3389/fpls.2017.00780)
Supplement: Supplementary file 2 [file Table2.xlsx]

## Sheet: CRIBI
Supplementary Table S2: Annotation of the 14,562 probes spotted on the Grape AROS V1.0 array. In the first sheet (CRIBI) 10,377 oligo sequences were directly aligned to the V1 gene predictions at CRIBI (http://genomes.cribi.unipd.it/grape/) by using blastN with standard parameters and sequence identity ≥ 90%. Of these, 9,287 probes were mapped onto 7,162 V1 gene predictions after setting a minimu…
Probe ID	Gene prediction ID	Chromosomal position 12X	Functional annotation	Best Arabidopsis match
Vv_10000002	VIT_01s0127g00470	chr01_07835573_07837529	Galactinol synthase	AT1G60470
Vv_10000005	VIT_06s0004g04640	chr06_05615800_05616794	Metallothionein 2b
Vv_10000006	VIT_13s0019g02770	chr13_04006363_04007091	Heat shock protein 17.6 kDa class I	AT5G59720
Vv_10000007	VIT_01s0137g00790	chr01_07280482_07281045	No hit
Vv_10000008	VIT_14s0108g00520	chr14_29290420_29291139	Protease inhibitor/seed storage/lipid transfer protein (LTP)	AT4G33355
Vv_10000009	VIT_19s0090g00420	chr19_06579962_06581193	Translation initiation factor eIF-1	AT5G54940
Vv_10000010	VIT_16s0050g00390	chr16_17209326_17213833	4-coumarate-CoA ligase	AT3G48990
Vv_10000012	VIT_04s0008g01510	chr04_01223278_01224822	Heat shock protein 17.6 kDa class II	AT5G12020
Vv_10000016	VIT_03s0038g01830	chr03_01283253_01285733	Proline-rich protein 4	AT4G38770
Vv_10000017	VIT_16s0050g01990	chr16_18965490_18966198	Unknown
Vv_10000019	VIT_16s0098g01530	chr16_21707403_21708088	Unknown protein
Vv_10000022	VIT_17s0000g02750	chr17_02538338_02540895	Auxin-dependent protein (ARCA)	AT1G48630
Vv_10000023	VIT_04s0008g01580	chr04_01248569_01249249	Heat shock protein 17.6 kDa class II	AT5G12020
Vv_10000024	VIT_09s0054g00890	chr09_21769626_21778772	V-type H+-transporting ATPase subunit A	AT1G78900
Vv_10000028	VIT_04s0008g01480	chr04_01213604_01219941	NOL1/NOP2/sun family protein	AT5G26180
Vv_10000030	VIT_07s0104g00510	chr07_01745215_01748199	MRNA-binding protein precursor	AT3G63140
Vv_10000031	VIT_14s0171g00120	chr14_25992236_25995775	Unknown protein	AT3G27210
Vv_10000037	VIT_08s0040g01890	chr08_12986520_12988082	Aquaporin PIP2;4	AT5G60660
Vv_10000038	VIT_18s0089g01270	chr18_29188982_29189738	Heat shock protein precursor 22.0 kDa class IV	AT4G10250
Vv_10000040	VIT_14s0068g00520	chr14_24253217_24259740	F-box domain containing protein	AT5G39250
Vv_10000041	VIT_13s0067g00710	chr13_random_00386185_00389912	Nascent polypeptide associated complex alpha chain	AT3G12390
Vv_10000042	VIT_05s0020g03180	chr05_04942932_04943720	Photosystem I reaction center subunit II, chloroplast precursor	AT1G03130
Vv_10000043	VIT_19s0090g01340	chr19_07399651_07400259	No hit
Vv_10000048	VIT_05s0062g00210	chr05_18363054_18370074	Vacuolar ATP synthase subunit F
Vv_10000049	VIT_00s0283g00030	chrUn_21173412_21176682	Calnexin 1 (CNX1)	AT5G61790
Vv_10000050	VIT_08s0040g01890	chr08_12986520_12988082	Aquaporin PIP2;4	AT5G60660
Vv_10000053	VIT_15s0045g01310	chr15_07079032_07090195	UMP-CMP kinase	AT5G26667
Vv_10000054	VIT_04s0079g00600	chr04_11271833_11278144	Glutamate decarboxylase 1	AT5G17330
Vv_10000056	VIT_05s0077g00910	chr05_00690238_00694238	DNA-binding enhancer protein	AT3G06610
Vv_10000061	VIT_12s0028g02020	chr12_02679179_02692976	Multiprotein-bridging factor 1a MBF1A	AT2G42680
Vv_10000062	VIT_13s0101g00470	chr13_12750836_12754533	Ribosomal protein S25 (RPS25E) 40S	AT2G21580
Vv_10000063	VIT_11s0016g02120	chr11_01713099_01719827	Density-regulated protein DRP1	AT5G11900
Vv_10000064	VIT_03s0038g04560	chr03_03343719_03347347	Ribosomal protein S25 (RPS25E) 40S	AT2G21580
Vv_10000066	VIT_05s0094g01520	chr05_24796799_24802588	Late embryogenesis abundant protein	AT2G44060
Vv_10000068	VIT_06s0009g03590	chr06_16879478_16882152	Unknown protein	AT3G07910
Vv_10000069	VIT_04s0008g06320	chr04_06188007_06199220	Unknown protein	AT2G25280
Vv_10000071	VIT_12s0059g01310	chr12_06255066_06262616	SUM2 (small ubiquitin-like modifier 2)	AT4G26840
Vv_10000076	VIT_14s0066g01190	chr14_27686801_27687862	Unknown protein	AT3G27880
Vv_10000077	VIT_13s0064g01260	chr13_23127104_23128471	DNA-damage-repair/toleration protein (DRT100)
Vv_10000078	VIT_12s0059g00500	chr12_05334505_05350788	No hit
Vv_10000079	VIT_19s0177g00110	chr19_05931656_05931942	Translation initiation factor eIF-1	AT4G27130
Vv_10000080	VIT_02s0154g00320	chr02_05141572_05142327	Protease inhibitor/seed storage/lipid transfer protein (LTP)	AT2G45180
Vv_10000081	VIT_12s0028g02450	chr12_03187964_03189752	Cytochrome oxidase, subunit I	ATMG01360
Vv_10000082	VIT_00s0225g00020	chrUn_14568870_14569535	Ribosomal protein L27A (RPL27aC) 60S	AT1G70600
Vv_10000084	VIT_12s0059g02370	chr12_07163065_07166098	Translation initiation factor eIF-1	AT1G54290
Vv_10000085	VIT_14s0066g02560	chr14_28755934_28756776	Thioredoxin H-type 2 (Trx-H-2)	AT5G39950
Vv_10000086	VIT_07s0005g01330	chr07_03855808_03860079	SAR1 (secretion-associated ras)	AT4G02080
Vv_10000087	VIT_02s0012g02120	chr02_08849450_08856306	Defender against cell death 1 (DAD1)	AT1G32210
Vv_10000095	VIT_12s0134g00240	chr12_07768803_07769369	Avr9/Cf-9 rapidly elicited protein 20	AT4G27280
Vv_10000096	VIT_04s0008g05590	chr04_05066705_05067497	F-type H+-transporting ATPase b chain CfoII	AT4G32260
Vv_10000097	VIT_17s0000g00340	chr17_00238286_00249241	ATP-dependent Clp protease ATP-binding subunit (CD4B)	AT5G50920
Vv_10000098	VIT_19s0014g02690	chr19_02756648_02757212	Unknown protein	AT2G25720
Vv_10000100	VIT_14s0068g01940	chr14_25605002_25609466	Protein transport protein SEC61 gamma subunit	AT5G50460
Vv_10000101	VIT_02s0087g00770	chr02_18345685_18354668	ABC transporter E member 1	AT4G19210
Vv_10000103	VIT_06s0004g02770	chr06_03463202_03485990	SIT4 phosphatase-associated	AT1G07990
Vv_10000104	VIT_07s0005g03400	chr07_06272320_06274307	Globulin 11S	AT4G28520
Vv_10000105	VIT_04s0008g06000	chr04_05696594_05697725	Ethylene-responsive transcription factor ERF003	AT5G25190
Vv_10000106	VIT_19s0090g01000	chr19_07105576_07108433	VTC2 (vitamin C defective)	AT4G26850
Vv_10000112	VIT_00s0505g00040	chrUn_30804048_30810786	Unknown
Vv_10000113	VIT_06s0004g03240	chr06_04011874_04014828	Elongation factor 1-alpha 1	AT5G60390
Vv_10000115	VIT_08s0058g00820	chr08_10017277_10027206	ALPHA-SNAP2 (alpha-soluble nsf attachment protein)	AT3G56190
Vv_10000120	VIT_05s0077g01990	chr05_01549630_01551942	Epoxide hydrolase 2	AT4G02340
Vv_10000121	VIT_01s0137g00430	chr01_06955265_06957995	Cellulase	AT1G13130
Vv_10000123	VIT_04s0008g03930	chr04_03274443_03276127	RD22	AT5G25610
Vv_10000124	VIT_04s0008g03930	chr04_03274443_03276127	RD22	AT5G25610
Vv_10000125	VIT_04s0008g03950	chr04_03287257_03289094	RD22	AT5G25610
Vv_10000126	VIT_16s0013g00520	chr16_05694463_05702976	RAB GTPase RAB1C	AT4G17530
Vv_10000127	VIT_02s0033g01330	chr02_16785867_16789390	Acyl-CoA binding protein	AT1G31812
Vv_10000128	VIT_02s0025g04350	chr02_03829838_03832437	C2 domain protein	AT1G63220
Vv_10000130	VIT_07s0031g00050	chr07_16300918_16302994	Cysteine proteinase	AT1G47128
Vv_10000131	VIT_16s0022g00960	chr16_12517766_12518431	Invertase/pectin methylesterase inhibitor	AT5G62350
Vv_10000132	VIT_18s0001g13250	chr18_11297040_11299715	Thioredoxin H-type 1	AT3G51030
Vv_10000133	VIT_17s0000g06350	chr17_06886280_06887463	LHCA4 (Photosystem I light harvesting complex gene 4)	AT3G47470
Vv_10000136	VIT_05s0094g00330	chr05_23649929_23657967	Chitinase, class IV [Vitis vinifera]	AT3G54420
Vv_10000139	VIT_05s0094g00350	chr05_23662399_23675612	Chitinase class IV	AT3G54420
Vv_10000140	VIT_14s0128g00200	chr14_02879208_02880680	7S globulin precursor, basic	AT1G03220
Vv_10000142	VIT_12s0028g00970	chr12_random_01474833_01476354	Ribosomal protein S7	ATCG00900
Vv_10000145	VIT_02s0033g00980	chr02_15969575_15972858	NADH-plastoquinone oxidoreductase subunit 2	ATCG01250
Vv_10000146	VIT_14s0060g00480	chr14_00449722_00452330	S-adenosylmethionine synthetase 1 (SAM1)	AT1G02500
Vv_10000148	VIT_05s0020g00670	chr05_02540079_02542121	S-adenosylmethionine synthetase 1 (SAM1)	AT1G02500
Vv_10000151	VIT_17s0000g07510	chr17_08454417_08456129	Myb family	AT1G70000
Vv_10000153	VIT_03s0038g00670	chr03_00592539_00594503	fructose-bisphosphate aldolase, chloroplast precursor	AT2G21330
Vv_10000154	VIT_04s0023g03010	chr04_19605037_19607046	fructose-bisphosphate aldolase, chloroplast precursor	AT4G38970
Vv_10000156	VIT_17s0000g10430	chr17_12807078_12811952	Glyceraldehyde-3-phosphate dehydrogenase, cytosolic 3	AT1G13440
Vv_10000161	VIT_11s0037g01130	chr11_10203045_10204894	TET8 (tetraspanin8)	AT2G23810
Vv_10000163	VIT_00s0246g00170	chrUn_17197906_17199144	C-type cytochrome synthesis protein	ATCG01040
Vv_10000164	VIT_00s0246g00140	chrUn_17191554_17194876	NADH-plastoquinone oxidoreductase subunit 5	ATCG01010
Vv_10000165	VIT_00s0438g00010	chrUn_29057309_29063508	Cytochrome c oxidase subunit 2	ATMG00160
Vv_10000166	VIT_09s0002g04320	chr09_03956719_03958616	Photosystem I reaction center subunit VI PSAH	AT1G52230
Vv_10000171	VIT_04s0044g00580	chr04_21427866_21431057	Actin 7 (ACT7) / actin 2	AT5G09810
Vv_10000172	VIT_15s0024g00040	chr15_00124100_00125350	LHCA3 (Photosystem I light harvesting complex gene 3)	AT1G61520
Vv_10000174	VIT_13s0019g01550	chr13_random_03069367_03070227	Protease inhibitor/seed storage/lipid transfer protein (LTP)	AT4G30880
Vv_10000175	VIT_11s0016g00200	chr11_random_00230922_00232464	CBL-interacting protein kinase 6 (CIPK6)	AT4G30960
Vv_10000176	VIT_05s0077g01580	chr05_01263801_01264645	Pathogenesis protein 10 [Vitis vinifera]	AT1G24020
Vv_10000179	VIT_18s0001g01130	chr18_01778921_01780342	Alpha-expansin 1 precursor	AT1G20190
Vv_10000181	VIT_11s0016g01220	chr11_00967279_00968160	Auxin-binding protein ABP19a precursor	AT5G20630
Vv_10000182	VIT_01s0010g03900	chr01_21368964_21386383	SEPALLATA3	AT1G24260
Vv_10000183	VIT_10s0003g00090	chr10_01398003_01399270	DRM1 dormancy/auxin associated	AT1G28330
Vv_10000184	VIT_07s0031g00920	chr07_17118552_17121615	Inositol-3-phosphate synthase	AT2G22240
Vv_10000186	VIT_03s0038g00280	chr03_00256915_00260014	Cysteine proteinase	AT4G39090
Vv_10000189	VIT_02s0025g03600	chr02_03141213_03144014	Phospholipid hydroperoxide glutathione peroxidase	AT4G11600
Vv_10000191	VIT_09s0002g06040	chr09_05862879_05867476	Monothiol glutaredoxin-S15 (AtGrxS15)	AT3G15660
Vv_10000194	VIT_07s0031g01640	chr07_17739448_17745370	ABC transporter F member 8	AT5G64840
Vv_10000195	VIT_18s0001g07240	chr18_05477686_05481158	14-3-3 protein GF14 kappa (GRF8)	AT5G65430
Vv_10000197	VIT_13s0073g00560	chr13_14441307_14444078	DnaJ homolog, subfamily A, member 2	AT3G44110
Vv_10000198	VIT_07s0005g03310	chr07_06157797_06160867	Cofilin	AT2G31200
Vv_10000200	VIT_14s0128g00480	chr14_03097988_03109874	Translation initiation factor eIF-3 subunit 1	AT1G66070
Vv_10000201	VIT_14s0068g00920	chr14_24673459_24675059	Chalcone synthase (CHS)	AT5G13930
Vv_10000205	VIT_08s0056g00710	chr08_01023398_01029682	Protein kinase C inhibitor	AT3G56490
Vv_10000208	VIT_07s0141g00570	chr07_00323448_00324114	Photosystem II reaction centre W (PsbW)	AT2G30570
Vv_10000209	VIT_19s0140g00210	chr19_15779855_15781049	SOUL heme-binding	AT1G17100
Vv_10000210	VIT_07s0005g03360	chr07_06231151_06235245	Malate dehydrogenase, cytosolic	AT5G43330
Vv_10000213	VIT_18s0089g01170	chr18_29067665_29070719	LHCB5 (light harvesting complex of photosystem ii 5)	AT4G10340
Vv_10000214	VIT_04s0023g00410	chr04_16613820_16615344	Photosystem I subunit XI (PSAL)	AT4G12800
Vv_10000215	VIT_00s2086g00010	chrUn_41034442_41035462	1-aminocyclopropane-1-carboxylate oxidase 1	AT1G05010
Vv_10000217	VIT_00s1665g00010	chrUn_40069972_40072853	Bax inhibitor
Vv_10000220	VIT_06s0004g00470	chr06_00655111_00660136	Dicarboxylate/tricarboxylate carrier (DTC)	AT5G19760
Vv_10000221	VIT_17s0000g05110	chr17_05600225_05602640	CYP78A4	AT1G74110
Vv_10000222	VIT_12s0028g01080	chr12_01608245_01609968	Photosystem II oxygen-evolving complex precursor, 23kda PSBP	AT1G06680
Vv_10000224	VIT_07s0005g04750	chr07_07990670_07996481	Unknown protein	AT1G08480
Vv_10000225	VIT_01s0011g01820	chr01_01586729_01587964	Ribosomal protein L27 (RPL27C) 60S	AT4G15000
Vv_10000226	VIT_04s0023g02050	chr04_18564627_18568264	Inorganic pyrophosphatase	AT3G53620
Vv_10000227	VIT_00s0532g00040	chrUn_31430613_31431327	No hit
Vv_10000230	VIT_18s0001g12840	chr18_10940330_10945165	ADP-glucose pyrophosphorylase large subunit CagpL2	AT1G27680
Vv_10000232	VIT_13s0019g05130	chr13_06884840_06899770	Serine carboxypeptidase III	AT3G10410
Vv_10000234	VIT_05s0049g01760	chr05_09207738_09208604	Proton gradient regulation 5 (PGR5)	AT2G05620
Vv_10000235	VIT_12s0057g01200	chr12_09967097_09973949	Acetyl-CoA acetyltransferase, cytosolic 1	AT5G48230
Vv_10000238	VIT_08s0007g02580	chr08_16675055_16681296	Ubiquitin-conjugating enzyme E2 variant	AT3G52560
Vv_10000239	VIT_04s0008g03100	chr04_02564463_02571161	Unknown protein	AT4G31130
Vv_10000240	VIT_05s0020g04980	chr05_06897968_06915133	Meprin and TRAFy domain-containing protein	AT1G04300
Vv_10000241	VIT_08s0007g04210	chr08_18192168_18195753	Ribosomal protein L24 60S	AT3G53020
Vv_10000242	VIT_08s0007g07290	chr08_20892805_20898244	Translation initiation factor eIF-4E	AT5G18110
Vv_10000243	VIT_10s0003g02650	chr10_04633553_04636903	Ribosomal protein L32 (RPL32A) 60S	AT4G18100
Vv_10000244	VIT_17s0053g00620	chr17_15635286_15638594	Nascent polypeptide-associated complex subunit beta
Vv_10000247	VIT_18s0001g11550	chr18_09819460_09824402	Unknown
Vv_10000249	VIT_16s0022g01440	chr16_13451100_13455061	Transketolase, chloroplast precursor	AT2G45290
Vv_10000250	VIT_08s0058g01210	chr08_10702632_10703381	Non-specific lipid transfer protein LTP1	AT2G38540
Vv_10000251	VIT_08s0007g08390	chr08_21757942_21759076	Ozone-responsive stress protein	AT1G01170
Vv_10000252	VIT_14s0068g00680	chr14_24482406_24484689	Glyceraldehyde-3-phosphate dehydrogenase A, chloroplast precursor	AT1G12900
Vv_10000254	VIT_15s0046g01760	chr15_18605132_18607483	BTI1 (VIRB2- interacting protein 1)	AT4G23630
Vv_10000256	VIT_14s0083g00740	chr14_22886669_22892408	Amino acid permease	AT3G30390
Vv_10000257	VIT_14s0083g00740	chr14_22886669_22892408	Amino acid permease	AT3G30390
Vv_10000260	VIT_18s0001g03580	chr18_03389546_03393993	Ubiquitin-fold modifier 1 precursor	AT1G77710
Vv_10000262	VIT_01s0010g03620	chr01_20954792_20957007	LHCA2 (Photosystem I light harvesting complex gene 2)	AT3G61470
Vv_10000263	VIT_17s0000g00340	chr17_00238286_00249241	ATP-dependent Clp protease ATP-binding subunit (CD4B)	AT5G50920
Vv_10000264	VIT_11s0016g03210	chr11_02574483_02579566	NADP-dependent malic enzyme	AT5G25880
Vv_10000266	VIT_15s0046g01560	chr15_18496035_18501256	Unknown protein	AT2G46240
Vv_10000268	VIT_04s0044g00110	chr04_20801686_20803128	High-mobility group B 2	AT1G20696
Vv_10000269	VIT_07s0005g01250	chr07_03798763_03800403	Unknown protein	AT3G62580
Vv_10000273	VIT_10s0003g00990	chr10_02354101_02364128	Pyruvate decarboxylase isozyme 2	AT4G33070
Vv_10000275	VIT_15s0048g02410	chr15_16591114_16601303	Myb CCA1 (circadian clock associated 1)	AT1G01060
Vv_10000276	VIT_08s0056g00200	chr08_00327911_00334059	2,3-bisphosphoglycerate-independent phosphoglycerate mutase	AT3G08590
Vv_10000277	VIT_06s0004g03020	chr06_03765540_03775290	Beta-galactosidase	AT2G28470
Vv_10000280	VIT_00s0399g00020	chrUn_27503825_27504734	Protease inhibitor/seed storage/lipid transfer protein (LTP)
Vv_10000281	VIT_02s0012g00170	chr02_05804094_05806987	1,4-alpha-D-glucan maltohydrolase	AT4G17090
Vv_10000282	VIT_10s0003g03830	chr10_06527282_06532283	S-2-hydroxy-acid oxidase, peroxisomal	AT3G14420
Vv_10000283	VIT_06s0004g06510	chr06_07234093_07239397	Phosphoesterase	AT1G07230
Vv_10000284	VIT_05s0020g04510	chr05_06320701_06325534	GDP-mannose 3,5-epimerase 1	AT5G28840
Vv_10000285	VIT_19s0015g01760	chr19_10465771_10466458	Photosystem I reaction center subunit V (PSAG)	AT1G55670
Vv_10000286	VIT_17s0000g03730	chr17_03670799_03674875	NADH dehydrogenase (ubiquinone) 1 beta subcomplex 10	AT1G49140
Vv_10000287	VIT_12s0057g01480	chr12_10196927_10200968	Glucose-1-phosphate adenylyltransferase small subunit, chloroplast	AT5G48300
Vv_10000288	VIT_13s0064g00890	chr13_22748111_22756727	Cellulose synthase CESA3	AT5G05170
Vv_10000290	VIT_04s0008g00720	chr04_00641219_00646845	Vacuolar processing enzyme gamma	AT4G32940
Vv_10000291	VIT_05s0029g00310	chr05_14756167_14759506	Serine hydroxymethyltransferase 1	AT4G13930
Vv_10000292	VIT_05s0029g00310	chr05_14756167_14759506	Serine hydroxymethyltransferase 1	AT4G13930
Vv_10000293	VIT_17s0000g06380	chr17_06967311_06970922	YGL010w	AT1G18720
Vv_10000295	VIT_12s0028g03900	chr12_04750877_04751306	No hit
Vv_10000296	VIT_17s0000g07330	chr17_08196072_08201111	GR-RBP3 (glycine-rich RNA-binding protein 3)	AT5G61030
Vv_10000297	VIT_12s0028g03900	chr12_04750877_04751306	No hit
Vv_10000298	VIT_00s0317g00130	chrUn_23051399_23053284	Ribosomal protein L35 (RPL35B) 60S	AT2G39390
Vv_10000299	VIT_10s0003g01000	chr10_02369419_02374322	Malate dehydrogenase	AT1G53240
Vv_10000300	VIT_17s0000g00830	chr17_00551030_00552885	Nodulin MtN3 family	AT5G50790
Vv_10000301	VIT_07s0104g00590	chr07_01798723_01804723	Unknown protein	AT4G02920
Vv_10000302	VIT_15s0021g02700	chr15_13735914_13737731	Beta-expansin (EXPB4)	AT1G65680
Vv_10000303	VIT_18s0001g09140	chr18_07601720_07603001	Esterase	AT3G03990
Vv_10000304	VIT_17s0000g02900	chr17_02692174_02698467	ATP synthase beta chain 2, mitochondrial	AT5G08690
Vv_10000305	VIT_01s0011g04490	chr01_04078727_04083680	ATP synthase beta chain 2, mitochondrial	AT5G08690
Vv_10000306	VIT_05s0020g01910	chr05_03615712_03618984	1,4-alpha-D-glucan maltohydrolase	AT5G18670
Vv_10000307	VIT_13s0047g00250	chr13_15946729_15950193	EIN3	AT3G20770
Vv_10000308	VIT_13s0019g00940	chr13_02725804_02727559	SLT1 (sodium- and lithium-tolerant 1)	AT3G12570
Vv_10000309	VIT_08s0007g00140	chr08_14523202_14525710	SLT1 (sodium- and lithium-tolerant 1)	AT2G37570
Vv_10000310	VIT_06s0061g00270	chr06_17589998_17593912	Chaperonin GroEL	AT2G28000
Vv_10000312	VIT_00s0386g00050	chrUn_26970490_26971068	Xyloglucan endotransglucosylase/hydrolase precursor	AT4G37800
Vv_10000313	VIT_03s0063g02250	chr03_05487856_05489879	Polyol transporter 5	AT3G18830
Vv_10000314	VIT_05s0051g00720	chr05_11627678_11635904	3-ketoacyl-CoA thiolase PED1	AT2G33150
Vv_10000315	VIT_17s0000g09280	chr17_10869064_10874126	Ubiquitin-associated (UBA)	AT4G24690
Vv_10000316	VIT_03s0091g00700	chr03_07137444_07143607	ATP-dependent Clp protease proteolytic subunit (ClpR1) (nClpP5)	AT1G49970
Vv_10000317	VIT_19s0014g01020	chr19_01061647_01066883	Protein transport protein Sec61 subunit alpha	AT2G34250
Vv_10000318	VIT_03s0038g02760	chr03_01933544_01941003	V-type H+-transporting ATPase subunit B	AT4G38510
Vv_10000319	VIT_00s0662g00030	chrUn_33763132_33765774	Ethylene-responsive transcription factor related to APETALA2 4
Vv_10000320	VIT_08s0040g00890	chr08_11881201_11892224	Single-stranded nucleic acid binding R3H	AT3G56680
Vv_10000321	VIT_04s0008g02460	chr04_02012109_02019788	H+-transporting ATPase, Plasma membrane	AT2G24520
Vv_10000322	VIT_00s0357g00100	chrUn_25343181_25344815	Pollen Ole e 1 allergen and extensin	AT4G08685
Vv_10000324	VIT_07s0104g00410	chr07_01670986_01674473	Endo-1,3;1,4-beta-D-glucanase precursor	AT3G23600
Vv_10000326	VIT_04s0008g06780	chr04_06786263_06792784	Phospholipid-hydroperoxide glutathione peroxidase.	AT2G25080
Vv_10000330	VIT_14s0066g01320	chr14_27776142_27779816	formate dehydrogenase (FDH)	AT5G14780
Vv_10000331	VIT_11s0118g00780	chr11_06552717_06553829	Zinc finger (C3HC4-type ring finger)	AT2G15580
Vv_10000334	VIT_08s0007g00120	chr08_14510398_14517453	Ubiquitin-conjugating enzyme 13 (UBC13), E2	AT3G46460
Vv_10000337	VIT_08s0032g00900	chr08_04579654_04580240	UBQ5 (ubiquitin 5)	AT2G47110
Vv_10000342	VIT_18s0072g01010	chr18_20461704_20464190	Peptide chain release factor eRF subunit 1	AT3G26618
Vv_10000344	VIT_03s0063g02680	chr03_05913306_05914104	Radialis-like protein 5	AT1G19510
Vv_10000345	VIT_08s0040g00390	chr08_11320926_11323200	Magnesium-protoporphyrin IX monomethyl ester [oxidative] cyclase	AT3G56940
Vv_10000347	VIT_01s0011g04830	chr01_04440844_04441587	Extensin
Vv_10000349	VIT_19s0085g00880	chr19_23353981_23383765	Succinate-semialdehyde dehydrogenase (SSADH1)	AT1G79440
Vv_10000350	VIT_18s0001g15640	chr18_13803789_13805200	Pathogenesis-related	AT1G78780
Vv_10000351	VIT_18s0001g15650	chr18_13805201_13806648	Pathogenesis related protein	AT1G78780
Vv_10000352	VIT_02s0025g04720	chr02_04282479_04283947	Leucoanthocyanidin dioxgenase	AT4G22880
Vv_10000357	VIT_09s0002g04020	chr09_03712870_03714177	Aquaporin DELTA-TIP	AT3G16240
Vv_10000358	VIT_03s0063g00680	chr03_04216325_04236126	Zinc metalloprotease pitrilysin sub A	AT1G49630
Vv_10000359	VIT_10s0116g00460	chr10_random_00211981_00234589	Microtubule organization 1 protein (MOR1)	AT2G35630
Vv_10000360	VIT_01s0011g04760	chr01_04330010_04331639	Myb domain protein 4	AT4G38620
Vv_10000361	VIT_17s0000g01110	chr17_00784245_00785956	ATFP3 (Arabidopsis thaliana farnesylated protein 3	AT5G63530
Vv_10000362	VIT_13s0084g00160	chr13_18838000_18841466	Proline-rich family protein	AT5G07020
Vv_10000363	VIT_18s0001g00180	chr18_01204364_01214937	Protein kinase	AT4G35230
Vv_10000364	VIT_18s0001g00190	chr18_01214938_01217846	Cell division protease FtsH	AT5G42270
Vv_10000365	VIT_14s0108g00140	chr14_28935832_28941505	Ubiquitin-conjugating enzyme E2 A	AT2G02760
Vv_10000366	VIT_05s0077g00280	chr05_random_00162431_00173208	Beta-amylase	AT3G23920
Vv_10000367	VIT_14s0171g00400	chr14_26211672_26215889	Lysine histidine transporter 1	AT5G40780
Vv_10000368	VIT_04s0008g05000	chr04_04494840_04501943	Ubiquinol-cytochrome c reductase subunit 7	AT4G32470
Vv_10000369	VIT_08s0040g00980	chr08_11972184_11976303	Tubulin beta-1 chain	AT5G12250
Vv_10000370	VIT_06s0009g02020	chr06_14278486_14281763	Tubulin beta-4 chain	AT5G12250
Vv_10000371	VIT_17s0000g07610	chr17_08589813_08592495	B12D protein	AT3G48140
Vv_10000372	VIT_06s0004g08150	chr06_08882451_08885910	Trans-cinnamate 4-monooxygenase	AT2G30490
Vv_10000374	VIT_06s0004g07500	chr06_08290089_08292826	WRKY DNA-binding protein 33	AT2G38470
Vv_10000375	VIT_13s0019g01090	chr13_02780025_02784703	Triosephosphate isomerase, cytosolic	AT3G55440
Vv_10000376	VIT_04s0023g02450	chr04_19007188_19009869	Papain cysteine proteinase	AT4G39090
Vv_10000377	VIT_09s0018g01420	chr09_18486403_18495984	Serine incorporator 3	AT1G16180
Vv_10000378	VIT_17s0000g03530	chr17_03414746_03417674	Ribosomal protein S7 (RPS7A) 40S	AT1G48830
Vv_10000382	VIT_18s0001g13630	chr18_11631001_11633191	V-type H+-transporting ATPase 16kDa proteolipid subunit	AT4G34720
Vv_10000383	VIT_08s0007g06510	chr08_20244178_20249272	Protein phosphatase 2C	AT5G06750
Vv_10000386	VIT_06s0004g00240	chr06_00369013_00374661	Chaperonin GroEL	AT3G13470
Vv_10000388	VIT_05s0094g00750	chr05_24075128_24080598	Stearoyl-CoA 9-desaturase	AT2G43710
Vv_10000389	VIT_08s0007g06040	chr08_19873173_19874671	Beta-1,3-glucanase	AT3G57240
Vv_10000390	VIT_10s0116g01740	chr10_01013121_01025133	ATP synthase gamma chain 1t (ATPC1)	AT4G04640
Vv_10000393	VIT_08s0007g06450	chr08_20206832_20217308	Omega-6 fatty acid desaturase, endoplasmic reticulum (FAD2)	AT3G12120
Vv_10000394	VIT_08s0056g00290	chr08_00414952_00415829	Calcium-binding protein CML	AT4G20780
Vv_10000396	VIT_05s0020g02270	chr05_03991143_03992383	Unknown
Vv_10000400	VIT_18s0001g05020	chr18_04122072_04123281	Senescence-associated protein	AT1G78020
Vv_10000401	VIT_00s0226g00090	chrUn_14865373_14868926	No hit
Vv_10000404	VIT_17s0000g07850	chr17_08799713_08806242	Nucleobase-ascorbate transporter 6 (NAT6)	AT5G62890
Vv_10000405	VIT_12s0035g01900	chr12_22226052_22228660	Pectinesterase family	AT4G33220
Vv_10000406	VIT_17s0000g02860	chr17_02653468_02675911	G1 to S phase transition protein	AT1G18070
Vv_10000407	VIT_11s0016g04390	chr11_03690009_03695112	Unknown protein	AT2G25670
Vv_10000408	VIT_05s0049g01480	chr05_08804023_08806171	Ribosomal protein L28, chloroplast (CL28) 50S	AT2G33450
Vv_10000409	VIT_16s0039g00210	chr16_00098100_00100412	Pentatricopeptide (PPR) repeat-containing	AT2G29760
Vv_10000410	VIT_03s0063g02100	chr03_05357903_05367232	Dolichyl-diphosphooligosaccharide-protein glycosyltransferase 48kDa	AT5G66680
Vv_10000411	VIT_14s0066g01900	chr14_28180643_28187009	ferredoxin thioredoxin reductase catalytic beta chain	AT2G04700
Vv_10000412	VIT_04s0008g01750	chr04_01365886_01369911	Ribosomal protein S3 (RPS3C) 40S	AT5G35530
Vv_10000413	VIT_06s0004g06120	chr06_06917770_06932197	Cell division protein FtsZ	AT5G58870
Vv_10000414	VIT_08s0105g00230	chr08_07221935_07226534	BLH1 (embryo sac development arrest 29)	AT2G35940
Vv_10000415	VIT_11s0052g00290	chr11_17467726_17471977	Ribosomal protein L7 (RPL7D) 60S	AT3G13580
Vv_10000416	VIT_05s0049g01520	chr05_08874254_08881936	Cyanate hydratase	AT3G23490
Vv_10000419	VIT_05s0020g01490	chr05_03182118_03182840	Rapid ALkalinization Factor RALFL33	AT4G15800
Vv_10000421	VIT_01s0010g03790	chr01_21171238_21174927	Nuclear transport factor 2B	AT1G27970
Vv_10000422	VIT_14s0108g00460	chr14_29222977_29226448	Ribosomal protein S9 (RPS9C) 40S	AT5G39850
Vv_10000424	VIT_05s0077g01070	chr05_00833152_00835199	Universal stress protein (USP) family protein	AT3G17020
Vv_10000426	VIT_01s0026g02620	chr01_12260117_12261648	Expansin [Vitis labrusca x Vitis vinifera] EXPA15	AT1G26770
Vv_10000427	VIT_03s0063g00070	chr03_03610186_03626197	PAB8 (poly(A) binding protein 8)	AT1G49760
Vv_10000428	VIT_16s0013g01070	chr16_06903257_06904333	Ethylene-responsive transcription factor ERF105	AT5G51190
Vv_10000430	VIT_08s0007g05350	chr08_19298997_19304511	Haloacid dehalogenase hydrolase	AT2G41250
Vv_10000431	VIT_06s0004g00480	chr06_00667671_00671247	Tubulin alpha	AT5G19780
Vv_10000432	VIT_18s0117g00130	chr18_23202853_23205900	Pi starvation-induced protein	AT1G71950
Vv_10000433	VIT_03s0038g01780	chr03_01238202_01248527	Triosephosphate isomerase, chloroplast precursor	AT2G21170
Vv_10000434	VIT_18s0001g07280	chr18_05505744_05516555	Glucose-6-phosphate isomerase	AT4G24620
Vv_10000435	VIT_05s0029g01370	chr05_17396500_17430504	Ubiquitin-associated (UBA)	AT1G04850
Vv_10000436	VIT_13s0019g02330	chr13_03584619_03589135	GDP-mannose pyrophosphorylase (GMP1)	AT2G39770
Vv_10000438	VIT_04s0079g00540	chr04_11138082_11139214	No hit
Vv_10000439	VIT_14s0068g00850	chr14_24616889_24623539	Potassium transporter (KUP3)	AT3G02050
Vv_10000440	VIT_14s0068g00850	chr14_24616889_24623539	Potassium transporter (KUP3)	AT3G02050
Vv_10000441	VIT_13s0064g00920	chr13_22774905_22779237	Zinc finger (CCCH-type) family protein	AT2G41900
Vv_10000443	VIT_08s0007g04900	chr08_18837510_18842197	Unknown protein	AT5G03460
Vv_10000444	VIT_19s0014g01390	chr19_01470390_01477013	Phosphoenolpyruvate carboxylase	AT3G14940
Vv_10000445	VIT_10s0003g01480	chr10_02888644_02893624	BIN2 (brassinosteroid-insensitive 2)	AT4G18710
Vv_10000446	VIT_03s0063g02030	chr03_05305872_05311346	4-hydroxy-3-methylbut-2-enyl diphosphate reductase	AT4G34350
Vv_10000447	VIT_00s0207g00270	chrUn_12547252_12550665	Thioredoxin family
Vv_10000448	VIT_14s0006g00820	chr14_15623521_15628211	Ribosomal protein L13 (RPL13D) 60S	AT3G49010
Vv_10000449	VIT_19s0090g01470	chr19_07518156_07518849	Protease inhibitor/seed storage/lipid transfer protein (LTP)
Vv_10000450	VIT_02s0025g02780	chr02_02414602_02415850	Ribosomal protein P1 acidic 60S	AT5G47700
Vv_10000451	VIT_13s0019g04190	chr13_05521997_05531647	Chorismate synthase 1, chloroplast precursor	AT1G48850
Vv_10000452	VIT_07s0151g00690	chr07_01035959_01039845	Proteasome 20S beta subunit D (PBD1) (PRGB)	AT3G22630
Vv_10000453	VIT_12s0028g01390	chr12_02044541_02046498	Small heat shock protein ACD31	AT1G06460
Vv_10000455	VIT_10s0116g00210	chr10_random_00111796_00117184	UBX domain-containing protein 1	AT4G04210
Vv_10000458	VIT_08s0007g01630	chr08_15715447_15717154	Tubulin beta-2 chain	AT5G23860
Vv_10000459	VIT_07s0104g00320	chr07_01577541_01583210	Glutathione peroxidase 4	AT3G63080
Vv_10000460	VIT_18s0001g05530	chr18_04338743_04341637	Annexin 1 (ANN1)	AT1G35720
Vv_10000461	VIT_19s0014g01520	chr19_01617113_01624250	4-methyl-5-thiazole monophosphate biosynthesis protein	AT1G53280
Vv_10000464	VIT_09s0002g03620	chr09_03297048_03303772	NADP-dependent malic enzyme	AT1G79750
Vv_10000465	VIT_00s0386g00020	chrUn_26937615_26941423	Cytochrome c oxidase subunit VIa	AT4G37830
Vv_10000468	VIT_08s0007g00200	chr08_14570401_14573988	Ankyrin repeat	AT2G28840
Vv_10000469	VIT_13s0084g00610	chr13_19654990_19660055	NADH dehydrogenase (ubiquinone) 1 alpha subcomplex 6	AT3G12260
Vv_10000470	VIT_17s0000g05970	chr17_06500280_06505081	Ribosomal protein S9 (RPS9C) 40S	AT5G39850
Vv_10000471	VIT_08s0007g08370	chr08_21712482_21714990	Ribosomal protein S2 (RPS2D) 40S	AT3G57490
Vv_10000473	VIT_05s0062g01320	chr05_20174810_20176958	Chitinase	AT3G16920
Vv_10000474	VIT_04s0008g00830	chr04_00710301_00715145	NADH dehydrogenase (ubiquinone) Fe-S protein 7	AT5G11770
Vv_10000475	VIT_00s0259g00110	chrUn_18464640_18469060	ATFP3 (Arabidopsis thaliana farnesylated protein 3
Vv_10000476	VIT_14s0083g00580	chr14_22620849_22623743	S-adenosyl-L-methionine decarboxylase	AT3G02470
Vv_10000477	VIT_17s0000g09000	chr17_10568632_10569354	Oleosin OLE-2
Vv_10000478	VIT_14s0060g01930	chr14_01553322_01556003	Ribosomal protein L18 60S	AT3G05590
Vv_10000479	VIT_11s0065g00370	chr11_14151768_14155263	Senescence-associated protein	AT5G20700
Vv_10000480	VIT_03s0038g04450	chr03_03227416_03228660	Basic leucine-zipper 11 GBF6	AT1G75390
Vv_10000481	VIT_10s0116g01780	chr10_01056785_01058642	Cationic peroxidase	AT4G21960
Vv_10000482	VIT_18s0001g05720	chr18_04453327_04457820	14-3-3 protein GF14 epsilon (GRF10)	AT1G34760
Vv_10000485	VIT_18s0001g12800	chr18_10907364_10910253	Dihydroflavonol 4-reductase	AT5G42800
Vv_10000486	VIT_01s0011g05630	chr01_05345033_05350061	Ubiquitin-conjugating enzyme E2 variant 1	AT1G23260
Vv_10000487	VIT_17s0000g09780	chr17_11635523_11636943	Methionine sulfoxide reductase A	AT5G61640
Vv_10000488	VIT_10s0003g01360	chr10_02713671_02717741	Cysteine protease	AT4G35350
Vv_10000490	VIT_18s0001g08090	chr18_06527840_06532323	IAA9	AT5G65670
Vv_10000491	VIT_15s0046g02910	chr15_19614092_19620183	Ribosomal protein L21, chloroplast / CL21 (RPL21) 50S	AT1G35680
Vv_10000493	VIT_01s0150g00400	chr01_22768845_22774148	Calnexin 1 (CNX1)	AT5G61790
Vv_10000494	VIT_03s0063g00130	chr03_03718049_03718720	Ribosomal protein S16 (RPS16A) 40S	AT2G09990
Vv_10000496	VIT_02s0025g00130	chr02_00281250_00287047	Hydroxyproline-rich glycoprotein	AT4G23470
Vv_10000497	VIT_15s0046g03180	chr15_19770857_19775219	Remorin	AT3G61260
Vv_10000498	VIT_17s0000g01780	chr17_01314704_01323209	Brain protein 44	AT5G20090
Vv_10000499	VIT_08s0007g08210	chr08_21572156_21574979	Zinc finger (CCCH-type) family protein	AT2G41900
Vv_10000500	VIT_05s0020g00380	chr05_02195376_02199406	Dihydrolipoyl dehydrogenase	AT1G48030
Vv_10000501	VIT_13s0084g00580	chr13_19555506_19566405	Histone mRNA exonuclease 1	AT3G15140
Vv_10000502	VIT_00s0404g00080	chrUn_27739738_27740598	Vacuolar protein sorting 28	AT4G05000
Vv_10000504	VIT_19s0090g00280	chr19_06414000_06422754	RNA-binding protein 45 (RBP45)	AT4G27000
Vv_10000505	VIT_06s0061g00790	chr06_18321234_18327332	Pheophorbide a oxygenase	AT3G44880
Vv_10000506	VIT_00s0270g00050	chrUn_19939778_19940628	Unknown protein	AT1G65720
Vv_10000507	VIT_03s0038g00800	chr03_00666647_00670774	NADP-dependent D-sorbitol-6-phosphate dehydrogenase	AT2G21250
Vv_10000511	VIT_12s0059g01590	chr12_06491575_06511602	Lipase GDSL	AT4G26790
Vv_10000512	VIT_11s0052g00660	chr11_18142577_18168559	Aldose 1-epimerase	AT5G57330
Vv_10000514	VIT_11s0118g00350	chr11_06011013_06016779	Vacuolar pyrophosphatase	AT1G15690
Vv_10000515	VIT_03s0063g02610	chr03_05832926_05833945	GRP7 (cold, circadian rhythm, and RNA binding 2)	AT2G21660
Vv_10000516	VIT_11s0016g04080	chr11_03340651_03341251	Multiprotein-bridging factor 1c MBF1C	AT3G24500
Vv_10000517	VIT_00s0186g00080	chrUn_08836018_08839763	SUM2 (small ubiquitin-like modifier 2)	AT4G26840
Vv_10000518	VIT_13s0047g01160	chr13_18211158_18212905	Ribosomal protein L13 (RPL13D) 60S	AT3G49010
Vv_10000519	VIT_18s0001g12960	chr18_11043696_11049454	Wound-responsive protein	AT1G19660
Vv_10000520	VIT_07s0005g01530	chr07_04047406_04055133	ATP-dependent Clp protease proteolytic subunit (ClpP1)	AT1G02560
Vv_10000522	VIT_12s0028g01810	chr12_02438998_02448420	Shaggy protein kinase delta	AT2G30980
Vv_10000523	VIT_18s0001g06330	chr18_04742712_04744730	14-3-3 protein GF14 omega (GRF2)	AT1G78300
Vv_10000524	VIT_09s0002g06660	chr09_06583374_06602408	DEAD box RNA helicase RH15	AT5G11200
Vv_10000525	VIT_12s0028g03730	chr12_04612523_04613766	Hydroxyproline-rich glycoprotein	AT4G28300
Vv_10000526	VIT_12s0028g03730	chr12_04612523_04613766	Hydroxyproline-rich glycoprotein	AT4G28300
Vv_10000527	VIT_09s0002g01560	chr09_01348956_01370809	Ataxin-2 N-terminal region	AT3G14010
Vv_10000528	VIT_19s0014g03650	chr19_03776474_03777469	No hit
Vv_10000529	VIT_18s0001g06310	chr18_04733340_04737514	SnRK2-8	AT1G78290
Vv_10000530	VIT_18s0001g06310	chr18_04733340_04737514	SnRK2-8	AT1G78290
Vv_10000532	VIT_12s0055g00360	chr12_13100159_13108535	Pinin/SDK/memA/ protein conserved region containing protein	AT1G15200
Vv_10000533	VIT_12s0035g01910	chr12_22228715_22229897	Heat shock protein 18.2 kDa class II	AT4G10250
Vv_10000537	VIT_09s0002g05940	chr09_05754639_05757788	Ras GTP-binding protein (RAN3)	AT5G55190
Vv_10000538	VIT_18s0041g00430	chr18_24889200_24892081	Patellin-1	AT4G09160
Vv_10000542	VIT_12s0035g00380	chr12_19694777_19696587	AAA-type ATPase	AT5G40010
Vv_10000543	VIT_18s0122g00190	chr18_00228349_00232731	Unknown protein	AT1G21065
Vv_10000544	VIT_07s0005g02820	chr07_05157136_05167657	Cathepsin B cysteine protease	AT1G02305
Vv_10000545	VIT_00s0515g00010	chrUn_31005245_31015399	Phospholipase/carboxylesterase	AT4G22300
Vv_10000550	VIT_07s0129g00410	chr07_15656513_15669687	Casein kinase II alpha chain 2	AT3G50000
Vv_10000551	VIT_17s0000g03820	chr17_03757298_03760239	Unknown protein	AT1G73885
Vv_10000552	VIT_01s0113g00540	chr01_13887532_13910553	Vesicle transport v-SNARE 13	AT1G26670
Vv_10000554	VIT_12s0028g02220	chr12_03005998_03011199	Ubiquitin-conjugating enzyme E2 N	AT1G16890
Vv_10000555	VIT_17s0000g05360	chr17_05833510_05834553	Germin	AT1G18980
Vv_10000556	VIT_11s0206g00120	chr11_07459065_07460210	Lipocalin, Temperature-induced	AT5G58070
Vv_10000557	VIT_17s0000g09500	chr17_11172396_11176645	Serine/threonine-protein kinase AFC2	AT4G24740
Vv_10000560	VIT_07s0031g01660	chr07_17759130_17760810	CYP86A2	AT4G39490
Vv_10000561	VIT_06s0004g04460	chr06_05407544_05415216	ALB3 (ALBINO 3)	AT2G28800
Vv_10000562	VIT_07s0005g05160	chr07_09089927_09099984	Proteasome 26S AAA-ATPase subunit (RPT2)	AT4G29040
Vv_10000563	VIT_17s0000g00160	chr17_00074226_00078921	Glycyl-tRNA synthetase 1	AT1G29880
Vv_10000564	VIT_06s0004g06350	chr06_07117537_07118205	Pleckstriny (PH) domain-containing protein	AT5G05710
Vv_10000566	VIT_05s0077g01100	chr05_00854087_00857864	Ubiquitin-conjugating enzyme E2 J1	AT3G17000
Vv_10000567	VIT_11s0016g04270	chr11_03566515_03569072	Hydrolase, alpha/beta fold	AT3G24420
Vv_10000568	VIT_08s0007g04170	chr08_18158126_18166238	Pyruvate kinase, cytosolic isozyme	AT3G52990
Vv_10000569	VIT_01s0150g00610	chr01_22961284_22972875	SnRK1-interacting protein 1	AT5G47870
Vv_10000571	VIT_13s0019g05250	chr13_07065103_07070875	Malate dehydrogenase [NADP], chloroplast precursor (NADP-MDH)	AT5G58330
Vv_10000572	VIT_00s0620g00020	chrUn_33087352_33093234	Nuclear RNA-binding protein	AT4G16830
Vv_10000573	VIT_19s0014g00450	chr19_00468899_00472350	PMR5 (powdery mildew resistant 5)	AT1G29050
Vv_10000576	VIT_03s0017g01760	chr03_17918917_17928021	Gamma-aminobutyrate transaminase subunit isozyme 1	AT3G22200
Vv_10000578	VIT_03s0038g02500	chr03_01746548_01748032	SKP1	AT1G75950
Vv_10000579	VIT_03s0038g02480	chr03_01727220_01732864	SKP1	AT1G75950
Vv_10000580	VIT_08s0007g07060	chr08_20684163_20688871	Unknown protein	AT3G58520
Vv_10000582	VIT_09s0002g02430	chr09_02205746_02225075	ABC transporter C member 12	AT3G21250
Vv_10000583	VIT_03s0038g02090	chr03_01441262_01442535	Phospholipase C.	AT4G38690
Vv_10000584	VIT_11s0016g02160	chr11_01768056_01773537	Unknown protein
Vv_10000585	VIT_01s0011g00850	chr01_00737083_00738529	Unknown protein	AT2G03420
Vv_10000586	VIT_01s0137g00500	chr01_06988974_06993514	Unknown protein	AT1G24560
Vv_10000587	VIT_05s0020g03860	chr05_05513805_05518184	Homocysteine S-methyltransferase 3	AT3G22740
Vv_10000588	VIT_05s0020g04800	chr05_06654019_06655021	Histone H1	AT2G30620
Vv_10000589	VIT_18s0001g06150	chr18_04652464_04653648	Phosphate-induced protein 1	AT4G08950
Vv_10000590	VIT_12s0028g03310	chr12_04075037_04077945	Protein phosphatase 2C	AT4G28400
Vv_10000593	VIT_18s0001g15410	chr18_13539135_13541625	Alcohol dehydrogenase 1	AT1G77120
Vv_10000594	VIT_12s0057g01210	chr12_09975478_09979189	Nitrate-responsive NOI protein	AT2G04410
Vv_10000595	VIT_01s0011g06290	chr01_06083462_06086050	Purple acid phosphatase 3 ATPAP3/PAP3	AT1G14700
Vv_10000597	VIT_00s0662g00040	chrUn_33765775_33767230	Ethylene-responsive transcription factor related to APETALA2 4
Vv_10000598	VIT_13s0084g00050	chr13_18556390_18561669	Cysteine proteinase inhibitor	AT3G12490
Vv_10000600	VIT_05s0029g00240	chr05_14610341_14614497	Pentatricopeptide (PPR) repeat-containing	AT4G14030
Vv_10000601	VIT_08s0007g07090	chr08_20711451_20716346	Sphingosine-1-phosphate phosphatase	AT3G58490
Vv_10000602	VIT_11s0118g00590	chr11_06366151_06372094	Unknown protein	AT2G12400
Vv_10000603	VIT_18s0001g14860	chr18_12900823_12904890	SKP1	AT5G42190
Vv_10000604	VIT_08s0007g01570	chr08_15672182_15674216	fructose 1,6-bisphosphatase	AT3G54050
Vv_10000605	VIT_05s0020g04590	chr05_06397296_06408223	Acylamino-acid-releasing enzyme	AT4G14570
Vv_10000606	VIT_07s0005g06290	chr07_11372122_11377368	Cytochrome b5 isoform Cb5-C	AT2G32720
Vv_10000610	VIT_04s0008g02690	chr04_02217160_02221866	ELM2 domain-containing protein	AT2G19260
Vv_10000611	VIT_13s0074g00140	chr13_07501998_07506043	Ribosomal protein L24 60S	AT3G53020
Vv_10000613	VIT_00s0338g00030	chrUn_24139468_24152300	Cellular retinaldehyde-binding/triple function, C-terminal	AT4G35750
Vv_10000614	VIT_07s0191g00180	chr07_14952241_14954822	Homeobox-leucine zipper protein ATHB-6	AT2G22430
Vv_10000615	VIT_18s0001g01640	chr18_02203044_02218030	UDP-sugar pyrophospharylase	AT5G52560
Vv_10000616	VIT_06s0004g06700	chr06_07409599_07414788	ATP-dependent Clp protease ClpB protein	AT1G07200
Vv_10000617	VIT_05s0049g00960	chr05_07973292_07984306	Cryptochrome 2	AT1G04400
Vv_10000619	VIT_18s0001g09420	chr18_07890228_07891639	Progesterone 5-beta-reductase	AT4G24220
Vv_10000620	VIT_01s0010g03370	chr01_20703800_20708466	Ribosomal protein L17-2 60S	AT1G67430
Vv_10000621	VIT_01s0010g03380	chr01_20708539_20712389	Ribosomal protein L17 (RPL17B) 60S	AT1G67430
Vv_10000622	VIT_07s0151g00500	chr07_00944982_00950180	MLK/Raf-related protein kinase 1	AT3G22750
Vv_10000624	VIT_11s0016g04870	chr11_04184983_04188652	Unknown protein	AT3G25910
Vv_10000625	VIT_11s0016g04870	chr11_04184983_04188652	Unknown protein	AT3G25910
Vv_10000626	VIT_03s0017g01980	chr03_18452377_18460095	Choline-phosphate cytidylyltransferase B	AT2G32260
Vv_10000627	VIT_09s0002g06980	chr09_06879497_06883661	Chloroplast post-illumination chlorophyll fluorescence increase protein	AT3G15840
Vv_10000628	VIT_06s0080g00540	chr06_20543690_20550978	Unknown protein
Vv_10000630	VIT_13s0067g03840	chr13_02169421_02171107	Lung seven transmembrane receptor	AT3G09570
Vv_10000632	VIT_15s0048g00670	chr15_14794400_14798138	Ribosomal protein S13 (RPS13A) 40S	AT4G00100
Vv_10000633	VIT_01s0011g05590	chr01_05314068_05314694	Erwinia induced protein 2	AT5G17190
Vv_10000634	VIT_09s0018g02110	chr09_20041928_20046440	Unknown protein	AT3G21190
Vv_10000635	VIT_03s0038g02230	chr03_01535564_01538193	Subtilisin-like serine protease 2	AT4G34980
Vv_10000637	VIT_14s0068g02030	chr14_25666840_25670790	Import receptor subunit TOM20-3, Mitochondrial	AT3G27080
Vv_10000639	VIT_03s0038g04350	chr03_03158675_03164971	Proteasome 26S AAA-ATPase subunit (RPT4)	AT1G45000
Vv_10000641	VIT_19s0085g00610	chr19_23009730_23012107	No hit
Vv_10000643	VIT_19s0027g00780	chr19_20058599_20062922	NADH dehydrogenase (ubiquinone) flavoprotein 1	AT5G08530
Vv_10000644	VIT_08s0007g08110	chr08_21468536_21477052	1-acyl-sn-glycerol-3-phosphate acyltransferase	AT3G57650
Vv_10000645	VIT_11s0052g01700	chr11_19455317_19458405	CBL-interacting protein kinase 21 (CIPK21)	AT5G57630
Vv_10000647	VIT_13s0064g01220	chr13_23101492_23102332	Zf A20 and AN1 domain-containing stress-associated protein 5	AT3G12630
Vv_10000648	VIT_01s0137g00420	chr01_06948102_06954755	Proteasome 20S beta subunit B (PBB2) (PRCFC)	AT5G40580
Vv_10000650	VIT_18s0001g03450	chr18_03320975_03328281	Glycine-rich protein	AT4G08230
Vv_10000651	VIT_15s0021g00220	chr15_09661832_09670046	ABC transporter C member 15	AT3G60160
Vv_10000652	VIT_04s0008g03800	chr04_03145765_03151549	RNA recognition motif (RRM)-containing protein	AT4G32720
Vv_10000653	VIT_02s0154g00040	chr02_04845959_04851301	Thylakoid lumenal protein	AT1G12250
Vv_10000654	VIT_19s0015g00980	chr19_09072631_09075586	Protein CWC15	AT3G13200
Vv_10000655	VIT_19s0015g01220	chr19_09387513_09392058	THO complex subunit 3	AT5G56130
Vv_10000656	VIT_06s0004g07310	chr06_08036795_08038646	Indole-3-acetate beta-glucosyltransferase	AT2G30150
Vv_10000657	VIT_04s0008g01340	chr04_01099261_01103830	Unknown protein	AT5G11810
Vv_10000658	VIT_00s0551g00010	chrUn_31651873_31654908	3-isopropylmalate dehydratase, small subunit	AT2G43090
Vv_10000659	VIT_10s0003g01520	chr10_02923176_02925451	Ribosomal protein L11 (RPL11D) 60S	AT5G45775
Vv_10000660	VIT_09s0002g02140	chr09_01954577_01959074	Endomembrane protein 70, TM4 ;	AT3G13772
Vv_10000661	VIT_19s0014g00980	chr19_01024631_01034233	Gamma-glutamyl hydrolase precursor	AT1G78680
Vv_10000662	VIT_12s0059g00660	chr12_05491864_05494848	Autophagy 8d (APG8d)	AT2G05630
Vv_10000663	VIT_17s0000g07960	chr17_08952000_08971253	Ubiquitin-conjugating enzyme E2 H	AT5G41340
Vv_10000664	VIT_02s0025g02530	chr02_02196086_02201074	RabGAP/TBC domain-containing protein	AT5G41940
Vv_10000665	VIT_05s0102g00480	chr05_22424480_22433155	Pre-mRNA-splicing helicase	AT1G20960
Vv_10000668	VIT_01s0026g01650	chr01_10815279_10818995	Porin II, 36kDa	AT3G01280
Vv_10000669	VIT_13s0064g00170	chr13_21626893_21631656	Ribosomal protein L1	AT3G63490
Vv_10000670	VIT_14s0060g02260	chr14_01830289_01835897	Proteasome 26S AAA-ATPase subunit (RPT5a)	AT3G05530
Vv_10000671	VIT_19s0014g04710	chr19_05032669_05035046	DAG protein, chloroplast precursor	AT1G11430
Vv_10000672	VIT_09s0002g02640	chr09_02402767_02403751	Ribosomal protein S30 (RPS30C) 40S	AT5G56670
Vv_10000674	VIT_19s0014g03700	chr19_03814711_03826938	Cyclic nucleotide-regulated ion channel 4	AT5G54250
Vv_10000675	VIT_13s0019g00250	chr13_02378577_02380960	Ribosomal protein L23A (RPL23aA) 60S	AT2G39460
Vv_10000677	VIT_04s0008g02680	chr04_02209328_02214310	No hit
Vv_10000678	VIT_17s0000g09910	chr17_11856734_11860169	Haloacid dehalogenase hydrolase	AT3G48420
Vv_10000679	VIT_17s0000g09910	chr17_11856734_11860169	Haloacid dehalogenase hydrolase	AT3G48420
Vv_10000681	VIT_15s0046g03680	chr15_20181869_20188221	Unknown protein	AT4G00585
Vv_10000682	VIT_17s0000g04350	chr17_04554957_04563295	TATA-binding protein-associated phosphoprotein Dr1 protein	AT5G23090
Vv_10000683	VIT_04s0008g01410	chr04_01166980_01170817	Ran-binding protein 1 RanBP1	AT5G58590
Vv_10000684	VIT_18s0001g12350	chr18_10529532_10547324	GYF domain-containing protein	AT5G42950
Vv_10000685	VIT_06s0080g00160	chr06_19898377_19916184	Vacuolar protein sorting 4	AT2G27600
Vv_10000686	VIT_11s0016g01770	chr11_01417490_01424368	MKK2	AT4G29810
Vv_10000687	VIT_07s0031g02200	chr07_18347895_18351179	Auxin efflux carrier	AT2G17500
Vv_10000688	VIT_08s0040g02490	chr08_13540774_13545603	RAB GTPase ARA3	AT3G46060
Vv_10000689	VIT_14s0006g02470	chr14_20081132_20081976	Ribosomal protein L26 (RPL26A) 60S	AT3G49910
Vv_10000690	VIT_18s0157g00020	chr18_18675807_18702086	GIGANTEA protein	AT1G22770
Vv_10000691	VIT_14s0068g01030	chr14_24792515_24797207	Ubiquinol-cytochrome C reductase iron-sulfur subunit, mitochondrial	AT5G13440
Vv_10000692	VIT_01s0011g01520	chr01_01336774_01340483	Peroxisomal 2,4-dienoyl-CoA reductase	AT3G12800
Vv_10000694	VIT_07s0151g00800	chr07_01072173_01074583	Unknown
Vv_10000695	VIT_01s0182g00070	chr01_14046078_14047401	Proteasome 26S regulatory subunit (RPN6)	AT1G29150
Vv_10000696	VIT_18s0001g13360	chr18_11384285_11387145	Nodulin MtN21 family	AT1G75500
Vv_10000697	VIT_13s0019g01980	chr13_03282264_03294013	Aspartic proteinase nepenthesin-2 precursor	AT2G39710
Vv_10000698	VIT_01s0011g01570	chr01_01361591_01369503	Coatomer subunit delta	AT5G05010
Vv_10000700	VIT_18s0001g14840	chr18_12887405_12890179	Nickel ion transporter	AT2G16800
Vv_10000702	VIT_14s0030g01350	chr14_05923063_05956927	WD-repeat protein 48	AT3G05090
Vv_10000703	VIT_06s0004g08220	chr06_08989690_08995532	Proteasome 26S AAA-ATPase subunit (RPT3)	AT5G58290
Vv_10000704	VIT_05s0077g01230	chr05_00983081_00985169	SAR1 (secretion-associated ras)	AT4G02080
Vv_10000705	VIT_03s0038g00910	chr03_00713857_00721463	Ribosome-binding factor A, chloroplast precursor	AT4G34730
Vv_10000706	VIT_19s0015g00760	chr19_08885002_08891598	SEC14 cytosolic factor	AT1G55840
Vv_10000707	VIT_01s0026g01970	chr01_11323712_11332337	RNA-binding region RNP-1 (RNA recognition motif)	AT1G14340
Vv_10000708	VIT_17s0000g02530	chr17_02319904_02321290	Peptidyl-prolyl cis-trans isomerase FKBP-type	AT1G18170
Vv_10000709	VIT_03s0038g04390	chr03_03186260_03187245	Dehydrin 1
Vv_10000710	VIT_10s0003g00880	chr10_02121041_02127962	Nudix hydrolase 15	AT1G28960
Vv_10000712	VIT_08s0007g07160	chr08_20813542_20817378	Transcriptional co-activator	AT5G03220
Vv_10000713	VIT_16s0050g00880	chr16_17812002_17816883	RRNA 2'-O-methyltransferase fibrillarin	AT5G52470
Vv_10000714	VIT_01s0011g03200	chr01_02898690_02906357	Transmembrane protein FT27/PFT27	AT1G68650
Vv_10000715	VIT_02s0025g01180	chr02_01137597_01144541	Carrier protein, Mitochondrial	AT4G01100
Vv_10000716	VIT_07s0005g00170	chr07_02940298_02941506	Rubber elongation factor (REF)	AT2G47780
Vv_10000717	VIT_00s0323g00070	chrUn_23332325_23333231	Pectin methylesterase inhibitor
Vv_10000719	VIT_16s0050g01220	chr16_18108307_18109397	Heavy-metal-associated domain-containing protein	AT1G01490
Vv_10000720	VIT_19s0027g01810	chr19_22089506_22090184	Invertase/pectin methylesterase inhibitor	AT3G12880
Vv_10000721	VIT_04s0008g05650	chr04_05150505_05155641	Vesicle-associated membrane protein 7	AT4G32150
Vv_10000723	VIT_19s0014g01570	chr19_01660303_01661728	RNA-binding protein AKIP1	AT3G15010
Vv_10000725	VIT_01s0182g00020	chr01_13949463_13973640	Ankyrin repeat family protein	AT1G14000
Vv_10000726	VIT_02s0025g01470	chr02_01423534_01424411	Unknown protein	AT4G23890
Vv_10000727	VIT_08s0007g04990	chr08_18916958_18918267	Thioredoxin family	AT3G53220
Vv_10000728	VIT_09s0018g01780	chr09_19142773_19147862	ACT domain repeat 1 (ACR1) uridylyltransferase	AT1G16880
Vv_10000731	VIT_15s0048g02350	chr15_16518113_16525844	Prohibitin 1	AT4G28510
Vv_10000732	VIT_19s0085g00730	chr19_23186135_23190845	Prohibitin 1	AT4G28510
Vv_10000733	VIT_14s0030g01820	chr14_06689759_06706169	Tetratricopeptide repeat domain 35	AT3G04830
Vv_10000735	VIT_07s0005g04700	chr07_07947970_07951618	Dihydroneopterin aldolase	AT3G11750
Vv_10000736	VIT_01s0244g00130	chr01_21696243_21698959	Inducer of CBF expression 1 ICE1	AT3G26744
Vv_10000737	VIT_17s0000g02290	chr17_01966603_01969851	GTPase activating protein	AT3G17980
Vv_10000738	VIT_11s0037g00300	chr11_08113281_08117867	Signal recognition particle receptor alpha subunit	AT4G30600
Vv_10000740	VIT_01s0011g02910	chr01_02555006_02563359	Coiled-coil domain containing 130	AT1G25682
Vv_10000741	VIT_18s0001g03470	chr18_03338337_03340959	Flavonol synthase	AT5G08640
Vv_10000742	VIT_04s0008g06130	chr04_05879285_05888426	KNAT2 (knotted1-like homeobox gene 3)	AT5G25220
Vv_10000743	VIT_13s0073g00250	chr13_13621771_13659063	Urate oxidase.	AT2G26230
Vv_10000744	VIT_13s0073g00250	chr13_13621771_13659063	Urate oxidase.	AT2G26230
Vv_10000750	VIT_13s0019g00490	chr13_02514730_02518468	PHD zinc finger protein	AT5G13660
Vv_10000751	VIT_16s0050g01250	chr16_18132457_18133783	Heavy-metal-associated domain-containing protein	AT1G01490
Vv_10000752	VIT_12s0059g00260	chr12_05128944_05132250	Splicing factor STA1 (stabilized1)	AT4G03430
Vv_10000753	VIT_03s0038g04470	chr03_03260739_03269643	SEC14 cytosolic factor	AT4G39170
Vv_10000755	VIT_02s0025g04850	chr02_04379483_04380730	CYP76B1	AT3G61040
Vv_10000756	VIT_06s0004g00040	chr06_00112075_00120161	Pur alpha-1 (purin-rich alpha 1)	AT2G32080
Vv_10000759	VIT_18s0166g00180	chr18_14130785_14134673	Zinc finger protein ATRZ-1A	AT3G26420
Vv_10000760	VIT_05s0029g00500	chr05_15301515_15303244	DnaJ homolog, subfamily A, member 2	AT4G13830
Vv_10000761	VIT_01s0137g00010	chr01_06571837_06572244	NADH dehydrogenase (ubiquinone) 1 beta subcomplex 7	AT2G02050
Vv_10000762	VIT_16s0022g02070	chr16_14521557_14522331	Unknown protein	AT5G51720
Vv_10000763	VIT_17s0000g05540	chr17_06042857_06050517	H(+)-ATPase 11 AHA11	AT5G62670
Vv_10000765	VIT_19s0014g00290	chr19_00288656_00291143	UDP-glucose 4,6-dehydratase	AT1G78570
Vv_10000767	VIT_08s0056g00030	chr08_00035945_00044131	Diadenosine 5',5'''-P1,P4-tetraphosphate hydrolase	AT3G10620
Vv_10000768	VIT_03s0038g02300	chr03_01570637_01574913	Proteasome 20S alpha subunit D2 (PAD2) (PRS1) (PRC6)	AT5G66140
Vv_10000769	VIT_05s0020g02540	chr05_04221595_04226395	Endo-1,3;1,4-beta-D-glucanase precursor	AT3G23600
Vv_10000770	VIT_17s0000g00110	chr17_00044685_00046587	Rubredoxin	AT5G51010
Vv_10000771	VIT_06s0004g00960	chr06_01076639_01077994	Unknown
Vv_10000772	VIT_05s0049g01330	chr05_08595641_08604806	GLTP1 (glycolipid transfer protein 1)	AT2G33470
Vv_10000773	VIT_03s0063g02550	chr03_05783133_05789723	NADH dehydrogenase (ubiquinone) Fe-S protein 8	AT1G79010
Vv_10000775	VIT_17s0000g06100	chr17_06668795_06671065	Pentatricopeptide (PPR) repeat-containing protein	AT1G74600
Vv_10000776	VIT_16s0039g00520	chr16_00244897_00262040	DNA helicase	AT5G35970
Vv_10000777	VIT_13s0064g00020	chr13_21451021_21451855	GCN5 N-acetyltransferase (GNAT)	AT5G13780
Vv_10000778	VIT_01s0011g05250	chr01_04879097_04879979	Senescence-associated protein	AT1G70780
Vv_10000779	VIT_15s0021g00980	chr15_10927668_10942687	Translation initiation factor eIF-4F	AT3G60240
Vv_10000780	VIT_16s0098g01780	chr16_21844781_21851539	Soluble starch synthase 1, chloroplast precursor	AT5G24300
Vv_10000781	VIT_04s0008g07320	chr04_07643441_07650582	Protein phosphatase 2C	AT4G31750
Vv_10000782	VIT_04s0023g00780	chr04_17179515_17200117	Phage shock protein A	AT1G65260
Vv_10000784	VIT_11s0052g00590	chr11_18014609_18015376	Unknown protein	AT4G29850
Vv_10000785	VIT_02s0033g01110	chr02_16327359_16335347	Male germ cell-associated kinase	AT4G19110
Vv_10000786	VIT_05s0077g02290	chr05_01800870_01805070	Ribosomal protein L22-2 (RPL22B) 60S	AT3G05560
Vv_10000788	VIT_04s0023g02040	chr04_18558616_18560926	Endoplasmatic reticulum retrieval protein 1B	AT2G18240
Vv_10000789	VIT_03s0017g02170	chr03_18921829_18923523	Zinc transporter ZIP5	AT1G05300
Vv_10000790	VIT_16s0100g00450	chr16_15902854_15908357	Arginine/serine-rich splicing factor RSP41
Vv_10000791	VIT_08s0007g04860	chr08_18809103_18811707	Nodulin family protein	AT2G39210
Vv_10000792	VIT_00s0301g00170	chrUn_22227204_22230598	NADPH quinone oxidoreductase-like protein	AT4G21580
Vv_10000794	VIT_09s0002g05160	chr09_04853689_04862025	IAA17	AT4G14550
Vv_10000795	VIT_04s0008g06040	chr04_05725900_05739416	Aspartate aminotransferase, chloroplast precursor	AT4G31990
Vv_10000798	VIT_14s0006g03060	chr14_21475723_21476815	Ribosomal protein S3, Chloroplast 30S	AT1G68590
Vv_10000799	VIT_05s0020g01980	chr05_03702280_03705222	Acyl carrier protein, mitochondrial 3
Vv_10000800	VIT_02s0241g00140	chr02_04762039_04762742	Calmodulin (A)	AT1G12310
Vv_10000801	VIT_14s0066g01920	chr14_28209117_28215657	Cellular repressor of E1A-stimulated genes (CREG)	AT2G04690
Vv_10000802	VIT_14s0066g01920	chr14_28209117_28215657	Cellular repressor of E1A-stimulated genes (CREG)	AT2G04690
Vv_10000804	VIT_06s0004g05230	chr06_06139783_06142356	Plastid transcriptionally active18	AT3G46780
Vv_10000805	VIT_16s0098g01290	chr16_21544176_21548313	Major Facilitator Superfamily protein	AT4G27720
Vv_10000806	VIT_07s0031g01530	chr07_17627159_17630127	Stress enhanced protein 2 (SEP2)	AT2G21970
Vv_10000807	VIT_16s0050g02450	chr16_19388199_19394324	Proline-rich cell wall protein	AT5G53330
Vv_10000808	VIT_16s0050g01510	chr16_18398945_18408322	SGT1-2	AT4G11260
Vv_10000809	VIT_16s0050g01510	chr16_18398945_18408322	SGT1-2	AT4G11260
Vv_10000810	VIT_03s0038g01340	chr03_random_00955568_00961102	Unknown protein	AT5G64400
Vv_10000812	VIT_10s0071g00310	chr10_16611592_16614941	F-box/LRR-repeat protein 2	AT5G23340
Vv_10000814	VIT_08s0007g05370	chr08_19317889_19319790	Strictosidine synthase	AT3G57030
Vv_10000816	VIT_17s0000g02160	chr17_01776211_01784655	Unknown protein	AT3G17930
Vv_10000817	VIT_08s0040g00870	chr08_11857207_11860728	BZIP transcription factor BZIP28	AT3G10800
Vv_10000818	VIT_08s0040g01910	chr08_13002778_13004787	V-type H+-transporting ATPase subunit G	AT3G01390
Vv_10000819	VIT_13s0064g01450	chr13_23302082_23305706	Electron carrier/ protein disulfide oxidoreductase	AT5G42850
Vv_10000820	VIT_16s0022g02100	chr16_14549186_14550409	Embryo-specific 3	AT5G62200
Vv_10000821	VIT_01s0011g06540	chr01_06319521_06325315	Endomembrane protein 70	AT1G14670
Vv_10000823	VIT_09s0054g01600	chr09_22603746_22613636	Splicing factor YT521-B	AT3G13060
Vv_10000824	VIT_05s0020g02990	chr05_04738910_04739540	Ribosomal protein S16 (RPS16C) 40S	AT2G09990
Vv_10000825	VIT_08s0007g02240	chr08_16261364_16265961	Calcium/proton exchanger CAX3	AT3G51860
Vv_10000826	VIT_14s0030g00700	chr14_04855173_04862858	Transport protein particle (TRAPP) component Bet3	AT3G05000
Vv_10000827	VIT_05s0094g01110	chr05_24444498_24453092	Acetolactate synthase small subunit	AT2G31810
Vv_10000829	VIT_06s0080g01080	chr06_21209115_21217449	Ubiquitin-conjugating enzyme E2 variant	AT3G52560
Vv_10000830	VIT_06s0004g04180	chr06_05152464_05153142	Zinc finger (C2H2 type) protein (ZAT11)	AT2G37430
Vv_10000831	VIT_02s0025g04560	chr02_04110752_04113701	Copper amine oxidase	AT1G62810
Vv_10000832	VIT_01s0150g00270	chr01_22685709_22688501	Unknown protein	AT4G14100
Vv_10000833	VIT_12s0028g00960	chr12_01467521_01470520	Phytoene synthase, chloroplast precursor	AT5G17230
Vv_10000835	VIT_09s0002g05770	chr09_05563424_05564806	Histone H2A variant 3 HTA9	AT1G52740
Vv_10000836	VIT_12s0028g02650	chr12_03444946_03447633	RAB GTPase RABA1F	AT5G60860
Vv_10000838	VIT_08s0032g01020	chr08_05156896_05163874	MD-2 lipid recognition domain-containing protein	AT3G11780
Vv_10000841	VIT_06s0004g06920	chr06_07629694_07641875	fructose-6-phosphate-2-kinase	AT1G07110
Vv_10000842	VIT_12s0178g00040	chr12_08440838_08476537	Dentin sialophosphoprotein	AT5G64170
Vv_10000844	VIT_09s0002g08100	chr09_08719064_08725670	Calcineurin	AT3G18430
Vv_10000845	VIT_11s0037g00490	chr11_08303115_08313095	Translation initiation factor eIF-4F	AT5G57870
Vv_10000847	VIT_19s0015g00920	chr19_09026555_09029900	Heterogeneous nuclear ribonucleoprotein A1/A3	AT3G13224
Vv_10000848	VIT_07s0151g00650	chr07_random_01028877_01032694	ABI3-interacting protein 2	AT5G48385
Vv_10000849	VIT_01s0011g05330	chr01_04934385_04948993	Clathrin assembly protein 8	AT2G01600
Vv_10000851	VIT_14s0068g01270	chr14_25022156_25022479	No hit
Vv_10000852	VIT_00s0220g00120	chrUn_14254040_14257139	Protein kinase	AT5G48380
Vv_10000853	VIT_16s0100g00320	chr16_15714885_15722986	Zfwd2 protein (ZFWD2)	AT5G51980
Vv_10000855	VIT_18s0001g09940	chr18_08334491_08336451	VFB1 (VIER F- box proteinE 1)	AT1G47056
Vv_10000857	VIT_18s0001g12090	chr18_10288371_10294959	Unknown protein	AT1G47740
Vv_10000858	VIT_18s0001g02700	chr18_02881700_02884919	Chlorophyll a oxygenase (CAO)	AT1G44446
Vv_10000859	VIT_16s0098g00730	chr16_21090037_21092621	Ribosomal protein L9 (RPL90A/C) 60S	AT1G33140
Vv_10000860	VIT_08s0007g04470	chr08_18396748_18401300	Vacuolar protein sorting 37C	AT3G53120
Vv_10000861	VIT_17s0000g00320	chr17_00224860_00230745	Auxin response factor 2	AT5G62000
Vv_10000862	VIT_08s0105g00440	chr08_07716626_07720771	Selenoprotein	AT5G58640
Vv_10000863	VIT_13s0067g02180	chr13_random_01214371_01222287	CTV.12	AT1G15780
Vv_10000865	VIT_16s0039g02550	chr16_02789856_02793391	Seed specific protein Bn15D1B	AT3G03150
Vv_10000866	VIT_11s0037g00070	chr11_07715994_07721798	NADP-dependent glyceraldehyde-3-phosphate dehydrogenase	AT2G24270
Vv_10000868	VIT_19s0015g00690	chr19_08775235_08778688	Nitrate-responsive NOI protein	AT5G55850
Vv_10000869	VIT_13s0067g00820	chr13_random_00467092_00468273	No hit
Vv_10000871	VIT_03s0038g03860	chr03_02822240_02823414	Phosphate-induced protein 1	AT2G17230
Vv_10000873	VIT_04s0023g01300	chr04_17712056_17747143	Aminopeptidase P	AT4G36760
Vv_10000874	VIT_14s0171g00100	chr14_25980939_25981880	Blue (type 1) copper domain	AT3G27200
Vv_10000877	VIT_11s0118g00760	chr11_06533770_06542103	Zinc finger (C3HC4-type ring finger)	AT5G45290
Vv_10000879	VIT_10s0116g01480	chr10_00750430_00773019	2-oxoglutarate dehydrogenase E2 subunit	AT5G55070
Vv_10000880	VIT_00s0601g00030	chrUn_32728257_32734658	ADP-ribosylation factor-like A1C	AT3G49870
Vv_10000883	VIT_02s0025g02480	chr02_02150058_02160116	Ste20-related protein kinase	AT4G24100
Vv_10000886	VIT_02s0025g02990	chr02_02539490_02543485	Import inner membrane translocase subunit Tim13, Mitochondrial	AT1G61570
Vv_10000887	VIT_14s0066g00450	chr14_26956626_26959889	Sucrase	AT3G27570
Vv_10000888	VIT_04s0043g00130	chr04_12787397_12843503	Mob1/phocein	AT5G45550
Vv_10000889	VIT_16s0100g00500	chr16_15986550_15992224	SEU1 protein	AT1G43850
Vv_10000890	VIT_08s0058g01370	chr08_10829043_10834037	Lung seven transmembrane receptor	AT1G61670
Vv_10000893	VIT_18s0164g00060	chr18_18271851_18272760	Calcium-dependent cysteine-type endopeptidase DEK1
Vv_10000894	VIT_05s0094g01320	chr05_24576078_24580783	Ankyrin repeat	AT2G31820
Vv_10000895	VIT_04s0008g06050	chr04_05740344_05744103	Phytosulfokine receptor precursor	AT2G25220
Vv_10000896	VIT_05s0020g04570	chr05_06388841_06390574	CBL-interacting protein kinase 7 (CIPK7)	AT3G23000
Vv_10000898	VIT_10s0003g05630	chr10_10471996_10480736	Coatomer subunit epsilon	AT1G30630
Vv_10000900	VIT_08s0040g02450	chr08_13519803_13523582	Unknown protein	AT3G53630
Vv_10000901	VIT_02s0012g02670	chr02_10370685_10373984	Unknown protein	AT1G31940
Vv_10000902	VIT_00s0220g00030	chrUn_14140999_14144381	Small nuclear ribonucleoprotein F	AT4G30220
Vv_10000904	VIT_01s0010g00680	chr01_15794446_15805337	Heat shock protein 81-1	AT2G04030
Vv_10000905	VIT_13s0067g03160	chr13_01742765_01746172	No hit
Vv_10000906	VIT_03s0091g00430	chr03_06798217_06802152	SWIB complex BAF60b domain-containing protein	AT4G34290
Vv_10000907	VIT_06s0009g02320	chr06_14652780_14664771	4-diphosphocytidyl-2-C-methyl-D-erythritol kinase, chloroplast precursor	AT2G26930
Vv_10000908	VIT_05s0094g01400	chr05_24673706_24693993	La domain-containing protein	AT2G43970
Vv_10000909	VIT_01s0026g00570	chr01_09337095_09338301	Bet v I allergen	AT1G24020
Vv_10000910	VIT_19s0014g04860	chr19_05198166_05203363	ATP synthase g subunit , Mitochondrial	AT4G29480
Vv_10000911	VIT_07s0031g00800	chr07_16938803_16940460	Cyclin-dependent kinase inhibitor KIP-related protein 7
Vv_10000912	VIT_10s0071g00950	chr10_17560267_17576560	Serine/threonine protein phosphatase 2A	AT1G50370
Vv_10000913	VIT_07s0031g02140	chr07_18295547_18297001	Amino acid permease	AT2G42005
Vv_10000916	VIT_09s0002g00880	chr09_00621153_00627637	Oligouridylate binding protein 1B UBP1B	AT1G17370
Vv_10000917	VIT_16s0039g00700	chr16_00346728_00353020	RCP1 (root cap 1)	AT5G17520
Vv_10000918	VIT_05s0020g03530	chr05_05290187_05291413	Late embryogenesis abundant protein D-34 (LEA D-34)	AT3G22490
Vv_10000920	VIT_19s0014g03530	chr19_03658304_03664444	Cytochrome c biogenesis protein family	AT5G54290
Vv_10000921	VIT_19s0090g00460	chr19_06601743_06614335	Aconitate hydratase, cytoplasmic	AT2G05710
Vv_10000924	VIT_11s0016g04250	chr11_03539907_03550311	HCF101 (high-chlorophyll-fluorescence 101)	AT3G24430
Vv_10000925	VIT_07s0005g00490	chr07_03200884_03204680	UDP-glucuronic acid decarboxylase 1	AT3G62830
Vv_10000926	VIT_14s0083g00320	chr14_22368033_22370374	Cinnamoyl-CoA reductase	AT5G14700
Vv_10000930	VIT_01s0026g00640	chr01_09410198_09423702	DEAD/DEAH box helicase (RH22)	AT1G59990
Vv_10000931	VIT_12s0035g02180	chr12_22578529_22583542	Endo-1,4-beta-glucanase	AT5G49720
Vv_10000932	VIT_13s0067g00180	chr13_00122713_00126313	Hydroxyacylglutathione hydrolase	AT3G10850
Vv_10000935	VIT_02s0025g01000	chr02_00970227_00974052	V-type H+-transporting ATPase subunit E	AT4G11150
Vv_10000937	VIT_04s0008g02900	chr04_02395600_02398920	Protein disulfide isomerase	AT4G31240
Vv_10000939	VIT_05s0049g01660	chr05_09111201_09114889	RNA-binding protein Musashi	AT4G14300
Vv_10000940	VIT_06s0004g03700	chr06_04659710_04675061	Phototropin-1	AT3G45780
Vv_10000941	VIT_08s0007g06190	chr08_19996924_20013908	Tubulin-specific chaperone C	AT3G57890
Vv_10000943	VIT_18s0001g09220	chr18_07722665_07729913	Adenine phosphoribosyltransferase	AT1G27450
Vv_10000944	VIT_02s0025g03780	chr02_03274707_03275915	Remorin	AT5G23750
Vv_10000945	VIT_05s0062g00890	chr05_19402174_19427900	Alpha-glucan water dikinase isoform 3, Chloroplast	AT5G26570
Vv_10000946	VIT_11s0016g03410	chr11_02773899_02777840	Unknown protein	AT4G28910
Vv_10000947	VIT_14s0006g01600	chr14_17887103_17887822	Unknown
Vv_10000948	VIT_00s0323g00040	chrUn_23313583_23317859	Unknown protein	AT1G62780
Vv_10000949	VIT_12s0028g01090	chr12_01612912_01619165	Reticulon family protein (RTNLB5)	AT3G10260
Vv_10000950	VIT_19s0085g00850	chr19_23313345_23318598	LEM3 (ligand-effect modulator 3)	AT1G54320
Vv_10000952	VIT_12s0035g01060	chr12_20814828_20831239	Shaggy protein kinase kappa	AT1G09840
Vv_10000953	VIT_05s0020g02480	chr05_04134992_04139324	Glutamine synthetase	AT5G35630
Vv_10000955	VIT_18s0072g01150	chr18_20755998_20776002	Erythroid differentiation factor 1	AT1G35660
Vv_10000956	VIT_11s0052g01710	chr11_19498457_19505866	Xylose isomerase	AT5G57655
Vv_10000957	VIT_07s0005g04890	chr07_08141027_08142187	Glutathione S-transferase 25 GSTU7	AT2G29420
Vv_10000958	VIT_06s0004g07560	chr06_08320184_08333020	Ribosomal protein S29 28S	AT1G16870
Vv_10000959	VIT_04s0044g01290	chr04_22814326_22820168	MAP3Ka	AT1G53570
Vv_10000960	VIT_09s0002g06730	chr09_06633791_06644039	Longin	AT1G15370
Vv_10000961	VIT_18s0072g00060	chr18_19082276_19085502	Ribosomal protein S18 (RPS18C) 40S	AT4G09800
Vv_10000962	VIT_00s0992g00010	chrUn_37394762_37397114	Zinc finger (MYND type)	AT4G21890
Vv_10000963	VIT_01s0026g00240	chr01_08886915_08891532	Spermidine synthase	AT1G23820
Vv_10000964	VIT_09s0002g06870	chr09_06770964_06779752	Methyl-CpG-binding domain-containing protein	AT1G15340
Vv_10000967	VIT_07s0104g00440	chr07_01683603_01688179	Endo-1,3;1,4-beta-D-glucanase precursor	AT3G23600
Vv_10000968	VIT_00s0389g00020	chrUn_27082538_27090101	Acyl-CoA oxidase (ACX1)	AT2G35690
Vv_10000970	VIT_14s0060g02680	chr14_02484663_02493427	Cyclin H-1	AT5G27620
Vv_10000972	VIT_02s0025g00900	chr02_00871157_00872977	6-phosphogluconate dehydrogenase	AT5G41670
Vv_10000973	VIT_18s0001g12570	chr18_10766960_10780434	DNA-3-methyladenine glycosylase 1
Vv_10000974	VIT_05s0077g00730	chr05_00530097_00531696	WRKY DNA-binding protein 48	AT5G49520
Vv_10000975	VIT_04s0044g01980	chr04_23766117_23769895	Unknown protein
Vv_10000976	VIT_01s0011g02150	chr01_01824623_01839433	Photosystem II stability/assembly factor, chloroplast (HCF136)	AT5G23120
Vv_10000977	VIT_08s0040g01710	chr08_12827707_12830497	Phenylalanine ammonia-lyase	AT2G37040
Vv_10000979	VIT_14s0171g00450	chr14_26243810_26261912	DNA-binding protein GT-1-related	AT1G13450
Vv_10000980	VIT_05s0136g00290	chr05_13658793_13670156	VAMP726 (VESICLE-associated membrane protein)	AT1G04760
Vv_10000981	VIT_12s0028g01320	chr12_01950483_01954485	Unknown protein	AT2G42780
Vv_10000983	VIT_18s0001g10820	chr18_09085975_09091140	Proteasome 26S regulatory subunit (RPN11)	AT5G23540
Vv_10000984	VIT_16s0050g02670	chr16_19678063_19685985	Spermine synthase	AT5G53120
Vv_10000986	VIT_04s0008g06490	chr04_06409062_06414293	Unknown protein	AT2G25310
Vv_10000987	VIT_02s0154g00610	chr02_05381937_05389914	Pex19 protein	AT5G17550
Vv_10000988	VIT_09s0002g04510	chr09_04096279_04098913	Unknown protein	AT2G17240
Vv_10000990	VIT_04s0008g03250	chr04_02700630_02709554	Homeobox gene 8	AT4G32880
Vv_10000991	VIT_01s0011g06250	chr01_06043632_06047154	Xyloglucan endotransglycosylase	AT2G01850
Vv_10000992	VIT_08s0105g00360	chr08_07561826_07570297	PHD finger protein alfin	AT5G05610
Vv_10000993	VIT_07s0031g01190	chr07_17291875_17299331	Unknown protein	AT4G39690
Vv_10000994	VIT_12s0035g01100	chr12_20901340_20909855	KH domain-containing quaking protein	AT1G09660
Vv_10000996	VIT_02s0033g01120	chr02_16403096_16408471	Dehydration-responsive protein	AT1G31850
Vv_10000997	VIT_16s0098g01630	chr16_21758099_21763917	Importin beta-2	AT5G53480
Vv_10001000	VIT_14s0060g01170	chr14_00914894_00915341	Cytochrome c oxidase subunit Vc	AT2G47380
Vv_10001001	VIT_19s0090g01290	chr19_07349403_07366279	Serine/threonine-protein phosphatase PP-X isozyme 2	AT5G55260
Vv_10001002	VIT_08s0040g00820	chr08_11777899_11779610	CYP94A1	AT3G56630
Vv_10001003	VIT_01s0010g01130	chr01_16739777_16743243	6-phosphogluconate dehydrogenase	AT3G02360
Vv_10001004	VIT_04s0023g01730	chr04_18301309_18304190	Unknown protein	AT3G50845
Vv_10001006	VIT_14s0219g00120	chr14_26400809_26407452	PQ-loop repeat / transmembrane	AT5G40670
Vv_10001008	VIT_05s0020g01480	chr05_03179095_03181190	Ribosomal protein S21 (RPS21C) 40S	AT5G27700
Vv_10001010	VIT_13s0019g05240	chr13_07055933_07061987	NAC domain-containing protein 78	AT5G04410
Vv_10001011	VIT_11s0016g01820	chr11_01465705_01469103	Lactoylglutathione lyase	AT5G57040
Vv_10001012	VIT_00s0227g00110	chrUn_15046728_15058929	Gamma hydroxybutyrate dehydrogenase-like protein	AT3G25530
Vv_10001013	VIT_03s0038g00880	chr03_00702486_00704460	Amidophosphoribosyltransferase 2	AT4G34740
Vv_10001015	VIT_06s0004g06050	chr06_06841798_06843831	Thioesterase family	AT2G29590
Vv_10001018	VIT_02s0025g02800	chr02_02426186_02426996	No hit
Vv_10001020	VIT_14s0068g02110	chr14_25707772_25712673	Sulfite oxidase	AT3G01910
Vv_10001021	VIT_04s0044g01410	chr04_22946296_22947231	Photosystem I reaction center subunit N (PSAN)	AT5G64040
Vv_10001023	VIT_13s0067g01980	chr13_01101296_01101802	Proteinase inhibitor (LUTI)
Vv_10001024	VIT_12s0142g00430	chr12_random_00356137_00368691	Alternative oxidase 2, (AOX2)	AT5G64210
Vv_10001025	VIT_05s0020g02340	chr05_04032109_04034048	Methionine sulfoxide reductase	AT4G21860
Vv_10001027	VIT_19s0027g00470	chr19_19354139_19365811	SNARE-associated protein	AT1G79070
Vv_10001028	VIT_04s0008g00570	chr04_00498035_00503195	Glu-tRNA(Gln) amidotransferase subunit C	AT4G32915
Vv_10001029	VIT_18s0001g00490	chr18_01365478_01370686	MaoC-like dehydratase domain-containing protein	AT1G76150
Vv_10001030	VIT_06s0004g02810	chr06_03524238_03528798	DsRNA-binding protein 2 (DRB2)	AT2G28380
Vv_10001031	VIT_02s0087g00610	chr02_18075981_18088517	Unknown protein	AT4G19390
Vv_10001033	VIT_12s0055g00700	chr12_13826525_13828578	Unknown protein	AT2G31490
Vv_10001034	VIT_18s0001g08270	chr18_06771411_06775121	Amino acid permease 6	AT5G49630
Vv_10001035	VIT_11s0118g00660	chr11_06433123_06446759	Unknown protein	AT5G25270
Vv_10001036	VIT_08s0040g02980	chr08_13981646_13986564	Unknown protein	AT5G02770
Vv_10001037	VIT_17s0000g07230	chr17_08047134_08095031	Activating signal cointegrator 1 complex subunit 3	AT5G61140
Vv_10001039	VIT_01s0011g02040	chr01_01743085_01745761	Splicing factor 3A subunit 1	AT1G14650
Vv_10001040	VIT_15s0046g01590	chr15_18506729_18512265	Acidic chitinase III	AT5G24090
Vv_10001041	VIT_17s0119g00070	chr17_13300012_13308117	Unknown protein	AT3G17800
Vv_10001042	VIT_07s0005g01350	chr07_03872574_03873971	Universal stress protein (USP) family protein	AT3G62550
Vv_10001043	VIT_04s0008g01370	chr04_01119717_01127998	Peptidyl-prolyl cis-trans isomerase SDCCAG10	AT4G33060
Vv_10001044	VIT_06s0004g00100	chr06_00228109_00247279	Unknown protein	AT4G26410
Vv_10001045	VIT_05s0077g00610	chr05_00422189_00430511	Desiccation protein PCC13-62 precursor	AT1G47980
Vv_10001047	VIT_19s0027g00590	chr19_19626826_19643105	RNA-binding protein with serine-rich domain 1 RNPS1	AT1G16610
Vv_10001049	VIT_13s0019g03640	chr13_04796650_04799071	Ribosomal protein S23 (RPS23B) 40S	AT5G02960
Vv_10001050	VIT_18s0001g07300	chr18_05539790_05544684	MADS box interactor	AT5G49710
Vv_10001051	VIT_05s0077g01930	chr05_01507786_01515524	Sucrose synthase	AT5G49190
Vv_10001052	VIT_00s0684g00030	chrUn_34169552_34172479	SEN1 (dark inducible 1)	AT4G35770
Vv_10001055	VIT_06s0004g04240	chr06_05192100_05192872	Histone H2B	AT5G02570
Vv_10001056	VIT_11s0016g02870	chr11_02313394_02319205	Peptidase alpha subunit, Mitochondrial	AT3G16480
Vv_10001057	VIT_15s0046g02690	chr15_19419421_19429275	Ribosomal protein L36 (RPL36C) 60S	AT5G02450
Vv_10001059	VIT_00s0283g00030	chrUn_21173412_21176682	Calnexin 1 (CNX1)	AT5G61790
Vv_10001060	VIT_05s0077g02110	chr05_01648224_01654998	Dynein light chain LC6, flagellar outer arm
Vv_10001061	VIT_09s0002g04680	chr09_04243222_04248888	Heat shock protein 91	AT1G79930
Vv_10001062	VIT_00s0270g00120	chrUn_19993241_19993943	Alpha-amylase/subtilisin inhibitor	AT1G17860
Vv_10001063	VIT_11s0052g01380	chr11_19034043_19047062	Calmodulin-binding protein	AT5G57580
Vv_10001064	VIT_04s0023g03550	chr04_20090833_20092702	Thaumatin	AT4G38660
Vv_10001065	VIT_04s0008g02290	chr04_01889354_01891807	ABI3-interacting protein 2	AT5G20910
Vv_10001066	VIT_01s0011g05790	chr01_05559978_05567199	Microtubule associated protein (MAP70-1)	AT1G68060
Vv_10001067	VIT_00s0181g00240	chrUn_07929074_07936043	Unknown
Vv_10001068	VIT_03s0063g02580	chr03_05801314_05801996	Ribosomal protein L27	AT5G15220
Vv_10001069	VIT_17s0000g06580	chr17_07109677_07122806	Vesicle transport v-SNARE 11	AT5G39510
Vv_10001070	VIT_04s0008g05960	chr04_05652975_05655893	Unknown protein	AT5G25170
Vv_10001072	VIT_12s0059g01810	chr12_06668607_06684305	Photosystem II psbZ	AT1G03600
Vv_10001073	VIT_03s0063g02450	chr03_05675516_05685971	Coatomer subunit gamma	AT4G34450
Vv_10001074	VIT_04s0023g03130	chr04_19696791_19697704	Histone H1	AT2G18050
Vv_10001075	VIT_17s0000g05680	chr17_06162016_06166458	Band 7 family	AT5G62740
Vv_10001076	VIT_14s0060g00110	chr14_00122659_00128242	Glutamyl-tRNA synthetase, cytoplasmic	AT5G26710
Vv_10001077	VIT_14s0060g01490	chr14_01175091_01176374	DnaJ homolog, subfamily A, member 5	AT1G56300
Vv_10001078	VIT_19s0015g00140	chr19_08116770_08120728	Ribosomal protein S10 30S	AT3G13120
Vv_10001079	VIT_17s0000g02350	chr17_02046549_02049008	Receptor protein kinase	AT4G08850
Vv_10001080	VIT_11s0078g00250	chr11_12443425_12449276	Phosphoethanolamine cytidylyltransferase	AT2G38670
Vv_10001081	VIT_08s0007g04240	chr08_18215451_18217217	Late embryogenesis abundant protein	AT2G36640
Vv_10001083	VIT_05s0102g00310	chr05_22200686_22201636	GUN4	AT3G59400
Vv_10001084	VIT_07s0005g00650	chr07_03311822_03316331	U2B'' (U2 small nuclear ribonucleoprotein B)	AT2G47580
Vv_10001086	VIT_08s0007g01430	chr08_15501959_15503083	Universal stress protein (USP) family protein	AT3G53990
Vv_10001087	VIT_15s0046g01820	chr15_18650570_18653922	Ring-H2 finger B1A	AT4G00335
Vv_10001088	VIT_09s0002g02200	chr09_02008094_02019251	Root hair defective 3 GTP-binding (RHD3)	AT1G72960
Vv_10001089	VIT_18s0001g11710	chr18_10013495_10014836	Photosystem II PsbO protein	AT3G50820
Vv_10001090	VIT_18s0072g00720	chr18_19959518_20011042	SEC5A (exocyst complex component SEC5)	AT1G21170
Vv_10001091	VIT_06s0080g00040	chr06_19714042_19723700	ABC transporter G member 22	AT1G66950
Vv_10001092	VIT_01s0010g03750	chr01_21108389_21110665	Unknown protein	AT1G27330
Vv_10001093	VIT_02s0025g01570	chr02_01509254_01518573	Dynamin-like protein 2b	AT5G42080
Vv_10001094	VIT_06s0080g00560	chr06_20561725_20568730	Beta-alanine synthase	AT2G27450
Vv_10001095	VIT_07s0191g00170	chr07_14903599_14935745	LMBR1 integral membrane	AT5G65290
Vv_10001097	VIT_07s0005g04560	chr07_07779163_07783642	Unknown protein	AT4G28690
Vv_10001098	VIT_08s0007g07050	chr08_20680457_20683410	Unknown protein	AT5G19860
Vv_10001099	VIT_14s0083g01230	chr14_23687371_23687925	Heat shock protein 81-4 (HSP81-4)
Vv_10001102	VIT_07s0005g00280	chr07_03049278_03052232	Zinc finger (c3hc4-type ring finger) nitrogen limitation adaptation	AT1G02860
Vv_10001103	VIT_04s0008g04700	chr04_04149604_04155695	Histone H2A variant 3 HTA9	AT1G52740
Vv_10001104	VIT_07s0005g02010	chr07_04459314_04463636	Nitrogen regulatory protein PII 1	AT4G01900
Vv_10001105	VIT_13s0084g00310	chr13_19071311_19077469	ACI112
Vv_10001106	VIT_18s0001g12760	chr18_10874439_10879285	Proteasome 20S alpha subunit F2 (PAF2) (PRC2B) (PRS1)	AT1G47250
Vv_10001107	VIT_03s0088g00260	chr03_08252549_08257129	Serine carboxypeptidase S10	AT3G12220
Vv_10001108	VIT_00s0216g00020	chrUn_13777400_13779851	Glycosyl transferase family 8 protein	AT3G25140
Vv_10001109	VIT_03s0097g00510	chr03_10825468_10834239	Oligopeptide transporter OPT4	AT5G64410
Vv_10001112	VIT_13s0158g00370	chr13_21251480_21255652	RNA recognition motif (RRM)-containing CCCH	AT3G51950
Vv_10001113	VIT_06s0004g04020	chr06_05004766_05009234	Ribosomal protein L35 (RPL35D) 60S	AT5G02610
Vv_10001115	VIT_14s0066g02340	chr14_28558850_28561223	Zinc finger (C3HC4-type ring finger)	AT3G48070
Vv_10001117	VIT_01s0026g00710	chr01_09503470_09506741	Cyclin delta-2	AT1G70210
Vv_10001118	VIT_10s0003g04070	chr10_06907829_06923858	Metallo-beta-lactamase	AT1G30300
Vv_10001119	VIT_13s0067g00100	chr13_00083470_00093622	Unknown protein	AT3G54190
Vv_10001121	VIT_03s0091g00290	chr03_06571900_06589424	Pathogenesis-related homeodomain protein (PRHA)	AT3G19510
Vv_10001122	VIT_12s0035g00970	chr12_20595899_20611182	Evolutionarily conserved C-terminal region 11 ECT11
Vv_10001123	VIT_12s0035g00970	chr12_20595899_20611182	Evolutionarily conserved C-terminal region 11 ECT11
Vv_10001127	VIT_15s0046g00970	chr15_18023630_18024655	Lipid transfer protein
Vv_10001130	VIT_10s0003g02940	chr10_05051225_05052627	Basic helix-loop-helix (bHLH) family	AT1G29950
Vv_10001131	VIT_06s0004g00700	chr06_00835215_00839232	Transcription initiation factor TFIID subunit D6	AT1G55300
Vv_10001132	VIT_14s0128g00370	chr14_02992405_02997083	Seryl-tRNA synthetase	AT5G27470
Vv_10001133	VIT_10s0003g03250	chr10_05400225_05403573	Unknown protein	AT1G29980
Vv_10001134	VIT_19s0085g01130	chr19_23824715_23827966	Unknown protein	AT1G79260
Vv_10001136	VIT_12s0057g01000	chr12_09694261_09695026	Unknown protein	AT4G13500
Vv_10001137	VIT_08s0007g01580	chr08_15675129_15687281	Unknown protein	AT1G68310
Vv_10001138	VIT_15s0021g01230	chr15_11300141_11327317	Glutaminyl-tRNA synthetase	AT1G25350
Vv_10001142	VIT_14s0068g02060	chr14_25679652_25683632	Unknown protein	AT3G27100
Vv_10001143	VIT_14s0068g01960	chr14_25626698_25628882	Acetolactate synthase III, chloroplast precursor	AT3G48560
Vv_10001144	VIT_00s0652g00020	chrUn_33587059_33589243	Unknown protein	AT1G61065
Vv_10001145	VIT_18s0072g00720	chr18_19959518_20011042	SEC5A (exocyst complex component SEC5)	AT1G21170
Vv_10001146	VIT_14s0108g00080	chr14_28895798_28901140	V-type H+-transporting ATPase subunit AC39	AT3G28715
Vv_10001147	VIT_18s0001g06250	chr18_04700787_04704775	3-deoxy-D-arabino-heptulosonate 7-phosphate synthase	AT1G22410
Vv_10001148	VIT_01s0011g03110	chr01_02781518_02783517	Myb family	AT1G25550
Vv_10001149	VIT_08s0007g03130	chr08_17155224_17158570	Small nuclear ribonucleoprotein G	AT2G23930
Vv_10001151	VIT_05s0077g01970	chr05_01538565_01539938	Zinc finger (C3HC4-type ring finger)	AT3G16720
Vv_10001152	VIT_08s0007g04310	chr08_18270770_18280596	Threonine dehydratase/deaminase	AT3G10050
Vv_10001153	VIT_04s0008g02490	chr04_02060039_02064728	Adagio protein 1	AT5G57360
Vv_10001154	VIT_00s0203g00190	chrUn_12043107_12048575	Nitric oxide synthase interacting protein	AT1G61620
Vv_10001156	VIT_03s0088g01190	chr03_09452241_09454982	Malate dehydrogenase, glyoxysomal precursor	AT5G09660
Vv_10001158	VIT_08s0007g05790	chr08_19704984_19705934	Calmodulin	AT2G41410
Vv_10001159	VIT_11s0016g02130	chr11_01733904_01755869	CwfJ protein	AT5G56900
Vv_10001160	VIT_15s0046g02400	chr15_19184607_19187326	Glycerol-3-phosphate acyltransferase 8	AT4G00400
Vv_10001161	VIT_12s0028g01120	chr12_01682201_01691707	Amine oxidase	AT2G43020
Vv_10001162	VIT_12s0057g01310	chr12_10052259_10054271	SUB1 (short under blue light 1)	AT4G12700
Vv_10001163	VIT_16s0039g01690	chr16_01304345_01316276	TORMOZembryo defective UTP13	AT5G16750
Vv_10001164	VIT_05s0020g00930	chr05_02749343_02750978	Soluble diacylglycerol acyltransferase	AT1G48300
Vv_10001165	VIT_07s0031g02480	chr07_18628733_18651398	Beta-galactosidase	AT5G63810
Vv_10001166	VIT_10s0071g01040	chr10_17718855_17723306	Transcription elongation factor SPT4 1	AT5G63670
Vv_10001167	VIT_06s0004g07680	chr06_08478430_08480638	Nodulin	AT2G30300
Vv_10001168	VIT_05s0077g01200	chr05_00940428_00957384	Unknown protein	AT3G06670
Vv_10001169	VIT_05s0062g00810	chr05_19111223_19112431	Lipoprotein	AT1G05510
Vv_10001171	VIT_18s0001g15380	chr18_13511653_13519868	No hit
Vv_10001172	VIT_06s0009g01670	chr06_13642201_13645430	forkhead-associated domain-containing protein	AT2G21530
Vv_10001173	VIT_13s0074g00650	chr13_08811745_08817323	Unknown protein
Vv_10001174	VIT_18s0001g12720	chr18_10849369_10854738	Endoplasmatic reticulum retrieval protein 1B	AT2G21600
Vv_10001175	VIT_13s0019g04870	chr13_06540285_06553300	Unknown protein	AT3G10405
Vv_10001176	VIT_09s0002g00890	chr09_00647306_00649289	Jasmonate ZIM-domain protein 1	AT1G19180
Vv_10001178	VIT_08s0007g03020	chr08_17073833_17077646	Ribosomal protein S14 (RPS14C) 40S	AT3G52580
Vv_10001179	VIT_12s0028g02580	chr12_03350000_03357926	Unknown protein	AT3G58110
Vv_10001180	VIT_13s0019g00510	chr13_02523872_02531229	2-oxoglutarate dehydrogenase E1 component	AT3G55410
Vv_10001181	VIT_08s0058g00510	chr08_09585100_09604651	MATE efflux family protein	AT2G38330
Vv_10001182	VIT_19s0015g01370	chr19_09657864_09658472	Molecular chaperone DnaJ	AT3G13310
Vv_10001184	VIT_08s0007g07420	chr08_20954012_20961887	MUT9-related serine/threonine protein kinase	AT3G03940
Vv_10001185	VIT_19s0014g01250	chr19_01360642_01367222	TUBBY like protein 7 TLP7	AT1G53320
Vv_10001186	VIT_04s0008g07340	chr04_07669706_07671321	Constans-like 4	AT5G24930
Vv_10001187	VIT_18s0001g11940	chr18_10176204_10185057	Metalloendopeptidase	AT5G42620
Vv_10001188	VIT_06s0004g04490	chr06_05454491_05456520	Unknown protein	AT5G59350
Vv_10001189	VIT_06s0009g03520	chr06_16772356_16786006	Signal peptide peptidase	AT2G03120
Vv_10001190	VIT_03s0063g00140	chr03_03733883_03735235	Caffeoyl-CoA O-methyltransferase	AT4G34050
Vv_10001192	VIT_08s0007g01470	chr08_15576024_15576867	Copper transporter 3	AT5G59040
Vv_10001193	VIT_04s0008g07320	chr04_07643441_07650582	Protein phosphatase 2C	AT4G31750
Vv_10001195	VIT_04s0023g02130	chr04_18617371_18620228	1,4-beta-mannan endohydrolase	AT5G66460
Vv_10001199	VIT_14s0068g00660	chr14_24473597_24477950	ATAN11 (ANTHOCYANIN11)	AT1G12910
Vv_10001200	VIT_08s0007g05580	chr08_19482695_19484048	Embryo-abundant protein	AT2G41380
Vv_10001201	VIT_11s0037g00810	chr11_09369752_09376069	Unknown protein	AT4G30780
Vv_10001203	VIT_14s0128g00250	chr14_02916855_02920905	Nuclear transcription factor Y subunit C-9	AT1G08970
Vv_10001208	VIT_07s0005g02630	chr07_04947084_04953012	Protein transport protein SEC23	AT4G01810
Vv_10001209	VIT_04s0008g05640	chr04_05125247_05125959	Protease inhibitor/seed storage/lipid transfer protein (LTP)	AT4G12510
Vv_10001210	VIT_04s0008g06680	chr04_06666051_06668101	Unknown protein	AT5G25080
Vv_10001211	VIT_09s0002g03410	chr09_03075730_03079091	Phytochrome-associated protein 1 (PAP1)	AT3G16500
Vv_10001212	VIT_07s0031g00350	chr07_16584261_16585899	Caffeoyl-CoA O-methyltransferase 1	AT4G34050
Vv_10001215	VIT_10s0003g03920	chr10_06683058_06694027	Ribosomal protein L14	AT5G46160
Vv_10001216	VIT_16s0022g00980	chr16_12536807_12548246	Adenylate kinase	AT4G25280
Vv_10001217	VIT_00s0203g00200	chrUn_12050880_12059568	Universal stress protein (USP) family protein	AT1G11360
Vv_10001218	VIT_08s0007g02870	chr08_16922740_16942741	DCP1 (decapping 1)	AT1G08370
Vv_10001221	VIT_02s0025g00200	chr02_00331139_00334518	BEL1 (BELL 1)	AT5G41410
Vv_10001222	VIT_14s0060g01680	chr14_01379098_01391140	TPR3 (topless-related 3)	AT5G27030
Vv_10001223	VIT_18s0001g08300	chr18_06802513_06803784	Tubulin alpha-6 chain	AT1G50020
Vv_10001224	VIT_13s0064g00160	chr13_21617253_21623770	Unknown protein	AT5G12470
Vv_10001225	VIT_14s0066g01530	chr14_27914835_27918964	No hit
Vv_10001226	VIT_04s0079g00690	chr04_11505001_11507285	Glutathione S-transferase 26 GSTF12	AT5G17220
Vv_10001228	VIT_02s0012g01390	chr02_07544356_07545179	Unknown
Vv_10001230	VIT_17s0000g02430	chr17_02183492_02193469	Phosphoethanolamine N-methyltransferase	AT1G48600
Vv_10001231	VIT_05s0029g00470	chr05_15202187_15223820	Unknown protein	AT5G43490
Vv_10001232	VIT_01s0011g01990	chr01_01705049_01708603	Glycine decarboxylase	AT2G35120
Vv_10001233	VIT_04s0008g03880	chr04_03199857_03211964	Adaptor-related protein complex 4, beta 1	AT5G11490
Vv_10001234	VIT_12s0028g01740	chr12_02373445_02379438	DNAJ heat shock N-terminal domain-containing protein	AT2G42750
Vv_10001235	VIT_08s0056g00100	chr08_00221790_00228372	Protein kinase	AT1G79620
Vv_10001236	VIT_12s0035g01250	chr12_21030034_21031909	Disease resistance protein (NBS-LRR class)	AT4G27190
Vv_10001237	VIT_16s0050g00710	chr16_17658057_17659050	Unknown protein	AT5G52420
Vv_10001238	VIT_10s0003g04490	chr10_07850826_07855936	Phototropic-responsive NPH3	AT1G30440
Vv_10001239	VIT_04s0008g03170	chr04_02618678_02635890	Ubiquitin-specific protease 26 (UBP26)	AT3G49600
Vv_10001240	VIT_04s0008g03170	chr04_02618678_02635890	Ubiquitin-specific protease 26 (UBP26)	AT3G49600
Vv_10001243	VIT_18s0001g02470	chr18_02761252_02772231	L-ascorbate peroxidase, thylakoid-bound (tAPX)	AT1G77490
Vv_10001245	VIT_19s0014g02990	chr19_03098168_03108697	Nuclear GTP-binding protein NUG2	AT1G52980
Vv_10001246	VIT_02s0012g00160	chr02_05798038_05801982	Unknown	AT4G17085
Vv_10001247	VIT_13s0067g03320	chr13_01826405_01836130	Tonneau 1b TON1B	AT3G55000
Vv_10001248	VIT_02s0241g00160	chr02_04768239_04781881	Esterase/lipase/thioesterase family	AT4G12230
Vv_10001249	VIT_19s0090g00990	chr19_07088164_07094364	Acid phosphatase/vanadium-dependent haloperoxidase	AT3G21610
Vv_10001252	VIT_08s0007g03110	chr08_17136893_17140515	Transposon protein, Mutator sub-class	AT3G52610
Vv_10001253	VIT_00s1206g00010	chrUn_37881841_37883172	Aspartic proteinase nepenthesin-1 precursor	AT5G10770
Vv_10001254	VIT_05s0077g00860	chr05_00668054_00671136	3-hydroxybutyryl-CoA dehydratase	AT4G16210
Vv_10001255	VIT_10s0116g00530	chr10_00240797_00242174	Thiazole biosynthetic enzyme, chloroplast (ARA6)	AT5G54770
Vv_10001256	VIT_08s0007g06150	chr08_19956815_19960291	Ribosomal protein L6 (RPL6A) 60S	AT1G18540
Vv_10001257	VIT_07s0005g00730	chr07_03365325_03368216	Pectinesterase family	AT4G02320
Vv_10001260	VIT_18s0001g09650	chr18_08045625_08049254	CYP81E1	AT5G10600
Vv_10001261	VIT_16s0039g01660	chr16_01267779_01282196	Unknown protein	AT1G65020
Vv_10001262	VIT_09s0018g02130	chr09_20056211_20128216	Calcium-transporting ATPase 9 ACA9	AT3G21180
Vv_10001263	VIT_08s0007g08840	chr08_22209761_22212045	Glycosyl transferaseHGA1	AT2G41640
Vv_10001266	VIT_14s0068g00360	chr14_24075902_24080124	LNG1 (LONGIFOLIA1)	AT1G74160
Vv_10001267	VIT_00s0179g00300	chrUn_07539514_07542787	MPBQ/MSBQ methyltransferase 2	AT3G63410
Vv_10001270	VIT_14s0066g02250	chr14_28466334_28468513	Leucine-rich repeat transmembrane protein kinase	AT1G27190
Vv_10001271	VIT_05s0049g02250	chr05_09854148_09856398	SURF6 (surfeit 6) nucleolar matrix protein	AT5G05210
Vv_10001274	VIT_00s0304g00080	chrUn_22456140_22459197	Trehalose-6-phosphate phosphatase	AT5G65140
Vv_10001275	VIT_08s0007g04960	chr08_18900823_18904936	Unknown protein	AT5G03440
Vv_10001276	VIT_04s0023g02720	chr04_19254326_19255717	RTE1 (reversion-to-ethylene sensitivity1)	AT3G51040
Vv_10001278	VIT_10s0071g00740	chr10_17239068_17239770	No hit
Vv_10001279	VIT_04s0023g03350	chr04_19868468_19922591	transformation/transcription domain-associated protein	AT2G17930
Vv_10001280	VIT_14s0083g01140	chr14_23478460_23480345	B12D	AT3G29970
Vv_10001281	VIT_11s0037g00180	chr11_07893325_07904715	Leucine aminopeptidase 3, chloroplast precursor	AT4G30920
Vv_10001282	VIT_19s0027g00440	chr19_19247402_19265051	DnaJ homolog, subfamily C, member 14	AT1G16680
Vv_10001283	VIT_17s0000g04790	chr17_05177495_05186800	BIM1 (BES1-interacting Myc-like protein 1)	AT5G08130
Vv_10001285	VIT_08s0032g00360	chr08_03451583_03469821	N-6 Adenine-specific DNA methylase	AT3G58470
Vv_10001286	VIT_14s0068g01710	chr14_25408934_25417805	Metal-nicotianamine transporter YSL6	AT3G27020
Vv_10001287	VIT_16s0013g01120	chr16_07044798_07045848	Ethylene-responsive transcription factor ERF105	AT5G51190
Vv_10001288	VIT_13s0067g02060	chr13_01157837_01164607	Biotin/lipoyl attachment domain-containing protein	AT3G56130
Vv_10001290	VIT_17s0000g02850	chr17_02608676_02620073	No hit
Vv_10001291	VIT_01s0026g02460	chr01_12042184_12043439	Zinc finger homeobox 30	AT5G39760
Vv_10001293	VIT_14s0171g00410	chr14_26224615_26227720	Ankyrin repeat	AT3G01750
Vv_10001294	VIT_07s0005g05510	chr07_09539484_09546675	Kinase-like protein TMKL1	AT3G24660
Vv_10001296	VIT_09s0002g02600	chr09_02380495_02381454	VPS46.2 SNF7	AT1G73030
Vv_10001297	VIT_01s0026g02210	chr01_11618152_11623032	Unknown protein	AT1G69680
Vv_10001298	VIT_18s0001g11260	chr18_09571971_09578214	Nucleobase-ascorbate transporter 3 (NAT3)	AT2G26510
Vv_10001300	VIT_04s0023g02970	chr04_19579639_19585811	UPF0183 protein	AT3G51130
Vv_10001302	VIT_14s0036g00520	chr14_10298377_10306055	L-allo-threonine aldolase	AT1G08630
Vv_10001303	VIT_17s0000g07920	chr17_08898899_08901368	Hypoxia-responsive	AT3G48030
Vv_10001304	VIT_18s0072g00990	chr18_20438330_20441668	Leucine-rich repeat protein kinase	AT1G34420
Vv_10001305	VIT_07s0005g02990	chr07_05798742_05813148	Bet1 SNARE 1-1	AT3G58170
Vv_10001306	VIT_06s0061g01300	chr06_19128280_19129937	Prephenate dehydratase	AT2G27820
Vv_10001307	VIT_02s0012g02790	chr02_10652351_10716601	Secretory carrier membrane protein (SCAMP4)	AT1G32050
Vv_10001308	VIT_09s0002g05250	chr09_04932817_04957793	Aminotransferase class I and II	AT1G80360
Vv_10001309	VIT_00s0742g00030	chrUn_34912364_34918288	Nucleotide-sugar transporter	AT5G65000
Vv_10001312	VIT_09s0002g02090	chr09_01896081_01901939	Unknown protein	AT1G55160
Vv_10001314	VIT_14s0066g01780	chr14_28105016_28107277	Heavy-metal-associated domain-containing protein	AT5G14910
Vv_10001315	VIT_05s0020g03970	chr05_05622653_05627062	Sulfate transporter 3.1 (AST12) (AtST1)	AT3G51895
Vv_10001316	VIT_01s0127g00260	chr01_07629520_07635442	ATP-citrate synthase	AT1G10670
Vv_10001317	VIT_00s0214g00130	chrUn_13399864_13403735	F-box family protein	AT2G02240
Vv_10001318	VIT_07s0031g01950	chr07_18071809_18077062	No hit
Vv_10001319	VIT_11s0118g00630	chr11_06396199_06397486	Unknown protein	AT2G47910
Vv_10001321	VIT_15s0046g00980	chr15_18026130_18036390	Cyclic nucleotide-regulated ion channel 1	AT5G53130
Vv_10001325	VIT_19s0090g01330	chr19_07392243_07394190	V-type H+-transporting ATPase subunit H	AT5G55290
Vv_10001326	VIT_13s0156g00220	chr13_24001137_24003258	PRLI-interacting factor A	AT5G19900
Vv_10001327	VIT_01s0026g02110	chr01_11489356_11496555	Ribosomal protein S9 (RPS9C) 40S	AT5G39850
Vv_10001328	VIT_18s0001g14980	chr18_12992480_12996562	3-methyl-2-oxobutanoate dehydrogenase	AT1G21400
Vv_10001329	VIT_06s0009g01800	chr06_13833663_13857920	CDKC;1; CDKC;1 (CYCLIN-dependent kinase C;1)	AT5G10270
Vv_10001330	VIT_07s0141g01060	chr07_00686589_00688386	Basic helix-loop-helix (bHLH) family	AT4G16430
Vv_10001331	VIT_13s0019g02000	chr13_03314597_03327007	PUMILIO 1 (APUM1)	AT2G29200
Vv_10001332	VIT_13s0084g00090	chr13_18659451_18661710	Nodulin MtN21 family	AT5G07050
Vv_10001333	VIT_18s0072g01020	chr18_20473466_20492245	Unknown protein	AT1G34550
Vv_10001336	VIT_02s0012g00280	chr02_05999584_06000873	Senescence-associated protein	AT4G17670
Vv_10001337	VIT_18s0001g11750	chr18_10033256_10037422	Ribosomal protein S9	AT1G74970
Vv_10001338	VIT_10s0003g01080	chr10_02459172_02460486	Ribosomal protein L34	AT1G29070
Vv_10001339	VIT_15s0048g01660	chr15_15859833_15863061	Unknown protein	AT2G45520
Vv_10001340	VIT_04s0008g03720	chr04_03054786_03075999	Vacuolar sorting-associated protein (Vps27)	AT4G32760
Vv_10001341	VIT_06s0004g00180	chr06_00311467_00317854	Transcription initiation factor TFIID-2 (TFIID-2)	AT1G55520
Vv_10001342	VIT_12s0034g00130	chr12_15534497_15536084	Anthocyanidin 3-O-glucosyltransferase	AT3G21760
Vv_10001343	VIT_18s0001g08060	chr18_06511974_06512691	Unknown
Vv_10001344	VIT_00s0214g00060	chrUn_13348725_13350330	F-box protein PP2-B2	AT2G02250
Vv_10001345	VIT_11s0016g05410	chr11_04745581_04749038	EIN3-binding F-box protein 1	AT2G25490
Vv_10001346	VIT_04s0008g00690	chr04_00623304_00627444	Unknown protein	AT5G11730
Vv_10001347	VIT_14s0128g00480	chr14_03097988_03109874	Translation initiation factor eIF-3 subunit 1	AT1G66070
Vv_10001348	VIT_14s0030g01270	chr14_05790013_05795767	Nucleolar protein 56	AT3G05060
Vv_10001349	VIT_12s0035g01140	chr12_20949146_20952455	RAB GTPase RAB11C	AT1G09630
Vv_10001350	VIT_10s0003g04180	chr10_07091588_07097924	Early-responsive to dehydration stress protein (ERD4)	AT1G30360
Vv_10001352	VIT_14s0006g01530	chr14_17664253_17668997	Armadillo/beta-catenin repeat	AT3G03440
Vv_10001353	VIT_05s0020g01530	chr05_03197061_03199170	Alpha-1,6-xylosyltransferase	AT4G02500
Vv_10001355	VIT_18s0001g07630	chr18_05872915_05891182	NADPH-cytochrome P450 oxydoreductase isoform 1	AT4G24520
Vv_10001356	VIT_14s0108g01140	chr14_29772936_29776952	Emp24/gp25L/p24 family protein	AT1G26690
Vv_10001357	VIT_07s0005g02020	chr07_04464142_04466479	Sulfate adenylyltransferase	AT4G01897
Vv_10001358	VIT_17s0000g09680	chr17_11462842_11466152	RNA-binding protein RBP31	AT4G24770
Vv_10001360	VIT_02s0025g02440	chr02_02133660_02137710	GAMM1 protein	AT5G41970
Vv_10001361	VIT_06s0004g03140	chr06_03888870_03899160	Isovaleryl-CoA-dehydrogenase (IVD)	AT3G45300
Vv_10001362	VIT_18s0001g07830	chr18_06278216_06282589	Transcription initiation factor TFIIA gamma chain	AT4G24440
Vv_10001363	VIT_09s0002g00810	chr09_00547420_00552404	S-2-hydroxy-acid oxidase, peroxisomal	AT3G14130
Vv_10001364	VIT_05s0049g00420	chr05_07461245_07463727	E8 protein	AT1G06620
Vv_10001365	VIT_05s0049g00420	chr05_07461245_07463727	E8 protein	AT1G06620
Vv_10001366	VIT_01s0011g04970	chr01_04638320_04649233	SEC12-like protein 2 STL2P	AT2G01470
Vv_10001368	VIT_03s0038g04570	chr03_03353187_03358631	ADP-glucose pyrophosphorylase large subunit 1	AT4G39210
Vv_10001370	VIT_15s0046g02070	chr15_18873629_18874670	Zinc finger (C3HC4-type ring finger)	AT2G46150
Vv_10001371	VIT_14s0083g00450	chr14_22528546_22535692	Protein kinase PKN/PRK1, effector	AT1G67170
Vv_10001373	VIT_18s0001g10260	chr18_08598100_08604904	Zinc finger (C3HC4-type ring finger)	AT5G42940
Vv_10001374	VIT_18s0001g10260	chr18_08598100_08604904	Zinc finger (C3HC4-type ring finger)	AT5G42940
Vv_10001375	VIT_18s0041g00280	chr18_24686400_24706903	T-complex protein 11	AT1G22930
Vv_10001376	VIT_18s0122g00460	chr18_00397222_00397844	CP12-3	AT1G76560
Vv_10001378	VIT_06s0080g00980	chr06_21055782_21057411	Secoisolariciresinol dehydrogenase	AT3G51680
Vv_10001379	VIT_04s0023g00380	chr04_16599479_16607616	Transmembrane protein FT27/PFT27	AT5G36290
Vv_10001380	VIT_07s0005g02170	chr07_04560128_04563111	Unknown protein	AT2G47115
Vv_10001381	VIT_04s0008g02930	chr04_02408021_02422846	Oligouridylate binding protein 1B UBP1B	AT1G17370
Vv_10001382	VIT_12s0134g00420	chr12_08060177_08065407	Leucine-rich repeat family protein	AT4G03260
Vv_10001384	VIT_04s0008g05800	chr04_05372708_05390707	HEAT repeat-containing protein	AT4G31880
Vv_10001385	VIT_14s0068g01560	chr14_25265814_25273020	Unknown protein	AT3G26990
Vv_10001386	VIT_05s0049g02240	chr05_09849972_09851044	AWPM-19	AT1G04560
Vv_10001387	VIT_00s0516g00030	chrUn_31061059_31067943	Dehydrogenase/reductase SDR family member 4	AT4G05530
Vv_10001388	VIT_11s0118g00810	chr11_06630890_06634009	Peptidyl-prolyl cis-trans isomerase
Vv_10001389	VIT_14s0006g00910	chr14_15853788_15876657	ATA15 protein	AT1G66330
Vv_10001390	VIT_17s0000g04270	chr17_04509162_04510618	Peptidyl-prolyl cis-trans isomerase B	AT1G74070
Vv_10001391	VIT_19s0085g00040	chr19_22340611_22350348	Related to Ubiquitin 1 (RUB1)	AT1G31340
Vv_10001392	VIT_04s0044g01220	chr04_22706397_22713390	NAC domain containing protein 103	AT5G64060
Vv_10001393	VIT_06s0004g00410	chr06_00556071_00559347	Carboxyl-terminal peptidase	AT1G55360
Vv_10001394	VIT_14s0128g00890	chr14_03423960_03440587	SNF4 (Sucrose NonFermenting 4)	AT1G09020
Vv_10001395	VIT_04s0008g04920	chr04_04415690_04418033	2-oxoglutarate-dependent dioxygenase	AT1G52820
Vv_10001396	VIT_09s0002g07160	chr09_07092519_07123519	5-hydroxyisobutyryl-coenzyme A hydrolase	AT5G65940
Vv_10001399	VIT_14s0108g01190	chr14_29803769_29807931	No hit
Vv_10001400	VIT_18s0001g03430	chr18_03309917_03311940	Flavonol synthase	AT5G08640
Vv_10001401	VIT_09s0070g00380	chr09_13588733_13601884	Unknown protein	AT5G58110
Vv_10001402	VIT_14s0060g01920	chr14_01547436_01552305	Eukaryotic translation initiation factor SUI1	AT1G09150
Vv_10001403	VIT_01s0011g04990	chr01_04661938_04662999	Chaperonin	AT1G14980
Vv_10001404	VIT_07s0141g00290	chr07_00180265_00182899	IAA16	AT3G04730
Vv_10001405	VIT_08s0040g00600	chr08_11543926_11547568	Nascent polypeptide-associated complex NAC	AT3G12390
Vv_10001406	VIT_13s0156g00340	chr13_24064480_24067497	DNA-binding bromodomain-containing protein	AT2G44430
Vv_10001407	VIT_18s0001g07600	chr18_05846827_05850753	Unknown protein	AT4G38060
Vv_10001408	VIT_10s0003g01530	chr10_02926179_02933221	Unknown protein	AT4G18740
Vv_10001409	VIT_09s0002g04700	chr09_04255379_04258444	Transcription factor	AT3G24490
Vv_10001410	VIT_16s0050g01160	chr16_18058900_18061891	Ribosomal protein S10 (RPS10C) 40S
Vv_10001411	VIT_16s0050g01260	chr16_18138682_18139539	Unknown protein	AT5G52780
Vv_10001412	VIT_11s0118g00710	chr11_06474122_06487360	Glycerol-3-phosphate transporter	AT2G13100
Vv_10001414	VIT_01s0011g05700	chr01_05403262_05412342	Ankyrin repeat	AT2G01680
Vv_10001415	VIT_19s0014g01280	chr19_01375222_01378938	Unknown
Vv_10001416	VIT_15s0048g01010	chr15_15144617_15146300	2'-hydroxy isoflavone/dihydroflavonol reductase	AT2G45400
Vv_10001418	VIT_01s0010g03780	chr01_21156000_21161969	Histidine kinase (AHK3)	AT1G27320
Vv_10001419	VIT_18s0001g05550	chr18_04349906_04352613	Splicing factor, arginine/serine-rich 2	AT5G64200
Vv_10001420	VIT_06s0004g03410	chr06_04260620_04262493	Ribosomal protein S23 (RPS23B) 40S	AT5G02960
Vv_10001421	VIT_06s0009g02670	chr06_15456985_15458906	Unknown
Vv_10001422	VIT_14s0083g01050	chr14_23363261_23379498	SEPALLATA1	AT5G15800
Vv_10001423	VIT_01s0011g03440	chr01_03117073_03117578	DNA mismatch repair protein
Vv_10001425	VIT_07s0005g02650	chr07_04961796_04967138	Unknown protein	AT3G62140
Vv_10001426	VIT_14s0171g00310	chr14_26134486_26140313	SET domain-containing protein	AT5G14260
Vv_10001428	VIT_09s0018g01710	chr09_19021630_19038562	RNA recognition motif (RRM)-containing protein	AT3G04500
Vv_10001429	VIT_14s0060g01580	chr14_01281725_01289581	Protein phosphatase 2C	AT1G09160
Vv_10001430	VIT_03s0063g00480	chr03_04027232_04030513	DEM2	AT3G19240
Vv_10001431	VIT_12s0059g01690	chr12_06588642_06597089	BZIP transcription factor	AT1G04960
Vv_10001434	VIT_08s0105g00490	chr08_07822441_07828260	Glutaredoxin-related protein;	AT2G38270
Vv_10001436	VIT_02s0025g03550	chr02_03050024_03064344	Protein kinase	AT5G41260
Vv_10001438	VIT_08s0007g05420	chr08_19365684_19382457	Tubulin folding cofactor B	AT3G10220
Vv_10001439	VIT_04s0008g03690	chr04_03045347_03049488	Peroxin-4	AT5G25760
Vv_10001441	VIT_13s0147g00110	chr13_11123757_11127942	ferredoxin	AT2G27510
Vv_10001443	VIT_01s0011g05470	chr01_05123104_05124396	PGPS/D12	AT1G14870
Vv_10001444	VIT_15s0046g02390	chr15_19176232_19182610	ANTR2 (anion transporter 2)	AT4G00370
Vv_10001446	VIT_18s0001g10150	chr18_08500950_08501729	Ethylene-responsive transcription factor ERF011	AT5G52010
Vv_10001447	VIT_16s0022g02230	chr16_14729622_14737730	Leucine-rich repeat receptor protein kinase EXS	AT4G25390
Vv_10001448	VIT_13s0084g00660	chr13_19780668_19805654	Basic/Leu zipper protein HBP-1b(c1)	AT5G06950
Vv_10001450	VIT_06s0080g01240	chr06_21416040_21422059	MD-2 lipid recognition domain-containing protein	AT3G11780
Vv_10001451	VIT_16s0022g01420	chr16_13400384_13405260	Unknown protein	AT5G51545
Vv_10001453	VIT_08s0040g00460	chr08_11416762_11422529	Ubiquitin-conjugating enzyme E2 S	AT5G05080
Vv_10001454	VIT_13s0019g02180	chr13_03468041_03471865	Tropinone reductase	AT5G06060
Vv_10001455	VIT_08s0007g03720	chr08_17672307_17674329	Calcineurin phosphoesterase	AT3G09970
Vv_10001456	VIT_07s0129g00590	chr07_15824528_15832602	Armadillo/beta-catenin repeat protein / U-box domain-containing	AT2G23140
Vv_10001457	VIT_04s0008g05090	chr04_04564524_04576677	Peptidyl-prolyl isomerase D (cyclophilin D)	AT4G32420
Vv_10001458	VIT_14s0060g02310	chr14_01885537_01888008	Ribosomal protein L22-2 (RPL22B) 60S	AT3G05560
Vv_10001459	VIT_12s0028g03010	chr12_03752304_03752964	Glutaredoxin	AT1G28480
Vv_10001460	VIT_06s0004g00950	chr06_01036495_01052358	HUB2 (histone mono-ubiquitination 2)	AT1G55250
Vv_10001461	VIT_18s0001g14750	chr18_12787199_12809768	Zinc finger (FYVE type) VPS19	AT1G20110
Vv_10001463	VIT_11s0016g03200	chr11_02568013_02573551	Gibberellin oxidase	AT1G35190
Vv_10001465	VIT_14s0068g00630	chr14_24364739_24437849	Importin	AT1G12930
Vv_10001466	VIT_10s0092g00590	chr10_12172334_12204378	Leucine-rich repeat family	AT1G56140
Vv_10001467	VIT_07s0005g00520	chr07_03217042_03219501	Protein translocase ATOEP16-4	AT3G62880
Vv_10001468	VIT_13s0156g00640	chr13_24282697_24288563	AP2-associated kinase	AT2G32850
Vv_10001469	VIT_06s0004g06710	chr06_07418557_07422349	Cys-3-His zinc finger protein	AT2G40140
Vv_10001471	VIT_06s0004g02900	chr06_03628878_03636663	Hydroxymethylbutenyl 4-diphosphate synthase	AT5G60600
Vv_10001472	VIT_08s0040g01030	chr08_12058940_12059804	Unknown protein	AT4G09550
Vv_10001474	VIT_07s0031g00670	chr07_16842393_16845212	Heat shock transcription factor 4	AT4G36990
Vv_10001475	VIT_07s0151g00350	chr07_random_00886169_00898284	MHK; kinase	AT4G13020
Vv_10001476	VIT_14s0108g01280	chr14_29916401_29920389	WRKY DNA-binding protein 4	AT1G13960
Vv_10001477	VIT_13s0067g02440	chr13_01330450_01336784	Haloacid dehalogenase hydrolase	AT3G10970
Vv_10001478	VIT_12s0057g01530	chr12_10288750_10291527	Endomembrane protein 70, TM4 ;	AT4G12650
Vv_10001479	VIT_05s0029g01310	chr05_17250953_17270053	Actin related protein 2/3 complex, subunit 4	AT4G14147
Vv_10001480	VIT_12s0134g00450	chr12_08077397_08080171	S-locus lectin protein kinase	AT2G19130
Vv_10001481	VIT_08s0007g07470	chr08_20994897_20997381	Galactose mutarotase	AT1G64770
Vv_10001482	VIT_08s0007g08130	chr08_21495770_21500496	Adenylosuccinate synthetase (ADSS)	AT3G57610
Vv_10001483	VIT_05s0020g00700	chr05_02565329_02574145	Squamosa promoter-binding protein 12 (SPL12)	AT3G60030
Vv_10001484	VIT_17s0000g07450	chr17_08388675_08394468	Glycerophosphoryl diester phosphodiesterase	AT5G08030
Vv_10001485	VIT_06s0004g03400	chr06_04251511_04259200	Myosin heavy chain	AT5G60210
Vv_10001486	VIT_05s0102g00710	chr05_22616321_22620249	fructokinase-1	AT3G59480
Vv_10001489	VIT_01s0010g00690	chr01_15828712_15858003	DNA-directed RNA polymerase	AT1G68990
Vv_10001491	VIT_14s0006g02240	chr14_19590558_19594580	2-hydroxyacyl-CoA lyase 1	AT5G17380
Vv_10001492	VIT_14s0060g00710	chr14_00608276_00611596	Synbindin TRAPPC4	AT5G02280
Vv_10001493	VIT_13s0064g00720	chr13_22470190_22476985	Unknown protein	AT5G47940
Vv_10001494	VIT_18s0001g13500	chr18_11528060_11539323	forkhead-associated domain-containing protein	AT3G54350
Vv_10001495	VIT_00s0215g00050	chrUn_13543311_13545327	Proteasome 26S regulatory subunit (RPN2)	AT2G32730
Vv_10001496	VIT_06s0004g01650	chr06_02042021_02047648	Acetyl-CoA carboxylase, biotin carboxylase	AT5G12960
Vv_10001497	VIT_12s0028g03630	chr12_04458443_04466936	Ubiquitin-conjugating enzyme E2 O	AT3G15355
Vv_10001498	VIT_12s0028g01820	chr12_02452881_02458665	Aspartate transaminase, mitochondrial	AT2G30970
Vv_10001499	VIT_03s0038g03440	chr03_02491621_02500119	Alanyl-tRNA synthetase	AT5G22800
Vv_10001500	VIT_10s0116g01000	chr10_00503181_00507357	Alanine racemase	AT1G11930
Vv_10001501	VIT_15s0046g00740	chr15_17648468_17666598	Tetratricopeptide repeat (TPR)-containing	AT1G01320
Vv_10001502	VIT_04s0069g01000	chr04_09420388_09425995	Drug/metabolite transporter DMT family transporter	AT3G02690
Vv_10001503	VIT_02s0012g01900	chr02_08366158_08376968	3-beta hydroxysteroid dehydrogenase	AT1G32220
Vv_10001504	VIT_06s0004g02840	chr06_03568706_03569365	Ribosomal protein L12 (RPL12C) 60S	AT5G60670
Vv_10001507	VIT_17s0000g08260	chr17_09346519_09349115	Kinesin light chain	AT1G27500
Vv_10001508	VIT_13s0019g04270	chr13_05597921_05598493	No hit
Vv_10001509	VIT_06s0004g05650	chr06_06468093_06471009	Unknown protein	AT5G59080
Vv_10001510	VIT_14s0083g00300	chr14_22341131_22350280	RNA polymerase sigma factor	AT3G02420
Vv_10001512	VIT_06s0080g00470	chr06_20432141_20450865	RNA-binding region RNP-1	AT3G52660
Vv_10001514	VIT_14s0060g02220	chr14_01785402_01796859	F-actin capping protein alpha subunit	AT3G05520
Vv_10001515	VIT_06s0004g05140	chr06_06080876_06084357	DnaJ homolog, subfamily B, member 9	AT5G59610
Vv_10001516	VIT_14s0066g02550	chr14_28745846_28754802	H(+)-ATPase 4 AHA4	AT3G47950
Vv_10001518	VIT_15s0048g01490	chr15_15609857_15612332	Geraniol 10-hydroxylase	AT2G45570
Vv_10001519	VIT_15s0048g01490	chr15_15609857_15612332	Geraniol 10-hydroxylase	AT2G45570
Vv_10001520	VIT_18s0001g10040	chr18_08406065_08407692	LRX1 (leucine-rich repeat/extensin 1)	AT4G06744
Vv_10001521	VIT_11s0016g01700	chr11_01350285_01354768	Unknown protein	AT5G35460
Vv_10001522	VIT_11s0016g00600	chr11_00586791_00595557	Beta-ketoacyl ACP synthase, plastidic	AT1G74960
Vv_10001524	VIT_08s0007g07900	chr08_21321382_21322023	Unknown protein	AT3G57785
Vv_10001525	VIT_11s0037g00570	chr11_08428183_08429807	Anthranilate N-benzoyltransferase	AT2G19070
Vv_10001526	VIT_11s0103g00580	chr11_16692847_16719459	Unknown protein	AT4G29960
Vv_10001527	VIT_06s0004g07050	chr06_07796568_07803830	Ubiquitin family	AT2G30100
Vv_10001528	VIT_09s0002g02070	chr09_01874599_01882691	Protein kinase PKN/PRK1	AT1G55170
Vv_10001529	VIT_18s0001g06370	chr18_04765814_04772318	L-ascorbate peroxidase, chloroplast	AT4G09010
Vv_10001530	VIT_08s0007g01270	chr08_15366134_15368434	Dynein light chain LC6, flagellar outer arm	AT1G52250
Vv_10001532	VIT_12s0057g00260	chr12_08897888_08904115	External rotenone-insensitive NADPH dehydrogenase	AT4G28220
Vv_10001533	VIT_08s0007g02270	chr08_16291041_16310447	LMBR1 integral membrane	AT5G01460
Vv_10001536	VIT_13s0147g00100	chr13_11113910_11119220	Nucleic acid-binding, OB-fold	AT4G18590
Vv_10001537	VIT_10s0003g00980	chr10_02350611_02351163	Unknown protein
Vv_10001539	VIT_09s0002g01740	chr09_01560578_01567057	Casein kinase 1	AT1G72710
Vv_10001540	VIT_13s0067g00660	chr13_00360190_00363941	Steroid 23-alpha-hydroxylase	AT5G05690
Vv_10001541	VIT_15s0046g01930	chr15_18769640_18771309	fringe protein	AT4G00300
Vv_10001542	VIT_00s0187g00150	chrUn_09089113_09109930	E3 ubiquitin-protein ligase HUWE1	AT4G12570
Vv_10001543	VIT_08s0007g02210	chr08_16241061_16244104	Zinc finger (C3HC4-type ring finger)	AT5G01520
Vv_10001545	VIT_08s0007g07660	chr08_21129373_21131654	Hydroxyproline-rich glycoprotein	AT2G39050
Vv_10001546	VIT_06s0004g08080	chr06_08843648_08845413	Zinc finger (C3HC4-type ring finger)	AT3G10910
Vv_10001547	VIT_18s0001g04340	chr18_03822948_03829597	Glycine hydroxymethyltransferase	AT1G36370
Vv_10001549	VIT_14s0171g00390	chr14_26208870_26209971	DNA-binding storekeeper protein	AT5G14280
Vv_10001550	VIT_13s0101g00460	chr13_12747661_12749205	No hit
Vv_10001551	VIT_16s0050g01490	chr16_18389515_18392797	NADH dehydrogenase (ubiquinone) 1 alpha subcomplex 5	AT5G52840
Vv_10001552	VIT_08s0040g02430	chr08_13496413_13502486	Unknown protein	AT3G53320
Vv_10001553	VIT_00s0291g00070	chrUn_21843117_21846531	Unknown protein	AT1G70630
Vv_10001554	VIT_11s0103g00250	chr11_15909171_15915735	Carboxyl methylase	AT5G57280
Vv_10001555	VIT_11s0103g00250	chr11_15909171_15915735	Carboxyl methylase	AT5G57280
Vv_10001556	VIT_02s0025g00350	chr02_00459808_00461019	Heavy-metal-associated domain-containing protein
Vv_10001559	VIT_15s0046g03240	chr15_19846552_19848451	Unknown protein	AT3G50180
Vv_10001562	VIT_17s0000g05260	chr17_05754844_05759145	Unknown protein
Vv_10001563	VIT_19s0014g05100	chr19_05400693_05404685	Basic helix-loop-helix ILR3	AT5G54680
Vv_10001566	VIT_08s0056g00470	chr08_00699450_00704368	DEAH (Asp-Glu-Ala-His) box polypeptide 8	AT3G26560
Vv_10001569	VIT_01s0011g03540	chr01_03210273_03211389	Lateral organ boundaries protein 41	AT3G02550
Vv_10001570	VIT_18s0122g01010	chr18_00708207_00712795	Protein phosphatase 2C DBP	AT2G33700
Vv_10001572	VIT_15s0021g01650	chr15_12267496_12285525	Zinc finger (Ran-binding)	AT1G67325
Vv_10001573	VIT_00s0533g00050	chrUn_31477477_31478287	Extensin
Vv_10001574	VIT_08s0007g05170	chr08_19088004_19098613	TGA-type basic leucine zipper protein AHBP-1b	AT5G06950
Vv_10001575	VIT_06s0004g02030	chr06_02452767_02472179	Xanthine dehydrogenase/oxidase	AT4G34890
Vv_10001576	VIT_04s0008g03370	chr04_02781818_02785460	YebC	AT2G25830
Vv_10001577	VIT_18s0001g12120	chr18_10309606_10313842	G-box binding factor 1 (GBF1)	AT4G36730
Vv_10001578	VIT_18s0001g13610	chr18_11613829_11620092	Abhydrolase domain-containing protein 5	AT4G24160
Vv_10001579	VIT_01s0011g06250	chr01_06043632_06047154	Xyloglucan endotransglycosylase	AT2G01850
Vv_10001580	VIT_13s0019g04090	chr13_05369917_05375832	Ubiquitin-conjugating enzyme E2 C	AT1G50490
Vv_10001581	VIT_02s0012g00600	chr02_06499783_06503935	Vacuolar protein sorting 55	AT1G32410
Vv_10001583	VIT_00s1328g00020	chrUn_38581446_38582032	Phytosulfokines PSK4
Vv_10001585	VIT_10s0116g00550	chr10_00249329_00250499	Oligosaccharide transporter OST3/OST6	AT1G61790
Vv_10001586	VIT_18s0001g01570	chr18_random_02135300_02136089	Seed maturation protein PM31	AT3G46230
Vv_10001588	VIT_14s0060g01710	chr14_01418768_01421324	Ribosomal protein L18	AT5G27820
Vv_10001589	VIT_01s0011g03790	chr01_03429615_03441498	ARG1 (Altered response to gravity 1)	AT1G68370
Vv_10001590	VIT_14s0036g00510	chr14_10276245_10296127	Cell division cycle 5	AT1G09770
Vv_10001591	VIT_16s0098g01850	chr16_21934571_21938382	Seven in absentia SINA1	AT3G61790
Vv_10001592	VIT_14s0066g00740	chr14_27205694_27213515	RST1 (resurrection1)	AT3G27670
Vv_10001593	VIT_05s0049g01500	chr05_08866548_08872222	DAG protein, chloroplast precursor	AT2G33430
Vv_10001594	VIT_01s0011g03680	chr01_03332398_03333689	ER6 protein universal stress protein (USP) family	AT1G68300
Vv_10001596	VIT_00s0264g00120	chrUn_19076988_19080797	Transformer serine/arginine-rich ribonucleoprotein	AT1G07350
Vv_10001597	VIT_00s0313g00040	chrUn_22818856_22821424	PAS2 (PASTICCINO 2)	AT5G10480
Vv_10001599	VIT_18s0001g06520	chr18_04900037_04954270	Isoamylase protein.	AT4G09020
Vv_10001600	VIT_01s0010g01870	chr01_18461928_18463617	Salicylic acid-induced fragment 1 protein	AT1G17200
Vv_10001602	VIT_17s0000g05630	chr17_06134173_06136422	Homeodomain leucine zipper protein HB-1	AT3G01470
Vv_10001603	VIT_08s0007g03270	chr08_17265406_17270849	SOUL heme-binding protein	AT3G10130
Vv_10001604	VIT_14s0030g00410	chr14_04253335_04255433	Arabidopsis histidine phosphotransfer AHP1	AT3G21510
Vv_10001605	VIT_11s0016g00920	chr11_00802932_00803698	Copper transporter 5
Vv_10001606	VIT_06s0004g06830	chr06_07527838_07531543	Asparagine synthetase	AT3G47340
Vv_10001607	VIT_14s0219g00110	chr14_26398055_26398943	Unknown protein	AT5G40690
Vv_10001608	VIT_05s0020g00740	chr05_02606761_02623221	Phosphate translocator	AT3G17430
Vv_10001609	VIT_11s0016g03110	chr11_02492395_02493335	Import inner membrane translocase subunit Tim17, Mitochondrial	AT2G37410
Vv_10001610	VIT_01s0010g02170	chr01_19156220_19162102	CAAX amino terminal protease	AT3G26085
Vv_10001611	VIT_03s0038g02430	chr03_01684376_01690413	WD-40 repeat protein (MSI3)	AT4G35050
Vv_10001613	VIT_15s0046g00150	chr15_17188767_17190484	DOF affecting germination 1	AT2G46590
Vv_10001614	VIT_02s0025g00360	chr02_00472140_00475170	1-aminocyclopropane-1-carboxylate synthase	AT4G11280
Vv_10001615	VIT_06s0004g01270	chr06_01470646_01509185	Callose synthase catalytic subunit	AT5G13000
Vv_10001617	VIT_18s0122g01170	chr18_00794920_00806040	12-oxophytodienoate reductase 2	AT1G76690
Vv_10001619	VIT_07s0005g00200	chr07_02965213_02991125	AAA-type ATPase	AT4G02480
Vv_10001620	VIT_13s0019g05240	chr13_07055933_07061987	NAC domain-containing protein 78	AT5G04410
Vv_10001621	VIT_10s0003g05770	chr10_10897807_10903122	Short-chain dehydrogenase/reductase (SDR)	AT4G20760
Vv_10001624	VIT_08s0058g01110	chr08_10497749_10502987	Ovate family protein 4 OFP4	AT5G01840
Vv_10001626	VIT_07s0104g00240	chr07_01493637_01498300	Unknown protein	AT1G03250
Vv_10001628	VIT_17s0000g05520	chr17_06012943_06021623	Calcium-dependent protein kinase 30 CPK30	AT1G18890
Vv_10001629	VIT_12s0059g00770	chr12_05575071_05578295	Monocopper oxidase SKS5 (SKU5 Similar 5)	AT1G76160
Vv_10001631	VIT_18s0001g10450	chr18_08761978_08769742	ABA-responsive element-binding protein 2 (AREB2)	AT1G45249
Vv_10001632	VIT_09s0054g01780	chr09_22850104_22864423	HAC1 (P300/CBP acetyltransferase-related protein 2 gene)	AT1G79000
Vv_10001633	VIT_11s0016g05740	chr11_05232257_05233563	Calmodulin-5 (CAM5)
Vv_10001635	VIT_10s0003g01680	chr10_03105518_03113481	Trehalose synthase	AT1G06410
Vv_10001638	VIT_05s0049g01240	chr05_08391197_08397525	Casein kinase I delta	AT4G14340
Vv_10001640	VIT_02s0025g05120	chr02_04597635_04600908	ACT domain-containing protein (ACR8)	AT1G12420
Vv_10001641	VIT_11s0016g04230	chr11_03521498_03523928	Unknown protein	AT5G19590
Vv_10001642	VIT_15s0046g00190	chr15_17223854_17226144	Laccase	AT2G46570
Vv_10001643	VIT_01s0011g00640	chr01_00573650_00579327	Hcr2-0B	AT5G61240
Vv_10001645	VIT_08s0217g00090	chr08_08204077_08210204	DnaJ homolog, subfamily B, member 9	AT3G08970
Vv_10001646	VIT_08s0007g05260	chr08_19169603_19217140	Glutamate synthase (GLU1), ferredoxin-dependent	AT5G04140
Vv_10001647	VIT_00s0229g00100	chrUn_15443803_15450591	Unknown
Vv_10001648	VIT_04s0079g00810	chr04_11908565_11909460	Cold induced protein
Vv_10001649	VIT_08s0007g03940	chr08_17962883_17966916	Histone deacetylase HD2A	AT3G44750
Vv_10001650	VIT_03s0017g01340	chr03_17294038_17305033	Synaptotagmin binding, cytoplasmic RNA interacting	AT2G44710
Vv_10001651	VIT_10s0116g00510	chr10_00231941_00235493	Postsynaptic protein	AT1G61780
Vv_10001652	VIT_08s0058g01410	chr08_10866593_10869547	Transcription factor S-II (TFIIS)	AT2G38560
Vv_10001653	VIT_12s0028g03060	chr12_03804311_03807856	HSL1 (HAESA-like 1)	AT1G28440
Vv_10001654	VIT_03s0063g01110	chr03_04592696_04600590	N-acetyl-gamma-glutamyl-phosphate reductase, chloroplast precursor	AT2G19940
Vv_10001655	VIT_12s0059g01470	chr12_06406227_06418924	Unknown protein	AT1G04985
Vv_10001656	VIT_06s0004g02410	chr06_02863554_02891273	ATP-NAD kinase	AT3G21070
Vv_10001657	VIT_05s0077g01450	chr05_01163510_01164849	GATA transcription factor 16	AT3G06740
Vv_10001658	VIT_17s0000g07950	chr17_08922764_08924925	Unknown protein	AT1G60060
Vv_10001659	VIT_16s0050g01810	chr16_18744196_18747769	F-box protein	AT5G52880
Vv_10001660	VIT_18s0001g02100	chr18_02504341_02505039	Unknown protein
Vv_10001661	VIT_01s0011g01280	chr01_01086726_01093073	Zinc transporter ZIP5	AT1G05300
Vv_10001662	VIT_12s0059g02280	chr12_07074268_07076161	Spg1p (septum-promoting GTPase)	AT3G21700
Vv_10001663	VIT_08s0007g00440	chr08_14732840_14734936	Alpha-expansin 6 precursor	AT2G28950
Vv_10001664	VIT_16s0039g02410	chr16_02596315_02608073	TPL/WSIP1 (WUS- interacting protein 1)	AT1G15750
Vv_10001665	VIT_00s0332g00080	chrUn_23719941_23722744	Maturase K
Vv_10001667	VIT_06s0080g00880	chr06_20922448_20950876	Nicalin precursor	AT3G44330
Vv_10001669	VIT_04s0023g01660	chr04_18196835_18200085	Scarecrow-like transcription factor 7 (SCL7)	AT5G66770
Vv_10001670	VIT_16s0050g02630	chr16_19642741_19655731	FtsH protease that is localized to the chloroplast	AT5G53170
Vv_10001671	VIT_13s0067g03060	chr13_01651797_01661115	Methionyl-tRNA synthetase	AT2G40660
Vv_10001672	VIT_02s0025g01430	chr02_01379376_01383064	Zinc finger (C3HC4-type ring finger) family protein ATL1E	AT2G25410
Vv_10001674	VIT_04s0008g00640	chr04_00572418_00580229	Epsin N-terminal homology (ENTH) domain-containing	AT5G11710
Vv_10001675	VIT_05s0020g02870	chr05_04554257_04559775	DEAD/DEAH box helicase	AT5G19210
Vv_10001676	VIT_13s0067g03440	chr13_01933787_01938573	Phosphatidylglycerolphosphate synthase (PGS1)	AT2G39290
Vv_10001677	VIT_14s0036g00700	chr14_10854667_10866201	Protein prenyltransferase alpha subunit	AT1G10095
Vv_10001678	VIT_06s0004g03180	chr06_03941420_03962149	Zinc finger (FYVE type)	AT5G60410
Vv_10001679	VIT_11s0206g00070	chr11_07401032_07407558	Calmodulin-binding protein	AT2G24300
Vv_10001681	VIT_12s0034g00960	chr12_16771850_16778748	Unknown
Vv_10001682	VIT_13s0067g02380	chr13_01310004_01311298	Lateral organ boundaries Domain 15	AT2G40470
Vv_10001683	VIT_04s0008g06630	chr04_06608918_06615568	Phototropic-responsive NPH3	AT4G31820
Vv_10001684	VIT_02s0025g03470	chr02_02972669_02976178	Tyrosyl-tRNA synthetase	AT2G33840
Vv_10001685	VIT_15s0048g01210	chr15_15340663_15344226	Subtilisin serine endopeptidase (XSP1)	AT4G00230
Vv_10001686	VIT_08s0040g00170	chr08_11103933_11105590	No hit
Vv_10001688	VIT_01s0150g00200	chr01_22634819_22638782	Peptidyl-prolyl cis-trans isomerase, FKBP-type	AT5G13410
Vv_10001689	VIT_07s0031g00200	chr07_16405690_16412010	IMP dehydrogenase	AT4G36910
Vv_10001690	VIT_06s0009g02700	chr06_15510408_15514127	F-box family protein	AT2G32560
Vv_10001691	VIT_17s0119g00280	chr17_13836282_13836996	Alpha-amylase/subtilisin inhibitor	AT1G17860
Vv_10001692	VIT_03s0038g02580	chr03_01795828_01801226	Unknown protein	AT2G20930
Vv_10001694	VIT_14s0060g01540	chr14_01219883_01226909	Syntaxin 16	AT3G05710
Vv_10001696	VIT_06s0004g03050	chr06_03803463_03804769	fasciclin arabinogalactan-protein (FLA11)
Vv_10001698	VIT_06s0004g05460	chr06_06318873_06320828	Protein phosphatase 2C DBP	AT5G59220
Vv_10001699	VIT_02s0025g02560	chr02_02223138_02225115	O-succinylhomoserine sulfhydrylase	AT1G64660
Vv_10001700	VIT_02s0025g02560	chr02_02223138_02225115	O-succinylhomoserine sulfhydrylase	AT1G64660
Vv_10001701	VIT_18s0157g00200	chr18_19026807_19032462	Steroleosin-B	AT4G09750
Vv_10001702	VIT_18s0001g07890	chr18_06335831_06343462	TRAF-type zinc finger-related	AT1G09920
Vv_10001705	VIT_11s0016g01980	chr11_01606702_01608427	Unknown protein	AT5G57000
Vv_10001707	VIT_05s0029g00060	chr05_14128849_14143742	Myb UNE16 (unfertilized embryo sac 16)	AT3G24120
Vv_10001708	VIT_17s0000g03570	chr17_03462860_03465467	Small nuclear ribonucleoprotein E	AT2G18740
Vv_10001710	VIT_04s0008g04160	chr04_03481428_03483375	Dehydration-responsive protein (RD22)	AT5G25610
Vv_10001711	VIT_00s0338g00010	chrUn_24126005_24131364	F-box family protein	AT2G17030
Vv_10001712	VIT_00s0338g00010	chrUn_24126005_24131364	F-box family protein	AT2G17030
Vv_10001713	VIT_03s0091g00360	chr03_06668161_06688642	Seed maturation protein PM23	AT2G14910
Vv_10001714	VIT_02s0012g01030	chr02_06988089_07006989	AL-activated malate transporter 1	AT4G17970
Vv_10001715	VIT_06s0004g07930	chr06_08673415_08679877	Nucleotidyltransferase family	AT3G51620
Vv_10001716	VIT_03s0038g00950	chr03_00749716_00750398	Auxin-responsive SAUR9	AT4G34760
Vv_10001718	VIT_00s0187g00110	chrUn_09073614_09074176	Cystatin	AT5G47550
Vv_10001719	VIT_00s0301g00030	chrUn_22136163_22149050	Secretory carrier membrane protein (SCAMP3)	AT1G61250
Vv_10001720	VIT_02s0025g00840	chr02_00839782_00844943	Intracellular protein transport protein USO1	AT5G41620
Vv_10001721	VIT_08s0007g08300	chr08_21643656_21648917	Calcium-dependent protein kinase 32 CPK32	AT3G57530
Vv_10001723	VIT_02s0025g04180	chr02_03722111_03723098	Unknown protein
Vv_10001725	VIT_08s0007g04760	chr08_18741544_18746889	Tankyrase 1	AT3G09890
Vv_10001726	VIT_02s0025g01080	chr02_01053786_01055271	No hit
Vv_10001728	VIT_17s0000g05880	chr17_06419730_06423630	Calcineurin phosphoesterase	AT3G47810
Vv_10001732	VIT_18s0001g11190	chr18_09504835_09509684	Thioredoxin family	AT5G06430
Vv_10001734	VIT_09s0002g05110	chr09_04763847_04809223	EMB2753	AT1G80410
Vv_10001737	VIT_17s0000g07880	chr17_08832365_08843051	Bromo-adjacenty (BAH) domain-containing protein	AT3G48050
Vv_10001738	VIT_05s0062g00220	chr05_18370304_18379616	Inner membrane import protein Tic22, Chloroplast	AT3G23710
Vv_10001739	VIT_13s0139g00470	chr13_20857536_20862189	No hit
Vv_10001741	VIT_04s0023g00770	chr04_17151865_17154674	Unknown protein	AT3G07470
Vv_10001742	VIT_06s0061g00560	chr06_18034091_18036568	Exostosin FRA8 (Fragile fiber8)	AT2G28110
Vv_10001744	VIT_06s0004g00260	chr06_00387292_00390235	Shoot1 protein	AT1G55480
Vv_10001745	VIT_00s0291g00050	chrUn_21824468_21827901	Octicosapeptide/Phox/Bem1p (PB1) domain-containing protein	AT3G26510
Vv_10001746	VIT_03s0038g01470	chr03_01009718_01014601	ER lumen protein retaining receptor	AT4G38790
Vv_10001747	VIT_16s0098g01060	chr16_21339160_21340093	Heat shock protein 26a, chloroplast	AT4G27670
Vv_10001748	VIT_09s0054g01590	chr09_22597050_22602199	Membrane related protein CP5	AT3G13062
Vv_10001749	VIT_03s0063g00370	chr03_03930217_03933793	Nitrite reductase	AT2G15620
Vv_10001751	VIT_15s0046g01430	chr15_18408353_18411386	Aldose 1-epimerase	AT3G61610
Vv_10001752	VIT_12s0028g01800	chr12_02416606_02420804	Ribosomal protein L11 (RPL11D) 60S	AT5G45775
Vv_10001753	VIT_00s0317g00110	chrUn_23039408_23041439	Esterase/lipase/thioesterase	AT2G39420
Vv_10001754	VIT_05s0077g00450	chr05_00258220_00261870	Ribosomal protein S1 30S	AT5G30510
Vv_10001757	VIT_19s0085g01000	chr19_23508849_23515147	RGLG2 (ring Domain LIGASE2)	AT1G79380
Vv_10001758	VIT_19s0085g01000	chr19_23508849_23515147	RGLG2 (ring Domain LIGASE2)	AT1G79380
Vv_10001759	VIT_18s0001g03910	chr18_03577992_03582255	Nitrate reductase 2 (NR2)	AT1G37130
Vv_10001760	VIT_18s0001g00610	chr18_01443027_01444396	Rho GTPase activator	AT4G35750
Vv_10001761	VIT_18s0001g04950	chr18_random_04073935_04077232	No hit
Vv_10001762	VIT_11s0118g00540	chr11_06322268_06327895	Calcium-binding EF hand	AT4G32060
Vv_10001763	VIT_08s0007g04630	chr08_18510767_18577627	HEAT repeat-containing protein	AT2G36810
Vv_10001764	VIT_17s0000g05350	chr17_05826959_05832071	5-formyltetrahydrofolate cycloligase	AT5G13050
Vv_10001765	VIT_06s0004g06340	chr06_07114671_07116540	flavodoxin-like quinone reductase 1	AT5G58800
Vv_10001766	VIT_14s0128g00330	chr14_02969410_02974778	Mevalonate kinase (MK)	AT5G27450
Vv_10001768	VIT_08s0007g08170	chr08_21531122_21531708	Unknown protein
Vv_10001769	VIT_16s0100g01290	chr16_16807619_16809675	Unknown protein	AT4G00585
Vv_10001770	VIT_13s0064g00880	chr13_22738899_22741441	Ribosomal protein L36a/L44 (RPL36aB) 60S	AT4G14320
Vv_10001773	VIT_07s0104g01030	chr07_02106329_02123608	Serine/threonine-protein phosphatase BSL1	AT4G03080
Vv_10001774	VIT_13s0064g01430	chr13_23284883_23287892	Pigment defective 322	AT3G52150
Vv_10001775	VIT_19s0090g01080	chr19_07162172_07170741	ERF/AP2 transcription factor sub B-1(ATERF-3)	AT1G50640
Vv_10001776	VIT_16s0050g01050	chr16_17979707_17985103	Unknown protein	AT4G25660
Vv_10001777	VIT_15s0048g02010	chr15_16152025_16158132	Shaggy protein kinase theta	AT4G00720
Vv_10001778	VIT_19s0014g00850	chr19_00869490_00883270	Unknown protein	AT3G14830
Vv_10001779	VIT_05s0077g00750	chr05_00556701_00558062	Basic helix-loop-helix (bHLH) family	AT3G17100
Vv_10001780	VIT_09s0002g04300	chr09_03943956_03947824	Hydroxyphenylpyruvate reductase (HPPR)	AT1G79870
Vv_10001786	VIT_19s0014g03200	chr19_03337412_03340860	COP1-interacting protein 7	AT4G27430
Vv_10001787	VIT_18s0001g01660	chr18_02227558_02229622	NADH dehydrogenase I subunit M	AT4G37925
Vv_10001788	VIT_05s0049g00090	chr05_07140149_07144177	Ethylene receptor (ETR2)	AT3G23150
Vv_10001790	VIT_08s0007g06740	chr08_20404886_20408769	Seven in absentia SINA2	AT3G58040
Vv_10001791	VIT_06s0004g06100	chr06_06897189_06898912	MYB divaricata	AT2G38090
Vv_10001792	VIT_12s0059g02000	chr12_06839380_06843492	Glycosyl transferase family 14 protein	AT1G03520
Vv_10001794	VIT_14s0171g00280	chr14_26113093_26121247	Unknown protein	AT3G01780
Vv_10001795	VIT_03s0038g03820	chr03_02772123_02778369	DNA-binding bromodomain-containing protein	AT1G20670
Vv_10001796	VIT_00s0287g00080	chrUn_21604652_21608898	Vesicle-associated membrane protein	AT5G47180
Vv_10001797	VIT_03s0088g00960	chr03_09168413_09182543	Unknown protein	AT3G49720
Vv_10001798	VIT_02s0025g04210	chr02_03729322_03733010	UDP-glucose 4-epimerase	AT1G12780
Vv_10001801	VIT_00s0216g00040	chrUn_13841094_13847374	ER lumen protein retaining receptor
Vv_10001802	VIT_18s0001g06900	chr18_random_05138938_05145604	Unknown protein	AT4G10000
Vv_10001804	VIT_18s0001g15450	chr18_13581959_13584888	Alcohol dehydrogenase 3	AT1G77120
Vv_10001805	VIT_05s0020g04180	chr05_05824109_05839413	CTR1 protein kinase	AT1G04210
Vv_10001806	VIT_05s0020g02180	chr05_03916727_03917499	Unknown protein	AT5G18850
Vv_10001807	VIT_02s0087g00710	chr02_18248756_18251419	ABA 8'-hydroxylase CYP707A1	AT4G19230
Vv_10001809	VIT_08s0040g03250	chr08_14198220_14199816	DNA topoisomerase VIA (SPO11)	AT5G02820
Vv_10001810	VIT_09s0002g07110	chr09_07042517_07054897	KEG (keep on going)	AT4G32250
Vv_10001811	VIT_05s0077g01140	chr05_00878161_00879142	BZIP transcription factor BZIP53
Vv_10001812	VIT_00s0340g00040	chrUn_24315912_24322465	Beta-hexosaminidase beta chain precursor	AT1G65590
Vv_10001815	VIT_08s0007g03720	chr08_17672307_17674329	Calcineurin phosphoesterase	AT3G09970
Vv_10001816	VIT_02s0025g03260	chr02_02788379_02791515	Aquaporin NIP5;1	AT4G10380
Vv_10001817	VIT_05s0094g01490	chr05_24776989_24786133	6,7-dimethyl-8-ribityllumazine synthase, chloroplast precursor	AT2G44050
Vv_10001820	VIT_13s0019g01900	chr13_03234738_03243152	FK506-binding protein 4/5	AT3G55520
Vv_10001821	VIT_10s0597g00010	chr10_01276223_01277406	Stem-specific protein TSJT1	AT4G27450
Vv_10001822	VIT_01s0011g06000	chr01_05758864_05761288	Vacuolar iron transporter 1	AT2G01770
Vv_10001824	VIT_02s0012g01210	chr02_07296734_07304671	Acetylornithine deacetylase	AT4G17830
Vv_10001825	VIT_18s0001g03550	chr18_random_03380476_03382560	Molybdenum cofactor synthesis CNX7/SIR5	AT4G10100
Vv_10001826	VIT_01s0010g02140	chr01_19097142_19129534	Z-ring ARC3	AT1G75010
Vv_10001828	VIT_17s0119g00030	chr17_13182734_13232078	Guanine nucleotide-binding protein alpha-1 subunit	AT1G31930
Vv_10001829	VIT_19s0090g01380	chr19_07449834_07450950	No hit
Vv_10001830	VIT_11s0052g00380	chr11_17705421_17709974	Unknown protein	AT1G51630
Vv_10001831	VIT_04s0079g00650	chr04_11444365_11447026	SET Domain group 40	AT5G17240
Vv_10001833	VIT_13s0019g03410	chr13_04454551_04466522	Peroxisomal membrane protein (PMP36)	AT2G39970
Vv_10001834	VIT_12s0059g00760	chr12_05568642_05571313	Adenosine 5' phosphosulfate reductase	AT4G21990
Vv_10001835	VIT_04s0008g06330	chr04_06200586_06211094	TPR1 (topless-related 1)	AT1G80490
Vv_10001837	VIT_19s0085g00260	chr19_22558824_22573960	3-mercaptopyruvate sulfurtransferase.	AT1G79230
Vv_10001838	VIT_02s0025g04410	chr02_03880294_03884998	Beta-ketoacyl-CoA synthase	AT1G12640
Vv_10001840	VIT_09s0002g01660	chr09_01503982_01507044	Ribosomal protein L34	AT3G13882
Vv_10001841	VIT_07s0104g01410	chr07_02423296_02428439	OTU cysteine protease	AT3G62940
Vv_10001842	VIT_19s0027g00130	chr19_18431745_18445068	Translation initiation factor IF-2, chloroplast	AT1G17220
Vv_10001844	VIT_03s0063g00960	chr03_04415095_04419996	Unknown protein
Vv_10001845	VIT_14s0171g00260	chr14_26097768_26100344	Phosducin	AT5G14240
Vv_10001847	VIT_03s0038g02670	chr03_01891717_01896291	Unknown protein	AT2G20920
Vv_10001848	VIT_13s0019g02650	chr13_03911374_03914475	U4/U6 small nuclear ribonucleoprotein SNU13	AT5G20160
Vv_10001851	VIT_09s0002g00830	chr09_00562271_00579102	Unknown protein	AT1G72390
Vv_10001853	VIT_02s0012g00310	chr02_06092736_06111900	Lon protease	AT5G47040
Vv_10001854	VIT_13s0064g00660	chr13_22384156_22415566	FAD binding protein	AT3G63510
Vv_10001855	VIT_17s0000g08230	chr17_09301409_09306409	Unknown protein	AT2G36330
Vv_10001856	VIT_18s0001g08010	chr18_06464840_06466905	Octicosapeptide/Phox/Bem1p (PB1) domain-containing protein	AT5G64430
Vv_10001857	VIT_14s0036g01460	chr14_12730219_12834933	SNF2 domain-containing protein helicase ATRX/CHR20	AT1G08600
Vv_10001859	VIT_18s0001g12470	chr18_10663515_10668547	Dehydration-responsive protein	AT1G19430
Vv_10001861	VIT_06s0004g07920	chr06_08665166_08669149	WNK5 (Arabidopsis WNK kinase 5)	AT3G51630
Vv_10001862	VIT_17s0119g00090	chr17_13359737_13384602	Unknown protein	AT1G73240
Vv_10001863	VIT_11s0016g00370	chr11_00385438_00394989	ARID/BRIGHT DNA-binding domain-containing protein	AT3G43240
Vv_10001864	VIT_18s0122g01080	chr18_00749993_00760218	Calcium ion binding protein	AT1G20760
Vv_10001865	VIT_12s0028g02350	chr12_03099890_03102328	Basic helix-loop-helix (bHLH) family	AT1G68810
Vv_10001866	VIT_08s0056g00320	chr08_00453669_00461038	Zinc finger (C3HC4-type ring finger)	AT5G01980
Vv_10001868	VIT_18s0001g03330	chr18_03261422_03268381	Unknown protein	AT4G08240
Vv_10001869	VIT_11s0118g00210	chr11_05803625_05809623	Nodulation receptor kinase	AT2G11520
Vv_10001870	VIT_11s0016g03980	chr11_03249496_03250787	Unknown protein	AT2G17240
Vv_10001871	VIT_14s0108g00950	chr14_29590472_29598453	Unknown protein	AT3G28970
Vv_10001872	VIT_04s0023g01250	chr04_17661920_17664267	Brassinosteroid Signaling positive regulator (BZR1)	AT1G75080
Vv_10001875	VIT_08s0007g07570	chr08_21051637_21067875	CCR4-NOT transcription complex subunit 3	AT5G18230
Vv_10001876	VIT_06s0004g06570	chr06_07301237_07304391	Calcium/proton exchanger CAX3	AT3G51860
Vv_10001877	VIT_12s0059g01820	chr12_06692760_06696940	Protein phosphatase 1D	AT1G03590
Vv_10001878	VIT_09s0002g05620	chr09_05373055_05376572	Unknown protein	AT1G52780
Vv_10001880	VIT_15s0046g01140	chr15_18191021_18193470	WRKY DNA-binding protein 53	AT4G23810
Vv_10001882	VIT_02s0025g00710	chr02_00757934_00762878	Loricrin	AT1G64140
Vv_10001883	VIT_05s0049g01160	chr05_08218849_08230770	Zinc finger (C3HC4-type ring finger)	AT3G23280
Vv_10001884	VIT_07s0005g04490	chr07_07601858_07610347	Transducin protein	AT2G20330
Vv_10001885	VIT_14s0066g01700	chr14_28039386_28040839	Calmodulin binding protein	AT5G40190
Vv_10001886	VIT_17s0000g00620	chr17_00406968_00413427	Protein kinase CRK1	AT5G50860
Vv_10001887	VIT_18s0122g00630	chr18_00510528_00513057	Cinnamoyl-CoA reductase	AT2G33590
Vv_10001888	VIT_13s0064g00850	chr13_22693996_22697084	Ribosomal protein L30 (RPL30B) 60S	AT1G77940
Vv_10001889	VIT_08s0007g04910	chr08_18843582_18845652	Dual specificity phosphatase Cdc25	AT5G03455
Vv_10001890	VIT_13s0047g00110	chr13_15502250_15510451	Ripening regulated protein DDTFR8	AT3G03773
Vv_10001891	VIT_07s0031g01850	chr07_17969313_17973374	BRI1 protein	AT4G39400
Vv_10001892	VIT_18s0001g03880	chr18_03565751_03567556	Polcalcin	AT1G24620
Vv_10001893	VIT_05s0102g01120	chr05_23226450_23231749	BZIP transcription factor, putative (bZIP69)	AT1G06070
Vv_10001894	VIT_11s0016g00590	chr11_00583486_00584257	Invertase/pectin methylesterase inhibitor	AT5G20740
Vv_10001895	VIT_01s0011g05360	chr01_04981818_04982861	High mobility group protein HMGI/Y-1	AT1G14900
Vv_10001897	VIT_05s0094g00450	chr05_23782703_23787861	Ribosomal protein L51/S25/CI-B8	AT3G59650
Vv_10001898	VIT_17s0000g09390	chr17_10982696_10986393	Ribosomal protein L19	AT4G11630
Vv_10001904	VIT_10s0003g00080	chr10_01391669_01397765	Ribosomal protein L11 methyltransferase	AT5G44280
Vv_10001905	VIT_08s0040g02360	chr08_13435573_13441057	Calmodulin binding protein	AT5G03040
Vv_10001906	VIT_09s0002g02520	chr09_02317153_02320017	Ribosomal protein S15A (RPS15aE) 40S	AT4G29430
Vv_10001907	VIT_12s0059g02240	chr12_07050083_07051375	Unknown
Vv_10001908	VIT_07s0005g03980	chr07_07057539_07062215	RNA-binding protein Musashi	AT4G14300
Vv_10001909	VIT_13s0074g00390	chr13_08019969_08021714	CYP77A2	AT5G04660
Vv_10001910	VIT_08s0040g02160	chr08_13268900_13272455	Zinc finger (C3HC4-type ring finger)	AT2G37150
Vv_10001911	VIT_11s0016g03290	chr11_02664871_02666837	SNW domain-containing protein 1 SNW1	AT1G77180
Vv_10001913	VIT_05s0094g00490	chr05_23820081_23824939	Selenoprotein	AT1G05720
Vv_10001914	VIT_12s0028g01200	chr12_01792331_01822291	Zinc finger (C3HC4-type ring finger)	AT5G60580
Vv_10001915	VIT_14s0006g03260	chr14_21837585_21841589	Rhomboid	AT5G38510
Vv_10001917	VIT_18s0001g08550	chr18_06993970_06998363	Squalene monooxygenase	AT1G58440
Vv_10001918	VIT_18s0001g02970	chr18_03057427_03063862	Glucose-6-phosphate/phosphate translocator related	AT1G77610
Vv_10001919	VIT_18s0089g00610	chr18_28439080_28443744	Cytoplasmic membrane protein	AT1G33490
Vv_10001921	VIT_00s1406g00010	chrUn_39004414_39010618	Katanin p80 (WD repeat containing) subunit B 1
Vv_10001922	VIT_07s0005g06380	chr07_11535058_11547102	LUG (LEUNIG)	AT2G32700
Vv_10001923	VIT_05s0062g01160	chr05_19871682_19874977	Pectinesterase family	AT3G59010
Vv_10001925	VIT_01s0146g00250	chr01_22067231_22072017	PBS1 (avrPphB susceptible 1)	AT5G13160
Vv_10001927	VIT_15s0048g00800	chr15_14956453_14973846	Guanine nucleotide exchange MIN7	AT3G60860
Vv_10001928	VIT_12s0035g00850	chr12_20425401_20443065	Embryogenesis-associated protein	AT5G49950
Vv_10001930	VIT_03s0038g03040	chr03_02141254_02162029	Protein kinase	AT4G38470
Vv_10001931	VIT_07s0151g00830	chr07_01085738_01086479	HSP20 chaperone	AT3G22530
Vv_10001932	VIT_10s0003g01610	chr10_03016719_03018763	Ras protein Rab11B	AT4G18800
Vv_10001933	VIT_19s0015g00560	chr19_08623967_08624827	No hit
Vv_10001934	VIT_14s0060g01190	chr14_00941773_00942959	Nicotianamine synthase	AT1G09240
Vv_10001936	VIT_13s0019g04860	chr13_06527214_06533687	Unknown protein	AT2G39170
Vv_10001937	VIT_18s0001g02420	chr18_02734882_02737586	Aspartic proteinase Asp1 precursor	AT1G44130
Vv_10001940	VIT_09s0002g07290	chr09_07318152_07337035	Signal recognition particle subunit 54 SRP54	AT1G48900
Vv_10001941	VIT_02s0012g00530	chr02_06378170_06384087	Ribose-phosphate pyrophosphokinase 1	AT1G32380
Vv_10001942	VIT_11s0016g01160	chr11_00928669_00934396	GCN5 N-acetyltransferase (GNAT)	AT2G06025
Vv_10001944	VIT_16s0039g01670	chr16_01288449_01293824	Cinnamoyl-CoA reductase	AT2G23910
Vv_10001945	VIT_18s0001g00480	chr18_01358106_01364569	T-complex protein 1 subunit beta	AT5G20890
Vv_10001947	VIT_05s0094g01070	chr05_24385241_24399728	Leucine zipper-EF-hand containing transmembrane protein 1	AT3G59820
Vv_10001948	VIT_18s0001g01080	chr18_01743072_01745139	Unknown protein	AT1G76020
Vv_10001949	VIT_06s0009g00970	chr06_12236170_12253122	Thylakoid lumenal P17.1 protein	AT3G44020
Vv_10001950	VIT_09s0002g05740	chr09_05518501_05525496	Alpha/beta hydrolase fold.	AT1G15490
Vv_10001951	VIT_06s0009g03650	chr06_16912699_16920283	Permease nonimprinted in Prader-Willi/Angelman	AT1G34470
Vv_10001953	VIT_14s0060g00330	chr14_00328127_00331186	Aspartyl protease	AT1G11910
Vv_10001954	VIT_06s0009g00410	chr06_10835034_10839722	BLH1 (embryo sac development arrest 29)	AT2G35940
Vv_10001957	VIT_14s0066g01620	chr14_27976746_27978612	Hypoxia-responsive	AT3G48030
Vv_10001958	VIT_01s0026g02540	chr01_12168327_12169146	Zinc finger (C3HC4-type ring finger)	AT1G26800
Vv_10001959	VIT_04s0008g01420	chr04_01178518_01183115	HAB2 (Homology to ABI2)	AT1G17550
Vv_10001960	VIT_00s0304g00070	chrUn_22446039_22446876	Lipid-associated family protein
Vv_10001961	VIT_11s0016g04720	chr11_04015447_04017044	Blight-associated protein p12 precursor
Vv_10001962	VIT_08s0007g04290	chr08_18237734_18264946	Ubiquitin-protein ligase E3 B	AT3G53090
Vv_10001963	VIT_08s0007g01520	chr08_15623581_15630795	TPR-containing protein kinase	AT5G59010
Vv_10001965	VIT_05s0051g00870	chr05_12014586_12073403	Glutathione reductase	AT3G24170
Vv_10001966	VIT_19s0027g01640	chr19_21902145_21911542	Unknown protein	AT1G16520
Vv_10001967	VIT_11s0052g00040	chr11_16935119_16938188	Macrophage migration inhibitory factor	AT5G57170
Vv_10001968	VIT_08s0032g00440	chr08_03554103_03577001	Syntaxin 1B/2/3/4	AT5G08080
Vv_10001971	VIT_10s0116g00010	chr10_random_00002440_00005536	Derlin-2	AT4G04860
Vv_10001972	VIT_14s0066g00180	chr14_26750364_26755053	RAB GTPase RAB2C	AT4G35860
Vv_10001973	VIT_13s0067g02710	chr13_01454016_01454926	Unknown protein	AT3G56360
Vv_10001975	VIT_05s0020g04880	chr05_06744350_06749194	Seed specific protein Bn15D14A	AT3G23090
Vv_10001976	VIT_13s0019g04720	chr13_06307501_06335096	Vacuolar protein sorting 33	AT3G54860
Vv_10001977	VIT_05s0029g01060	chr05_16865529_16867100	ATELC/ELC	AT3G12400
Vv_10001978	VIT_10s0003g03300	chr10_05488908_05489494	Unknown protein	AT5G46230
Vv_10001979	VIT_17s0000g07810	chr17_08775842_08782053	Unknown protein	AT5G62575
Vv_10001980	VIT_14s0006g02800	chr14_20978168_20988438	Unknown protein	AT1G67060
Vv_10001982	VIT_04s0008g07400	chr04_07769854_07809114	NAD dependent epimerase/dehydratase	AT5G10730
Vv_10001983	VIT_00s0259g00180	chrUn_18504237_18505237	Nuclear transcription factor Y subunit B-3	AT4G14540
Vv_10001985	VIT_17s0000g08670	chr17_09941630_09942593	Glutaredoxin	AT5G63030
Vv_10001986	VIT_06s0004g08350	chr06_09155503_09213440	ABC transporter atm	AT5G58270
Vv_10001987	VIT_15s0048g01870	chr15_16004435_16009685	Arginine/serine-rich splicing factor RSP41	AT5G52040
Vv_10001988	VIT_13s0067g03420	chr13_01912654_01926877	RabGAP/TBC domain-containing protein	AT3G55020
Vv_10001990	VIT_02s0025g04170	chr02_03718616_03720914	Heat shock transcription factor B2B	AT4G11660
Vv_10001991	VIT_13s0074g00750	chr13_09092359_09099537	Ribosomal protein P2 (RPP2B) acidic 60S
Vv_10001992	VIT_03s0063g00310	chr03_03887073_03890514	ABA-responsive element-binding protein ABF4	AT3G19290
Vv_10001994	VIT_11s0037g00150	chr11_07838041_07845641	WRKY DNA-binding protein 32	AT4G30935
Vv_10001995	VIT_01s0011g04620	chr01_04156422_04161365	Unknown protein	AT1G71110
Vv_10001996	VIT_17s0000g06660	chr17_07223882_07226821	HNH endonuclease domain-containing protein	AT1G18680
Vv_10002000	VIT_06s0004g01880	chr06_02311829_02335187	OEP80 (outer envelope protein of 80 kda)	AT5G19620
Vv_10002001	VIT_12s0055g00830	chr12_14161171_14175995	Methyltransferase	AT3G26410
Vv_10002002	VIT_11s0037g00740	chr11_09158796_09171285	Serine carboxypeptidase S10	AT4G30810
Vv_10002004	VIT_09s0002g02130	chr09_01949324_01954094	CA-responsive protein	AT1G17665
Vv_10002005	VIT_01s0011g03400	chr01_03076982_03080343	Proton-dependent oligopeptide transport (POT) family protein	AT1G68570
Vv_10002006	VIT_03s0088g01000	chr03_09223670_09231652	Unknown protein	AT4G33690
Vv_10002007	VIT_10s0071g01140	chr10_17937622_17954200	Unknown protein	AT5G08400
Vv_10002008	VIT_02s0012g00150	chr02_05785719_05790810	NAK-type protein kinase	AT5G47070
Vv_10002009	VIT_04s0008g04440	chr04_03829577_03830270	No hit
Vv_10002010	VIT_10s0003g02880	chr10_04955669_05013956	Starch synthase protein
Vv_10002011	VIT_07s0129g00430	chr07_15678055_15682337	Acyl-CoA binding protein	AT4G24230
Vv_10002012	VIT_19s0014g05190	chr19_05485085_05495563	Cellulase precursor	AT5G54730
Vv_10002013	VIT_03s0038g00680	chr03_random_00594622_00613113	Exostosin	AT4G38040
Vv_10002014	VIT_12s0028g01050	chr12_01520936_01546462	Helicase in vascular tissue and TAPETUM	AT2G30800
Vv_10002015	VIT_15s0048g01590	chr15_15730371_15740256	CYP76B1	AT2G45550
Vv_10002017	VIT_04s0008g00150	chr04_random_00062912_00064261	NAC domain containing protein 36	AT2G17040
Vv_10002018	VIT_18s0041g01230	chr18_25847216_25853530	Heat shock protein 70	AT4G24280
Vv_10002019	VIT_09s0070g00060	chr09_12984667_12985582	CCR4-NOT transcription complex subunit 7/8	AT2G32070
Vv_10002020	VIT_11s0118g00610	chr11_06382565_06387393	Methyltransferase type 11	AT2G41040
Vv_10002021	VIT_06s0061g00460	chr06_17922434_17932956	Lactoylglutathione lyase	AT1G08110
Vv_10002023	VIT_19s0014g02370	chr19_02504160_02507847	3-hydroxybutyryl-CoA dehydrogenase	AT3G15290
Vv_10002024	VIT_19s0027g00700	chr19_19894744_19903387	Iojap protein	AT3G12930
Vv_10002026	VIT_10s0003g02750	chr10_04826261_04845382	IMP dehydrogenase/GMP reductase	AT1G29820
Vv_10002027	VIT_05s0020g04450	chr05_06247191_06257693	G-protein gamma subunit 1 (AGG1)	AT3G22942
Vv_10002028	VIT_12s0057g00480	chr12_09070596_09075910	RNA-binding protein Musashi	AT3G07810
Vv_10002029	VIT_09s0002g02670	chr09_02427377_02433782	RNA methyltransferase	AT3G21300
Vv_10002030	VIT_00s0179g00290	chrUn_07527990_07537710	Peptidyl-prolyl isomerase D (cyclophilin D)	AT3G63400
Vv_10002031	VIT_18s0001g13280	chr18_11318782_11330916	RanBPM	AT1G06060
Vv_10002032	VIT_10s0003g02060	chr10_03697834_03713475	Ankyrin protein kinase	AT4G18950
Vv_10002035	VIT_08s0217g00030	chr08_08106640_08113612	Ran-binding protein 1 RanBP1	AT5G58590
Vv_10002037	VIT_03s0038g03130	chr03_02246347_02248852	Flavin containing monooxygenase 3	AT1G19250
Vv_10002038	VIT_06s0004g03910	chr06_04838289_04838956	Unknown protein	AT5G02640
Vv_10002039	VIT_06s0004g07130	chr06_07898099_07902334	Cinnamoyl-CoA reductase	AT5G58490
Vv_10002040	VIT_18s0076g00260	chr18_15967421_15986135	Unknown protein	AT1G34320
Vv_10002042	VIT_01s0146g00380	chr01_22235822_22240364	LITAF-domain-containing protein	AT5G13190
Vv_10002043	VIT_17s0000g08690	chr17_09961038_09964088	WD-40 repeat	AT5G63010
Vv_10002044	VIT_15s0046g01940	chr15_18773855_18778916	Mechanosensitive ion channel	AT4G00290
Vv_10002045	VIT_18s0001g04040	chr18_03668613_03697492	PHD finger transcription factor	AT1G77800
Vv_10002048	VIT_04s0008g05920	chr04_05614330_05625809	Golgi SNARE 11 protein	AT1G15880
Vv_10002050	VIT_18s0089g01220	chr18_29107964_29111377	Cupin super	AT4G10300
Vv_10002051	VIT_03s0038g02380	chr03_01655966_01660311	RAC G-protein Rac1	AT1G75840
Vv_10002052	VIT_12s0035g00720	chr12_20191124_20199112	Permease nonimprinted in Prader-Willi/Angelman	AT1G71900
Vv_10002053	VIT_01s0011g01510	chr01_01316045_01325329	KUP11 (K+ uptake permease 11)	AT2G35060
Vv_10002054	VIT_11s0065g00140	chr11_13479687_13485258	Serine/threonine/tyrosine kinase DSK2	AT2G24360
Vv_10002055	VIT_05s0049g01220	chr05_08340132_08359048	Protein kinase MK6	AT4G14350
Vv_10002056	VIT_05s0094g00300	chr05_23613950_23616934	Chitinase class IV	AT3G54420
Vv_10002057	VIT_01s0011g03280	chr01_02967860_02979364	Protein phosphatase 2 regulatory subunit A	AT3G25800
Vv_10002058	VIT_19s0027g01520	chr19_21696871_21712514	DNA topoisomerase I	AT5G55300
Vv_10002059	VIT_01s0011g01870	chr01_01623144_01631276	Peptidase, trypsin serine and cysteine proteases	AT2G35155
Vv_10002060	VIT_12s0035g01340	chr12_21195068_21196073	Unknown protein	AT1G09610
Vv_10002061	VIT_04s0008g02440	chr04_01997028_02008169	Unknown protein	AT5G10710
Vv_10002062	VIT_04s0023g01800	chr04_18389407_18393847	Maf, septum formation protein	AT5G66550
Vv_10002063	VIT_08s0032g00530	chr08_03843207_03855223	Rhomboid	AT3G58460
Vv_10002064	VIT_08s0007g02450	chr08_16556653_16569287	Aspartyl protease	AT3G52500
Vv_10002065	VIT_18s0122g00420	chr18_random_00377951_00378906	Laccase	AT5G48100
Vv_10002066	VIT_00s0214g00150	chrUn_13410895_13412629	F-box protein PP2-B1 (Protein phloem protein 2-like B1)	AT2G02230
Vv_10002068	VIT_08s0007g06060	chr08_19876329_19877644	Beta 1-3 glucanase	AT3G57240
Vv_10002069	VIT_19s0135g00070	chr19_14642768_14652446	Ribosomal protein L18A 60S	AT1G53560
Vv_10002071	VIT_05s0051g00450	chr05_11066380_11068385	GATA transcription factor 1	AT3G24050
Vv_10002072	VIT_04s0008g04270	chr04_03643050_03647113	Protein phosphatase 2 (formerly 2A), regulatory subunit B'	AT5G25510
Vv_10002073	VIT_02s0241g00090	chr02_04737989_04745361	Translation release factor	AT1G62850
Vv_10002074	VIT_14s0068g00740	chr14_24532101_24533135	Avr9/Cf-9 rapidly elicited protein 146	AT1G52140
Vv_10002075	VIT_07s0005g04120	chr07_07210987_07223932	PHR1 (phosphate starvation response 1)	AT4G28610
Vv_10002076	VIT_15s0045g01490	chr15_07490048_07491417	Isoflavone methyltransferase/Orcinol O-methyltransferase 2 oomt2	AT4G35160
Vv_10002077	VIT_11s0037g00810	chr11_09369752_09376069	Unknown protein	AT4G30780
Vv_10002078	VIT_14s0030g00710	chr14_04886251_04918649	Na/H antiporter	AT5G27150
Vv_10002079	VIT_10s0116g01320	chr10_random_00678852_00680135	CTV.20
Vv_10002082	VIT_11s0016g03250	chr11_02641172_02642135	Lachrymatory factor synthase	AT2G25770
Vv_10002083	VIT_00s0291g00100	chrUn_21868441_21885323	ABC transporter B member 5	AT1G70610
Vv_10002084	VIT_01s0011g03720	chr01_03368571_03370248	BEE1 (BR Enhanced expression 1)	AT1G25330
Vv_10002086	VIT_10s0116g01920	chr10_01173991_01176511	ABC transporter I member 15
Vv_10002087	VIT_11s0016g03230	chr11_02600033_02615075	Unknown protein	AT2G19950
Vv_10002088	VIT_05s0020g04440	chr05_06228775_06235592	Unknown protein	AT3G55760
Vv_10002089	VIT_16s0098g01700	chr16_21804602_21809062	Epoxide hydrolase	AT5G53050
Vv_10002090	VIT_17s0000g02010	chr17_01630827_01633801	Atypical receptor kinase MARK	AT1G48480
Vv_10002091	VIT_11s0016g04160	chr11_03394736_03399120	Sulfate transporter 3.5	AT5G19600
Vv_10002093	VIT_11s0037g00390	chr11_08189251_08191684	Unknown protein	AT5G57910
Vv_10002095	VIT_05s0102g00100	chr05_21924417_21955923	Isoleucyl-tRNA synthetase	AT4G10320
Vv_10002099	VIT_06s0080g00210	chr06_20001888_20006704	Histone deacetylase protein (HDA8)	AT1G08460
Vv_10002100	VIT_07s0130g00190	chr07_20480673_20485506	Suppressor of gene silencing 3 (SGS3)	AT5G23570
Vv_10002101	VIT_14s0083g00630	chr14_22677598_22687861	F-box domain containing protein	AT1G13570
Vv_10002103	VIT_01s0011g02860	chr01_02536230_02541355	CHUP1 (chloroplast unusual positioning 1)	AT3G25690
Vv_10002104	VIT_00s0199g00300	chrUn_11315847_11322463	Protein transport protein SFT1	AT4G14600
Vv_10002105	VIT_18s0001g13730	chr18_11741937_11743502	BPC6/BBR/BPC6/BPC6	AT5G42520
Vv_10002106	VIT_02s0012g01660	chr02_07963945_07972385	ATPase PGP2 (P-glycoprotein 2)	AT4G25960
Vv_10002107	VIT_04s0023g02150	chr04_18625081_18629045	Phosphatidic acid phosphatase / PAP2	AT3G50920
Vv_10002109	VIT_16s0098g01880	chr16_21962952_21968055	Dipeptidyl peptidase 8	AT5G24260
Vv_10002110	VIT_09s0002g07530	chr09_07605138_07617236	Tetratricopeptide helical	AT1G15290
Vv_10002111	VIT_06s0004g00460	chr06_00632497_00649675	Elongation factor P (EF-P)	AT4G26310
Vv_10002112	VIT_02s0012g01580	chr02_07852486_07858746	Unknown protein	AT5G52980
Vv_10002114	VIT_05s0049g00890	chr05_07894018_07899124	Serine/threonine-protein phosphatase PP1	AT2G39840
Vv_10002116	VIT_04s0008g02720	chr04_02257759_02263564	Myosin heavy chain	AT4G31340
Vv_10002118	VIT_16s0050g00960	chr16_17881731_17898114	Prolyl-tRNA synthetase	AT5G52520
Vv_10002121	VIT_09s0054g01830	chr09_22906692_22911447	FAR1-related sequence 4	AT1G76320
Vv_10002123	VIT_04s0044g02020	chr04_23798679_23815333	Kinesin ZWI (ZWICHEL)	AT5G65930
Vv_10002124	VIT_07s0129g00610	chr07_15847718_15853566	ABI3-interacting protein 2	AT5G48385
Vv_10002125	VIT_04s0008g00760	chr04_00669116_00674807	Thioredoxin Trp26	AT2G25950
Vv_10002126	VIT_05s0094g00060	chr05_23457938_23461464	Mucin	AT5G62270
Vv_10002127	VIT_18s0001g07740	chr18_06095218_06184479	SABRE	AT1G58250
Vv_10002128	VIT_01s0011g03390	chr01_03065990_03068987	Unknown protein	AT4G39670
Vv_10002129	VIT_16s0039g00490	chr16_00234013_00242663	Unknown protein
Vv_10002130	VIT_03s0180g00230	chr03_06166608_06177981	UNC-50	AT2G15240
Vv_10002131	VIT_17s0000g10070	chr17_12212689_12215044	Zinc finger (C3HC4-type ring finger)	AT1G24440
Vv_10002132	VIT_13s0019g04410	chr13_05805387_05812334	Oligosaccharyltransferase complex subunit alpha (ribophorin I)	AT2G01720
Vv_10002133	VIT_09s0054g00440	chr09_20973834_20989595	GATA transcription factor 25	AT3G21175
Vv_10002134	VIT_04s0008g05490	chr04_04942079_04950572	L-ascorbate peroxidase.	AT4G32320
Vv_10002135	VIT_06s0004g02630	chr06_03261439_03266021	Zinc finger (C3HC4-type ring finger)	AT5G60710
Vv_10002137	VIT_01s0011g06270	chr01_06068466_06076289	Hydroxyproline-rich glycoprotein	AT1G14710
Vv_10002139	VIT_01s0127g00430	chr01_07763505_07789707	phosphatidylinositol 3-kinase	AT1G60490
Vv_10002140	VIT_18s0001g05570	chr18_04363673_04368991	Hexose transporter HT2	AT1G34580
Vv_10002141	VIT_11s0052g00170	chr11_17240445_17291046	Armadillo-like helical domain-containing	AT3G28430
Vv_10002143	VIT_12s0028g03040	chr12_03781750_03782822	Unknown protein	AT5G44170
Vv_10002144	VIT_00s0216g00030	chrUn_13801062_13806806	Nuclear transport factor 2 (NTF2)	AT3G25150
Vv_10002145	VIT_14s0036g00690	chr14_10848096_10850485	Pentatricopeptide (PPR) repeat-containing	AT3G04760
Vv_10002146	VIT_07s0130g00270	chr07_20563814_20582943	Unknown protein	AT5G08450
Vv_10002147	VIT_11s0118g00280	chr11_05943925_05946782	Ubiquitin-specific protease 22 (UBP22)	AT5G10790
Vv_10002148	VIT_12s0028g02240	chr12_03018560_03022589	Thioredoxin TTL3 (Tetratricopetide-repeat thioredoxin-like 3)	AT2G42580
Vv_10002149	VIT_07s0031g02170	chr07_18313965_18318439	Glutamate receptor GLR3.6	AT3G51480
Vv_10002150	VIT_16s0098g01130	chr16_21369673_21376096	Unknown protein	AT5G53620
Vv_10002153	VIT_08s0007g01780	chr08_15836686_15865881	MRNA-capping enzyme	AT3G09100
Vv_10002154	VIT_13s0019g05080	chr13_06826044_06836393	Zinc finger protein ATRZ-1A	AT1G60650
Vv_10002156	VIT_07s0005g01470	chr07_04003498_04006609	Unknown protein	AT2G16760
Vv_10002157	VIT_06s0009g02310	chr06_14647361_14652531	Ubiquitin-associated (UBA)	AT2G26920
Vv_10002158	VIT_06s0061g01380	chr06_19197922_19198617	Pop3 peptide	AT5G22580
Vv_10002160	VIT_08s0007g00530	chr08_14801858_14806476	3-beta hydroxysteroid dehydrogenase/isomerase protein	AT2G37660
Vv_10002161	VIT_05s0049g01550	chr05_08924486_08929265	Peptide transporter protein 3	AT5G46050
Vv_10002163	VIT_16s0050g01450	chr16_18325286_18328708	Pentatricopeptide (PPR) repeat-containing protein	AT4G21190
Vv_10002164	VIT_01s0011g01160	chr01_00995645_00997132	Haloacid dehalogenase hydrolase	AT5G44730
Vv_10002165	VIT_13s0067g01970	chr13_01088120_01091172	Laccase	AT2G40370
Vv_10002166	VIT_06s0004g02610	chr06_03220942_03232701	MOM1 (maintenance of methylation1)	AT1G08060
Vv_10002167	VIT_19s0014g02190	chr19_02309050_02317231	Tyrosine aminotransferase	AT5G53970
Vv_10002168	VIT_19s0027g00710	chr19_19906345_19906802	Ribosomal protein L27 (RPL27C) 60S	AT4G15000
Vv_10002169	VIT_02s0012g01130	chr02_07122552_07130395	No hit
Vv_10002170	VIT_09s0002g01450	chr09_01229965_01233468	Unknown protein	AT1G72640
Vv_10002171	VIT_16s0100g00400	chr16_15837953_15838931	Ethylene-responsive transcription factor ERF025	AT5G52020
Vv_10002172	VIT_03s0063g02190	chr03_05445790_05454060	HVA22K (HVA22-like protein K)	AT4G36720
Vv_10002173	VIT_05s0051g00940	chr05_12315797_12325030	Bet1 SNARE 1-1	AT3G58170
Vv_10002175	VIT_17s0000g04490	chr17_04729366_04732289	Extracellular Ca2+ sensing receptor	AT5G23060
Vv_10002176	VIT_00s0291g00060	chrUn_21839211_21842702	Inorganic phosphate transporter 2-1, chloroplast precursor	AT3G26570
Vv_10002177	VIT_04s0008g06190	chr04_05975556_06003089	Polyprotein
Vv_10002178	VIT_13s0156g00020	chr13_23779806_23790575	SC35 splicing factor SCL30a, 30a kD
Vv_10002179	VIT_11s0037g00600	chr11_08600317_08610472	Calcium-binding EF hand	AT3G18430
Vv_10002180	VIT_03s0091g00850	chr03_07323004_07324112	Unknown protein
Vv_10002181	VIT_16s0039g01650	chr16_01260029_01264143	Transporter-related	AT5G16730
Vv_10002182	VIT_00s0229g00020	chrUn_15381566_15400137	Asparaginyl-tRNA synthetase	AT4G17300
Vv_10002184	VIT_11s0065g00710	chr11_14650800_14737404	Cleavage stimulation factor subunit 3	AT1G17760
Vv_10002187	VIT_04s0023g00140	chr04_16164435_16185826	Pelota (PEL1)	AT4G27650
Vv_10002188	VIT_06s0004g02910	chr06_03640013_03645953	Ruv DNA-helicase	AT5G22330
Vv_10002189	VIT_07s0141g00810	chr07_00480804_00483243	Zinc finger, SWIM-type	AT2G07320
Vv_10002191	VIT_12s0059g01970	chr12_06821486_06825031	Nuclear assembly factor 1
Vv_10002192	VIT_07s0005g01770	chr07_04252958_04259390	Pre-mRNA-splicing factor ATP-dependent RNA helicase DHX15/PRP43	AT3G62310
Vv_10002193	VIT_11s0016g00690	chr11_00666343_00667335	Senescence-associated protein	AT5G20700
Vv_10002195	VIT_06s0004g07730	chr06_08529593_08538801	Inner envelope protein, 110 kD (IEP110) precursor, Chloroplast	AT1G06950
Vv_10002196	VIT_10s0003g03110	chr10_05243238_05246248	Cytochrome B561	AT4G18260
Vv_10002199	VIT_04s0008g06720	chr04_06710215_06725435	Protein phosphatase 2C	AT4G31860
Vv_10002200	VIT_07s0191g00190	chr07_14964455_14981980	GTP cyclohydrolase II/3,4-dihydroxy-2-butanone 4-phosphate synthase	AT5G64300
Vv_10002201	VIT_13s0139g00160	chr13_20396376_20408852	Golgin candidate 6	AT3G27530
Vv_10002203	VIT_15s0021g02210	chr15_13153419_13155814	Unknown protein
Vv_10002204	VIT_01s0011g00410	chr01_00433726_00439562	Nuclear transport factor 2 (NTF2)	AT1G13740
Vv_10002205	VIT_09s0002g03200	chr09_02946729_02952046	Peptidase alpha subunit, Mitochondrial	AT3G16480
Vv_10002206	VIT_05s0062g00890	chr05_19402174_19427900	Alpha-glucan water dikinase isoform 3, Chloroplast	AT5G26570
Vv_10002207	VIT_14s0219g00170	chr14_26427340_26434026	Zinc finger (CCCH-type) family protein	AT3G48440
Vv_10002208	VIT_00s0286g00130	chrUn_21491080_21494239	S-locus lectin protein kinase	AT1G11410
Vv_10002210	VIT_16s0013g02130	chr16_10082830_10090315	Protein kinase	AT1G52310
Vv_10002211	VIT_14s0060g01140	chr14_00876806_00881883	PAPA-1	AT1G56460
Vv_10002212	VIT_00s1232g00020	chrUn_38065266_38066163	Ribosomal protein L12	AT4G37660
Vv_10002213	VIT_03s0038g02530	chr03_01764693_01767496	Pre-mRNA-splicing factor SYF2	AT2G16860
Vv_10002215	VIT_15s0048g01310	chr15_15448057_15451670	No hit
Vv_10002216	VIT_14s0068g01300	chr14_25034371_25041438	Serine palmitoyltransferase	AT5G23670
Vv_10002217	VIT_03s0088g00410	chr03_08432142_08436432	Pyruvate kinase isozyme A, chloroplast precursor	AT3G22960
Vv_10002218	VIT_06s0061g01230	chr06_19031074_19036458	Cellulose synthase CSLA02	AT5G22740
Vv_10002220	VIT_07s0005g01670	chr07_04164548_04165683	No hit
Vv_10002221	VIT_05s0020g01140	chr05_02897222_02899921	Ribosomal protein L18	AT1G48350
Vv_10002223	VIT_04s0008g03410	chr04_02824573_02831151	Unknown protein	AT5G11600
Vv_10002225	VIT_16s0039g02630	chr16_02958903_02962111	Unknown protein
Vv_10002226	VIT_07s0129g00030	chr07_15325067_15326712	Short-root transcription factor (SHR)	AT4G37650
Vv_10002227	VIT_17s0000g02550	chr17_02349564_02352090	HMR1 protein	AT1G48620
Vv_10002229	VIT_14s0068g01120	chr14_24902067_24918086	Alpha-mannosidase precursor lysosomal	AT5G13980
Vv_10002230	VIT_07s0005g02360	chr07_04704761_04729294	Unknown protein	AT1G02330
Vv_10002231	VIT_13s0084g00180	chr13_18894792_18928412	DNA-directed RNA polymerase III subunit C2	AT5G45140
Vv_10002232	VIT_13s0067g03670	chr13_02057440_02059353	No hit
Vv_10002233	VIT_08s0058g00200	chr08_08891373_08895127	Transcription factor	AT5G05550
Vv_10002234	VIT_08s0007g02930	chr08_17011637_17015227	Vacuolar protein sorting 55	AT3G11530
Vv_10002235	VIT_11s0118g00500	chr11_06284003_06300793	Protein OS-9	AT5G35080
Vv_10002236	VIT_04s0023g00840	chr04_17250379_17259009	Mitochondrial Acyl carrier protein 2	AT1G65290
Vv_10002237	VIT_11s0016g01390	chr11_01112630_01115105	Replication protein A 70 kDa DNA-binding subunit	AT2G06510
Vv_10002238	VIT_04s0023g02640	chr04_19181712_19187882	CDK5RAP1	AT4G36390
Vv_10002240	VIT_16s0050g00150	chr16_16983150_16985468	Copper-binding family protein	AT3G48970
Vv_10002241	VIT_01s0150g00620	chr01_22973501_22982680	Unknown protein	AT5G47860
Vv_10002242	VIT_08s0007g00380	chr08_14674780_14692212	Eceriferum 3 (CER3)	AT5G02310
Vv_10002243	VIT_01s0026g01570	chr01_10647726_10651868	Nitrate transporter 1:2	AT1G69850
Vv_10002244	VIT_09s0002g02100	chr09_01902966_01916052	DEAD box RNA helicase (RH20)	AT1G55150
Vv_10002245	VIT_00s0333g00030	chrUn_23778774_23793231	Coiled-coil domain-containing protein 94	AT1G17130
Vv_10002246	VIT_11s0016g02460	chr11_01978788_01980373	Pentatricopeptide (PPR) repeat-containing protein	AT2G15690
Vv_10002247	VIT_10s0003g01100	chr10_02471668_02472895	Cysteine protease RCR3	AT5G45890
Vv_10002248	VIT_12s0034g01010	chr12_16845384_16855551	PYM (partner of Y14-MAGO)	AT1G11400
Vv_10002251	VIT_01s0011g04360	chr01_03945280_03976686	DEAH (Asp-Glu-Ala-His) box polypeptide 36	AT2G01130
Vv_10002252	VIT_07s0141g00220	chr07_00138183_00144329	Unfertilized embryo sac 12 UNE12	AT4G02590
Vv_10002253	VIT_01s0011g04700	chr01_04233165_04235088	Heavy-metal-associated domain-containing protein	AT5G17450
Vv_10002254	VIT_11s0016g02340	chr11_01886162_01888997	Cytidine deaminase	AT2G19570
Vv_10002257	VIT_10s0116g01640	chr10_00879903_00883212	Glucan endo-1,3-beta-glucosidase 3 precursor	AT2G01630
Vv_10002258	VIT_18s0072g00300	chr18_19476900_19480968	5-formyltetrahydrofolate cycloligase	AT1G76730
Vv_10002259	VIT_18s0041g02170	chr18_27308720_27314795	Peptidoglycan-binding LysM:Cell wall hydrolase, SleB precursor
Vv_10002260	VIT_10s0003g01640	chr10_03053964_03064622	Transcription repressor	AT4G18810
Vv_10002261	VIT_06s0080g00850	chr06_20868712_20879612	Cysteine peptidase	AT2G27350
Vv_10002263	VIT_05s0094g01570	chr05_24844184_24849789	MLO1	AT4G02600
Vv_10002264	VIT_04s0023g03570	chr04_20106651_20116197	Oligopeptide transporter 7 ATOPT7	AT4G10770
Vv_10002265	VIT_00s0779g00010	chrUn_35291425_35294562	Unknown protein	AT4G38060
Vv_10002266	VIT_11s0016g03690	chr11_03021953_03031545	Peroxisomal fatty acid beta-oxidation multifunctional protein (aim1)	AT4G29010
Vv_10002267	VIT_14s0066g02630	chr14_28790681_28796972	Polyribonucleotide 5'-hydroxyl-kinase	AT3G04680
Vv_10002269	VIT_05s0029g01210	chr05_17090591_17104949	Alkaline phytoceramidase	AT4G22330
Vv_10002270	VIT_11s0016g02550	chr11_02039087_02046629	Protein phosphatase 2 regulatory subunit B	AT1G17720
Vv_10002273	VIT_03s0097g00590	chr03_10992610_11002213	Import receptor subunit TOM40, Mitochondrial	AT3G20000
Vv_10002277	VIT_02s0025g02340	chr02_02079388_02090859	UBX domain-containing protein	AT4G10790
Vv_10002280	VIT_08s0032g00050	chr08_02920819_02982931	Acyl-activating enzyme 15	AT3G23790
Vv_10002283	VIT_14s0030g01260	chr14_05779886_05786929	CRK1 protein	AT1G54610
Vv_10002284	VIT_02s0025g03190	chr02_02719899_02720750	2-oxoglutarate-dependent dioxygenase	AT1G63310
Vv_10002285	VIT_18s0001g00040	chr18_01093021_01094144	Unknown protein	AT5G42330
Vv_10002287	VIT_11s0016g05080	chr11_04363663_04373149	Unknown protein	AT2G25570
Vv_10002288	VIT_05s0049g00850	chr05_07853335_07873281	Retrotransposon protein, Unclassified
Vv_10002289	VIT_11s0016g04210	chr11_03485684_03493115	Human Rev interacting protein (GTPase activating protein)	AT4G13350
Vv_10002290	VIT_04s0008g03750	chr04_03089740_03096639	Translation initiation factor eIF-3 subunit 6	AT5G25757
Vv_10002291	VIT_04s0008g02550	chr04_02098558_02102535	4-coumarate-CoA ligase	AT4G31410
Vv_10002292	VIT_17s0000g02070	chr17_01679844_01685569	Deoxyhypusine synthase	AT5G05920
Vv_10002293	VIT_18s0166g00300	chr18_14365849_14379716	Histidinol dehydrogenase, chloroplast precursor	AT5G63890
Vv_10002294	VIT_14s0060g01660	chr14_01370240_01374529	Pre-mRNA-splicing factor 38A	AT2G40650
Vv_10002295	VIT_03s0088g00450	chr03_08486720_08618518	FKBP12-rapamycin complex-associated protein	AT1G50030
Vv_10002296	VIT_13s0067g00920	chr13_00514319_00523503	Nuclear transcription factor, X-box binding 1	AT5G05660
Vv_10002297	VIT_08s0007g00080	chr08_14460402_14472600	CUE domain containing protein	AT5G32440
Vv_10002298	VIT_08s0056g00730	chr08_01048013_01059360	SEC14 cytosolic factor	AT1G22180
Vv_10002299	VIT_08s0040g01950	chr08_13035091_13039972	Zinc finger (C3HC4-type ring finger)	AT5G60580
Vv_10002300	VIT_07s0104g01570	chr07_02528600_02541561	Metal tolerance protein C1 (AtMTPc1)	AT2G47830
Vv_10002301	VIT_02s0025g02750	chr02_02386943_02397932	PHD finger transcription factor	AT1G32810
Vv_10002302	VIT_13s0067g01990	chr13_01107377_01138015	Unknown protein	AT5G58440
Vv_10002303	VIT_19s0015g01160	chr19_09245246_09251552	SEC14 cytosolic factor	AT1G55690
Vv_10002304	VIT_17s0000g06950	chr17_07636880_07658792	DEAH (Asp-Glu-Ala-His) box polypeptide 16	AT1G32490
Vv_10002306	VIT_01s0026g01530	chr01_10593320_10594370	Homeobox protein 54	AT1G27050
Vv_10002307	VIT_12s0142g00220	chr12_00184550_00190761	Haloacid dehalogenase hydrolase	AT3G58830
Vv_10002308	VIT_01s0011g02790	chr01_02481299_02481907	IDA (inflorescence deficient in abscission)
Vv_10002310	VIT_05s0094g01450	chr05_24747059_24749818	Unknown	AT4G12760
Vv_10002311	VIT_01s0026g01550	chr01_10605157_10607755	Homeodomain leucine zipper protein HB-1	AT3G01470
Vv_10002312	VIT_07s0031g00120	chr07_16342195_16345546	Leucine-rich repeat transmembrane protein kinase	AT5G67200
Vv_10002314	VIT_13s0139g00250	chr13_20496637_20507114	Translation initiation factor eIF-2B beta subunit	AT3G07300
Vv_10002315	VIT_10s0003g02710	chr10_04777313_04781247	Cold acclimation protein COR413-TM1	AT1G29395
Vv_10002316	VIT_17s0000g04470	chr17_04716232_04718790	No hit
Vv_10002318	VIT_01s0026g01400	chr01_10377659_10383806	Unknown protein	AT1G27150
Vv_10002319	VIT_08s0040g02370	chr08_13443103_13448534	DnaJ homolog, subfamily C, member 19	AT2G35795
Vv_10002320	VIT_01s0011g00270	chr01_random_00315576_00320320	Division regulator MinE, Plastid	AT1G69390
Vv_10002322	VIT_00s1373g00010	chrUn_38884785_38885559	Transducin protein	AT3G50590
Vv_10002323	VIT_00s0125g00270	chrUn_01929272_01946560	Cyclin-T1-5 (CycT1;5)	AT5G45190
Vv_10002324	VIT_19s0140g00120	chr19_15497747_15499547	Gibberellin 2-beta-dioxygenase 1	AT1G78440
Vv_10002325	VIT_02s0087g00950	chr02_18609375_18617205	Pentatricopeptide repeat	AT1G31790
Vv_10002328	VIT_06s0009g00250	chr06_10272392_10279769	Large subunit GTPase 1	AT1G08410
Vv_10002329	VIT_08s0007g01510	chr08_15615746_15620729	Phosphatidic acid phosphatase / PAP2	AT3G54020
Vv_10002331	VIT_14s0036g00110	chr14_09538593_09539144	No hit
Vv_10002332	VIT_14s0068g01400	chr14_25100124_25101796	UPF0497 family	AT4G25040
Vv_10002334	VIT_12s0057g01330	chr12_10069923_10070893	Zinc finger (C3HC4-type ring finger)	AT2G04240
Vv_10002335	VIT_05s0049g01980	chr05_09466679_09475214	3-isopropylmalate dehydratase large subunit 2	AT4G13430
Vv_10002337	VIT_08s0007g03850	chr08_17824290_17829311	Ribosomal protein L24 60S	AT2G44860
Vv_10002339	VIT_16s0039g01060	chr16_00575368_00577060	CYP89A2	AT1G64950
Vv_10002341	VIT_05s0094g00850	chr05_24170572_24192365	Phosphoinositide phosphatase	AT3G59770
Vv_10002342	VIT_10s0116g00070	chr10_00032815_00035648	Unknown
Vv_10002343	VIT_08s0007g08210	chr08_21572156_21574979	Zinc finger (CCCH-type) family protein	AT2G41900
Vv_10002344	VIT_15s0046g00990	chr15_18046425_18054747	Unknown protein	AT2G46420
Vv_10002345	VIT_14s0066g02200	chr14_28408215_28412881	Unknown protein	AT3G28460
Vv_10002346	VIT_10s0003g03750	chr10_06374432_06376728	9-cis-epoxycarotenoid dioxygenase 2	AT1G30100
Vv_10002347	VIT_06s0004g07990	chr06_08706972_08778419	Metalloendopeptidase	AT1G06900
Vv_10002348	VIT_01s0011g05690	chr01_05390876_05401628	SET domain-containing protein	AT1G24610
Vv_10002349	VIT_09s0002g02470	chr09_02248901_02259438	Protein phosphatase 2 regulatory subunit B	AT1G17720
Vv_10002350	VIT_09s0002g06680	chr09_06610687_06611638	Embryo-specific 3	AT5G62200
Vv_10002351	VIT_03s0038g04240	chr03_03062180_03067699	Histone deacetylase	AT4G38130
Vv_10002352	VIT_00s0612g00030	chrUn_32920772_32933252	Unknown protein	AT4G22320
Vv_10002353	VIT_17s0000g07500	chr17_08440757_08447397	PTAC2 (plastid transcriptionally active2); binding	AT1G74850
Vv_10002355	VIT_07s0005g03440	chr07_06291113_06299746	Structural maintenance of chromosomes (SMC1)	AT3G54670
Vv_10002356	VIT_01s0011g06620	chr01_06449560_06457403	Peptide transporter PTR2-B	AT2G02040
Vv_10002357	VIT_14s0030g01830	chr14_06711554_06713831	Protein kinase PKN/PRK1, effector	AT1G67170
Vv_10002358	VIT_11s0016g00890	chr11_00785772_00786464	Unknown protein	AT5G20670
Vv_10002361	VIT_09s0054g01770	chr09_22838506_22849196	Oxidoreductase/ transcriptional repressor	AT1G16720
Vv_10002362	VIT_03s0091g00610	chr03_07050934_07055804	Sulfhydryl oxidase Erv1/Alr	AT1G49880
Vv_10002363	VIT_05s0029g01540	chr05_17782333_17785560	Ankyrin repeat
Vv_10002364	VIT_15s0048g00830	chr15_14983081_14985200	LOB domain-containing 18 (Asymmetric leaves 2-like protein 20)	AT2G45420
Vv_10002365	VIT_12s0035g00890	chr12_20482501_20502763	Ion channel DMI1, chloroplast precursor	AT5G49960
Vv_10002366	VIT_11s0052g00320	chr11_17602801_17640086	Ca2+-ATPase 10 ACA10, plasma membrane	AT4G29900
Vv_10002367	VIT_01s0011g00250	chr01_00312475_00317120	6-phosphogluconolactonase	AT1G13700
Vv_10002368	VIT_17s0000g10250	chr17_12501669_12507037	Proteasome 26S regulatory subunit (RPN7)	AT4G24820
Vv_10002369	VIT_09s0002g01160	chr09_00894783_00897452	Transcription initiation factor TFIID subunit D7	AT1G54140
Vv_10002370	VIT_10s0003g03880	chr10_06644896_06647171	F-box domain containing protein	AT5G46170
Vv_10002371	VIT_16s0050g02270	chr16_19214782_19218689	Unknown protein	AT5G52960
Vv_10002372	VIT_08s0007g07670	chr08_21134424_21136523	NAC domain containing protein 47
Vv_10002373	VIT_01s0011g06470	chr01_06274421_06278504	Galacturonic acid reductase	AT1G59950
Vv_10002374	VIT_04s0008g03130	chr04_02596989_02603225	Unknown protein
Vv_10002375	VIT_18s0001g08420	chr18_06888465_06888825	Unknown
Vv_10002376	VIT_05s0077g01350	chr05_01088183_01099173	Mov34 STAM-binding protein	AT4G16144
Vv_10002377	VIT_06s0080g00250	chr06_20050143_20052967	Sialyltransferase	AT1G08280
Vv_10002378	VIT_11s0037g01020	chr11_09934652_09943095	Tetratricopeptide repeat (TPR)-containing	AT4G30480
Vv_10002380	VIT_11s0016g04760	chr11_04071996_04072629	Unknown protein	AT1G52720
Vv_10002381	VIT_03s0038g04090	chr03_02943477_02962559	Guanine nucleotide exchange MIN7	AT4G38200
Vv_10002382	VIT_19s0014g02760	chr19_02820615_02830261	Ubiquitin-conjugating enzyme E2 O	AT3G15355
Vv_10002383	VIT_02s0025g00090	chr02_00249711_00253142	Arginine/serine-rich splicing factor 10	AT1G07350
Vv_10002384	VIT_13s0156g00150	chr13_23889012_23889722	Unknown
Vv_10002387	VIT_09s0002g08270	chr09_08919347_08959150	Leucine-rich repeat	AT1G15740
Vv_10002388	VIT_04s0044g01840	chr04_23633479_23642656	ARID/BRIGHT DNA-binding domain-containing protein	AT2G17410
Vv_10002389	VIT_16s0098g00760	chr16_21111615_21114979	No apical meristem cup-shaped cotyledon2	AT4G35580
Vv_10002390	VIT_07s0104g00060	chr07_01372030_01381169	XPD/UVH6 (ultraviolet hypersensitive 6)	AT1G03190
Vv_10002391	VIT_11s0016g04490	chr11_03794479_03798406	IAA16	AT3G23050
Vv_10002392	VIT_07s0005g02630	chr07_04947084_04953012	Protein transport protein SEC23	AT4G01810
Vv_10002393	VIT_16s0022g00480	chr16_11534090_11542284	Salt tolerance protein 3	AT5G51410
Vv_10002394	VIT_05s0077g00520	chr05_00343963_00346779	Gibberellin 2-oxidase	AT1G02400
Vv_10002395	VIT_10s0003g02880	chr10_04955669_05013956	Starch synthase protein
Vv_10002396	VIT_14s0066g01170	chr14_27641112_27656984	MAP4K alpha1	AT5G14720
Vv_10002397	VIT_11s0118g00800	chr11_06584483_06590548	KNAT2 (knotted1-like homeobox gene 3)	AT5G25220
Vv_10002398	VIT_00s0269g00050	chrUn_19748994_19751024	IMP dehydrogenase/GMP reductase
Vv_10002399	VIT_11s0016g05260	chr11_04602442_04606774	Unknown protein
Vv_10002400	VIT_12s0028g02000	chr12_02657686_02664691	Triacylglycerol lipase	AT2G42690
Vv_10002402	VIT_03s0088g00330	chr03_08350297_08352177	F-box protein 7	AT1G23780
Vv_10002403	VIT_05s0062g01110	chr05_19770345_19774798	Sodium symporter	AT1G10830
Vv_10002404	VIT_07s0005g00950	chr07_03538783_03548993	Carrier protein, Mitochondrial	AT2G47490
Vv_10002405	VIT_13s0139g00310	chr13_20556551_20562741	DNA-directed RNA polymerase II subunit E	AT3G54490
Vv_10002408	VIT_07s0005g01660	chr07_04152515_04157314	Pentatricopeptide (PPR) repeat-containing protein	AT2G31400
Vv_10002409	VIT_01s0011g01290	chr01_01098416_01102667	N-carbamyl-L-amino acid amidohydrolase	AT4G20070
Vv_10002411	VIT_02s0033g01300	chr02_16688368_16693722	Ankyrin repeat	AT4G19150
Vv_10002412	VIT_07s0031g02840	chr07_19425901_19431562	Diacylglycerol kinase 2	AT5G63770
Vv_10002413	VIT_07s0130g00470	chr07_20919952_20929988	Ankyrin repeat	AT2G26210
Vv_10002416	VIT_17s0000g04780	chr17_05160417_05164482	Phosphatidylinositol 4-kinase type-II	AT2G03890
Vv_10002418	VIT_10s0003g01390	chr10_02744132_02747756	Cupin, RmlC-type	AT2G42670
Vv_10002419	VIT_18s0072g00310	chr18_19481501_19490855	Polypyrimidine tract-binding protein 3	AT1G43190
Vv_10002421	VIT_09s0002g06290	chr09_06220361_06223496	Ankyrin	AT5G11280
Vv_10002424	VIT_05s0020g01360	chr05_03068210_03074129	Myb family	AT2G47820
Vv_10002425	VIT_09s0018g01660	chr09_18966966_18972957	Biopterin transport-related protein BT1	AT1G79710
Vv_10002426	VIT_11s0016g00540	chr11_00542722_00548854	Respiratory burst oxidase protein E (RBOHE)	AT1G19230
Vv_10002428	VIT_12s0057g01340	chr12_10073950_10077197	Transposon protein	AT5G48240
Vv_10002429	VIT_04s0008g02560	chr04_02104899_02112698	AarF domain containing kinase	AT4G31390
Vv_10002430	VIT_00s0463g00010	chrUn_29694084_29699952	WRKY DNA-binding protein 20	AT4G26640
Vv_10002434	VIT_08s0056g00750	chr08_01081877_01107031	far-red impaired responsive protein	AT2G27110
Vv_10002435	VIT_09s0002g00280	chr09_00206135_00216225	Ubiquitin-conjugating enzyme E2 J2	AT5G50430
Vv_10002436	VIT_19s0014g00860	chr19_00884763_00893585	Zinc finger (FYVE type)	AT1G29800
Vv_10002437	VIT_11s0103g00200	chr11_15810502_15811910	Anthranilate N-benzoyltransferase	AT2G19070
Vv_10002438	VIT_00s0323g00100	chrUn_23374306_23377586	Vacuolar processing enzyme beta	AT1G62710
Vv_10002439	VIT_02s0012g00710	chr02_06621244_06629164	RAB GTPase RAB6	AT2G44610
Vv_10002440	VIT_15s0048g02090	chr15_16209879_16212551	Thioesterase family	AT3G61200
Vv_10002441	VIT_19s0090g00940	chr19_07054643_07059062	RNASE THREE-like protein 2 (RTL2)	AT3G20420
Vv_10002442	VIT_17s0000g03040	chr17_02870895_02872707	Chaperonin	AT3G18190
Vv_10002443	VIT_05s0077g00710	chr05_00507915_00523989	flowering time control protein FCA	AT4G16280
Vv_10002444	VIT_04s0023g02950	chr04_19524135_19544701	Zinc finger (CCCH-type) family protein	AT3G51120
Vv_10002445	VIT_01s0137g00460	chr01_06977522_06983072	RGLG2 (ring Domain LIGASE2)	AT5G14420
Vv_10002446	VIT_15s0021g01180	chr15_11250617_11257528	Tubulin-specific chaperone A	AT2G30410
Vv_10002447	VIT_04s0044g01930	chr04_23718054_23722963	FAR1-related sequence 5	AT4G38180
Vv_10002448	VIT_04s0008g02670	chr04_02199114_02209197	Cryptochrome DASH	AT5G24850
Vv_10002450	VIT_08s0007g07590	chr08_21080341_21085324	Unknown protein	AT3G04040
Vv_10002452	VIT_12s0035g00760	chr12_20234293_20248545	ATP phosphoribosyl transferase	AT1G09795
Vv_10002453	VIT_16s0022g02040	chr16_14377613_14384696	PBS2 (PPHB susceptible 2)	AT5G51700
Vv_10002454	VIT_18s0001g00380	chr18_01307547_01311198	Alcohol dehydrogenase	AT5G42250
Vv_10002456	VIT_09s0002g05230	chr09_04896118_04899620	GPI mannosyltransferase 1 PEANUT 1	AT5G22130
Vv_10002457	VIT_10s0116g00190	chr10_random_00092751_00099853	Homeobox protein shoot MERISTEMLESS (STM)	AT1G62360
Vv_10002458	VIT_19s0014g03520	chr19_03653743_03655549	fiber protein	AT1G61260
Vv_10002459	VIT_08s0007g06530	chr08_20258210_20262858	DnaJ homolog, subfamily B, member 6	AT2G42080
Vv_10002460	VIT_09s0002g07530	chr09_07605138_07617236	Tetratricopeptide helical	AT1G15290
Vv_10002461	VIT_19s0177g00210	chr19_06035246_06049811	Protein disulfide isomerase (PDIL) protein	AT4G27080
Vv_10002463	VIT_10s0116g01800	chr10_01067284_01075645	Calcium-dependent protein kinase 21 CPK21	AT4G04720
Vv_10002464	VIT_07s0031g01170	chr07_17269324_17274571	Aspartyl protease	AT5G10080
Vv_10002466	VIT_02s0025g05010	chr02_04494712_04501277	Ycf49
Vv_10002467	VIT_01s0010g01180	chr01_16897471_16906508	Unknown protein	AT5G18400
Vv_10002468	VIT_18s0001g15320	chr18_13446395_13458670	SEU3B protein	AT1G43850
Vv_10002472	VIT_16s0050g01720	chr16_18658861_18659710	Receptor serine/threonine kinase PR5K	AT5G38280
Vv_10002473	VIT_12s0057g00180	chr12_08844772_08845790	Wound-induced	AT4G10270
Vv_10002474	VIT_01s0011g00540	chr01_00506835_00513187	SPFH domain-containing protein 2 precursor band 7 family	AT2G03510
Vv_10002475	VIT_08s0007g00970	chr08_15114527_15118963	Translation initiation factor eIF-3 subunit 3	AT3G11400
Vv_10002476	VIT_11s0037g00860	chr11_09438471_09445494	Haemolysin-III related	AT2G24150
Vv_10002477	VIT_04s0008g01430	chr04_01184373_01193195	APM1 (Aminopeptidase M1)	AT4G33090
Vv_10002478	VIT_13s0064g00900	chr13_22757578_22760028	Unknown protein	AT5G19855
Vv_10002479	VIT_05s0020g03160	chr05_04912457_04920395	Transmembrane protein 49	AT4G14950
Vv_10002483	VIT_12s0035g01700	chr12_21796268_21801830	Glutamine-rich protein23	AT1G10270
Vv_10002484	VIT_06s0009g02530	chr06_15229867_15239687	Unknown protein	AT2G44820
Vv_10002486	VIT_02s0025g00180	chr02_00317023_00320952	Bisphosphoglycerate mutase	AT3G05170
Vv_10002487	VIT_05s0124g00240	chr05_20721964_20730026	Basic helix-loop-helix (bHLH) family	AT1G05805
Vv_10002488	VIT_02s0025g01070	chr02_01050496_01052539	CHCH domain containing protein
Vv_10002490	VIT_07s0151g00860	chr07_random_01095640_01103459	Hydrolase, alpha/beta fold	AT4G12830
Vv_10002491	VIT_12s0057g01270	chr12_10009179_10015729	Acyl-CoA synthetase long-chain member 8	AT2G04350
Vv_10002492	VIT_18s0001g05960	chr18_random_04564392_04567572	Nuclear transport factor 2 (NTF2)	AT1G71480
Vv_10002493	VIT_18s0001g01690	chr18_02256608_02258038	Glutathione transferase 5 GSTF5	AT1G77290
Vv_10002494	VIT_12s0055g00810	chr12_14103613_14106187	Cationic peroxidase	AT4G25980
Vv_10002496	VIT_14s0060g01760	chr14_01449904_01450676	Unknown protein	AT4G02370
Vv_10002497	VIT_04s0008g00820	chr04_00699964_00706321	KH domain-containing protein	AT2G25970
Vv_10002499	VIT_11s0118g00410	chr11_06077788_06132550	ANTR2 (anion transporter 2	AT5G20380
Vv_10002500	VIT_04s0008g06800	chr04_06805248_06812923	Enhancer of rudimentary protein	AT5G10810
Vv_10002501	VIT_18s0001g11700	chr18_09960867_10008828	Exocyst complex component 1	AT1G47550
Vv_10002502	VIT_18s0001g13890	chr18_11893711_11897887	Unknown protein	AT5G39600
Vv_10002503	VIT_15s0021g00980	chr15_10927668_10942687	Translation initiation factor eIF-4F	AT3G60240
Vv_10002505	VIT_01s0137g00060	chr01_06611877_06618370	Unknown protein	AT1G09290
Vv_10002507	VIT_13s0067g02210	chr13_01243355_01248812	ALPHA-SNAP2 (alpha-soluble nsf attachment protein)	AT3G56190
Vv_10002508	VIT_07s0005g01410	chr07_03925987_03927705	Dimethyladenosine transferase	AT2G47420
Vv_10002509	VIT_16s0098g01140	chr16_21384997_21390652	CRK (CDPK-related kinase)	AT2G46700
Vv_10002511	VIT_16s0098g00860	chr16_21183195_21186806	Flavanone 3-hydroxylase	AT5G24530
Vv_10002514	VIT_01s0010g00950	chr01_16476444_16490915	Aminoalcoholphosphotransferase (AAPT1)	AT1G13560
Vv_10002515	VIT_11s0052g01840	chr11_19725539_19781265	Diacylglycerol kinase	AT2G18730
Vv_10002517	VIT_07s0005g00730	chr07_03365325_03368216	Pectinesterase family	AT4G02320
Vv_10002518	VIT_04s0008g04970	chr04_04457279_04468969	1-deoxy-D-xylulose-5-phosphate synthase, chloroplast precursor	AT5G11380
Vv_10002522	VIT_12s0059g02010	chr12_06845526_06847569	Glutamate formiminotransferase	AT2G20830
Vv_10002523	VIT_13s0084g00580	chr13_19555506_19566405	Histone mRNA exonuclease 1	AT3G15140
Vv_10002524	VIT_00s0227g00130	chrUn_15083570_15087490	A/G-specific adenine glycosylase	AT4G12740
Vv_10002525	VIT_07s0005g01050	chr07_03619371_03620051	Unknown protein	AT3G62650
Vv_10002527	VIT_14s0068g00150	chr14_23858719_23859396	No hit
Vv_10002528	VIT_14s0060g02190	chr14_01762871_01765477	Unknown protein	AT5G27710
Vv_10002529	VIT_08s0058g00280	chr08_09110039_09117001	Lectin protein kinase	AT3G55550
Vv_10002530	VIT_08s0032g00840	chr08_04431488_04436858	Sucrose-phosphatase.	AT2G35840
Vv_10002531	VIT_05s0020g02520	chr05_04194227_04204900	BTB-POZ and math Domain 2 ATBPM2	AT3G06190
Vv_10002532	VIT_05s0020g03500	chr05_05267459_05277004	Prefoldin KE2	AT3G22480
Vv_10002533	VIT_17s0000g00850	chr17_00566448_00567526	FRIGIDA-like 2	AT1G31814
Vv_10002536	VIT_08s0040g00490	chr08_11430947_11432140	Caspase	AT5G04200
Vv_10002537	VIT_12s0057g00710	chr12_09329408_09331895	DnaJ homolog, subfamily B, member 12	AT2G05230
Vv_10002539	VIT_18s0001g00170	chr18_01193267_01200055	Unknown protein	AT2G17110
Vv_10002540	VIT_16s0050g02000	chr16_18970720_18978415	WD40
Vv_10002542	VIT_03s0038g04570	chr03_03353187_03358631	ADP-glucose pyrophosphorylase large subunit 1	AT4G39210
Vv_10002543	VIT_04s0008g00770	chr04_00676927_00680927	Glycine hydroxymethyltransferase	AT4G32520
Vv_10002544	VIT_14s0060g01160	chr14_00900897_00909906	Cyclin-related	AT5G26850
Vv_10002545	VIT_01s0137g00630	chr01_07142093_07146848	Alpha-galactosidase/ hydrolase, hydrolyzing O-glycosyl compounds	AT3G26380
Vv_10002546	VIT_06s0009g02310	chr06_14647361_14652531	Ubiquitin-associated (UBA)	AT2G26920
Vv_10002547	VIT_02s0025g00240	chr02_00360083_00362037	Beta-carotene hydroxylase	AT4G25700
Vv_10002549	VIT_15s0048g00490	chr15_14588978_14608661	Methionine aminopeptidase	AT2G45240
Vv_10002553	VIT_03s0180g00110	chr03_06033723_06036694	Stress enhanced protein 1 (SEP1)	AT4G34190
Vv_10002554	VIT_13s0064g00640	chr13_22377684_22378642	PHD finger transcription factor	AT3G08020
Vv_10002555	VIT_08s0040g01420	chr08_12541911_12543540	Bromodomain associated	AT4G34340
Vv_10002556	VIT_19s0176g00140	chr19_16296006_16310219	CID9 (CTC-Interacting Domain 9)	AT3G14450
Vv_10002558	VIT_05s0020g04560	chr05_06369598_06377026	Armadillo/beta-catenin repeat protein / U-box domain-containing protein	AT1G76390
Vv_10002559	VIT_09s0002g00920	chr09_00669699_00676039	Lung seven transmembrane receptor	AT1G72480
Vv_10002560	VIT_04s0008g02850	chr04_02365579_02368890	Proteasome 20S beta subunit A (PBA1) (PRCD)	AT4G31300
Vv_10002561	VIT_01s0011g04670	chr01_04195141_04204508	ABC transporter G member 2	AT2G01320
Vv_10002564	VIT_13s0067g00140	chr13_00106656_00107987	Proline-rich family protein	AT2G40820
Vv_10002568	VIT_17s0000g03840	chr17_03763195_03764950	Agenet domain-containing protein	AT3G25855
Vv_10002569	VIT_02s0025g01290	chr02_01230458_01235761	Esterase	AT5G41850
Vv_10002570	VIT_00s0322g00040	chrUn_23225218_23226115	RuvB DNA helicase protein	AT5G67630
Vv_10002572	VIT_01s0011g02340	chr01_02104263_02125981	Importin	AT1G26170
Vv_10002574	VIT_11s0016g04710	chr11_03992761_04002911	Serine-threonine kinase receptor-associated protein STRAP	AT3G15610
Vv_10002575	VIT_04s0008g03220	chr04_02657661_02663242	Lysophospholipase	AT5G11650
Vv_10002576	VIT_07s0031g01860	chr07_17985627_17996039	Glucose-6-phosphate/phosphate translocator	AT1G34020
Vv_10002577	VIT_18s0001g13330	chr18_11348587_11353628	Purple acid phosphatase 32- ATPAP32/PAP32	AT2G27190
Vv_10002578	VIT_17s0000g08070	chr17_09063859_09068388	Aldehyde dehydrogenase 1 precursor	AT3G48000
Vv_10002579	VIT_18s0001g05710	chr18_04445541_04452656	Hydrolase, alpha/beta fold	AT5G09430
Vv_10002580	VIT_09s0002g03950	chr09_03673568_03677202	Unknown protein	AT1G52155
Vv_10002582	VIT_09s0070g00480	chr09_13695703_13699298	LRX2 (leucine-rich repeat/extensin 2)	AT1G62440
Vv_10002583	VIT_00s0211g00060	chrUn_12826076_12842507	Metalloendopeptidase	AT5G65620
Vv_10002584	VIT_04s0008g01780	chr04_01390761_01402982	Transposon protein, putative, CACTA
Vv_10002585	VIT_05s0062g00740	chr05_18999800_19001426	UDP-glucoronosyl/UDP-glucosyl transferase UGT75C1	AT4G14090
Vv_10002586	VIT_16s0098g01260	chr16_21519361_21527269	Intramitochondrial sorting protein MSP1 protein	AT4G27680
Vv_10002587	VIT_18s0001g15320	chr18_13446395_13458670	SEU3B protein	AT1G43850
Vv_10002588	VIT_06s0004g01020	chr06_01125325_01138513	Dirigent protein	AT3G13650
Vv_10002589	VIT_13s0019g02410	chr13_03663850_03668235	Serine/threonine protein phosphatase PP1	AT2G39840
Vv_10002590	VIT_03s0180g00130	chr03_06060227_06064528	D-3-phosphoglycerate dehydrogenase, chloroplast precursor	AT4G34200
Vv_10002591	VIT_12s0028g03770	chr12_04643400_04651215	DNA-directed RNA polymerase II subunit B	AT4G21710
Vv_10002592	VIT_02s0025g01170	chr02_01128686_01137348	COP1-interactive protein 1 / CIP1	AT5G41790
Vv_10002593	VIT_14s0128g00320	chr14_02963279_02966189	Amidase	AT1G08980
Vv_10002595	VIT_04s0023g03830	chr04_20328806_20339108	HECT ubiquitin-protein ligase 3 (KAKTUS protein)	AT4G38600
Vv_10002596	VIT_07s0031g01200	chr07_17301685_17310131	RNase L inhibitor protein	AT5G10070
Vv_10002598	VIT_17s0000g03240	chr17_03127896_03129934	Inositol polyphosphate multikinase	AT5G07370
Vv_10002600	VIT_14s0006g01840	chr14_18427164_18433220	Seven in absentia protein	AT5G37930
Vv_10002602	VIT_14s0068g00840	chr14_24612133_24616683	RBR1 (retinoblastoma-related 1)	AT3G12280
Vv_10002603	VIT_15s0046g03410	chr15_20016753_20023824	L-asparaginase	AT4G00590
Vv_10002604	VIT_03s0063g01060	chr03_04488935_04491525	Myb family	AT2G03500
Vv_10002605	VIT_05s0051g00650	chr05_11503734_11518439	Potassium channel protein	AT1G04690
Vv_10002606	VIT_08s0007g04400	chr08_18352774_18359936	Low expression of osmotically responsive genes 1	AT3G53110
Vv_10002607	VIT_01s0150g00090	chr01_22509944_22524659	AML5 (arabidopsis mei2-like protein 5)	AT1G29400
Vv_10002608	VIT_14s0066g02190	chr14_28402555_28406810	CW14	AT1G59650
Vv_10002609	VIT_01s0026g00610	chr01_09372165_09379714	Peroxidase	AT1G10510
Vv_10002611	VIT_03s0038g00110	chr03_00078495_00094055	Nucleolar protein 4 NOP4	AT2G21440
Vv_10002612	VIT_14s0060g01830	chr14_01501669_01502564	Unknown protein	AT1G02816
Vv_10002613	VIT_05s0094g01570	chr05_24844184_24849789	MLO1	AT4G02600
Vv_10002615	VIT_05s0020g04670	chr05_06535985_06536582	No hit
Vv_10002616	VIT_06s0004g01270	chr06_01470646_01509185	Callose synthase catalytic subunit	AT5G13000
Vv_10002617	VIT_00s2288g00010	chrUn_41561319_41562896	No hit
Vv_10002618	VIT_14s0066g00610	chr14_27093039_27115925	Unknown protein	AT5G40450
Vv_10002622	VIT_01s0011g03170	chr01_02877767_02878493	PFT1 (phytochrome and flowering time 1) MED25	AT1G25540
Vv_10002623	VIT_05s0094g01100	chr05_24441969_24443617	Ribosomal protein L2	AT2G44065
Vv_10002624	VIT_04s0023g02070	chr04_18579217_18591992	Trichohyalin AUL1 (auxin-like 1 protein)	AT4G36520
Vv_10002625	VIT_04s0008g03740	chr04_03084711_03087401	Unknown protein	AT4G32750
Vv_10002626	VIT_15s0046g00320	chr15_17338815_17341227	Myc2 bHLH protein	AT1G01260
Vv_10002627	VIT_16s0039g00720	chr16_00357505_00361097	Folate-biopterin transporter	AT1G64890
Vv_10002628	VIT_12s0142g00670	chr12_00606423_00614371	PMH2 (putative mitochondrial RNA helicase 2)	AT3G22330
Vv_10002629	VIT_18s0001g00120	chr18_01158683_01167587	Transducin protein	AT1G20540
Vv_10002631	VIT_16s0013g01410	chr16_08002512_08010964	Serine esterase	AT5G51180
Vv_10002633	VIT_12s0034g01090	chr12_16971142_16977847	Lung seven transmembrane receptor	AT2G01070
Vv_10002634	VIT_01s0146g00060	chr01_21855923_21861593	Glucose-6-phosphate 1-dehydrogenase 2, chloroplast precursor	AT5G13110
Vv_10002636	VIT_05s0049g01840	chr05_09290342_09306886	Pre-mRNA splicing factor 19	AT1G04510
Vv_10002638	VIT_11s0016g05600	chr11_05028877_05036567	Zinc finger (ubiquitin-hydrolase) domain-containing	AT2G42160
Vv_10002639	VIT_08s0007g06340	chr08_20099414_20100526	Unknown protein	AT5G06790
Vv_10002641	VIT_03s0038g04210	chr03_03038835_03048390	Phototropin-2	AT5G58140
Vv_10002642	VIT_14s0108g00150	chr14_28944147_28951192	Calmodulin-binding region IQD28	AT1G14380
Vv_10002643	VIT_13s0019g04680	chr13_06232379_06238869	Ras-related protein Rab-5B	AT3G54840
Vv_10002644	VIT_17s0000g00150	chr17_00071718_00073739	LEAFY protein (Floricaula/leafy protein)	AT5G61850
Vv_10002645	VIT_11s0016g01880	chr11_01519513_01526300	Lycopene epsilon cyclase, chloroplast precursor	AT5G57030
Vv_10002648	VIT_00s0218g00120	chrUn_14041600_14044192	Pentatricopeptide (PPR) repeat-containing protein	AT5G65570
Vv_10002650	VIT_09s0018g00780	chr09_17316714_17327614	HcrVf1 protein	AT2G34930
Vv_10002651	VIT_02s0025g04680	chr02_04234851_04243987	Cell division cycle 20-like protein 1	AT4G22910
Vv_10002652	VIT_18s0001g08630	chr18_07062641_07067108	Unknown protein	AT1G44920
Vv_10002653	VIT_03s0017g01810	chr03_17992305_17996379	far-red impaired response 1	AT4G15090
Vv_10002654	VIT_08s0040g02610	chr08_13649237_13651317	Unknown
Vv_10002656	VIT_15s0046g01560	chr15_18496035_18501256	Unknown protein	AT2G46240
Vv_10002657	VIT_12s0059g02310	chr12_07101040_07107270	PDF2 (protodermal factor2)	AT1G05230
Vv_10002658	VIT_06s0004g03070	chr06_03815583_03818141	Zinc finger (C2H2 type) JACKDAW	AT5G03150
Vv_10002659	VIT_01s0011g00500	chr01_00482057_00495577	RUS1 (Root uvb sensitive 1)	AT1G13770
Vv_10002660	VIT_08s0058g01430	chr08_10883503_10887354	PRC-barrel	AT2G38570
Vv_10002661	VIT_16s0013g00880	chr16_06563525_06564248	Oleosin OLE-4	AT4G25140
Vv_10002662	VIT_11s0052g00190	chr11_17348917_17362016	Las1	AT5G12220
Vv_10002663	VIT_14s0128g00890	chr14_03423960_03440587	SNF4 (Sucrose NonFermenting 4)	AT1G09020
Vv_10002664	VIT_09s0002g00770	chr09_00515533_00518780	2OG-Fe(II) oxygenase	AT3G14160
Vv_10002666	VIT_08s0007g02620	chr08_16731316_16731933	Ribosomal protein S17 (RPS17A) 40S	AT5G04800
Vv_10002667	VIT_08s0032g01230	chr08_05958489_06009269	DEAH (Asp-Glu-Ala-His) box polypeptide 36	AT2G35920
Vv_10002668	VIT_01s0026g00960	chr01_09882716_09887808	Unknown protein	AT1G24160
Vv_10002669	VIT_11s0016g01230	chr11_00973758_00978059	12-oxophytodienoate reductase 3	AT2G06050
Vv_10002670	VIT_06s0004g04980	chr06_05938401_05940929	Scarecrow transcription factor 14 (SCL14)	AT1G07530
Vv_10002671	VIT_05s0020g02910	chr05_04619268_04633136	STE11 protein kinase homolog NPK1	AT3G06030
Vv_10002672	VIT_08s0040g00320	chr08_11257321_11264546	Alpha-L-arabinofuranosidase	AT3G10740
Vv_10002673	VIT_14s0006g01880	chr14_18484299_18501260	ATP-dependent Clp protease proteolytic subunit (ClpP3)	AT1G66670
Vv_10002674	VIT_13s0067g03300	chr13_01817365_01822590	Leukotriene A-4 hydrolase	AT5G13520
Vv_10002675	VIT_04s0008g01040	chr04_00880533_00883862	Lysine decarboxylase	AT5G11950
Vv_10002676	VIT_05s0020g03890	chr05_05552870_05561700	Kinase interacting	AT3G22790
Vv_10002679	VIT_08s0007g03620	chr08_17565341_17567618	Ribosomal protein P2 (RPP2A) acidic 60S	AT2G27720
Vv_10002680	VIT_17s0000g01460	chr17_01034680_01037481	Protein kinase AKIN gamma	AT3G48530
Vv_10002681	VIT_10s0071g01060	chr10_17786697_17792628	Pyruvate kinase	AT5G08570
Vv_10002682	VIT_02s0012g01240	chr02_07322995_07339488	PHD finger transcription factor	AT5G16680
Vv_10002684	VIT_10s0003g01910	chr10_03428895_03436394	No hit
Vv_10002686	VIT_06s0061g01050	chr06_18703315_18720531	Protein kinase SRPK1	AT4G35500
Vv_10002687	VIT_11s0016g01990	chr11_01612800_01616623	Regulatory protein NPR1 (Nonexpresser of PR genes 1)	AT1G64280
Vv_10002689	VIT_18s0122g00090	chr18_00099430_00105515	Transporter-related	AT1G76670
Vv_10002690	VIT_01s0026g02260	chr01_11722148_11729476	Unknown protein	AT2G02910
Vv_10002691	VIT_08s0007g05210	chr08_19122976_19127607	Amino acid permease	AT2G41190
Vv_10002695	VIT_03s0038g02860	chr03_02025302_02028933	Amino acid permease	AT1G31830
Vv_10002696	VIT_06s0004g01510	chr06_01875241_01881867	Lipoxygenase (LOX2)	AT3G45140
Vv_10002697	VIT_07s0005g02610	chr07_04918650_04937322	Preprotein translocase secA subunit	AT4G01800
Vv_10002699	VIT_03s0063g00460	chr03_04022554_04023532	Ethylene-responsive transcription factor ERF109	AT4G34410
Vv_10002700	VIT_01s0011g05540	chr01_05202715_05272930	Unknown protein	AT1G23230
Vv_10002704	VIT_13s0019g04010	chr13_05269590_05281443	Myb family transcription factor	AT3G52250
Vv_10002706	VIT_03s0063g00400	chr03_03981014_03983570	Alpha-amylase / 1,4-alpha-D-glucan glucanohydrolase	AT4G25000
Vv_10002707	VIT_05s0020g02660	chr05_04368087_04384238	Unknown protein	AT5G19070
Vv_10002708	VIT_18s0001g04640	chr18_03931182_03931761	No hit
Vv_10002709	VIT_16s0039g00610	chr16_00316837_00332541	Serine/threonine-protein kinase ppk15	AT5G35980
Vv_10002710	VIT_07s0005g00180	chr07_02951320_02956180	TOC159 (translocon outer membrane complex 159)	AT4G02510
Vv_10002713	VIT_11s0016g03560	chr11_02919128_02922362	Ethylene-responsive protein	AT4G29100
Vv_10002715	VIT_17s0000g08510	chr17_09722879_09726791	PWWP domain-containing protein	AT5G40340
Vv_10002716	VIT_18s0072g00460	chr18_19675423_19679002	Transcription elongation factor	AT5G09850
Vv_10002717	VIT_18s0001g12160	chr18_10334571_10341952	Unknown protein	AT4G16580
Vv_10002718	VIT_08s0105g00590	chr08_07943796_07957090	Chlorophyll synthetase	AT3G51820
Vv_10002719	VIT_07s0104g01330	chr07_02361496_02364820	Unknown protein	AT4G03180
Vv_10002720	VIT_15s0021g01540	chr15_12130767_12139153	AvrPto-dependent Pto-interacting protein 3	AT2G44830
Vv_10002722	VIT_08s0007g07180	chr08_20821577_20826139	Translation initiation factor eIF-3 subunit 8	AT3G56150
Vv_10002723	VIT_06s0004g01180	chr06_01261685_01263352	Peroxidase	AT5G06730
Vv_10002724	VIT_08s0105g00460	chr08_07757606_07776034	Acyl-CoA oxidase ACX4	AT3G51840
Vv_10002725	VIT_01s0011g01610	chr01_01422475_01425215	Protein kinase C inhibitor	AT1G31160
Vv_10002728	VIT_01s0010g01200	chr01_16927438_16938407	Cell elongation protein / DWARF1 / DIMINUTO (DIM)	AT3G19820
Vv_10002729	VIT_17s0000g04230	chr17_04483086_04493024	Translation initiation factor eIF-2B delta subunit	AT5G38640
Vv_10002732	VIT_18s0001g14440	chr18_12432955_12439459	Molecular chaperone DnaJ	AT4G36040
Vv_10002734	VIT_02s0033g01350	chr02_16801941_16819477	Unknown protein	AT4G00026
Vv_10002736	VIT_16s0039g02520	chr16_02750293_02766697	Unknown protein	AT5G17210
Vv_10002737	VIT_07s0130g00080	chr07_20281344_20298867	3-phosphoinositide-dependent protein kinase-1	AT3G10572
Vv_10002738	VIT_18s0001g02010	chr18_02442718_02443387	No hit
Vv_10002740	VIT_03s0063g01390	chr03_04827327_04848471	Phox (PX) domain-containing protein	AT2G15900
Vv_10002741	VIT_14s0083g00990	chr14_23257443_23277391	IMP dehydrogenase	AT5G38880
Vv_10002745	VIT_07s0005g03010	chr07_05822375_05828042	Triacylglycerol lipase	AT2G42450
Vv_10002748	VIT_04s0023g02440	chr04_18987819_19007187	Unknown protein	AT3G26750
Vv_10002749	VIT_07s0005g04770	chr07_08009531_08012777	Anthranilate phosphoribosyltransferase	AT1G04150
Vv_10002751	VIT_04s0023g03630	chr04_20165612_20169688	WD repeat domain 60	AT2G44200
Vv_10002753	VIT_07s0129g00960	chr07_16109259_16112099	Protein kinase pto	AT5G24010
Vv_10002754	VIT_08s0007g01930	chr08_16006186_16008061	Anthranilate N-benzoyltransferase	AT5G01210
Vv_10002755	VIT_16s0050g02180	chr16_19150677_19157447	Pyruvate kinase isozyme G, chloroplast precursor	AT5G52920
Vv_10002756	VIT_14s0068g01110	chr14_24888268_24902066	Alpha-mannosidase precursor lysosomal	AT3G26720
Vv_10002758	VIT_11s0065g00710	chr11_14650800_14737404	Cleavage stimulation factor subunit 3	AT1G17760
Vv_10002759	VIT_08s0007g01790	chr08_15866963_15885808	Defective in exine formation protein (DEX1)	AT3G09090
Vv_10002760	VIT_01s0011g01040	chr01_00918670_00920549	RPM1 (resistance to p. syringae pv maculicola 1)	AT3G07040
[truncated: 7,289 more rows]

## Sheet: IASMA
Probe ID	TC from VvGI 6.0	Gene prediction ID	Chromosomal position	Functional annotation
Vv_10000001	TC70314	glimmer.VV78X128812.15_8	chr09_12092936_12112560	T24D18.26, At1g16180: T24D18.26 protein
Vv_10000002	TC54323	fgenesh.VV78X166441.17_2	chr01_7532639_7535097	At1g60470, F8A5.2: F8A5.2 protein
Vv_10000003	TC68781	fgenesh.VV78X088960.11_1	chr01_2205991_2206425	unknown
Vv_10000006	TC53184	glimmer.VV78X068226.6_1	chr13_3712092_3717906	HSP17.6, At1g53540, F22G10.20: 17.6 kDa class I heat shock protein
Vv_10000007	TC59114	fgenesh.VV78X119278.6_1	chr01_6709229_6709504	unknown
Vv_10000008	TC58786	glimmer.VV78X250398.9_16	chr14_24010682_24012525	unknown
Vv_10000009	TC54855	glimmer.VV78X055776.55_2	chr19_7697935_7702641	At5g54940: Translation initiation factor-like protein
Vv_10000010	TC62308	twinscan.VV78X227841.3_7	chr17_2706527_2706877	Lipid transfer-like protein
Vv_10000011	TC55084	twinscan.VV78X206584.5_1	chr18_10179862_10183839	PAP1, PAP12, At2g27190, T22O13.4: Iron(III)-zinc(II) purple acid phosphatase precursor
Vv_10000012	TC55826	glimmer.VV78X249114.44_3	chr04_1145244_1146482	HSP17.6A, F14F18_200, At5g12030: Heat Shock Protein 17.6A
Vv_10000014	TC60920	glimmer.VV78X095881.10_3	chr11_3836116_3836940	unknown
Vv_10000015	TC64763	glimmer.VV78X083855.16_8	chr05_7298108_7298701	unknown
Vv_10000016	TC63321	fgenesh.VV78X011652.21_7	chr03_1031974_1041616	unknown
Vv_10000017	TC56479	fgenesh.VV78X032908.3_1	chr16_14127215_14138986	unknown
Vv_10000018	TC55879	glimmer.VV78X209532.4_1	chr13_3683944_3684399	HSP17.6, At1g53540, F22G10.20: 17.6 kDa class I heat shock protein
Vv_10000020	TC54356	glimmer.VV78X263739.3_1	chrUn_-2053_-1583	HSP17.6A, F14F18_200, At5g12030: Heat Shock Protein 17.6A
Vv_10000021	CN007137	glimmer.VV78X164898.11_4	chr06_7128285_7131090	RPS4B, At5g07090, MOJ9.26, T28J14_30: 40S ribosomal protein S4-2
Vv_10000022	TC54108	sim4.VV79X004925.3_2	chr17_2199309_2201635	unknown
Vv_10000023	TC68108	glimmer.VV78X263739.3_1	chrUn_-2053_-1583	HSP17.6A, F14F18_200, At5g12030: Heat Shock Protein 17.6A
Vv_10000024	TC56912	sim4.VV78X073639.12_1	chr09_11354226_11363217	At1g78900, F9K20.5: Vacuolar ATP synthase catalytic subunit A
Vv_10000028	TC68067	fgenesh.VV78X111726.11_3	chr04_1098885_1104872	unknown
Vv_10000030	TC53385	fgenesh.VV78X049162.4_1	chr07_1968247_1970986	At1g09340, T31J12.6: Uncharacterized protein At1g09340, chloroplast precursor
Vv_10000032	TC65990	glimmer.VV79X001850.3_2	chr15_5554957_5568238	PYR6, At5g26667, T7I7.5: Uridylate kinase
Vv_10000033	TC59193	glimmer.VV78X055776.55_2	chr19_7697935_7702641	At5g54940: Translation initiation factor-like protein
Vv_10000036	TC67654	glimmer.VV78X163501.24_2	chr13_18231794_18233576	At5g07030: Nucleoid DNA-binding-like protein
Vv_10000037	TC68767	glimmer.VV78X239409.11_3	chr08_14681269_14682481	PIP2-1, PIP2A, At3g53420, F4P12.120: Aquaporin PIP2-1
Vv_10000038	TC63760	glimmer.VV78X227199.6_1	chr18_25215050_25216961	At2g29500: Putative small heat shock protein
Vv_10000039	TC59949	glimmer.VV78X113451.28_2	chr19_8520672_8521221	unknown
Vv_10000040	TC52308	fgenesh.VV78X171075.10_1	chr14_19253842_19254591	unknown
Vv_10000041	CA816997	glimmer.VV79X000846.5_3	chr13_16084188_16087589	At1g33040, F9L11.19: Nascent polypeptide-associated complex subunit alpha-like protein 5
Vv_10000042	TC61693	fgenesh.VV78X190210.17_3	chr05_4426550_4427164	psaD2, At1g03130, F10O3_4: Photosystem I reaction center subunit II-2, chloroplast precursor
Vv_10000043	TC63766	glimmer.VV78X154025.18_1	chr19_8524589_8524986	unknown
Vv_10000044	TC65768	glimmer.VV78X124985.17_10	chr13_1337829_1342161	unknown
Vv_10000046	TC65957	glimmer.VV78X176318.20_3	chr19_7131427_7140172	unknown
Vv_10000047	TC55793	fgenesh.VV78X142960.36_8	chr05_1149902_1155382	At5g49460: ATP citrate lyase
Vv_10000048	TC56678	glimmer.VV78X265923.8_6	chr05_14142875_14148619	VATF, At4g02620, T10P11.25: Probable vacuolar proton pump subunit F
Vv_10000049	TC63952	glimmer.VV78X176098.4_1	chrUn_-40345_-33370	CNX1, At5g61790, MAC9.11: Calnexin homolog 1 precursor
Vv_10000050	TC68767	glimmer.VV78X239409.11_3	chr08_14681269_14682481	PIP2-1, PIP2A, At3g53420, F4P12.120: Aquaporin PIP2-1
Vv_10000051	TC59515	glimmer.VV78X170080.15_4	chr12_3339484_3342080	At1g10590: Putative uncharacterized protein At1g10590
Vv_10000052	TC59949	glimmer.VV78X113451.28_2	chr19_8520672_8521221	unknown
Vv_10000053	TC54990	glimmer.VV79X001850.3_2	chr15_5554957_5568238	PYR6, At5g26667, T7I7.5: Uridylate kinase
Vv_10000054	TC61482	fgenesh.VV78X211507.7_1	chr04_9718315_9719957	At2g02000/F14H20.7, At2g02000: Putative glutamate decarboxylase
Vv_10000056	TC65727	glimmer.VV78X142960.36_6	chr05_1124342_1128140	unknown
Vv_10000059	TC68734	glimmer.VV78X190231.10_1	chr10_2140649_2142157	CIPK19, At5g45810: Serine/threonine protein kinase
Vv_10000060	TC70069	glimmer.VV78X114686.10_1	chr05_6721939_6727564	unknown
Vv_10000061	TC57634	twinscan.VV78X209412.4_2	chr19_11671348_11671791	At3g13310: DnaJ-like protein
Vv_10000062	TC60282	glimmer.VV78X005866.59_2	chr13_11114421_11126270	RPS25E, At4g39200, T22F8.100: 40S ribosomal protein S25-4
Vv_10000063	TC62508	fgenesh.VV78X079649.5_3	chr11_1250377_1256805	At2g07650: Putative non-LTR retrolelement reverse transcriptase
Vv_10000064	TC57389	glimmer.VV78X111423.8_2	chr03_2874104_2885729	RPS25E, At4g39200, T22F8.100: 40S ribosomal protein S25-4
Vv_10000066	TC54145	fgenesh.VV78X150633.19_1	chr05_17798792_17799745	Similar to late embryogenesis abundant proteins
Vv_10000067	CB914724	fgenesh.VV78X154858.10_3	chr12_5192758_5194819	SMT3, At4g26840, F10M23.180: Ubiquitin-like protein SMT3
Vv_10000068	TC66506	fgenesh.VV78X217808.26_1	chr06_13821785_13824240	unknown
Vv_10000069	TC57761	sim4.VV78X171653.20_2	chr04_5581410_5592565	unknown
Vv_10000070	TC56952	glimmer.VV78X053969.18_6	chr10_3884517_3892507	unknown
Vv_10000071	TC67985	fgenesh.VV78X154858.10_3	chr12_5192758_5194819	SMT3, At4g26840, F10M23.180: Ubiquitin-like protein SMT3
Vv_10000072	CF609567	glimmer.VV78X053969.18_6	chr10_3884517_3892507	unknown
Vv_10000073	TC63596	twinscan.VV78X201430.4_1	chr18_17476405_17477176	HPA1, GD1-A, At1g71920, F17M19.7, HPA2, GD1-B, At5g10330, F18D22_100: Histidinol-phosphate aminotransferase, chloroplast precursor
Vv_10000076	TC61403	fgenesh.VV78X143789.26_2	chr14_22498054_22513806	ALA6, At1g54280, F20D21.10: Putative phospholipid-transporting ATPase 6
Vv_10000077	TC52177	glimmer.VV78X010440.9_1	chr13_23978243_23979313	At1g35710, F14D7.1: F14D7.1 protein
Vv_10000079	TC66902	fgenesh.VV78X176318.20_1	chr19_7127035_7128897	At5g54940: Translation initiation factor-like protein
Vv_10000080	TC68597	glimmer.VV78X154025.18_1	chr19_8524589_8524986	unknown
Vv_10000082	TC55476	glimmer.VV78X272293.18_1	chr01_6908008_6908448	F24J13.17: 60S ribosomal protein L27A; 71521-71081
Vv_10000084	TC68660	twinscan.VV78X020520.5_2	chr12_6311573_6312466	At5g54940: Translation initiation factor-like protein
Vv_10000085	TC58829	twinscan.VV78X110977.7_2	chr14_23510022_23510734	TRX3, At5g42980, MBD2.18: Thioredoxin H-type 3
Vv_10000086	TC64008	glimmer.VV78X180292.9_1	chr07_4963617_4967633	At3g62560: Putative Sar1 GTP binding protein
Vv_10000087	TC71084	twinscan.VV78X127634.6_1	chr02_10864918_10865134	DAD1, At1g32210, F3C3.14: Dolichyl-diphosphooligosaccharide--protein glycosyltransferase subunit DAD1
Vv_10000088	TC61633	glimmer.VV78X041471.31_1	chr10_14800886_14828384	At4g20930, T13K14.90: Probable 3-hydroxyisobutyrate dehydrogenase, mitochondrial precursor
Vv_10000089	TC55331	fgenesh.VV78X196935.5_1	chr03_13898090_13899523	UTP-glucose glucosyltransferase
Vv_10000090	TC70764	sim4.VV78X024492.6_1	chr12_7131688_7135606	unknown
Vv_10000091	TC52042	fgenesh.VV78X029178.12_2	chr01_17902038_17911116	unknown
Vv_10000092	TC62757	fgenesh.VV78X145811.11_1	chr04_13058658_13091632	At2g39930: Putative isoamylase
Vv_10000094	TC69221	fgenesh.VV78X038455.10_1	chr08_3357467_3375409	At1g33110, T9L6.1: Putative uncharacterized protein T9L6.1
Vv_10000095	TC61603	fgenesh.VV78X263622.19_2	chr12_6876189_6876524	At2g46600, KIC: Putative caltractin
Vv_10000096	TC62259	glimmer.VV78X217549.32_1	chr19_10479586_10487397	F10M6.100, At4g32260/F10M6.100: H+-transporting ATP synthase-like protein
Vv_10000097	TC59159	fgenesh.VV78X094877.9_1	chr17_245110_250427	At5g50920: ATP-dependent Clp protease, ATP-binding subunit
Vv_10000098	TC62079	glimmer.VV78X232328.7_1	chr19_2259338_2261574	RPS2, At3g03600, T12J13.12: Mitochondrial ribosomal protein S2
Vv_10000100	TC61691	glimmer.VV78X257396.9_1	chr07_6348726_6356815	PATL5, At4g09160, T8A17.90: Patellin-5
Vv_10000101	TC67512	glimmer.VV78X234292.6_1	chr02_18163610_18170716	T18B16.180, AT4g19210: RNase L inhibitor-like protein
Vv_10000103	TC62654	fgenesh.VV78X090426.6_3	chr06_2921441_2923444	unknown
Vv_10000104	TC58877	glimmer.VV78X097389.44_2	chr07_6321590_6323330	CRA1, At5g44120, MLN1.4: 12S seed storage protein CRA1 precursor [Contains: 12S seed storage protein CRA1 alpha chain
Vv_10000105	TC69683	glimmer.VV78X257396.9_1	chr07_6348726_6356815	PATL5, At4g09160, T8A17.90: Patellin-5
Vv_10000106	TC61772	fgenesh.VV78X071104.25_1	chr19_8201482_8205831	At5g55120: Arabidopsis thaliana genomic DNA, chromosome 5, P1 clone:MCO15
Vv_10000107	CB978988	glimmer.VV78X186369.3_2	chr04_19024218_19028020	CAT2, CAT, At4g35090, M4E13.140: Catalase-2
Vv_10000108	TC51816	glimmer.VV78X211997.9_1	chr18_886488_898917	CAT2, CAT, At4g35090, M4E13.140: Catalase-2
Vv_10000109	TC66715	fgenesh.VV78X166575.5_1	chrUn_-16774_-8457	At1g34060, F12G12.12: F12G12.12 protein
Vv_10000112	TC55538	glimmer.VV78X251112.10_3	chr03_7255435_7274576	unknown
Vv_10000113	TC65250	twinscan.VV78X235503.4_2	chr06_3428421_3430014	Elongation factor 1-alpha
Vv_10000114	TC52678	fgenesh.VV78X130608.5_2	chr06_3417466_3418912	At5g60390: Putative translation elongation factor eEF-1 alpha chain
Vv_10000115	TC55051	fgenesh.VV78X047726.8_2	chr08_10227920_10237632	ASNAP2, ASNAP, At3g56190, F18O21_150: Alpha-soluble NSF attachment protein 2
Vv_10000116	TC52884	glimmer.VV78X070573.14_2	chr08_13410675_13412357	At5g60390: Putative translation elongation factor eEF-1 alpha chain
Vv_10000117	TC68399	glimmer.VV78X070573.14_2	chr08_13410675_13412357	At5g60390: Putative translation elongation factor eEF-1 alpha chain
Vv_10000118	CF608865	fgenesh.VV78X130608.5_2	chr06_3417466_3418912	At5g60390: Putative translation elongation factor eEF-1 alpha chain
Vv_10000119	TC52960	fgenesh.VV78X130608.5_2	chr06_3417466_3418912	At5g60390: Putative translation elongation factor eEF-1 alpha chain
Vv_10000120	TC61466	glimmer.VV78X166400.20_2	chr19_8585031_8587245	dl4016c, AT4g15960: Putative epoxide hydrolase
Vv_10000121	TC63004	glimmer.VV78X271086.9_1	chr01_6445034_6447563	F5E19_40, At5g16700: Putative uncharacterized protein F5E19_40
Vv_10000122	TC66023	glimmer.VV78X172925.6_3	chr19_18145728_18147131	F5E19_40, At5g16700: Putative uncharacterized protein F5E19_40
Vv_10000123	TC52711	sim4.VV78X190996.10_2	chr04_3065883_3067400	unknown
Vv_10000124	TC65723	sim4.VV78X190996.10_2	chr04_3065883_3067400	unknown
Vv_10000125	TC52416	sim4.VV78X123231.8_2	chr04_3077999_3079702	unknown
Vv_10000126	TC68576	fgenesh.VV78X133260.12_2	chr04_20821218_20829247	T17F3.2: Putative uncharacterized protein T17F3.2
Vv_10000127	TC64133	glimmer.VV78X188536.10_2	chr02_16617410_16621780	At1g31812, F5M6.27: Acyl-CoA-binding protein
Vv_10000128	TC63611	fgenesh.VV78X075443.24_4	chr02_3585646_3588454	unknown
Vv_10000129	TC57166	glimmer.VV78X160010.7_2	chr05_2906335_2908048	TCTP, TXTP, At3g16640, MGL6.10: Translationally-controlled tumor protein homolog
Vv_10000130	TC65903	glimmer.VV78X189658.3_1	chr07_20215107_20216813	At4g36880: Cysteine proteinase
Vv_10000131	TC64569	glimmer.VV78X191842.30_2	chr16_10760933_10761529	Putative uncharacterized protein
Vv_10000132	TC58751	fgenesh.VV78X168975.10_3	chr18_10111071_10113522	TRX3, At5g42980, MBD2.18: Thioredoxin H-type 3
Vv_10000133	TC56028	glimmer.VV78X158137.20_3	chr17_5907296_5908306	CAB4, At3g47470, F1P2.20: Chlorophyll a-b binding protein 4, chloroplast precursor
Vv_10000136	TC60929	glimmer.VV78X073605.16_3	chr05_17090983_17095610	CHIV: Class IV chitinase
Vv_10000137	TC70080	sim4.VV78X088810.7_1	chr05_17109125_17110718	unknown
Vv_10000138	TC65214	sim4.VV78X088810.7_1	chr05_17109125_17110718	unknown
Vv_10000139	TC65849	sim4.VV78X088810.7_1	chr05_17109125_17110718	unknown
Vv_10000140	TC51730	fgenesh.VV78X192168.10_2	chr04_20516646_20517965	At5g19120: AT5g19120/T24G5_20
Vv_10000146	TC51748	sim4.VV78X002906.11_1	chr13_6243513_6247962	SCPL47, At5g22980, MRN17.21: Serine carboxypeptidase-like 47 precursor
Vv_10000147	TC52183	glimmer.VV78X216174.29_6	chr07_4254666_4255841	SAM1, At1g02500, T14P4.17, T14P4_22: S-adenosylmethionine synthetase 1
Vv_10000148	TC60374	glimmer.VV78X243253.12_1	chr06_7756047_7757228	SAM1, At1g02500, T14P4.17, T14P4_22: S-adenosylmethionine synthetase 1
Vv_10000149	TC69862	fgenesh.VV78X113340.17_2	chr08_14609137_14619013	At5g02370
Vv_10000150	TC66835	fgenesh.VV78X113340.17_2	chr08_14609137_14619013	At5g02370
Vv_10000151	TC63853	glimmer.VV78X032664.23_2	chr17_7441252_7442746	At5g47390: Myb-related transcription activator-like
Vv_10000153	TC52261	glimmer.VV78X138544.13_3	chr03_369380_371035	FBA1, At2g21330, F3K23.9: Probable fructose-bisphosphate aldolase 1, chloroplast precursor
Vv_10000154	TC52601	glimmer.VV78X137706.5_2	chr04_17642213_17643990	FBA1, At2g21330, F3K23.9: Probable fructose-bisphosphate aldolase 1, chloroplast precursor
Vv_10000156	TC52641	glimmer.VV78X253675.6_1	chr17_11583517_11593952	At1g13440, T6J4.17: Putative glyceraldehyde-3-phosphate dehydrogenase
Vv_10000157	CB970967	glimmer.VV78X253675.6_1	chr17_11583517_11593952	At1g13440, T6J4.17: Putative glyceraldehyde-3-phosphate dehydrogenase
Vv_10000158	TC55027	glimmer.VV78X224234.15_2	chr06_2569305_2569967	unknown
Vv_10000160	TC61679	sim4.VV78X276202.34_5	chr04_3774934_3775260	unknown
Vv_10000161	TC56797	fgenesh.VV78X099319.4_1	chr11_8900298_8901880	At2g23810: Putative uncharacterized protein At2g23810
Vv_10000164	TC61546	twinscan.VV78X093961.9_8	chr10_7387637_7388375	unknown
Vv_10000166	TC53694	glimmer.VV78X206221.4_2	chr09_2533635_2535311	PSAH1, At3g16140, MSL1.18: Photosystem I reaction center subunit VI-1, chloroplast precursor
Vv_10000167	TC56895	fgenesh.VV78X107905.8_2	chrUn_-8857_-8063	unknown
Vv_10000168	TC66509	twinscan.VV78X265713.5_1	chr12_721549_722484	unknown
Vv_10000169	TC63465	glimmer.VV78X161701.8_2	chr05_7415211_7416044	At2g27380: Putative uncharacterized protein At2g27380
Vv_10000170	TC53372	fgenesh.VV78X125290.10_1	chr10_19536110_19540024	Polyprotein
Vv_10000172	TC57974	sim4.VV78X242498.35_2	chr15_139863_140956	At1g61520/T25B24.12, At1g61520, T25B24.12: PSI type III chlorophyll a/b-binding protein
Vv_10000173	TC52297	glimmer.VV78X207172.29_3	chr10_6061153_6074355	unknown
Vv_10000175	TC58870	glimmer.VV78X133014.2_2	chr11_6746179_6747459	CIPK19, At5g45810: Serine/threonine protein kinase
Vv_10000176	TC68949	glimmer.VV78X073696.19_1	chr05_563982_564588	unknown
Vv_10000177	TC59920	twinscan.VV78X051063.15_4	chr11_141554_145227	F7K15_40, At3g43190: Sucrose synthase-like protein
Vv_10000178	TC63542	glimmer.VV78X053481.6_1	chr04_13746556_13759552	unknown
Vv_10000179	TC67284	sim4.VV78X072414.31_2	chr18_1700306_1701606	EXPA11, EXP11, At1g20190, T20H2.4, T20H2_5: Expansin-A11 precursor
Vv_10000180	TC55234	sim4.VV78X000790.83_1	chr06_3845774_3850405	APX1, At1g07890, F24B9.2: L-ascorbate peroxidase 1, cytosolic
Vv_10000181	TC65421	sim4.VV78X166267.15_1	chr11_634957_635622	GER3, GLP2A, At5g20630, GLP2B, GLP3, GLP3A, GLP3B: Germin-like protein subfamily 3 member 3 precursor
Vv_10000182	TC60870	sim4.VV78X067466.17_3	chr01_20567822_20584175	SEP3, AGL9, At1g24260, F3I6.19: Developmental protein SEPALLATA 3
Vv_10000183	TC53837	glimmer.VV78X100652.6_8	chr10_894901_895347	unknown
Vv_10000184	TC52032	twinscan.VV78X078670.20_3	chr07_22299379_22302041	At2g22240: Inositol-3-phosphate synthase isozyme 2
Vv_10000185	TC65061	twinscan.VV78X078670.20_3	chr07_22299379_22302041	At2g22240: Inositol-3-phosphate synthase isozyme 2
Vv_10000186	TC62368	glimmer.VV78X247153.58_4	chr03_60975_63884	At4g39090: Drought-inducible cysteine proteinase RD19A
Vv_10000187	TC59851	fgenesh.VV78X055776.55_2	chr19_7703391_7711171	UBL5, At5g42300, K5J14.10: Ubiquitin-like protein 5
Vv_10000189	TC67773	glimmer.VV78X148385.77_3	chr02_2773802_2779965	GPX7, At4g31870, F11C18.70: Putative glutathione peroxidase 7, chloroplast precursor
Vv_10000190	TC52148	glimmer.VV78X031041.7_4	chr09_4363843_4366078	RAP2-12, ERF074, At1g53910, T18A20.14: Ethylene-responsive transcription factor RELATED TO APETALA2 12
Vv_10000191	TC52198	fgenesh.VV78X121538.7_2	chr09_4001989_4008554	GRXS15, At3g15660, MSJ11.6: Monothiol glutaredoxin-S15
Vv_10000192	TC64634	fgenesh.VV78X266921.25_1	chr18_9457647_9461585	PGIC, At5g42740, MJB21.12: Glucose-6-phosphate isomerase, cytosolic
Vv_10000194	TC57392	twinscan.VV78X197321.4_1	chr07_22791114_22796747	At5g64840: ABC transporter protein 1-like
Vv_10000195	TC54584	fgenesh.VV78X018809.13_4	chr18_5060705_5063929	GRF5, At5g16050, F1N13_190: 14-3-3-like protein GF14 upsilon
Vv_10000196	TC57595	fgenesh.VV78X018809.13_4	chr18_5060705_5063929	GRF5, At5g16050, F1N13_190: 14-3-3-like protein GF14 upsilon
Vv_10000197	TC51853	twinscan.VV78X136054.9_2	chr13_14184745_14187013	ATJ2, A2, At5g22060, T6G21.11, ATJ, T6G21_170: Chaperone protein dnaJ 2
Vv_10000198	TC56016	sim4.VV78X239811.3_1	chr07_6217174_6219007	ADF12, At5g52360, K24M7.10: Actin-depolymerizing factor 12
Vv_10000199	TC54103	sim4.VV78X002904.10_1	chr02_8453227_8454851	At2g35120: Glycine decarboxylase complex H-protein
Vv_10000200	TC60095	glimmer.VV78X085646.6_1	chr06_5539244_5540710	Putative tropinone reductase
Vv_10000201	TC63806	glimmer.VV78X195981.16_1	chr14_19619312_19620623	unknown
Vv_10000202	TC61815	glimmer.VV78X165325.13_3	chr09_11269309_11281005	At3g22220: Transposase-like protein
Vv_10000203	TC53919	sim4.VV78X189978.7_11	chr18_1197362_1197526	unknown
Vv_10000204	TC58004	glimmer.VV78X065147.14_5	chr08_12348630_12368533	At2g26800: Putative hydroxymethylglutaryl-CoA lyase
Vv_10000205	TC53160	fgenesh.VV78X203716.6_2	chr08_1249875_1255938	T5P19_140, At3g56490: Protein kinase C inhibitor-like protein
Vv_10000206	TC69686	glimmer.VV78X065147.14_5	chr08_12348630_12368533	At2g26800: Putative hydroxymethylglutaryl-CoA lyase
Vv_10000207	TC61331	sim4.VV78X039175.7_1	chr05_5041263_5044000	ARD2, At4g14716, dl3395c, FCAALL.100: 1,2-dihydroxy-3-keto-5-methylthiopentene dioxygenase 2
Vv_10000208	TC57987	glimmer.VV78X082694.63_1	chr07_342349_342845	PSBW, At2g30570, T6B20.8: Photosystem II reaction center W protein, chloroplast precursor
Vv_10000209	TC51849	glimmer.VV78X054901.15_3	chr19_13918558_13919435	unknown
Vv_10000210	TC52098	sim4.VV78X247674.6_8	chr07_2585103_2585828	At4g25040, F13M23.180: UPF0497 membrane protein At4g25040
Vv_10000211	TC64004	glimmer.VV78X274839.5_3	chr04_6327885_6331994	MP2, At3g48890, T21J18_160: Putative steroid-binding protein 2
Vv_10000213	TC52379	glimmer.VV79X005170.2_8	chr18_25055978_25058263	LHCB5, At4g10340, F24G24.140: Chlorophyll a-b binding protein CP26, chloroplast precursor
Vv_10000214	TC55955	fgenesh.VV78X154288.20_1	chr04_14026106_14027461	PSAL, At4g12800, T20K18.150: Photosystem I reaction center subunit XI, chloroplast precursor
Vv_10000215	TC56709	glimmer.VV78X225715.7_2	chr10_6328815_6344539	unknown
Vv_10000216	TC64667	glimmer.VV78X237399.7_4	chr08_10609781_10618244	T18N14.110, At3g51730: Putative uncharacterized protein T18N14.110
Vv_10000217	TC58431	sim4.VV78X251266.12_1	chr02_6098417_6103307	Bax inhibitor-1 like
Vv_10000220	TC57367	fgenesh.VV78X175150.2_2	chr06_459175_464293	dtc, At5g19760: Putative oxoglutarate/malate translocator protein
Vv_10000221	TC57520	glimmer.VV78X077202.32_1	chr17_4657706_4659752	T25K16.18
Vv_10000222	TC55522	glimmer.VV78X192401.11_5	chr12_1349653_1351168	PSBP2, At2g30790, T11J7.18: Oxygen-evolving enhancer protein 2-2, chloroplast precursor
Vv_10000224	TC60522	fgenesh.VV78X230903.11_2	chr07_7937801_7951261	At4g28706: Putative uncharacterized protein
Vv_10000225	TC55425	glimmer.VV78X237747.6_4	chr01_1422326_1427124	RPL27C, At4g15000, dl3545w, FCAALL.99: 60S ribosomal protein L27-3
Vv_10000226	TC56801	sim4.VV78X107551.17_2	chr04_16691124_16695432	At2g46860: Putative inorganic pyrophosphatase
Vv_10000227	TC64778	sim4.VV78X186172.19_2	chr10_4934021_4937812	At3g19860/MPN9.10, At3g19860: Putative uncharacterized protein At3g19860; MPN9.10
Vv_10000228	TC54895	glimmer.VV78X133766.3_2	chr06_6057444_6064879	At2g29580: Putative RNA-binding protein
Vv_10000229	TC61913	glimmer.VV78X186172.19_8	chr10_4932397_4933263	At1g11530
Vv_10000230	TC57785	fgenesh.VV78X211230.5_3	chr18_9821473_9825738	APL3, At4g39210, T22F8.110: Glucose-1-phosphate adenylyltransferase large subunit 3, chloroplast precursor
Vv_10000232	TC51868	sim4.VV78X002906.11_1	chr13_6243513_6247962	SCPL47, At5g22980, MRN17.21: Serine carboxypeptidase-like 47 precursor
Vv_10000233	TC62989	sim4.VV78X002906.11_1	chr13_6243513_6247962	SCPL47, At5g22980, MRN17.21: Serine carboxypeptidase-like 47 precursor
Vv_10000234	TC63589	glimmer.VV78X093984.21_18	chr05_11247921_11248491	unknown
Vv_10000235	TC52127	glimmer.VV78X243798.37_1	chr12_7534565_7547148	AAT1, At5g48230, MIF21.12: Acetyl-CoA acetyltransferase, cytosolic 1
Vv_10000236	TC55966	fgenesh.VV78X101456.9_7	chr18_10723906_10734043	At5g62010: ARF1-binding protein
Vv_10000237	TC53631	glimmer.VV78X255914.11_1	chr08_13467459_13480200	RPS23A, At3g09680, F11F8_27: 40S ribosomal protein S23-1
Vv_10000238	TC69694	glimmer.VV78X191998.11_1	chr08_16403092_16415971	At1g70660, F5A18.16: Putative uncharacterized protein F5A18.16
Vv_10000239	TC51991	glimmer.VV78X046882.34_1	chr04_2403062_2407972	unknown
Vv_10000240	TC53298	fgenesh.VV78X048198.17_1	chr05_6055312_6064695	unknown
Vv_10000241	TC53031	glimmer.VV78X098309.4_1	chr13_14835701_14838780	RPL24B, STV1, At3g53020, F8J2_190: 60S ribosomal protein L24-2
Vv_10000242	TC52724	fgenesh.VV78X184473.18_15	chr08_20231252_20236579	At5g18110, MRG7.7: Eukaryotic translation initiation factor 4E type 3
Vv_10000243	TC52770	glimmer.VV79X002290.6_6	chr02_15527568_15532557	RPL32B, At5g46430, K11I1.2: 60S ribosomal protein L32-2
Vv_10000244	TC52222	twinscan.VV78X212580.14_2	chr17_14343782_14344926	unknown
Vv_10000245	TC60619	sim4.VV78X168225.9_1	chr15_14783632_14788158	PIP1-2, PIP1B, At2g45960, F4I18.6, TMPA: Aquaporin PIP1-2
Vv_10000246	TC55624	fgenesh.VV78X200574.8_1	chr01_386378_387907	At2g01630, T8O11.20: Putative glucan endo-1,3-beta-glucosidase 3 precursor
Vv_10000248	TC60874	glimmer.VV78X065841.26_3	chr08_11671748_11674104	CAM7, At3g43810, T28A8_100: Calmodulin-7
Vv_10000249	TC52655	glimmer.VV78X223856.7_1	chrUn_-10612_-2642	At3g60750: Putative transketolase
Vv_10000250	TC55073	glimmer.VV78X270940.4_1	chr08_10864550_10867343	unknown
Vv_10000251	TC56760	twinscan.VV78X198799.6_3	chr08_21075625_21075948	unknown
Vv_10000252	TC51781	glimmer.VV78X038165.32_4	chr14_19482238_19484300	GAPA, At3g26650, MLJ15.4, MLJ15_5: Glyceraldehyde-3-phosphate dehydrogenase A, chloroplast precursor
Vv_10000253	TC61019	glimmer.VV78X245887.19_1	chr11_352121_354042	TIFY10B, JAZ2, At1g74950, F9E10.20, F25A4.8: Protein TIFY 10B
Vv_10000254	CF519232	glimmer.VV78X230125.8_11	chr15_15019283_15021197	unknown
Vv_10000255	TC65257	twinscan.VV78X015750.4_1	chr08_2889451_2889868	unknown
Vv_10000256	TC68193	fgenesh.VV78X046173.14_2	chr14_16870067_16874691	unknown
Vv_10000257	TC52609	fgenesh.VV78X046173.14_2	chr14_16870067_16874691	unknown
Vv_10000258	TC61051	sim4.VV78X277045.2_2	chr01_21035079_21036204	NAP, At1g69490, F10D13.14: NAC domain-containing protein 29
Vv_10000260	TC65569	glimmer.VV78X155059.6_10	chr18_3071227_3071634	At1g77710, T32E8.4: Probable ubiquitin-fold modifier 1 precursor
Vv_10000261	TC57090	glimmer.VV78X006696.6_1	chr19_17860671_17864928	At1g56075: Putative elongation factor (Fragment)
Vv_10000262	TC55189	sim4.VV78X036727.7_1	chrUn_-3404_-1349	CAB4, At3g47470, F1P2.20: Chlorophyll a-b binding protein 4, chloroplast precursor
Vv_10000263	TC60280	fgenesh.VV78X094877.9_1	chr17_245110_250427	At5g50920: ATP-dependent Clp protease, ATP-binding subunit
Vv_10000264	TC51741	twinscan.VV78X131377.16_16	chr11_2023948_2028575	At1g79750, F19K16.27: Putative malate oxidoreductase; 93001-96525
Vv_10000265	TC55622	fgenesh.VV78X050851.22_2	chr10_17417072_17432054	Retroelement pol polyprotein-like
Vv_10000266	TC63749	glimmer.VV78X165013.22_2	chr15_14901690_14905693	F12F1.7: F12F1.7
Vv_10000267	TC68860	glimmer.VV79X000428.4_1	chrUn_-12767_-10503	unknown
Vv_10000268	TC67312	fgenesh.VV78X249029.12_1	chr04_19167057_19169132	F2D10.18
Vv_10000269	TC62959	glimmer.VV78X159954.5_5	chrUn_-2090_-765	unknown
Vv_10000270	TC60467	fgenesh.VV78X143224.8_1	chr13_5362574_5365553	ADK1, At3g09820, F8A24.13: Adenosine kinase 1
Vv_10000271	TC52367	fgenesh.VV78X114017.7_2	chr01_5747191_5748877	F23H11.26: Putative Aldo/keto reductase
Vv_10000272	TC56704	glimmer.VV78X114017.7_1	chr01_5738571_5740352	F23H11.26: Putative Aldo/keto reductase
Vv_10000273	TC60076	glimmer.VV78X189756.14_1	chr10_1652141_1664098	At1g53240, F12M16.14: Malate dehydrogenase 1, mitochondrial precursor
Vv_10000274	TC67263	sim4.VV78X225715.7_4	chr10_6346221_6348999	PAP1, At4g04020, T24H24.16: Probable plastid-lipid-associated protein 1, chloroplast precursor
Vv_10000275	TC62625	glimmer.VV78X030710.34_2	chr15_12868387_12878657	CCA1, At2g46830: CCA1
Vv_10000276	TC59422	fgenesh.VV78X232443.6_1	chr08_600822_605266	At1g09780: Putative 2,3-bisphosphoglycerate-independent phosphoglycerate mutase
Vv_10000277	BM437932	glimmer.VV78X277686.6_1	chr10_10085004_10085865	Photosystem I reaction center subunit X, chloroplast
Vv_10000279	TC54112	glimmer.VV78X219486.4_2	chr04_17137815_17138277	unknown
Vv_10000280	TC52748	glimmer.VV78X145029.16_5	chr10_6275122_6283311	unknown
Vv_10000281	TC67979	glimmer.VV78X120582.5_1	chr02_7254414_7257031	ct-bmy, At4g17090: Beta-amylase enzyme
Vv_10000282	TC52568	glimmer.VV78X110173.16_8	chr10_9378326_9385588	At3g14420, MAO2.2: Probable peroxisomal
Vv_10000283	TC53676	fgenesh.VV78X109071.3_2	chr06_6479706_6484662	At3g03520: Putative uncharacterized protein At3g03520
Vv_10000284	TC58885	glimmer.VV78X075663.22_7	chr05_5566259_5569058	At5g28840, F7P1.20: GDP-mannose 3,5-epimerase
Vv_10000285	TC63702	glimmer.VV78X273139.15_1	chr19_12048897_12049382	PSAG, At1g55670, F20N2.33, F20N2.21, F20N2_3: Photosystem I reaction center subunit V, chloroplast precursor
Vv_10000286	TC56860	glimmer.VV78X268395.5_1	chr17_3101624_3106911	At1g49140, F27J15.9: NADH dehydrogenase [ubiquinone] iron-sulfur protein 6
Vv_10000287	TC66454	twinscan.VV78X142100.4_5	chr12_7741284_7744838	APS1, ADG1, At5g48300, K23F3.2, APS: Glucose-1-phosphate adenylyltransferase small subunit, chloroplast precursor
Vv_10000288	TC52068	glimmer.VV78X064873.11_2	chr01_19642018_19649015	CESA1, RSW1, At4g32410, F8B4.110: Cellulose synthase A catalytic subunit 1 [UDP-forming]
Vv_10000289	TC53306	glimmer.VV78X097532.3_5	chr11_1672331_1676630	RAN1, At5g20010, F28I16.160: GTP-binding nuclear protein Ran-1
Vv_10000290	TC60197	sim4.VV78X025654.14_4	chr04_533900_539265	At1g62710, F23N19.7: Vacuolar-processing enzyme beta-isozyme precursor
Vv_10000291	TC57832	glimmer.VV78X054887.16_8	chr02_15773699_15776758	Serine hydroxymethyltransferase
Vv_10000292	TC52703	glimmer.VV78X054887.16_8	chr02_15773699_15776758	Serine hydroxymethyltransferase
Vv_10000293	TC56813	fgenesh.VV78X086819.17_3	chr17_5946943_5950391	unknown
Vv_10000294	TC51691	glimmer.VV78X058857.5_1	chr10_118257_120080	unknown
Vv_10000295	TC66522	fgenesh.VV78X266792.10_3	chr12_4037130_4052534	unknown
Vv_10000296	TC64078	fgenesh.VV78X242181.10_2	chr17_7217663_7242094	At3g23830: Glycine-rich RNA binding protein-like
Vv_10000297	TC68770	fgenesh.VV78X266792.10_3	chr12_4037130_4052534	unknown
Vv_10000298	TC55601	glimmer.VV78X228884.37_1	chr13_2067614_2077872	RPL35C, At3g55170, T26I12.50: 60S ribosomal protein L35-3
Vv_10000299	TC60439	glimmer.VV78X189756.14_1	chr10_1652141_1664098	At1g53240, F12M16.14: Malate dehydrogenase 1, mitochondrial precursor
Vv_10000300	TC51872	fgenesh.VV78X270963.16_9	chr17_547861_549419	unknown
Vv_10000301	TC53595	sim4.VV78X181029.7_7	chr07_2062748_2066727	unknown
Vv_10000302	TC58750	glimmer.VV78X180904.6_1	chr15_9725898_9727250	EXPB2, At1g65680, F1E22.6, F5I14.1, F1E22_12: Putative expansin-B2 precursor
Vv_10000303	TC51751	glimmer.VV78X077537.10_7	chr18_7022667_7023624	At3g24420: Hydrolase-like protein
Vv_10000304	TC63054	glimmer.VV78X095881.10_3	chr11_3836116_3836940	unknown
Vv_10000305	TC53466	fgenesh.VV78X215791.8_1	chr01_3736305_3740893	At5g08690, T2K12.9: ATP synthase subunit beta-2, mitochondrial precursor
Vv_10000306	TC61063	glimmer.VV78X118920.3_4	chr05_3143921_3146708	ct-bmy, At4g17090: Beta-amylase enzyme
Vv_10000307	TC60202	glimmer.VV78X116309.7_6	chr13_13089437_13091269	EIL3, At1g73730, F25P22.15: ETHYLENE-INSENSITIVE 3-like 3 protein
Vv_10000308	TC63203	glimmer.VV78X184989.5_3	chr13_2543054_2544535	unknown
Vv_10000309	TC51740	fgenesh.VV78X077123.10_6	chr08_14491677_14493185	unknown
Vv_10000310	TC67963	glimmer.VV78X215326.5_1	chr06_14406568_14410160	At2g28000, T1E2.8: RuBisCO large subunit-binding protein subunit alpha, chloroplast precursor
Vv_10000312	TC51824	glimmer.VV78X273964.41_2	chr07_21481073_21482372	XTH6, XTR10, At5g65730, MPA24.8: Probable xyloglucan endotransglucosylase/hydrolase protein 6 precursor
Vv_10000313	TC53475	fgenesh.VV78X059553.16_5	chr03_3464618_3466397	PLT5, At3g18830, MVE11.10, MVE11.22: Polyol transporter 5
Vv_10000314	TC57370	sim4.VV79X001698.3_2	chr05_8440807_8448912	KAT1, At1g04710, T1G11.4: 3-ketoacyl-CoA thiolase 1, peroxisomal precursor
Vv_10000315	TC70645	glimmer.VV78X139905.11_10	chr17_10077605_10087905	At2g17700: Putative uncharacterized protein At2g17700
Vv_10000316	TC56242	glimmer.VV78X140903.16_15	chr05_14254087_14257486	unknown
Vv_10000317	TC54334	glimmer.VV78X035248.20_2	chr19_769853_773450	At1g29310: Putative uncharacterized protein At1g29310
Vv_10000318	TC52384	glimmer.VV78X047793.13_1	chr03_1600581_1608980	F14O10.13, At1g20260: Putative uncharacterized protein F14O10.13
Vv_10000319	TC67749	fgenesh.VV78X051556.7_8	chr07_16974235_16975359	ERF060, At4g39780, T19P19.170: Ethylene-responsive transcription factor ERF060
Vv_10000320	TC64599	sim4.VV78X034239.9_4	chr08_12131372_12141939	Putative uncharacterized protein
Vv_10000321	TC69716	twinscan.VV78X097167.8_1	chr04_1848259_1852990	AHA2, At4g30190, F9N11.40: ATPase 2, plasma membrane-type
Vv_10000322	TC53227	glimmer.VV78X215150.12_2	chr19_11225327_11228362	Putative uncharacterized protein
Vv_10000323	TC52125	glimmer.VV78X154115.3_4	chr14_21462961_21466541	SDH2-1, At3g27380, K1G2.9: Succinate dehydrogenase [ubiquinone] iron-sulfur subunit 1, mitochondrial precursor
Vv_10000324	TC54968	fgenesh.VV78X106753.9_2	chr07_1889870_1893096	At3g23600: Similarity to endo-1
Vv_10000325	TC58416	fgenesh.VV78X075443.24_1	chr02_3568288_3568956	unknown
Vv_10000326	TC52412	fgenesh.VV78X034189.13_1	chr04_6161539_6167792	GPX3, At2g43350, T1O24.9: Probable glutathione peroxidase 3, mitochondrial precursor
Vv_10000327	TC60429	glimmer.VV78X069264.12_10	chr05_1535592_1544223	At1g60470, F8A5.2: F8A5.2 protein
Vv_10000328	TC59186	fgenesh.VV78X178537.24_4	chr02_4736904_4744461	At2g22190: Putative trehalose-6-phosphate phosphatase
Vv_10000329	TC62351	twinscan.VV78X150779.3_1	chr18_3925406_3926273	At2g41040, T3K9.19: Uncharacterized methyltransferase At2g41040, chloroplast precursor
Vv_10000330	TC55752	glimmer.VV78X254909.21_4	chr14_22576763_22580084	FDH1, FDH, At5g14780, T9L3_80: Formate dehydrogenase, mitochondrial precursor
Vv_10000331	TC54263	glimmer.VV78X073759.2_1	chr11_3814376_3815140	At3g13430: Arabidopsis thaliana genomic DNA, chromosome 3, P1 clone: MRP15
Vv_10000332	TC56399	glimmer.VV78X077500.11_2	chr16_4707198_4707896	ERF6, ERF-6, At4g17490, dl4780c, ERF103, FCAALL.120: Ethylene-responsive transcription factor 6
Vv_10000333	TC57703	glimmer.VV78X178844.5_2	chr16_4706566_4707408	ERF6, ERF-6, At4g17490, dl4780c, ERF103, FCAALL.120: Ethylene-responsive transcription factor 6
Vv_10000334	TC51950	glimmer.VV78X077123.10_5	chr08_14466304_14484287	At3g18380: Putative uncharacterized protein At3g18380
Vv_10000335	CF373275	glimmer.VV78X077123.10_5	chr08_14466304_14484287	At3g18380: Putative uncharacterized protein At3g18380
Vv_10000336	TC54697	sim4.VV78X218563.8_1	chr17_13436650_13437168	unknown
Vv_10000337	TC61494	glimmer.VV78X064871.6_1	chr08_4446687_4447157	unknown
Vv_10000338	TC61961	fgenesh.VV78X138759.6_2	chr10_5915750_5919310	HSP81-2, At5g56030, MDA7.7: Heat shock protein 81-2
Vv_10000341	TC61657	glimmer.VV78X237008.6_1	chr07_20127527_20131013	Ahus5, T10K17.8, T10K17.80, At3g57870: Ubiquitin-conjugating enzyme
Vv_10000342	TC55124	fgenesh.VV78X166662.36_1	chr18_17569210_17570523	ERF1-1, At5g47880, MCA23.22: Eukaryotic peptide chain release factor subunit 1-1
Vv_10000343	TC70421	glimmer.VV78X133673.15_4	chr18_21122254_21123567	ERF1-1, At5g47880, MCA23.22: Eukaryotic peptide chain release factor subunit 1-1
Vv_10000344	TC64246	glimmer.VV78X113950.9_2	chr03_3066773_3077727	F18O14.26
Vv_10000345	TC51778	fgenesh.VV78X201477.20_2	chr08_11529710_11531736	CRD1, AT103, At3g56940, F24I3.20, CHL27, ZIP: Magnesium-protoporphyrin IX monomethyl ester [oxidative] cyclase, chloroplast precursor
Vv_10000346	TC68183	glimmer.VV78X266542.9_5	chr10_6715258_6715899	unknown
Vv_10000347	TC54720	glimmer.VV78X060485.6_2	chr01_4082826_4085139	T26J12.18, At1g23040, F10G19.2: F10G19.2 protein
Vv_10000349	TC66898	glimmer.VV78X131900.21_6	chr19_20989662_20996753	ALDH5F1, SSADH1, At1g79440, T8K14.14: Succinate-semialdehyde dehydrogenase, mitochondrial precursor
Vv_10000350	TC51997	fgenesh.VV78X167291.11_1	chr18_12372848_12375526	unknown
Vv_10000351	TC59503	fgenesh.VV78X167291.11_1	chr18_12372848_12375526	unknown
Vv_10000352	TC69652	sim4.VV78X238166.3_1	chr12_10099974_10108217	Putative beta-hydroxyacyl-ACP dehydratase
Vv_10000354	TC53321	glimmer.VV78X275692.12_2	chr09_1786072_1790474	RPL28A, At2g19730, F6F22.24: 60S ribosomal protein L28-1
Vv_10000355	BQ795661	glimmer.VV78X053121.6_1	chr14_5396266_5396806	HEL, At3g04720, F7O18.21: Hevein-like protein precursor
Vv_10000356	TC55024	glimmer.VV78X053121.6_1	chr14_5396266_5396806	HEL, At3g04720, F7O18.21: Hevein-like protein precursor
Vv_10000357	TC58032	sim4.VV78X260730.42_11	chr09_2375377_2376413	TIP2-2, At4g17340, dl4705w, FCAALL.412: Probable aquaporin TIP2-2
Vv_10000358	TC63481	glimmer.VV78X067479.8_2	chr03_4455379_4470756	PREP2, ZNMP2, At1g49630, F14J22.13: Presequence protease 2, chloroplast/mitochondrial precursor
Vv_10000360	TC53713	glimmer.VV78X274599.16_5	chr01_3999642_4027879	At5g42340: Arm repeat containing protein
Vv_10000362	TC70416	fgenesh.VV78X235242.11_1	chr13_17957171_17973566	Choline kinase GmCK2p-like protein
Vv_10000363	TC70596	fgenesh.VV78X189978.7_3	chr18_1171924_1182350	APK1A, At1g07570, F22G5.5: Protein kinase APK1A, chloroplast precursor
Vv_10000364	TC70596	fgenesh.VV78X189978.7_4	chr18_1182608_1185472	FTSH1, FTSH, At1g50250, F14I3.14: Cell division protease ftsH homolog 1, chloroplast precursor
Vv_10000365	TC52234	sim4.VV78X157796.9_1	chr14_23689041_23694764	UBC2, At2g02760, T20F6.10: Ubiquitin-conjugating enzyme E2-17 kDa 2
Vv_10000366	TC68043	glimmer.VV78X087147.9_2	chr05_9841454_9844373	ct-bmy, At4g17090: Beta-amylase enzyme
Vv_10000367	TC52994	sim4.VV78X147875.11_12	chr14_21247151_21247839	unknown
Vv_10000368	TC57766	glimmer.VV78X121414.7_2	chr04_4040756_4047594	F8B4.170, AT4g32470, AT4g32470/F8B4_170, At4g32470: Ubiquinol-cytochrome c reductase-like protein
Vv_10000369	TC56576	glimmer.VV78X047089.7_2	chr08_12217310_12220408	TUBB2, TUB2, At5g62690, MRG21.11, TUBB3, TUB3, At5g62700, MRG21.12: Tubulin beta-2/beta-3 chain
Vv_10000370	TC55048	glimmer.VV78X131860.31_5	chr03_2998962_3008429	At1g75300/F22H5_16, At1g75300, F22H5.16: NADPH oxidoreductase, putative; 10572-9197
Vv_10000372	TC70715	sim4.VV78X211789.9_1	chr06_7807073_7810387	CYP73A5, CYP73, At2g30490, T6B20.16: Trans-cinnamate 4-monooxygenase
Vv_10000373	TC69854	sim4.VV78X272109.31_1	chr04_846918_848683	Putative uncharacterized protein (Fragment)
Vv_10000374	TC54887	fgenesh.VV78X156061.11_2	chr06_7376948_7379972	WRKY25, At2g30250, T9D9.6: Probable WRKY transcription factor 25
Vv_10000375	TC58364	glimmer.VV78X243723.7_2	chr13_2588069_2599863	CTIMC, At3g55440, T22E16.100: Triosephosphate isomerase, cytosolic
Vv_10000376	TC54924	glimmer.VV78X150121.9_11	chr04_17107685_17110185	At4g39090: Drought-inducible cysteine proteinase RD19A
Vv_10000377	TC63726	glimmer.VV78X128812.15_8	chr09_12092936_12112560	T24D18.26, At1g16180: T24D18.26 protein
Vv_10000378	TC51790	glimmer.VV78X277767.9_2	chr17_2902866_2904362	RPS7A, At1g48830, F11I4.1, T24P22.5: 40S ribosomal protein S7-1
Vv_10000379	TC55588	twinscan.VV78X081736.4_1	chr13_20845474_20848994	T6L1.12, At1g68940: Putative uncharacterized protein T6L1.12
Vv_10000382	TC59797	sim4.VV78X249052.7_4	chr18_10486439_10488292	AVAP1, AVA-P1, At4g34720, T4L20.300, AVAP3, AVA-P3, At4g38920, F19H22.20, AVAP5, At2g16510, F1P15.11: Vacuolar ATP synthase 16 kDa proteolipid subunit 1/3/5
Vv_10000383	TC53748	glimmer.VV78X151557.7_3	chr08_19616122_19621717	Protein phosphatase 2C-like
Vv_10000384	TC68908	fgenesh.VV78X133281.14_6	chr14_-82730_-80347	At1g56700, F25P12.86: F25P12.86 protein
Vv_10000385	TC56526	sim4.VV78X116072.2_1	chrUn_-2928_-940	OMT1, At5g54160, K18G13.3: Quercetin 3-O-methyltransferase 1
Vv_10000386	TC55206	glimmer.VV78X149461.45_2	chr06_216624_231477	At3g13470: GloEL protein; chaperonin, 60 kDa
Vv_10000387	CB348204	glimmer.VV78X149461.45_2	chr06_216624_231477	At3g13470: GloEL protein; chaperonin, 60 kDa
Vv_10000388	TC55390	sim4.VV78X106498.5_1	chr04_20596097_20601344	Acyl-[acyl-carrier protein] desaturase
Vv_10000389	TC61082	glimmer.VV78X005385.7_2	chr08_19327711_19328982	F28O9.120, At3g57270: Glucan endo-1, 3-beta-D-glucosidase-like protein
Vv_10000390	TC68177	glimmer.VV78X269871.6_2	chr10_6775608_6782040	ATPC1, At4g04640, T19J18.4: ATP synthase gamma chain 1, chloroplast precursor
Vv_10000393	TC51920	glimmer.VV78X151557.7_10	chr08_19646942_19648090	FAD2, At3g12120, T23B7.6, T21B14.6, T21B14_107: Omega-6 fatty acid desaturase, endoplasmic reticulum
Vv_10000396	TC55735	fgenesh.VV78X076553.4_1	chr05_3503533_3513993	SUGTL3, At1g08900, F7G19.22: Sugar transporter ERD6-like 2
Vv_10000397	TC52364	glimmer.VV78X229312.6_1	chr16_15411792_15419587	OMT1, At5g54160, K18G13.3: Quercetin 3-O-methyltransferase 1
Vv_10000399	TC59886	twinscan.VV78X146844.4_1	chr03_15140686_15140904	At1g51650, F19C24.25: ATP synthase subunit epsilon, mitochondrial
Vv_10000400	TC52767	fgenesh.VV78X146056.5_4	chr18_3773710_3774698	unknown
Vv_10000402	TC62437	glimmer.VV78X087600.10_2	chr09_3960576_3965169	At3g15640: Cytochrome c oxidase subunit Vb-like protein
Vv_10000403	CA817322	glimmer.VV78X234350.5_1	chrUn_-3222_-2944	At5g38195: At5g38195
Vv_10000404	TC67067	fgenesh.VV78X031549.6_7	chr17_7750320_7756416	NAT8, At1g10540, T10O24.15, T10O24.16: Nucleobase-ascorbate transporter 8
Vv_10000405	TC53043	twinscan.VV78X172274.5_2	chr12_16207618_16209890	PME2, At1g53830, T18A20.6: Pectinesterase-2 precursor
Vv_10000406	TC68719	fgenesh.VV78X120638.9_2	chr17_2251147_2279895	At1g18070: Putative guanine nucleotide regulatory protein
Vv_10000407	TC60013	sim4.VV78X155339.10_2	chr11_1228473_1233201	unknown
Vv_10000408	TC60691	fgenesh.VV78X158906.25_8	chr05_10832406_10834384	RPL28, At2g33450, F4P9.22: 50S ribosomal protein L28, chloroplast precursor
Vv_10000409	CB974205	sim4.VV78X210165.7_2	chr16_2197262_2198834	unknown
Vv_10000410	TC58807	fgenesh.VV78X270036.7_1	chr03_3521763_3528996	Dolichyl-di-phosphooligosaccharide-protein glycotransferase
Vv_10000411	TC55012	fgenesh.VV78X142167.8_7	chr14_22972296_22978727	At2g04700: Putative ferredoxin-thioredoxin reductase
Vv_10000412	TC55323	glimmer.VV78X266991.10_1	chr04_1282091_1289598	RPS3C, At5g35530, MOK9.14: 40S ribosomal protein S3-3
Vv_10000413	TC67727	glimmer.VV78X144019.5_1	chr06_6168461_6180075	K19M22.7, At5g58870: Cell division protein FtsH
Vv_10000414	TC53156	glimmer.VV78X254038.8_1	chr08_8005957_8008828	BLH6, At4g34610, T4L20.190: BEL1-like homeodomain protein 6
Vv_10000415	TC52246	sim4.VV78X089761.8_2	chr11_15176190_15180299	RPL7C, At2g44120, F6E13.25: 60S ribosomal protein L7-3
Vv_10000416	TC52105	sim4.VV78X275366.34_3	chr11_266757_274086	CYN, At3g23490, MEE5.3: Cyanate hydratase
Vv_10000417	TC68278	fgenesh.VV78X222766.12_3	chr18_499436_501279	unknown
Vv_10000418	TC55312	glimmer.VV78X258666.10_3	chr06_7917002_7919025	UBC8, UBC4A, At5g41700, MBK23.24: Ubiquitin-conjugating enzyme E2-17 kDa 8
Vv_10000419	CB345099	glimmer.VV78X082935.7_1	chr05_2646092_2653429	At2g47770: Expressed protein
Vv_10000420	TC59105	twinscan.VV78X222065.34_6	chrUn_-158633_-157868	HSP17.6A, F14F18_200, At5g12030: Heat Shock Protein 17.6A
Vv_10000421	TC57418	glimmer.VV78X045551.2_1	chr01_20392672_20395994	At1g27310/F17L21.10, F17L21.10, At1g27310: F17L21.10
Vv_10000423	TC52011	glimmer.VV78X077229.14_2	chr18_7682593_7697042	Ahus5, T10K17.8, T10K17.80, At3g57870: Ubiquitin-conjugating enzyme
Vv_10000424	TC53521	glimmer.VV78X271588.36_7	chr05_1033638_1038993	At4g27320: Putative uncharacterized protein At4g27320
Vv_10000425	TC62965	fgenesh.VV78X278651.10_3	chr17_15552459_15553673	At1g69530: Uncharacterized protein At1g69530.3
Vv_10000426	TC68202	fgenesh.VV78X278651.10_3	chr17_15552459_15553673	At1g69530: Uncharacterized protein At1g69530.3
Vv_10000427	TC63914	fgenesh.VV78X163189.17_8	chr03_4988857_5004352	At2g23350: Putative poly(A) binding protein
Vv_10000428	TC55951	glimmer.VV79X002296.12_1	chr16_4767544_4777850	ERF6, ERF-6, At4g17490, dl4780c, ERF103, FCAALL.120: Ethylene-responsive transcription factor 6
Vv_10000429	TC67282	glimmer.VV78X269695.4_2	chr16_4879848_4880672	ERF6, ERF-6, At4g17490, dl4780c, ERF103, FCAALL.120: Ethylene-responsive transcription factor 6
Vv_10000430	TC52187	glimmer.VV78X155964.49_2	chr08_18750904_18756134	At1g14310
Vv_10000431	TC55789	glimmer.VV78X175150.2_3	chr06_465539_475307	TUBA2, TUA2, At1g50010, F2J10.11, TUBA4, TUA4, At1g04820, F13M7.19: Tubulin alpha-2/alpha-4 chain
Vv_10000432	TC56249	glimmer.VV78X186177.17_1	chr04_18999062_19001772	AT4g21320, T6K22.50: Putative uncharacterized protein T6K22.50
Vv_10000433	TC63131	twinscan.VV78X071823.11_4	chr03_923502_924631	CTIMC, At3g55440, T22E16.100: Triosephosphate isomerase, cytosolic
Vv_10000434	TC58743	fgenesh.VV78X018809.13_7	chr18_5088703_5109755	At4g24620: Putative glucose-6-phosphate isomerase
Vv_10000435	TC52877	fgenesh.VV78X198279.13_2	chr05_12704068_12711920	At1g04850, F13M7.16: F13M7.16 protein
Vv_10000436	TC52786	twinscan.VV78X135834.21_3	chr13_3337433_3339107	AT4g30570: GDP-mannose pyrophosphorylase like protein (Fragment)
Vv_10000437	TC56320	sim4.VV78X255914.11_13	chr08_13508830_13512139	RPS15AA, At1g07770, F24B9.12, RPS15AF, At5g59850, MMN10.8, MMN10.16: 40S ribosomal protein S15a-1
Vv_10000438	TC64931	sim4.VV78X211378.9_7	chr04_9612005_9620093	IDH: Isocitrate dehydrogenase
Vv_10000439	TC59127	fgenesh.VV78X195981.16_7	chr14_19668574_19674827	POT1, KT1, At2g30070, T27E13.19, KUP1, F23F1.18: Potassium transporter 1
Vv_10000440	TC52126	fgenesh.VV78X195981.16_7	chr14_19668574_19674827	POT1, KT1, At2g30070, T27E13.19, KUP1, F23F1.18: Potassium transporter 1
Vv_10000441	TC55511	sim4.VV78X066535.8_1	chr01_19623826_19624647	At3g55980: Putative uncharacterized protein At3g55980
Vv_10000443	TC56926	fgenesh.VV78X141971.13_1	chr08_18272289_18273870	unknown
Vv_10000444	TC59435	twinscan.VV78X063991.10_15	chr19_1219553_1225984	PPC1, At1g53310, F12M16.21: Phosphoenolpyruvate carboxylase 1
Vv_10000445	TC54878	glimmer.VV78X233334.6_1	chr10_2222586_2236243	F1N13_140, At5g16000: Receptor protein kinase-like protein
Vv_10000446	TC53222	glimmer.VV78X082398.14_2	chr03_3576498_3582282	F10M10.120, ISPH, At4g34350: Putative uncharacterized protein F10M10.120
Vv_10000447	TC52440	glimmer.VV78X090411.8_3	chr07_16317133_16320319	C7A10.160, AT4g37200, hcf164, At4g37200: Thiol-disulfide interchange like protein
Vv_10000448	TC51811	glimmer.VV78X019489.31_3	chr14_11827074_11834653	RPL13D, At5g23900, MRO11.6: 60S ribosomal protein L13-3
Vv_10000449	TC60296	glimmer.VV78X140187.28_2	chr19_8645881_8650127	T9L24.28, F6D5.5: Non-specific lipid-transfer protein
Vv_10000450	CN547130	fgenesh.VV78X136626.5_2	chr02_2072022_2072840	RPP1C, At5g47700, MCA23.2: 60S acidic ribosomal protein P1-3
Vv_10000451	TC53293	fgenesh.VV78X099148.10_5	chr13_4976501_4983768	At1g48850, T24P22.3, F27K7.1: Chorismate synthase, chloroplast precursor
Vv_10000452	TC52887	glimmer.VV78X082357.6_2	chr07_1363193_1366976	PBD1, PRCGB, At3g22630, F16J14.18: Proteasome subunit beta type-2-A
Vv_10000453	TC53832	sim4.VV78X068286.4_1	chr12_1767016_1768717	Peroxisomal small heat shock protein Acd31.2
Vv_10000454	TC52851	glimmer.VV78X029500.7_2	chr12_5131116_5137799	PTR2, NTR1, At2g02040, F14H20.11, PTR2-B: Peptide transporter PTR2
Vv_10000455	TC51923	glimmer.VV78X207550.11_4	chr10_6515997_6521132	unknown
Vv_10000456	TC54475	glimmer.VV78X233015.19_1	chrUn_-6238_-2991	At2g24090: Putative chloroplast ribosomal protein L35
Vv_10000457	TC54845	twinscan.VV78X063991.10_1	chr19_1166641_1167740	At1g16890, F6I1.11: Putative ubiquitin-conjugating enzyme E2
Vv_10000458	TC59520	glimmer.VV78X233982.51_1	chr08_15458028_15459566	TUBB2, TUB2, At5g62690, MRG21.11, TUBB3, TUB3, At5g62700, MRG21.12: Tubulin beta-2/beta-3 chain
Vv_10000459	TC54272	glimmer.VV78X212857.6_2	chr07_1794495_1805985	GPX7, At4g31870, F11C18.70: Putative glutathione peroxidase 7, chloroplast precursor
Vv_10000460	TC55515	glimmer.VV78X176318.20_3	chr19_7131427_7140172	unknown
Vv_10000461	TC56285	glimmer.VV78X027169.9_1	chr19_1327008_1339804	unknown
Vv_10000462	TC53682	fgenesh.VV78X158137.20_6	chr17_5930799_5937621	unknown
Vv_10000463	TC69503	fgenesh.VV78X160705.5_1	chr06_16933373_16946737	At1g14670: T5E21.14/T5E21.14
Vv_10000464	TC57980	sim4.VV78X194399.8_1	chr07_520171_522460	At4g14550: IAA14
Vv_10000465	TC65585	fgenesh.VV78X273964.41_6	chr07_21512496_21515902	AT4g37830, At4g37830: Putative uncharacterized protein AT4g37830
Vv_10000466	TC61001	fgenesh.VV78X273964.41_6	chr07_21512496_21515902	AT4g37830, At4g37830: Putative uncharacterized protein AT4g37830
Vv_10000467	TC60298	glimmer.VV78X118137.15_4	chr19_6022465_6024398	unknown
Vv_10000468	TC55816	fgenesh.VV78X138031.32_3	chr08_14536934_14540176	At5g57740: At5g57740
Vv_10000470	TC52135	glimmer.VV78X269834.21_4	chr17_5588816_5593036	RPS9B, At5g15200, F8M21_90: 40S ribosomal protein S9-1
Vv_10000471	TC52018	sim4.VV78X099670.8_10	chr08_20978834_20981119	RPS2C, At2g41840, T11A07.6: 40S ribosomal protein S2-3
Vv_10000472	TC56723	twinscan.VV78X093984.21_25	chr05_11234335_11235678	At5g29560: Uncharacterized protein At5g29560.1
Vv_10000473	TC62834	glimmer.VV78X096551.30_8	chr05_15016514_15018280	CHI-B, PR3, At3g12500, T2E22.18, T2E22_119, MQC3.32: Basic endochitinase B precursor
Vv_10000474	TC64663	glimmer.VV78X224475.7_8	chr04_636258_640675	At5g11770, T22P22_160: NADH-ubiquinone oxidoreductase 20 kDa subunit, mitochondrial precursor
Vv_10000475	TC64760	fgenesh.VV78X254697.10_1	chr10_5586768_5597439	Emb|CAB37514.1
Vv_10000476	TC65753	glimmer.VV78X084394.32_3	chr14_16581458_16582540	SAMDC2, ADOMETDC2, At5g15950, F1N13_90: S-adenosylmethionine decarboxylase proenzyme 2
Vv_10000477	TC53946	fgenesh.VV78X261446.13_1	chr17_9712085_9712513	OL2, At3g27660, MGF10.7: Oleosin 20.3 kDa
Vv_10000478	TC58929	glimmer.VV78X127544.10_11	chr14_848785_860797	RPL18C, At5g27850, F14I23.10: 60S ribosomal protein L18-3
Vv_10000479	TC53129	glimmer.VV78X074584.11_1	chr11_13360045_13363007	unknown
Vv_10000480	TC61986	glimmer.VV78X053765.4_2	chr03_2767228_2773404	T12C14_120, At3g62420: BZIP transcription factor-like protein
Vv_10000481	TC52467	glimmer.VV78X266542.9_1	chr10_6691388_6692912	PER41, P41, At4g17690, dl4880w, FCAALL.96: Peroxidase 41 precursor
Vv_10000482	TC55192	glimmer.VV78X157080.3_2	chr18_4034271_4038928	GRF9, At2g42590, F14N22.14: 14-3-3-like protein GF14 mu
Vv_10000483	TC53320	sim4.VV78X061760.8_2	chr03_5988675_5989388	unknown
Vv_10000485	TC51699	glimmer.VV78X173356.4_4	chr18_9788090_9790567	DFRA, DFR, At5g42800, MJB21.18, TT3: Dihydroflavonol-4-reductase
Vv_10000486	TC51847	twinscan.VV78X052160.14_1	chr01_4933079_4934611	At1g70660, F5A18.16: Putative uncharacterized protein F5A18.16
Vv_10000487	TC52944	glimmer.VV78X023651.6_1	chr17_10529419_10530594	PMSR, At4g25130, F13M23.270: Peptide methionine sulfoxide reductase
Vv_10000488	TC63719	glimmer.VV78X052427.2_3	chr10_2065470_2068093	Papain-like cysteine peptidase XBCP3
Vv_10000490	TC51731	sim4.VV78X021873.5_5	chr18_6017996_6021767	At4g14550: IAA14
Vv_10000491	TC54009	fgenesh.VV78X039779.6_4	chr15_15110562_15116335	RPL21, At1g35680, F15O4.7: 50S ribosomal protein L21, chloroplast precursor
Vv_10000492	TC70250	glimmer.VV78X134347.28_2	chr03_2135967_2138739	F5A13.5: Putative pectinesterase
Vv_10000494	TC60523	glimmer.VV78X163189.17_1	chr03_4931700_4939848	RPS16A, At2g09990, F7B19.13: 40S ribosomal protein S16-1
Vv_10000495	TC65346	glimmer.VV78X201057.13_2	chr14_10766115_10823298	At4g21160/F7J7.100, At4g21160: Zinc finger and C2 domain protein
Vv_10000496	TC56864	fgenesh.VV78X093120.22_4	chr02_103135_108543	unknown
Vv_10000497	TC65056	glimmer.VV78X277583.2_2	chr15_15245755_15253499	unknown
Vv_10000498	TC55660	glimmer.VV78X072812.11_4	chr17_1094004_1104808	unknown
Vv_10000499	TC59550	glimmer.VV78X135780.3_2	chr08_20881179_20889966	At4g29190: Putative uncharacterized protein AT4g29190
Vv_10000500	TC60346	glimmer.VV78X016811.4_8	chr05_1843335_1847023	LPD2, At3g17240, MGD8.7: Dihydrolipoyl dehydrogenase 2, mitochondrial precursor
Vv_10000501	TC53801	glimmer.VV78X101704.26_1	chrUn_-20160_-2905	unknown
Vv_10000502	TC61381	twinscan.VV78X128867.5_1	chr10_3690804_3691881	At4g05000, T32N4.6: Vacuolar protein sorting-associated protein 28 homolog 1
Vv_10000503	TC61381	twinscan.VV78X128867.5_1	chr10_3690804_3691881	At4g05000, T32N4.6: Vacuolar protein sorting-associated protein 28 homolog 1
Vv_10000504	TC51720	fgenesh.VV78X274978.11_3	chr19_7540951_7548599	At5g19350: Putative DNA binding protein ACBF
Vv_10000505	TC58758	fgenesh.VV78X145192.25_1	chr06_15062444_15068086	PAO, ACD1, At3g44880, F28D10_70: Pheophorbide a oxygenase, chloroplast precursor
Vv_10000506	TC57966	glimmer.VV78X240525.7_1	chr04_8288160_8295134	unknown
Vv_10000507	TC55889	twinscan.VV78X194018.4_1	chr03_456592_457761	Putative NADPH dependent mannose 6-phosphate reductase
Vv_10000508	TC53885	glimmer.VV78X275204.17_12	chr03_771271_782524	COBL1, At3g02210, F14P3.14: COBRA-like protein 1 precursor
Vv_10000509	TC55096	glimmer.VV78X248264.14_5	chr14_948380_953735	unknown
Vv_10000510	TC54150	glimmer.VV78X248264.14_5	chr14_948380_953735	unknown
Vv_10000511	TC55377	glimmer.VV78X077110.7_2	chrUn_-5949_-4156	T4M14.17, At1g59030, At1g59406, T4M14.19: Proline-rich protein, putative
Vv_10000512	TC59268	glimmer.VV78X072318.10_1	chr11_16061730_16063012	At5g57330: Apospory-associated protein C
Vv_10000513	TC52465	glimmer.VV78X168063.9_2	chr01_1930821_1932126	unknown
Vv_10000514	TC51758	fgenesh.VV78X052536.6_1	chr11_3514877_3520381	AVP1, AVP, At1g15690, F7H2.3, AVP-3, AVP3: Pyrophosphate-energized vacuolar membrane proton pump 1
Vv_10000515	TC66130	glimmer.VV78X070756.18_1	chr03_3129364_3130140	At2g21660: Uncharacterized protein At2g21660.2
Vv_10000516	TC66829	glimmer.VV78X260201.39_1	chr11_2778568_2779252	T20N10_30, AT3g58680/T20N10_30, At3g58680: Transcriptional coactivator-like protein
Vv_10000517	TC58831	sim4.VV78X119118.19_1	chr16_11992461_11995926	SMT3, At4g26840, F10M23.180: Ubiquitin-like protein SMT3
Vv_10000518	TC52189	glimmer.VV78X133103.4_1	chr13_17289809_17291324	RPL13D, At5g23900, MRO11.6: 60S ribosomal protein L13-3
Vv_10000519	TC57747	fgenesh.VV78X226924.4_1	chr19_12851135_12857068	unknown
Vv_10000520	TC67364	fgenesh.VV78X063071.16_7	chr07_4776446_4783843	CLPP5, NCLPP1, At1g02560, T14P4.12, NCLPP5: ATP-dependent Clp protease proteolytic subunit 5, chloroplast precursor
Vv_10000521	TC54754	glimmer.VV78X141012.31_2	chr10_4864602_4865360	At1g54690, T22H22.12: Probable histone H2AXb
Vv_10000522	TC65761	fgenesh.VV78X054516.4_4	chr12_2069298_2079512	At4g00720: Shaggy related protein kinase theta
Vv_10000523	TC57433	fgenesh.VV78X057019.54_2	chr18_4306820_4308658	At1g35160/T32G9_30
Vv_10000524	TC65154	fgenesh.VV78X240818.8_1	chr09_4758889_4760005	RH56, At5g11200, F2I11_90: DEAD-box ATP-dependent RNA helicase 56
Vv_10000525	TC59093	glimmer.VV78X094458.8_3	chr09_422155_423931	unknown
Vv_10000526	TC54004	glimmer.VV78X094458.8_3	chr09_422155_423931	unknown
Vv_10000527	TC61155	fgenesh.VV78X176771.66_1	chr09_560775_566530	unknown
Vv_10000528	TC52049	fgenesh.VV78X126553.12_2	chr19_3583774_3585166	At2g05070/F1O13.20, Lhcb2.2, At2g05070: Putative chlorophyll a/b binding protein
Vv_10000529	TC56494	fgenesh.VV78X057019.54_3	chr18_4313962_4317546	At5g66880: Protein kinase
Vv_10000530	CF207826	fgenesh.VV78X057019.54_3	chr18_4313962_4317546	At5g66880: Protein kinase
Vv_10000531	TC57840	fgenesh.VV78X025076.9_2	chr15_14610715_14613900	F22L4.6: F22L4.6 protein
Vv_10000532	TC60047	fgenesh.VV78X035401.35_1	chr12_13290611_13298356	unknown
Vv_10000533	TC57528	glimmer.VV78X172274.5_1	chr12_16206311_16207063	At1g07400/F22G5_20, At1g07400: F22G5.25
Vv_10000534	TC67260	glimmer.VV78X119414.10_1	chr01_6827341_6828042	At5g57610: Similarity to protein kinase
Vv_10000535	TC54901	glimmer.VV78X119414.10_1	chr01_6827341_6828042	At5g57610: Similarity to protein kinase
Vv_10000536	TC53019	glimmer.VV78X167183.5_1	chr06_17044409_17047011	Lipase/hydrolase, putative
Vv_10000537	TC53902	twinscan.VV78X238655.40_4	chr09_3915722_3918543	RAN1, At5g20010, F28I16.160: GTP-binding nuclear protein Ran-1
Vv_10000538	TC60724	fgenesh.VV78X274097.12_2	chr18_20833202_20835516	PATL5, At4g09160, T8A17.90: Patellin-5
Vv_10000542	TC52316	glimmer.VV78X147799.5_1	chr12_14452876_14454300	Mitochondrial protein-like
Vv_10000543	TC52250	sim4.VV78X024929.13_1	chr18_193137_197272	unknown
Vv_10000544	TC60589	sim4.VV78X213977.6_1	chr07_3737669_3747694	At4g01620, T15B16.17a:T15B16.17b, At4g01610: Putative cathepsin B cysteine protease
Vv_10000545	TC55532	fgenesh.VV78X276243.24_1	chr10_6220226_6228486	At4g22295: SOBER1-like protein
Vv_10000546	TC55352	fgenesh.VV78X276243.24_1	chr10_6220226_6228486	At4g22295: SOBER1-like protein
Vv_10000547	TC55227	fgenesh.VV78X139537.28_1	chr04_15670722_15676963	C2H2 SET
Vv_10000549	TC59278	fgenesh.VV79X002921.9_4	chr13_12094471_12096501	At1g50920, F8A12.14: Probable nucleolar GTP-binding protein 1
Vv_10000550	TC53313	sim4.VV78X051820.36_2	chr07_20778016_20790960	CKA2, At3g50000, F3A4.80: Casein kinase II subunit alpha-2
Vv_10000551	TC54529	sim4.VV78X204536.4_3	chr17_3192895_3200912	unknown
Vv_10000552	TC52986	fgenesh.VV78X180710.20_1	chr01_13124525_13135741	VTI11, VTI1A, At5g39510, MUL8_190: Vesicle transport v-SNARE 11
Vv_10000554	TC52739	fgenesh.VV78X157289.9_4	chr12_2585240_2598687	At1g16890, F6I1.11: Putative ubiquitin-conjugating enzyme E2
Vv_10000555	TC62087	fgenesh.VV79X006335.4_1	chr17_4887134_4894446	GLP1, GLP4, At1g18970, F14D16.12, F14D16_7: Germin-like protein subfamily T member 1 precursor
Vv_10000556	TC52355	sim4.VV78X056834.18_2	chrUn_-27892_-27139	Outer membrane lipoprotein-like
Vv_10000557	TC56591	glimmer.VV78X090530.14_2	chr13_18628757_18637638	CYP71A27, At4g20240, F1C12.160: Cytochrome P450 71A27
Vv_10000558	TC52247	glimmer.VV78X271869.12_8	chr02_6716747_6719711	AT4g17600, dl4835w: Putative uncharacterized protein dl4835w
Vv_10000559	TC52427	fgenesh.VV78X189718.16_6	chr07_17306357_17308865	RPL29, At5g65220, MQN23.16: 50S ribosomal protein L29, chloroplast precursor
Vv_10000560	TC63820	glimmer.VV78X197321.4_4	chr07_22807994_22812171	AT4g39510, At4g39510: Cytochrome P450-like protein
Vv_10000561	TC58231	sim4.VV78X214443.9_3	chr06_4746090_4753685	At1g24500: Putative uncharacterized protein At1g24500
Vv_10000562	TC52470	glimmer.VV78X057212.45_1	chr07_8577970_8587949	AT4g29040, At4g29040, F19B15.70, HLR: 26S proteasome subunit 4-like protein
Vv_10000563	TC55403	fgenesh.VV78X235783.14_1	chr17_70493_77818	At1g29870, F1N18.9: Putative glycyl-tRNA synthetase, cytoplasmic
Vv_10000564	TC66548	twinscan.VV78X002492.14_6	chr06_6359538_6360071	unknown
Vv_10000565	TC55015	glimmer.VV78X252616.16_1	chr03_7572786_7582940	Prolyl 4-hydroxylase alpha subunit-like protein
Vv_10000566	TC52147	glimmer.VV78X050655.3_1	chr05_980182_983672	K14A17.7, At3g17000: Similarity to similar to ubiquitin conjugating enzyme
Vv_10000567	TC60200	sim4.VV78X121713.6_1	chr11_1105584_1107867	At3g24420: Hydrolase-like protein
Vv_10000568	TC59439	fgenesh.VV78X175709.3_1	chr08_17719834_17727399	At5g63680: Pyruvate kinase
Vv_10000569	TC57442	glimmer.VV78X069585.4_1	chr01_21977217_22003576	unknown
Vv_10000571	TC55259	sim4.VV78X252678.5_2	chr13_6399262_6404786	At5g58330: NADP-dependent malate dehydrogenase
Vv_10000572	TC57216	fgenesh.VV78X158991.42_3	chr04_17755321_17759652	A_TM018A10.14, AT4g00830: A_TM018A10.14 protein
Vv_10000573	TC64788	glimmer.VV78X219128.11_3	chr19_353270_356905	unknown
Vv_10000574	TC61864	fgenesh.VV78X038574.12_2	chr08_14125074_14127232	unknown
Vv_10000576	TC63926	fgenesh.VV78X000728.5_3	chr12_11455442_11462458	Gamma-aminobutyrate transaminase subunit precursor
Vv_10000577	TC55102	glimmer.VV78X018656.3_1	chr03_1438448_1439821	SKP1A, ASK1, At1g75950, T4O12.17, SKP1, UIP1: SKP1-like protein 1A
Vv_10000578	TC57098	glimmer.VV78X018656.3_1	chr03_1438448_1439821	SKP1A, ASK1, At1g75950, T4O12.17, SKP1, UIP1: SKP1-like protein 1A
Vv_10000579	TC64162	glimmer.VV78X166083.4_1	chr03_1404944_1405876	SKP1A, ASK1, At1g75950, T4O12.17, SKP1, UIP1: SKP1-like protein 1A
Vv_10000580	TC59718	glimmer.VV78X146191.3_2	chr08_19999047_20009848	RH11, At3g58510, F14P22.100: DEAD-box ATP-dependent RNA helicase 11
Vv_10000581	TC53179	glimmer.VV78X004501.8_4	chr18_4982497_4983187	F9K21.110, At3g45530: Putative uncharacterized protein F9K21.110
Vv_10000582	TC52782	twinscan.VV78X099654.4_1	chr09_1944018_1949216	MRP7, At3g13100, MJG19.5: Multidrug resistance-associated protein 7
Vv_10000583	TC51896	glimmer.VV78X139936.9_2	chr03_1127128_1128084	AT4g34920/F11I11_160
Vv_10000584	TC64036	fgenesh.VV78X168410.7_1	chr11_1303917_1315489	MSI3, At4g35050, M4E13.110: WD-40 repeat-containing protein MSI3
Vv_10000585	TC55117	twinscan.VV78X014102.6_1	chr01_610360_611629	unknown
Vv_10000586	TC58305	fgenesh.VV78X053127.18_1	chr01_6477823_6481848	unknown
Vv_10000587	TC55907	sim4.VV78X163117.19_9	chr05_4802032_4806210	HMT-2, At3g63250, F16M2.100: Homocysteine S-methyltransferase 2
Vv_10000589	TC52171	glimmer.VV78X073542.6_1	chr18_4237884_4238843	At4g08950/T3H13.3, AT4g08950, EXO, At4g08950, T3H13.3: T3H13.3 protein
Vv_10000590	TC60423	glimmer.VV78X252469.11_1	chr12_3457284_3464508	WIN2, At4g31750: Putative uncharacterized protein At4g31750
Vv_10000591	TC53889	glimmer.VV78X057671.32_1	chr09_1868551_1884292	MRP7, At3g13100, MJG19.5: Multidrug resistance-associated protein 7
Vv_10000592	TC65721	fgenesh.VV78X241148.8_2	chr18_8812488_8814980	F10N7.250, AT4g31940, At4g31940: Cytochrome P450-like protein
Vv_10000593	TC63091	glimmer.VV78X257924.23_4	chr18_12179402_12181690	unknown
Vv_10000594	TC59146	sim4.VV79X003577.1_5	chr04_3516447_3516725	unknown
Vv_10000595	TC62343	sim4.VV78X068875.9_3	chr01_5590318_5592667	acp5, ACP5, PAP17, At3g17790: Acid phosphatase type 5 precursor
Vv_10000597	TC53660	fgenesh.VV78X051556.7_8	chr07_16974235_16975359	ERF060, At4g39780, T19P19.170: Ethylene-responsive transcription factor ERF060
Vv_10000598	TC52700	glimmer.VV78X052634.12_4	chr13_18220185_18225592	CYS7, At5g05110, MUG13.3: Cysteine proteinase inhibitor 7 precursor
Vv_10000599	TC54938	glimmer.VV78X252265.4_1	chrUn_-1090_-809	unknown
Vv_10000600	TC65813	twinscan.VV78X076742.8_1	chrUn_-7950_-3915	At4g14040: Putative selenium-binding protein
Vv_10000601	TC54495	sim4.VV78X146191.3_3	chr08_19992840_19997445	At3g58490: Putative uncharacterized protein At3g58490
Vv_10000602	TC68658	fgenesh.VV78X108297.5_1	chr11_4003539_4005707	unknown
Vv_10000603	TC55431	glimmer.VV79X003268.9_6	chr18_11543836_11547441	SKP1B, ASK2, At5g42190, MJC20.30, UIP2: SKP1-like protein 1B
Vv_10000604	TC61523	glimmer.VV78X046913.5_1	chr08_15433509_15435350	FBP, At3g54050, F24B22.10: Fructose-1,6-bisphosphatase, chloroplast precursor
Vv_10000605	TC55428	fgenesh.VV78X087108.13_2	chr05_5615745_5628242	aare, At4g14570: Acylamino acid-releasing enzyme
Vv_10000606	TC54860	glimmer.VV78X063411.9_4	chr07_10446214_10450863	At5g53560, MNC6.10: Cytochrome b5 isoform 1
Vv_10000608	TC63577	fgenesh.VV78X033734.11_1	chr07_7457577_7461020	CBL4, SOS3, At5g24270, MOP9.8: Calcineurin B-like protein 4
Vv_10000610	TC55810	fgenesh.VV78X065901.7_5	chr04_2044302_2057362	At2g19260: Putative uncharacterized protein At2g19260
Vv_10000611	TC54297	glimmer.VV78X171242.6_2	chr13_6869202_6875789	RPL24B, STV1, At3g53020, F8J2_190: 60S ribosomal protein L24-2
Vv_10000613	TC54270	glimmer.VV78X070500.9_1	chr14_1551465_1552910	unknown
Vv_10000614	TC64811	fgenesh.VV78X158318.5_2	chr07_17788838_17799506	HAT5, ATHB-1, At3g01470, F4P13.2: Homeobox-leucine zipper protein HAT5
Vv_10000615	TC62478	fgenesh.VV78X078840.15_8	chr18_2045633_2060127	USP, At5g52560, F6N7.4: UDP-sugar pyrophosphorylase
Vv_10000616	TC60471	fgenesh.VV78X075559.13_3	chr06_6633958_6638706	Arabidopsis thaliana genomic DNA, chromosome 5, P1 clone:MUL3
Vv_10000617	TC52596	glimmer.VV78X277965.19_2	chr05_10281218_10287601	CRY2: Cryptochrome 2
Vv_10000618	TC61858	fgenesh.VV78X115646.5_1	chr12_14944384_14959446	F11I4_16: Putative uncharacterized protein F11I4_16
Vv_10000619	TC52585	glimmer.VV78X039931.5_2	chr18_7281704_7295884	Gene induced upon wounding stress
Vv_10000620	TC51988	glimmer.VV78X238294.16_2	chr01_19870205_19903066	At1g67430: Ribosomal protein L17-like protein
Vv_10000621	TC59119	glimmer.VV78X238294.16_2	chr01_19870205_19903066	At1g67430: Ribosomal protein L17-like protein
Vv_10000622	TC60612	fgenesh.VV78X188388.20_3	chr07_1262882_1270477	At3g22750: Kinase-like protein
Vv_10000623	TC54843	twinscan.VV78X157950.4_1	chr16_10298974_10299294	unknown
Vv_10000624	TC61133	glimmer.VV78X227738.5_3	chr11_1693532_1694551	At1g77770, T32E8.10: Putative uncharacterized protein T32E8.10
Vv_10000625	TC60716	glimmer.VV78X227738.5_3	chr11_1693532_1694551	At1g77770, T32E8.10: Putative uncharacterized protein T32E8.10
Vv_10000626	TC54707	sim4.VV78X080491.15_1	chr03_13795084_13802594	CCT, At2g32260: Putative phospholipid cytidylyltransferase
Vv_10000627	TC55630	fgenesh.VV78X124681.13_2	chr09_4957300_4961219	At3g15840: Arabidopsis thaliana genomic DNA, chromosome 3, P1 clone: MSJ11
Vv_10000628	TC58354	glimmer.VV78X141212.10_5	chr06_17054364_17064272	unknown
Vv_10000630	TC59271	glimmer.VV78X008727.5_2	chr13_1997853_1999169	F11F8_41, At3g09570: Putative uncharacterized protein F11F8_41
Vv_10000631	TC63840	glimmer.VV78X211227.6_1	chr14_4997976_5004974	T32B20.e, AT5g28750/T32B20_40, At5g28750: Putative uncharacterized protein T32B20.e
Vv_10000632	TC58646	glimmer.VV78X073039.16_1	chr15_11321903_11341071	RPS13A, At3g60770, T4C21_180: 40S ribosomal protein S13-1
Vv_10000633	TC54554	glimmer.VV78X027057.28_1	chr01_4883510_4886563	unknown
Vv_10000635	TC62636	glimmer.VV78X056050.8_1	chr03_1226134_1228458	AT4g34980, At4g34980, M4E13.40: Subtilisin proteinase-like
Vv_10000637	TC62072	glimmer.VV78X127814.7_1	chr14_20677400_20682911	TOM20-2, At1g27390, F17L21.18: Mitochondrial import receptor subunit TOM20-2
Vv_10000638	TC58117	glimmer.VV78X197454.15_10	chr06_1343630_1350179	Receptor-like protein kinase precursor
Vv_10000639	TC62940	fgenesh.VV78X159636.9_5	chr03_2719457_2725392	At1g45000/F27F5.8, At1g45000: F27F5.8
Vv_10000640	CN007645	fgenesh.VV78X159636.9_5	chr03_2719457_2725392	At1g45000/F27F5.8, At1g45000: F27F5.8
Vv_10000642	TC63666	fgenesh.VV78X120225.37_9	chr05_2876046_2884500	At3g16630: Putative kinesin protein
Vv_10000643	TC56269	twinscan.VV78X177049.11_2	chr19_17944202_17946155	At5g08530: NADH dehydrogenase
Vv_10000644	TC60545	fgenesh.VV78X127444.7_1	chr08_20786231_20794993	LPAT2, LPAAT2, At3g57650, F15B8.160: 1-acyl-sn-glycerol-3-phosphate acyltransferase 2
Vv_10000645	TC68116	fgenesh.VV78X040503.10_2	chr11_17189421_17193165	At2g26980: Putative uncharacterized protein At2g26980
Vv_10000646	TC68116	fgenesh.VV78X040503.10_2	chr11_17189421_17193165	At2g26980: Putative uncharacterized protein At2g26980
Vv_10000647	TC57194	glimmer.VV78X155976.13_1	chr13_24005742_24006260	SAP3, At2g27580, F15K20.32: Zinc finger A20 and AN1 domain-containing stress-associated protein 3
Vv_10000648	TC68818	fgenesh.VV78X243456.2_1	chr01_6440756_6442059	PBB2, PRCFC, At5g40580, MNF13.10: Proteasome subunit beta type-7-B precursor
Vv_10000650	TC60098	fgenesh.VV78X246223.6_1	chr18_3000265_3007325	unknown
Vv_10000651	TC58286	fgenesh.VV78X250241.10_2	chr15_7287316_7293874	MRP7, At3g13100, MJG19.5: Multidrug resistance-associated protein 7
Vv_10000654	CF603805	fgenesh.VV78X121828.15_1	chr19_10119974_10122627	At3g13220/MJG19.16: Putative uncharacterized protein At3g13220; MJG19.16
Vv_10000655	TC55082	fgenesh.VV78X267665.19_2	chr19_10912104_10916230	unknown
Vv_10000656	TC51825	fgenesh.VV78X043231.19_4	chr12_9652450_9659970	T7M24.7, AT4g03810: T7M24.7 protein
Vv_10000657	TC57998	fgenesh.VV78X013262.8_7	chr04_1021702_1025986	unknown
Vv_10000658	TC56171	sim4.VV78X135650.3_1	chr02_5432217_5433044	At2g43090: 3-isopropylmalate dehydratase, small subunit
Vv_10000659	TC53025	glimmer.VV78X122760.11_7	chr10_2283093_2285142	RPL11A, RPL16A, At2g42740, F7D19.26: 60S ribosomal protein L11-1
Vv_10000660	TC66489	twinscan.VV78X080386.6_8	chr09_2170892_2174083	At2g24170: Putative multispanning membrane protein
Vv_10000661	TC64731	fgenesh.VV78X116207.4_3	chr19_728878_741918	GGH, GGH1, At1g78680, F9K20.28: Gamma-glutamyl hydrolase precursor
Vv_10000662	TC60777	fgenesh.VV78X048513.6_2	chr12_4527464_4528828	ATG8A, APG8A, At4g21980, F1N20.80: Autophagy-related protein 8a precursor
Vv_10000663	TC56089	glimmer.VV78X222065.34_19	chrUn_-55593_-50386	UBC5, At1g63800, T12P18.18, F24D7.1: Ubiquitin-conjugating enzyme E2-21 kDa 2
Vv_10000664	TC57177	glimmer.VV78X038406.5_4	chr02_1919771_1923128	GTPase activator protein of Rab-like small GTPases-like protein
Vv_10000665	TC55924	fgenesh.VV78X102785.4_2	chr05_16175646_16184307	RNA helicase
Vv_10000666	TC58283	fgenesh.VV78X056160.19_3	chr07_3122128_3128226	unknown
Vv_10000668	TC62070	sim4.VV78X120025.9_1	chr01_10593501_10597030	At3g01280, T22N4.9: Outer mitochondrial membrane protein porin 1
Vv_10000669	TC67641	glimmer.VV78X219975.6_5	chr13_22029725_22045512	RPL1, At3g63490, MAA21_120: 50S ribosomal protein L1, chloroplast precursor
Vv_10000670	TC53881	glimmer.VV78X053809.8_3	chr14_1037082_1043496	At3g05530: 26S proteasome AAA-ATPase subunit RPT5a
Vv_10000671	TC55883	fgenesh.VV78X118137.15_8	chr19_6033925_6035893	unknown
Vv_10000672	TC66294	glimmer.VV78X033975.8_1	chr09_1747834_1750350	At4g29390: Ribosomal protein S30 homolog
Vv_10000674	TC66482	fgenesh.VV78X043273.10_2	chr19_3615686_3627616	CNGC18, At5g14870, T9L3_170: Putative cyclic nucleotide-gated ion channel 18
Vv_10000675	TC53251	glimmer.VV78X139444.15_8	chr13_2265158_2267473	RPL23AA, At2g39460, F12L6.12: 60S ribosomal protein L23a-1
Vv_10000677	TC65102	fgenesh.VV78X065901.7_5	chr04_2044302_2057362	At2g19260: Putative uncharacterized protein At2g19260
Vv_10000678	TC54560	glimmer.VV78X062300.9_3	chr17_10771877_10775093	Putative uncharacterized protein
Vv_10000679	TC69144	glimmer.VV78X062300.9_3	chr17_10771877_10775093	Putative uncharacterized protein
Vv_10000680	TC62049	glimmer.VV78X003934.28_1	chr07_16513421_16514565	At2g23620: Putative acetone-cyanohydrin lyase
Vv_10000682	TC57500	fgenesh.VV78X240579.10_5	chr17_3903957_3917754	WAKL18, At4g31110, F6E21.30: Wall-associated receptor kinase-like 18 precursor
Vv_10000683	TC52534	fgenesh.VV78X173866.8_1	chr04_1087529_1091013	RANBP1B, At2g30060, F23F1.1, T27E13.20: Ran-binding protein 1 homolog b
Vv_10000684	TC57772	fgenesh.VV78X038306.7_1	chr18_9378772_9387135	unknown
Vv_10000685	TC57048	glimmer.VV78X108163.5_3	chr06_16451379_16459766	At2g27600: Putative ATPase
Vv_10000686	TC62930	sim4.VV78X170195.9_6	chr11_987124_993432	At5g40440/MPO12_150, At5g40440, ATMKK3: MAP kinase kinase 3
Vv_10000687	TC56821	fgenesh.VV78X108675.15_2	chr07_23316683_23319891	Putative uncharacterized protein
Vv_10000688	TC53876	glimmer.VV78X255914.11_6	chr08_13525495_13532705	At5g59840: Rab-type small GTP-binding protein-like
Vv_10000689	TC58218	glimmer.VV78X253582.28_2	chr10_8487575_8488030	RPL26B, At5g67510, K9I9.7: 60S ribosomal protein L26-2
Vv_10000690	TC53515	fgenesh.VV78X021580.32_1	chr18_16664514_16689015	unknown
Vv_10000691	TC61251	glimmer.VV78X033990.10_8	chr14_19790859_19795179	Ubiquinol--cytochrome-c reductase-like protein
Vv_10000692	TC56205	glimmer.VV78X047603.6_2	chr01_1172815_1176109	At3g12800, MBK21.23: Peroxisomal 2,4-dienoyl-CoA reductase
Vv_10000693	TC54921	glimmer.VV78X104460.3_1	chrUn_-1967_-1542	unknown
Vv_10000694	TC61345	fgenesh.VV78X194382.4_6	chr07_1401297_1402735	unknown
Vv_10000695	TC53853	fgenesh.VV78X196128.9_1	chr01_12992891_12994159	RPN6a, At1g29150, F28N24.15: F28N24.15 protein
Vv_10000696	TC52166	fgenesh.VV78X064911.30_2	chr18_10207187_10209688	Nodulin-like protein
Vv_10000697	TC58824	glimmer.VV78X098348.20_3	chr13_3041781_3046566	At2g40830: Expressed protein
Vv_10000698	TC52591	fgenesh.VV78X196531.52_1	chr01_1197212_1204626	At5g05010, MUG13.13: Coatomer subunit delta
Vv_10000700	TC53145	sim4.VV79X003268.9_3	chr18_11558425_11560846	At2g16800/T24I21.21
Vv_10000701	TC52555	fgenesh.VV78X213479.11_5	chr14_3687047_3705533	unknown
Vv_10000702	TC52555	fgenesh.VV78X213479.11_5	chr14_3687047_3705533	unknown
Vv_10000703	TC62813	glimmer.VV78X238121.13_1	chr06_7925206_7939644	RPT3, At5g58290, MCK7.16: 26S protease regulatory subunit 6B homolog
Vv_10000704	TC52531	fgenesh.VV78X010792.29_2	chr05_859566_861478	At3g62560: Putative Sar1 GTP binding protein
Vv_10000705	TC52023	fgenesh.VV78X090012.13_2	chr03_503554_512850	At1g49350: Putative uncharacterized protein At1g49350
Vv_10000708	TC65658	twinscan.VV78X053282.7_1	chr17_1991395_1992654	At1g73655: Peptidyl-prolyl cis-trans isomerase
Vv_10000709	TC60072	fgenesh.VV78X159636.9_2	chr03_2694421_2695125	LEA protein (Fragment)
Vv_10000710	TC52130	glimmer.VV78X136463.6_5	chr10_1539397_1545915	NUDT15, At1g28960, F1K23.5, F1K23.16: Nudix hydrolase 15, mitochondrial precursor
Vv_10000711	TC57014	twinscan.VV78X104646.5_4	chr04_18501028_18504639	Prolyl 4-hydroxylase alpha subunit-like protein
Vv_10000712	TC54349	sim4.VV78X012833.11_1	chr08_20117397_20120840	F15A17_250, AT5g03220/F15A17_250, At5g03220/F15A17_250, At5g03220: Putative uncharacterized protein F15A17_250
Vv_10000713	TC60681	glimmer.VV78X261233.35_3	chr16_13109754_13117179	FIB2, FLP, At4g25630, L73G19.10: rRNA 2'-O-methyltransferase fibrillarin 2
Vv_10000714	TC64076	fgenesh.VV78X215973.15_7	chr01_2616917_2624292	unknown
Vv_10000715	TC58078	fgenesh.VV78X271525.3_1	chr02_910667_917174	At5g51050: Calcium-binding transporter-like protein
Vv_10000716	TC58405	fgenesh.VV78X142034.3_1	chr07_3038197_3039164	unknown
Vv_10000717	TC51780	fgenesh.VV78X115352.4_1	chr02_4632646_4633260	Putative uncharacterized protein
Vv_10000718	TC51856	fgenesh.VV79X000767.11_1	chr14_19350087_19363085	GRXS14, CXIP1, At3g54900, F28P10.120: Monothiol glutaredoxin-S14, chloroplast precursor
Vv_10000719	TC53391	glimmer.VV78X087740.6_3	chr16_13578087_13581706	Putative uncharacterized protein
Vv_10000720	TC55463	glimmer.VV78X082759.10_4	chr19_19411361_19413840	PMEI2, At3g17220, MGD8.3: Pectinmethylesterase inhibitor 2 precursor
Vv_10000721	TC68855	glimmer.VV78X156728.18_5	chr19_10624915_10629628	At1g04740: Putative vesicle-associated membrane protein, synaptobrevin 7B
Vv_10000722	TC58487	glimmer.VV78X154617.12_2	chr05_5096124_5099882	unknown
Vv_10000723	TC59363	fgenesh.VV78X155349.12_6	chr19_1375358_1376707	At2g22090: Putative RNA-binding protein
Vv_10000725	TC53721	fgenesh.VV78X079656.11_3	chr01_13069970_13074070	At2g17700: Putative uncharacterized protein At2g17700
Vv_10000726	TC58843	sim4.VV78X138335.4_1	chr02_1163746_1164465	unknown
Vv_10000728	TC53691	fgenesh.VV78X063755.7_2	chr06_2579382_2584929	Putative uncharacterized protein
Vv_10000731	TC56012	glimmer.VV78X046091.12_2	chr15_12795832_12801340	At2g20530: Putative prohibitin
Vv_10000732	TC55254	glimmer.VV78X046091.12_2	chr15_12795832_12801340	At2g20530: Putative prohibitin
Vv_10000733	TC57921	fgenesh.VV78X062755.16_1	chr14_4430358_4434257	At5g28220, F26C17.8: F26C17.8 protein
Vv_10000734	TC69468	fgenesh.VV78X062755.16_1	chr14_4430358_4434257	At5g28220, F26C17.8: F26C17.8 protein
Vv_10000735	TC52779	glimmer.VV78X237103.8_1	chr07_7883724_7884670	FOLB1, At3g11750, F26K24.4: Dihydroneopterin aldolase
Vv_10000736	TC53737	twinscan.VV78X048342.4_1	chr01_21393753_21396292	Putative uncharacterized protein
Vv_10000738	TC63479	glimmer.VV78X175832.7_3	chr11_7321746_7325640	At4g30600: Signal recognition particle receptor-like protein
Vv_10000739	TC58917	glimmer.VV78X175832.7_3	chr11_7321746_7325640	At4g30600: Signal recognition particle receptor-like protein
Vv_10000740	TC57100	fgenesh.VV78X104734.11_2	chr01_2369853_2373892	unknown
Vv_10000741	TC60553	fgenesh.VV78X194572.5_1	chr18_3016288_3018758	FLS1, At5g08640, MAH20.20: Flavonol synthase/flavanone 3-hydroxylase
Vv_10000742	TC68843	sim4.VV78X008505.16_2	chr04_5434478_5442838	At5g25220: KNAT3 homeodomain protein
Vv_10000743	TC53368	glimmer.VV78X022290.27_1	chrUn_-20198_-4703	At2g26230, T1D16.13: Uricase
Vv_10000744	TC69598	glimmer.VV78X022290.27_1	chrUn_-20198_-4703	At2g26230, T1D16.13: Uricase
Vv_10000745	TC52451	fgenesh.VV78X070524.16_1	chr18_11780208_11790447	F12E4_310, At5g03530, AtRab: GTP-binding protein
Vv_10000746	TC59924	fgenesh.VV78X260154.9_1	chr05_6588404_6590315	At1g04380: Putative 2-oxoglutarate-dependent dioxygenase (Fragment)
Vv_10000748	TC55614	glimmer.VV78X043554.3_3	chr05_10019675_10027356	PPA1, PPA, At5g09650, F17I14_160: Soluble inorganic pyrophosphatase 1, chloroplast precursor
Vv_10000749	TC59340	glimmer.VV78X127814.7_2	chr14_20684102_20696711	At3g27110: Dbj|BAA17569.1
Vv_10000750	TC55039	fgenesh.VV78X071547.8_3	chr13_2391267_2393947	F4P12_380: Putative uncharacterized protein F4P12_380
Vv_10000751	TC61828	glimmer.VV78X087740.6_3	chr16_13578087_13581706	Putative uncharacterized protein
Vv_10000752	TC61109	fgenesh.VV78X109381.6_1	chr12_4232485_4235556	AT4g03430, At4g03430, F9H3.5: Putative pre-mRNA splicing factor
Vv_10000753	TC63725	fgenesh.VV78X149458.3_2	chr03_10418624_10422624	At1g19650: Putative sec14 cytosolic factor
Vv_10000754	TC51899	sim4.VV78X253597.10_2	chr02_4112066_4113737	CYP76C1, At2g45560, F17K2.9: Cytochrome P450 76C1
Vv_10000755	TC60252	glimmer.VV78X134025.3_4	chr02_4098558_4100183	CYP76C1, At2g45560, F17K2.9: Cytochrome P450 76C1
Vv_10000756	TC52499	glimmer.VV78X161057.5_3	chr06_6039572_6047160	At2g32080: Putative purine-rich single-stranded DNA-binding protein
Vv_10000757	TC56899	glimmer.VV78X233805.14_1	chr05_4061799_4062830	unknown
Vv_10000758	TC68368	fgenesh.VV78X169899.6_1	chr11_17134497_17134979	At2g14610, T6B13.15: Pathogenesis-related protein 1 precursor
Vv_10000759	TC53288	glimmer.VV78X250442.17_7	chr18_12754189_12766287	At3g26430/F20C19.15, At3g26420: Similarity to RNA-binding protein
Vv_10000760	TC52223	fgenesh.VV78X073127.4_1	chr02_16275727_16277156	ATJ20, C20, At4g13830, F18A5.220, J20: Chaperone protein dnaJ 20, chloroplast precursor
Vv_10000761	TC68251	fgenesh.VV78X021201.18_5	chr01_6076190_6076492	At2g02050/F14H20.12, At2g02050: Expressed protein
Vv_10000762	TC61289	sim4.VV78X149980.7_1	chr16_10329503_10330114	unknown
Vv_10000764	TC55202	sim4.VV78X151626.10_1	chr16_12894397_12903865	At2g17380: Clathrin assembly small subunit protein AP19
Vv_10000765	TC53811	glimmer.VV78X118228.11_1	chr19_239142_241283	RHM1, At1g78570, T30F21.10: Probable rhamnose biosynthetic enzyme 1
Vv_10000767	TC54295	fgenesh.VV78X086574.9_1	chr08_292053_295543	At5g06340: Diadenosine 5',5'''-P1,P4-tetraphosphate hydrolase-like protein
Vv_10000768	TC55704	glimmer.VV78X009161.6_3	chr03_1282033_1286019	PAD2, PRC6B, At5g66140, K2A18.22, PRC6C, PRS1: Proteasome subunit alpha type-7-B
Vv_10000769	TC53279	glimmer.VV78X253535.7_10	chr05_3796228_3801673	At3g23600: Similarity to endo-1
Vv_10000771	TC56896	fgenesh.VV78X260092.9_4	chrUn_-2179_-1259	unknown
Vv_10000772	TC53525	glimmer.VV78X276440.12_2	chr05_10631608_10646542	At1g21360: At1g21360
Vv_10000773	TC52761	fgenesh.VV78X070756.18_5	chr03_3170965_3177260	TYKY, At1g79010, YUP8H12R_21, YUP8H12R.37: NADH dehydrogenase [ubiquinone] iron-sulfur protein 8, mitochondrial precursor
Vv_10000775	TC54357	glimmer.VV78X120536.3_4	chr17_5733596_5735866	unknown
Vv_10000776	TC66811	glimmer.VV78X098876.32_3	chr16_2352391_2364874	atpc-2 gene: Putative helicase
Vv_10000777	TC52462	glimmer.VV78X146669.5_7	chr13_21887769_21888356	MXE10.5, At5g13780: Similarity to N-acetyltransferase
Vv_10000778	TC63744	glimmer.VV78X005837.8_1	chr01_4473871_4474423	unknown
Vv_10000779	TC67911	twinscan.VV78X015664.5_1	chr15_7664774_7671361	EIF4G, CUM2, At3g60240, F27H5_30: Eukaryotic translation initiation factor 4G
Vv_10000780	TC69205	fgenesh.VV78X114996.58_2	chr16_15994167_15997145	At5g24300, MOP9.12: Soluble starch synthase, chloroplast precursor
Vv_10000781	TC54100	fgenesh.VV78X032613.4_1	chr05_4932951_4938807	WIN2, At4g31750: Putative uncharacterized protein At4g31750
Vv_10000782	TC52054	fgenesh.VV78X250833.10_1	chr04_15449770_15452780	At1g65260, T8F5.2: Probable membrane-associated 30 kDa protein, chloroplast precursor
Vv_10000783	TC60078	fgenesh.VV78X125055.9_1	chr14_18684781_18686391	unknown
Vv_10000784	TC54790	twinscan.VV78X187737.9_2	chr11_15938110_15938545	unknown
Vv_10000785	TC53317	fgenesh.VV78X191068.8_1	chr16_10975406_10981239	MHK, At4g13020, F25G13.110: Serine/threonine-protein kinase MHK
Vv_10000786	TC58802	twinscan.VV78X056899.7_2	chr05_69351_71118	RPL22C, At5g27770, T1G16.100: 60S ribosomal protein L22-3
Vv_10000788	TC51794	fgenesh.VV78X107551.17_5	chr04_16686100_16687875	RER1A, At4g39220, T22F8.120: Protein RER1A
Vv_10000789	TC53234	fgenesh.VV78X129692.21_4	chr03_14000593_14002007	ZIP10, At1g31260, T19E23.6: Probable zinc transporter 10 precursor
Vv_10000790	TC55613	fgenesh.VV78X039920.7_1	chr16_11699841_11703280	SF2, At1g02840, F22D16.16, F22D16_30: Pre-mRNA-splicing factor SF2
Vv_10000791	TC55645	glimmer.VV78X141971.13_6	chr08_18299847_18309595	unknown
Vv_10000792	TC53199	fgenesh.VV78X151974.38_1	chr10_3576953_3580154	At4g21580: Uncharacterized protein At4g21580.2
Vv_10000793	TC54397	sim4.VV78X194656.12_1	chr07_12279525_12279743	unknown
Vv_10000794	TC60970	glimmer.VV78X106398.12_12	chr09_3216690_3229841	At4g14550: IAA14
Vv_10000795	TC55559	fgenesh.VV78X237327.5_2	chr04_5288478_5295148	ASP3, At5g11520, F15N18_110: Aspartate aminotransferase, chloroplast precursor
Vv_10000797	TC58911	fgenesh.VV78X252776.18_2	chr07_13458958_13465952	At4g13010, F25G13_100: Putative chloroplastic quinone-oxidoreductase homolog
Vv_10000798	TC55071	sim4.VV78X257120.44_3	chr14_15612500_15613474	At1g68590, F24J5.17: Plastid-specific 30S ribosomal protein 3-1, chloroplast precursor
Vv_10000799	TC65276	sim4.VV78X147890.5_1	chr05_3220681_3223271	ACL1.2, A1, At1g54580, T22H22.3, ACP-2: Acyl carrier protein 2, chloroplast precursor
Vv_10000800	TC54243	glimmer.VV78X120707.15_7	chr17_12210204_12217229	At1g62820: Putative calmodulin protein
Vv_10000801	TC59518	fgenesh.VV78X142167.8_8	chr14_22987935_23006567	At2g04690: At2g04690/F28I8.27
Vv_10000802	TC70332	fgenesh.VV78X142167.8_8	chr14_22987935_23006567	At2g04690: At2g04690/F28I8.27
Vv_10000803	TC56577	glimmer.VV78X226809.7_1	chr10_5996201_5996641	CYS3, FL3-27, At2g40880, T20B5.8: Cysteine proteinase inhibitor 3 precursor
Vv_10000804	TC58981	glimmer.VV78X051921.89_4	chr06_5416483_5418497	At2g34460, T31E10.20: Uncharacterized protein At2g34460, chloroplast precursor
Vv_10000805	TC58534	fgenesh.VV78X187600.7_1	chr16_15747907_15752213	unknown
Vv_10000806	TC68766	fgenesh.VV78X249511.15_9	chr07_22754694_22758810	unknown
Vv_10000807	TC51803	sim4.VV78X079683.12_1	chr16_14500748_14506662	unknown
Vv_10000808	TC59541	glimmer.VV78X039160.8_7	chr16_13823837_13827131	AT4g23570, At4g23570, F9D16.40: Phosphatase like protein
Vv_10000809	TC52090	glimmer.VV78X039160.8_7	chr16_13823837_13827131	AT4g23570, At4g23570, F9D16.40: Phosphatase like protein
Vv_10000810	TC52738	fgenesh.VV78X275541.8_1	chr03_11169854_11174976	unknown
Vv_10000811	TC59168	fgenesh.VV78X137394.13_3	chr02_15947433_15948952	CYS4, At4g16500, dl4275c, FCAALL.171: Cysteine proteinase inhibitor 4 precursor
Vv_10000812	TC69618	fgenesh.VV78X219499.33_1	chr10_20462533_20465575	F-box protein family, AtFBL4
Vv_10000813	TC57075	glimmer.VV78X061419.4_1	chr08_18773290_18775002	At5g22020: Putative strictosidine synthase-like
Vv_10000814	TC64680	glimmer.VV78X061419.4_1	chr08_18773290_18775002	At5g22020: Putative strictosidine synthase-like
Vv_10000815	TC59039	glimmer.VV78X102978.14_1	chr03_4481801_4501096	ref: ARP protein
Vv_10000817	TC64400	glimmer.VV78X026338.5_1	chr08_12105658_12108803	F2I11_150, HY5, BZIP56, At5g11260: Transcription factor HY5
Vv_10000818	TC52862	glimmer.VV78X233142.6_10	chr08_13113223_13117009	VATG1, AVMA10, At3g01390, T13O15.3, VAG1, VMA10: Vacuolar proton pump subunit G 1
Vv_10000819	TC59808	glimmer.VV78X215150.12_2	chr19_11225327_11228362	Putative uncharacterized protein
Vv_10000820	TC57091	sim4.VV78X156465.9_1	chr16_10355563_10356612	unknown
Vv_10000821	TC59745	sim4.VV78X218860.37_3	chr01_5791473_5796872	At1g14670: T5E21.14/T5E21.14
Vv_10000822	TC54540	fgenesh.VV78X141954.24_2	chr08_15019886_15025233	P5CSB, P5CS2, At3g55610, F1I16_20: Delta-1-pyrroline-5-carboxylate synthetase B
Vv_10000823	TC64070	fgenesh.VV78X169156.11_3	chr09_11194819_11204078	unknown
Vv_10000824	TC54708	glimmer.VV78X233805.14_10	chr05_4106529_4117526	RPS16A, At2g09990, F7B19.13: 40S ribosomal protein S16-1
Vv_10000825	CF515789	fgenesh.VV78X211100.7_1	chr08_16016128_16020401	CAX3, At3g51860, ATEM1.11: Vacuolar cation/proton exchanger 3
Vv_10000826	TC52320	sim4.VV78X022875.13_1	chr14_2983218_2990623	unknown
Vv_10000827	TC58763	glimmer.VV78X011095.30_1	chr09_220840_223752	unknown
Vv_10000828	TC56431	fgenesh.VV78X161555.12_1	chr14_10087833_10092299	Polyprotein
Vv_10000829	TC53106	glimmer.VV78X075364.12_3	chr06_17710009_17721322	At1g70660, F5A18.16: Putative uncharacterized protein F5A18.16
Vv_10000830	TC62707	fgenesh.VV78X073310.28_3	chr06_4481152_4491166	At2g28200: Putative zinc-finger protein
Vv_10000831	TC54043	twinscan.VV78X119502.7_1	chr02_3824577_3827303	F27M3_13, At1g31670: Copper amine oxidase, putative
Vv_10000832	TC52863	glimmer.VV78X092673.12_7	chr01_21742576_21753111	F14F8_170, At5g15790: Putative uncharacterized protein F14F8_170
Vv_10000833	TC62264	glimmer.VV78X138380.7_1	chr12_1248380_1266214	PSY1, PSY, At5g17230, MKP11.8: Phytoene synthase, chloroplast precursor
Vv_10000834	TC67385	glimmer.VV78X264871.3_1	chr16_1171960_1174895	At5g17170: Genomic DNA, chromosome 5, P1 clone:MKP11
Vv_10000835	TC55396	glimmer.VV78X258071.6_3	chr09_3730875_3740372	H2AV, At3g54560, T14E10.130: Histone H2A variant 1
Vv_10000836	TC51834	glimmer.VV78X101776.21_6	chr12_3021704_3024036	Guanine nucleotide regulatory protein, putative
Vv_10000838	TC60590	fgenesh.VV78X008066.5_2	chr12_7828064_7829041	At4g12650: Putative uncharacterized protein At4g12650 (Fragment)
Vv_10000839	TC52083	fgenesh.VV78X247402.4_5	chr03_7469463_7473706	ccr1, At1g15950, T24D18.5: T24D18.5 protein
Vv_10000840	TC58309	fgenesh.VV78X161856.5_2	chr09_1044532_1061588	unknown
Vv_10000841	TC54126	fgenesh.VV78X048000.11_5	chr06_6832517_6844421	F2KP: Fructose-6-phosphate 2-kinase/fructose-2,6-bisphosphatase
Vv_10000842	TC65629	glimmer.VV78X050307.9_1	chr12_9141473_9163896	F11O6.6: Putative retroelement polyprotein
Vv_10000844	TC60227	fgenesh.VV78X180768.2_1	chr09_5701318_5703043	Calcineurin-like protein
Vv_10000845	TC57539	glimmer.VV78X068347.6_1	chr11_7495756_7505075	At5g57870: Eukaryotic initiation factor 4, eIF4-like protein
Vv_10000846	TC54345	fgenesh.VV78X144371.31_1	chr17_12582106_12586285	At2g02000/F14H20.7, At2g02000: Putative glutamate decarboxylase
Vv_10000847	TC62276	glimmer.VV78X065835.9_2	chr19_10139266_10145604	RNA-binding protein-like
Vv_10000848	TC61597	glimmer.VV78X027622.5_5	chr07_14597501_14601067	unknown
Vv_10000849	TC69793	glimmer.VV78X187525.6_3	chr01_4528724_4558730	At2g01600, F2I9.22, T8O11.1: Putative clathrin assembly protein At2g01600
Vv_10000850	TC56642	sim4.VV78X029948.25_27	chr14_20045880_20050459	At5g14040: Mitochondrial phosphate translocator
Vv_10000851	TC67079	sim4.VV78X029948.25_27	chr14_20045880_20050459	At5g14040: Mitochondrial phosphate translocator
Vv_10000852	TC52982	twinscan.VV78X120711.67_3	chr07_15951061_15953090	EXS, EMS1, At5g07280, T28J14.220, ESP: Leucine-rich repeat receptor protein kinase EXS precursor
Vv_10000853	TC51775	fgenesh.VV78X165227.18_3	chr16_11540834_11544757	zfwd2: Zfwd2 protein (Fragment)
Vv_10000854	TC61922	glimmer.VV78X229277.17_4	chr03_6007421_6010523	At1g49820, F10F5.1: Putative uncharacterized protein F10F5.1
Vv_10000855	TC61209	glimmer.VV78X196743.5_2	chr18_7640615_7663064	F-box protein family, AtFBL4
Vv_10000856	TC54016	glimmer.VV78X224936.16_5	chr18_9193683_9200379	unknown
Vv_10000857	TC52263	glimmer.VV78X224936.16_5	chr18_9193683_9200379	unknown
Vv_10000858	TC53335	fgenesh.VV78X255013.24_2	chr18_2721449_2724600	CAO, At1g44446, T18F15.7: Chlorophyllide a oxygenase, chloroplast precursor
Vv_10000859	TC53621	sim4.VV78X254193.18_3	chr16_15315309_15317859	RPL9B, At1g33120, T9L6.2, RPL9C, At1g33140, T9L6.5: 60S ribosomal protein L9-1
Vv_10000860	TC53494	fgenesh.VV78X083373.8_1	chr08_17934690_17935366	unknown
Vv_10000861	TC53717	fgenesh.VV78X094999.7_6	chr17_224409_230152	At2g46530: ARF1 family auxin responsive transcription factor like protein
Vv_10000862	TC53229	glimmer.VV78X142928.5_1	chr08_8470594_8474362	Similarity to unknown protein
Vv_10000863	TC57190	fgenesh.VV78X188851.48_1	chr13_16992919_17005870	T4I9.16, AT4g02960: Putative polyprotein of LTR transposon
Vv_10000865	TC53384	fgenesh.VV78X054759.9_2	chr16_1196223_1197992	unknown
Vv_10000866	TC54003	fgenesh.VV78X211003.37_1	chr11_6931945_6937561	ALDH11A3, GAPN, At2g24270, F27D4.18: NADP-dependent glyceraldehyde-3-phosphate dehydrogenase
Vv_10000867	TC55010	fgenesh.VV78X065619.12_1	chr16_3841439_3845342	T7M24.7, AT4g03810: T7M24.7 protein
Vv_10000868	TC59056	glimmer.VV78X045483.7_1	chr19_9856644_9861981	unknown
Vv_10000870	TC57373	fgenesh.VV78X141012.31_5	chr10_4877518_4882151	AT4g21320, T6K22.50: Putative uncharacterized protein T6K22.50
Vv_10000871	TC67488	glimmer.VV78X191346.19_2	chr03_2361514_2362548	At4g08950/T3H13.3, AT4g08950, EXO, At4g08950, T3H13.3: T3H13.3 protein
Vv_10000872	TC63891	fgenesh.VV78X027340.2_1	chr02_3539183_3539860	unknown
Vv_10000873	TC53423	glimmer.VV78X144395.3_2	chr04_15957781_15965087	Aminopeptidase P
Vv_10000874	TC53511	glimmer.VV78X103599.8_2	chr14_20982985_20983655	At2g32300: Uclacyanin I
Vv_10000875	TC62894	glimmer.VV78X163890.17_3	chrUn_-5286_-4505	Non-specific lipid-transfer protein
Vv_10000876	TC59637	sim4.VV78X278970.4_1	chr13_23432892_23433086	unknown
Vv_10000877	TC52056	glimmer.VV78X095881.10_2	chr11_3827378_3835433	At1g80400/F5I6.15, At1g80400, F5I6.15: Putative RING zinc finger protein; 53384-54880
Vv_10000878	TC62730	glimmer.VV78X095881.10_2	chr11_3827378_3835433	At1g80400/F5I6.15, At1g80400, F5I6.15: Putative RING zinc finger protein; 53384-54880
Vv_10000879	TC63039	sim4.VV78X066164.6_1	chr10_6962383_6980698	Putative dihydrolipoamide succinyltransferase
Vv_10000880	TC53009	fgenesh.VV78X036127.8_6	chr07_21123205_21129328	At3g49870: ADP-RIBOSYLATION FACTOR-like protein
Vv_10000881	TC55418	fgenesh.VV78X115037.6_1	chr19_9579006_9584847	THRRS, At5g26830, F2P16.7: Threonyl-tRNA synthetase, mitochondrial precursor
Vv_10000882	TC54982	fgenesh.VV78X187912.16_1	chr19_1441656_1447024	At1g53240, F12M16.14: Malate dehydrogenase 1, mitochondrial precursor
Vv_10000883	TC55270	fgenesh.VV78X153392.6_1	chr02_1860427_1872148	At5g14720: Putative uncharacterized protein At5g14720
Vv_10000884	TC57756	fgenesh.VV78X270334.15_1	chrUn_-11331_-9548	Mutator-like transposase
Vv_10000886	TC61731	fgenesh.VV78X080000.9_4	chr02_2199608_2202850	TIM13, At1g61570, T25B24.8, T25B24_16: Mitochondrial import inner membrane translocase subunit Tim13
Vv_10000887	TC60499	fgenesh.VV78X067266.9_3	chr14_21859614_21868422	At4g26610: Putative uncharacterized protein At4g26610
Vv_10000888	TC54597	twinscan.VV78X273391.4_5	chr04_11748247_11749085	At4g19050/F13C5_220: Putative uncharacterized protein At4g19050/F13C5_220
Vv_10000889	TC53329	glimmer.VV78X111264.6_2	chr16_11778644_11783622	unknown
Vv_10000890	TC61073	fgenesh.VV78X183642.29_5	chr08_10988631_10993418	At2g01070: Putative uncharacterized protein At2g01070
Vv_10000892	TC58524	twinscan.VV78X152685.13_9	chr12_10495723_10496124	ND4, NAD4, AtMg00580: NADH-ubiquinone oxidoreductase chain 4
Vv_10000893	TC54220	fgenesh.VV78X176281.7_1	chr06_375552_388407	At1g55350: Putative n-calpain-1 large subunit (Fragment)
Vv_10000894	TC63108	fgenesh.VV78X172340.8_10	chr04_21060281_21064142	unknown
Vv_10000895	TC55992	glimmer.VV78X237327.5_1	chr04_5279883_5287168	F10N7.190, AT4g32000: Serine/threonine protein kinase like protein
Vv_10000896	TC58272	sim4.VV78X087108.13_2	chr05_5612325_5613731	At5g01810
Vv_10000897	TC69865	twinscan.VV78X176083.6_1	chrUn_-10922_-9396	unknown
Vv_10000898	TC58198	fgenesh.VV78X028724.6_5	chr10_11514808_11517230	At2g34840, F19I3.7: Coatomer subunit epsilon-2
Vv_10000899	TC69437	fgenesh.VV78X036641.7_9	chr07_21056242_21056682	RPL26B, At5g67510, K9I9.7: 60S ribosomal protein L26-2
Vv_10000900	TC64173	fgenesh.VV78X255914.11_6	chr08_13504798_13508469	unknown
Vv_10000901	TC57388	glimmer.VV78X152209.5_1	chr02_10122276_10127698	unknown
Vv_10000902	TC58402	sim4.VV78X223536.5_3	chr07_16074392_16077317	At4g30220, F9N11.70: Probable small nuclear ribonucleoprotein F
Vv_10000903	TC57358	sim4.VV78X052500.4_2	chr07_18456573_18456764	unknown
Vv_10000904	TC57428	glimmer.VV78X065603.5_2	chr01_15630941_15635959	At2g04030: Putative heat shock protein
Vv_10000905	TC65936	glimmer.VV78X174306.11_4	chr13_1658129_1666678	At2g38560: Putative elongation factor
Vv_10000906	TC56589	glimmer.VV78X217995.5_1	chr01_20951453_20955060	Putative uncharacterized protein
Vv_10000907	TC59154	fgenesh.VV78X201201.8_1	chr06_11901817_11914629	ISPE, At2g26930, F12C20.3: 4-diphosphocytidyl-2-C-methyl-D-erythritol kinase, chloroplast precursor
Vv_10000908	TC62833	fgenesh.VV78X081345.19_4	chr05_17833145_17841200	At5g46250: AT5g46250/MPL12_3
Vv_10000909	TC56512	fgenesh.VV78X074822.8_1	chr01_9147075_9150686	MLP34, At1g70850, F15H11.10: MLP-like protein 34
Vv_10000910	TC52537	glimmer.VV78X012287.6_1	chr19_6103973_6105399	At2g19680/F6F22.29, At2g19680: Copia-like retroelement pol polyprotein
Vv_10000911	TC52886	fgenesh.VV78X164270.13_1	chr07_22129406_22130826	KRP1, ICK1, At2g23430, F26B6.8: Cyclin-dependent kinase inhibitor 1
Vv_10000912	TC56411	glimmer.VV78X103650.7_1	chr10_21064158_21074177	FYPP3, STPP, At3g19980, MZE19.3: Phytochrome-associated serine/threonine protein phosphatase 3
Vv_10000913	TC52842	glimmer.VV78X133763.7_4	chr07_23256150_23257418	unknown
Vv_10000914	TC61103	fgenesh.VV78X034089.46_1	chr07_1615539_1641109	At2g31530/T9H9.5, At2g31530: Putative preprotein translocase SECY protein
Vv_10000916	TC61727	fgenesh.VV78X075374.3_1	chr09_4144475_4150517	At1g17370, F28G4.17: Putative RNA binding protein
Vv_10000917	TC58127	sim4.VV78X154662.14_5	chr16_2428230_2433938	MEX1, RCP1, At5g17520, K3M16.90: Maltose excess protein 1, chloroplast precursor
Vv_10000918	TC60052	glimmer.VV78X063585.4_1	chr05_4654915_4655864	unknown
Vv_10000919	TC55180	glimmer.VV78X254642.3_7	chr02_3883713_3904870	KNAT7, IRX11, At1g62990, F16P17.16: Homeobox protein knotted-1-like 7
Vv_10000920	TC63624	sim4.VV78X204419.5_6	chr19_3420749_3422706	At5g54290: Putative cytochrome c biogenesis protein
Vv_10000921	TC56939	fgenesh.VV78X055776.55_4	chr19_7719840_7729966	ACO2, At2g05710, T3P4.5: Aconitate hydratase 2, mitochondrial precursor
Vv_10000922	TC51894	glimmer.VV78X100800.4_1	chr16_14458957_14465510	UBC8, UBC4A, At5g41700, MBK23.24: Ubiquitin-conjugating enzyme E2-17 kDa 8
Vv_10000924	TC57497	fgenesh.VV78X218726.17_1	chr18_17544823_17552338	At3g24430: [4Fe-4S] cluster assembly factor
Vv_10000925	TC63709	glimmer.VV78X222427.22_3	chr07_3285172_3288607	D18, UXS2: Homolog of dTDP-glucose 4-6-dehydratases
Vv_10000926	TC56730	glimmer.VV78X121965.5_2	chr14_16401951_16403795	Cinnamoyl CoA reductase-like protein
Vv_10000927	CD802020	fgenesh.VV78X166060.12_2	chrUn_-2860_-1667	unknown
Vv_10000929	TC55351	fgenesh.VV79X002449.2_3	chr06_6159919_6165164	unknown
Vv_10000930	TC68109	fgenesh.VV78X190193.23_4	chr10_5820659_5834142	RH16, At4g34910, T11I11.150: DEAD-box ATP-dependent RNA helicase 16
Vv_10000931	TC57925	fgenesh.VV78X116197.34_2	chr12_16601263_16605597	KOR, DEC, At5g49720, K2I5.8, KOR1: Endoglucanase 25
Vv_10000932	TC51759	sim4.VV78X130121.9_5	chr13_95087_98035	GLX2-2, GLY2, At3g10850, T7M13.7: Hydroxyacylglutathione hydrolase cytoplasmic
Vv_10000933	TC56505	glimmer.VV78X060572.10_3	chr04_17737537_17745103	HTR4, At4g40030, T5J17.200, HTR5, At4g40040, T5J17.210, HTR8, At5g10980, T5K6.6, T30N20_250: Histone H3.3
Vv_10000934	TC55945	fgenesh.VV78X230734.6_6	chr13_3714244_3715913	At1g22360/T16E15.3, At1g22360: UDP-glucose glucosyltransferase
Vv_10000935	TC62145	sim4.VV78X158035.5_1	chr02_741494_744991	F17O14.3, At3g08560: Putative vacuolar ATP synthase subunit E; 11053-12830
Vv_10000936	TC63473	twinscan.VV78X203730.9_6	chr06_10331202_10332749	At2g22090: Putative RNA-binding protein
Vv_10000937	TC61473	glimmer.VV78X063793.24_5	chr04_2217969_2225247	At2g19410: Putative uncharacterized protein At2g19410
Vv_10000939	TC52181	fgenesh.VV78X011227.7_2	chr05_11079979_11082549	RNA-binding protein-like
Vv_10000940	TC59107	fgenesh.VV78X160025.7_5	chr06_4044475_4058375	PHOT2, CAV1, At5g58140, K21L19.6, KIN7, NPL1: Phototropin-2
Vv_10000941	TC56248	glimmer.VV78X083203.11_1	chr08_19393184_19413005	unknown
Vv_10000942	TC65810	glimmer.VV78X149142.8_5	chr10_6137161_6143466	unknown
Vv_10000943	TC53137	fgenesh.VV78X249687.24_2	chr18_7129683_7142988	unknown
Vv_10000944	TC66233	fgenesh.VV78X134315.11_2	chr02_2880336_2884759	unknown
Vv_10000945	TC62494	fgenesh.VV78X023564.8_2	chr05_13541019_13544810	GWD3, OK1, At5g26570, F9D12.1, PWD, F9D12.19: Phosphoglucan, water dikinase, chloroplast precursor
Vv_10000946	TC54022	glimmer.VV78X055589.6_1	chr11_2201669_2204072	unknown
Vv_10000947	TC56928	glimmer.VV78X034505.5_2	chr14_9637426_9645184	unknown
Vv_10000948	TC55266	fgenesh.VV78X045119.4_1	chr02_4628101_4632014	unknown
Vv_10000949	TC57525	glimmer.VV78X233077.5_1	chr12_1358787_1361516	unknown
Vv_10000950	TC56271	sim4.VV78X237948.29_7	chr19_20885899_20890966	At5g46150: Putative uncharacterized protein At5g46150
Vv_10000951	TC56250	twinscan.VV78X048826.8_8	chr09_909780_914138	LOX2, At3g45140, T14D3.80: Lipoxygenase, chloroplast precursor
Vv_10000952	TC64471	glimmer.VV78X211631.15_1	chr12_15275111_15286492	At4g00720: Shaggy related protein kinase theta
Vv_10000953	TC60677	fgenesh.VV78X204584.11_7	chr05_3652650_3656100	GLN1-2, GSR2, At1g66200, F15E12.14: Glutamine synthetase cytosolic isozyme 1-2
Vv_10000954	TC55443	glimmer.VV78X081614.6_2	chr12_13478481_13488497	unknown
Vv_10000955	TC53686	glimmer.VV78X178485.7_1	chr18_17991465_18000438	unknown
Vv_10000956	TC53377	fgenesh.VV78X106135.2_4	chr11_17195188_17201824	XYLA, At5g57655, MUA2.25: Xylose isomerase
Vv_10000957	TC52643	glimmer.VV79X002434.5_3	chr07_8118663_8119496	unknown
Vv_10000958	TC66828	fgenesh.VV78X085215.8_3	chr06_7437623_7443047	unknown
Vv_10000959	TC69872	fgenesh.VV78X080447.10_1	chr04_21289848_21304369	ANP2, At1g54960, T24C10.7, F14C21.49: Mitogen-activated protein kinase kinase kinase 2
Vv_10000960	TC53120	glimmer.VV78X008158.8_4	chr09_4798651_4813938	At1g15370/F9L1_32, At1g15370, F9L1.32: F9L1.32 protein
Vv_10000961	TC56025	twinscan.VV78X018665.2_4	chr18_16406248_16409293	RPS18A, PFL, At1g22780, T22J18.5, RPS18B, At4g09800, F17A8.150, RPS18C, At1g34030, T15K4.9, F12G12.15: 40S ribosomal protein S18
Vv_10000962	TC51925	glimmer.VV78X035212.9_4	chr10_6632068_6635856	AT4g21870, At4g21870, T8O5.80: Heat shock protein - like
Vv_10000963	TC62865	sim4.VV78X174982.4_1	chr01_8921462_8925600	SPDSYN2, At1g70310, F17O7.16: Spermidine synthase 2
Vv_10000964	TC65461	glimmer.VV78X009025.6_3	chr09_4938672_4947001	At1g15340: Putative uncharacterized protein At1g15340
Vv_10000965	TC52353	glimmer.VV78X125915.4_1	chr04_16873068_16874287	JMT, At1g19640, F14P1.3: Jasmonate O-methyltransferase
Vv_10000966	TC53846	fgenesh.VV78X107769.5_1	chr02_17220928_17227677	RPPL1, At3g14470, MOA2.9: Putative disease resistance RPP13-like protein 1
Vv_10000967	TC52988	glimmer.VV78X050083.11_3	chr07_1905787_1909624	At3g23600: Similarity to endo-1
Vv_10000968	TC53265	fgenesh.VV79X004539.3_1	chr02_5550461_5557748	ACX1, At4g16760, dl4405c, FCAALL.119: Acyl-coenzyme A oxidase 1, peroxisomal
Vv_10000969	TC67075	fgenesh.VV78X012342.7_1	chr06_15690694_15694202	HDT1, HD2A, At3g44750, T32N15.8, HDA3: Histone deacetylase HDT1
Vv_10000970	TC53752	sim4.VV78X208183.19_4	chr14_1615226_1620086	CYCH1-1, CYCH1, At5g27620, F15A18.80: Cyclin-H1-1
Vv_10000971	TC64040	sim4.VV78X208183.19_1	chr14_1618203_1618388	unknown
Vv_10000972	TC64094	fgenesh.VV78X141303.11_6	chr02_660460_661944	At5g41670: 6-phosphogluconate dehydrogenase, decarboxylating
Vv_10000974	TC51831	glimmer.VV78X054998.78_8	chr05_1265138_1279805	WRKY57, At1g69310, F23O10.11, F10D13.1: Probable WRKY transcription factor 57
Vv_10000975	TC52736	glimmer.VV78X160688.5_2	chr04_22160357_22160794	unknown
Vv_10000976	TC58335	sim4.VV78X026367.11_3	chr01_1661233_1675547	HCF136, At5g23120, MYJ24.11: Photosystem II stability/assembly factor HCF136, chloroplast precursor
Vv_10000977	TC66528	glimmer.VV78X140156.6_1	chr08_12972175_12974751	unknown
Vv_10000978	TC66528	glimmer.VV78X230051.13_9	chr16_2619703_2622259	PAL1, At2g37040, T1J8.22: Phenylalanine ammonia-lyase 1
Vv_10000979	TC60417	fgenesh.VV78X061842.10_4	chr07_21808991_21811126	Zinc-finger protein
Vv_10000980	TC56706	fgenesh.VV78X032808.11_1	chr01_20551585_20562823	At1g04740: Putative vesicle-associated membrane protein, synaptobrevin 7B
Vv_10000981	TC64546	fgenesh.VV78X214040.13_3	chr12_1674823_1685849	At3g25660: Glutamyl tRNA amidotransferase, subunit A
Vv_10000982	TC68298	glimmer.VV78X146496.7_2	chr05_819130_823868	At1g20560/F2D10_4
Vv_10000983	TC55187	sim4.VV78X043448.21_2	chr18_8242629_8247529	RPN11, At5g23540, MQM1.19: 26S proteasome non-ATPase regulatory subunit 14
Vv_10000984	TC58547	fgenesh.VV78X045907.13_1	chrUn_-42401_-4762	At5g53170: Cell division protein FtsH protease-like
Vv_10000986	TC54908	glimmer.VV78X079719.9_3	chr04_5818382_5831560	At4g32130, F10N7.60: UPF0480 protein At4g32130 precursor
Vv_10000987	TC58875	glimmer.VV78X087585.11_3	chr02_5186830_5194239	At5g17550: AT5g17550/K10A8_30
Vv_10000988	TC57828	fgenesh.VV78X103295.24_2	chr09_2680542_2682919	unknown
Vv_10000990	TC54190	fgenesh.VV78X179473.2_1	chr04_2523700_2532357	ATHB-14, At2g34710: HD-Zip protein
Vv_10000991	TC55493	sim4.VV78X171993.6_1	chr01_5563404_5565865	XTH29, XTR13, At4g18990, F13C5.160: Probable xyloglucan endotransglucosylase/hydrolase protein 29 precursor
Vv_10000992	TC58481	fgenesh.VV78X112065.16_1	chr08_8323870_8327945	At5g26210, F9D12.13, T19G15_60: PHD finger protein At5g26210
Vv_10000993	TC53711	fgenesh.VV78X277488.14_1	chr07_22335215_22343574	At4g39690: AT4g39690/T19P19_80
Vv_10000994	TC59742	fgenesh.VV78X020316.17_1	chr12_15399122_15406586	At4g26480: Putative uncharacterized protein At4g26480
Vv_10000995	TC56422	glimmer.VV78X191809.6_3	chr05_5464752_5475196	unknown
Vv_10000996	TC63251	sim4.VV78X072150.4_1	chr05_7062516_7067462	At4g00740/F15P23.2, F15P23.2, At4g00740: Putative uncharacterized protein At4g00740; F15P23.2
Vv_10000998	TC56217	sim4.VV78X194786.3_1	chr04_8724256_8724432	unknown
Vv_10001000	TC65971	twinscan.VV78X200552.10_1	chr14_210218_210406	At2g47380, T8I13.22: Probable cytochrome c oxidase polypeptide Vc-1
Vv_10001001	TC55713	glimmer.VV78X218464.7_1	chr19_8456665_8470570	PPX1, EP124, At4g26720, F10M23.60, EP129: Serine/threonine-protein phosphatase PP-X isozyme 1
Vv_10001002	TC61801	glimmer.VV78X035603.7_2	chr08_12024982_12026484	At5g63450: Cytochrome P450-like protein
Vv_10001003	TC64829	sim4.VV78X278099.41_1	chr01_20139151_20142471	At5g41670: 6-phosphogluconate dehydrogenase, decarboxylating
Vv_10001004	TC53093	sim4.VV78X270918.3_2	chr04_16473419_16475999	unknown
Vv_10001006	TC59356	fgenesh.VV78X154115.3_8	chr14_21475139_21490374	At5g40670, MNF13.23: Cystinosin homolog
Vv_10001007	TC56362	fgenesh.VV78X213230.5_1	chr12_5417342_5422434	Long-chain-fatty-acid-CoA ligase-like protein
Vv_10001008	TC61272	fgenesh.VV78X082935.7_2	chr05_2654707_2656211	RPS21C, At5g27700, T1G16.30: 40S ribosomal protein S21-2
Vv_10001010	TC60012	sim4.VV78X252678.5_1	chr13_6390002_6395495	NAC2, At5g04410, T32M21.10: NAC domain-containing protein 78
Vv_10001011	TC53619	sim4.VV78X120170.18_1	chr11_996985_1000214	unknown
Vv_10001012	TC53580	glimmer.VV78X137120.5_1	chr07_15502482_15514197	At3g25530: Dehydrogenase-like protein
Vv_10001013	TC58348	glimmer.VV78X134119.6_1	chr03_460942_462690	AT4g38880, At4g38880: Amidophosphoribosyltransferase-like protein
Vv_10001016	TC63832	twinscan.VV78X200574.8_10	chr01_413706_415643	unknown
Vv_10001017	TC55852	sim4.VV78X106792.2_2	chr13_717067_717213	unknown
Vv_10001019	TC67209	fgenesh.VV78X226249.7_2	chr10_6098393_6103762	At4g22285, At4g22290: Putative uncharacterized protein At4g22290
Vv_10001020	TC59947	glimmer.VV78X085697.7_4	chr14_20715591_20730291	At5g63450: Cytochrome P450-like protein
Vv_10001021	TC53444	sim4.VV78X116782.35_1	chr04_21413931_21414939	At5g64040, MHJ24.2, PSAN: Photosystem I reaction center subunit N, chloroplast precursor
Vv_10001022	TC57983	fgenesh.VV78X099110.9_1	chr19_15868224_15874612	unknown
Vv_10001023	TC66761	glimmer.VV78X139444.15_8	chr13_2265158_2267473	RPL23AA, At2g39460, F12L6.12: 60S ribosomal protein L23a-1
Vv_10001024	TC61156	glimmer.VV78X043231.19_7	chr12_9666647_9674112	AOX3, At1g32350, F5D14.11, F27G20_12: Alternative oxidase 3, mitochondrial precursor
Vv_10001025	TC60875	sim4.VV78X266870.10_7	chr05_3593911_3595780	Putative uncharacterized protein
Vv_10001027	TC66288	fgenesh.VV78X133148.14_1	chr19_17316014_17319645	At1g08740: F22O13.23
Vv_10001028	TC53961	sim4.VV78X259626.16_13	chr04_385365_385594	unknown
Vv_10001029	TC57848	fgenesh.VV78X155167.6_4	chr18_1279746_1295205	At1g76150: At1g76150/T23E18_38
Vv_10001030	TC56175	glimmer.VV78X152089.5_2	chr06_2973812_2977557	At3g62800: Putative uncharacterized protein At3g62800
Vv_10001031	TC61146	fgenesh.VV78X118880.9_1	chr02_17908511_17913049	unknown
Vv_10001033	TC65131	glimmer.VV78X090717.5_4	chr01_8217768_8221396	unknown
Vv_10001034	TC56802	sim4.VV78X067077.6_13	chr18_6210391_6213679	unknown
Vv_10001036	TC54764	glimmer.VV78X204381.22_5	chr04_59139_69938	unknown
Vv_10001037	TC62830	fgenesh.VV78X186295.10_7	chr17_7183149_7192845	At5g61140: Putative RNA helicase (Fragment)
Vv_10001039	TC59993	fgenesh.VV78X228122.10_1	chr01_1578838_1581420	At1g14650, T5E21.13: Probable splicing factor 3 subunit 1
Vv_10001040	TC52359	fgenesh.VV78X129281.4_4	chr15_14958782_14959880	CHIB1, At5g24090, MZF18.2: Acidic endochitinase precursor
Vv_10001041	TC60111	sim4.VV78X101049.4_2	chr17_13387163_13394922	At3g17800: Gb|AAF02142.1
Vv_10001042	TC53794	glimmer.VV78X276976.28_2	chr07_4959620_4960757	At3g58450: Putative uncharacterized protein At3g58450
Vv_10001043	TC55058	sim4.VV78X013262.8_6	chr04_1041134_1048953	At4g33060, CYP57: Multidomain cyclophilin type peptidyl-prolyl cis-trans isomerase
Vv_10001044	TC51760	sim4.VV78X213851.14_6	chr06_74359_93291	At2g45060: At2g45060/T14P1.13
Vv_10001046	TC54409	sim4.VV78X224259.7_5	chr04_20500979_20505058	At3g05230, T12H1.20: Probable signal peptidase complex subunit 3
Vv_10001047	TC61476	fgenesh.VV78X153908.14_2	chr19_17549535_17564572	At1g16610: Putative arginine/serine-rich protein
Vv_10001048	TC61515	sim4.VV78X100104.11_1	chr02_3943003_3944313	unknown
Vv_10001049	TC53998	glimmer.VV78X242376.24_2	chr13_4320750_4325452	RPS23A, At3g09680, F11F8_27: 40S ribosomal protein S23-1
Vv_10001050	TC53028	fgenesh.VV78X181215.11_3	chr18_5152774_5157798	unknown
Vv_10001051	TC53526	sim4.VV78X166400.20_9	chr19_8618885_8619967	At5g49190, K21P3.6: Sucrose synthase 2
Vv_10001052	TC54967	sim4.VV78X023501.15_2	chr04_18647272_18649661	unknown
Vv_10001055	CB911346	glimmer.VV78X176945.35_2	chr06_4496747_4497439	At3g46030, F16L2.240: Histone H2B.7
Vv_10001056	TC55000	fgenesh.VV78X211388.5_2	chr11_1766728_1772865	At1g51980, F5F19.4: Probable mitochondrial-processing peptidase subunit alpha-1, mitochondrial precursor
Vv_10001057	TC67208	glimmer.VV78X133300.6_2	chr15_14937512_14943059	RPL36C, At5g02450, T22P11_40: 60S ribosomal protein L36-3
Vv_10001059	TC58290	glimmer.VV78X176098.4_1	chrUn_-40345_-33370	CNX1, At5g61790, MAC9.11: Calnexin homolog 1 precursor
Vv_10001060	TC58781	glimmer.VV78X016738.18_5	chr05_210090_216592	At4g15930
Vv_10001061	TC61044	glimmer.VV78X142082.8_4	chr09_2832840_2838103	At1g79930: Uncharacterized protein At1g79930.2
Vv_10001062	TC55587	glimmer.VV78X209807.13_3	chr04_8311874_8332299	unknown
Vv_10001063	TC59357	glimmer.VV78X191383.8_1	chr11_16950987_16956154	At2g24300: Putative calmodulin-binding protein
Vv_10001064	TC62530	glimmer.VV79X000230.2_4	chr04_18070632_18072109	At1g20030: Calreticulin, putative
Vv_10001065	TC55442	glimmer.VV78X040248.2_1	chr04_1737034_1751862	At2g39720: Expressed protein
Vv_10001066	TC65120	fgenesh.VV78X202561.5_1	chr01_5099728_5107415	map70-1, At1g68060, T23K23.9: Putative uncharacterized protein T23K23.9
Vv_10001067	TC53283	fgenesh.VV78X271642.10_4	chr10_3756014_3762776	unknown
Vv_10001068	TC55429	twinscan.VV78X070756.18_8	chr03_3158610_3159199	At2g16930: 50S ribosomal protein L27
Vv_10001069	TC64517	fgenesh.VV78X277417.11_4	chr17_6109351_6121993	VTI11, VTI1A, At5g39510, MUL8_190: Vesicle transport v-SNARE 11
Vv_10001070	TC60243	fgenesh.VV78X217084.17_1	chr04_5187414_5190445	unknown
Vv_10001071	TC54976	fgenesh.VV78X254980.8_2	chr17_9925352_9926067	At5g57610: Similarity to protein kinase
Vv_10001072	TC53972	glimmer.VV78X022493.46_1	chr12_5607192_5613096	unknown
Vv_10001073	TC61088	fgenesh.VV78X092981.9_2	chr03_3275809_3280195	At4g34450, T4L20.30: Coatomer subunit gamma
Vv_10001074	TC53496	glimmer.VV78X060572.10_4	chr04_17745196_17745903	His1-3, At2g18050: Histone H1-3
Vv_10001075	TC60164	glimmer.VV78X125273.5_2	chr17_5198323_5202533	unknown
Vv_10001076	TC57217	fgenesh.VV79X000450.8_5	chr14_-427902_-422630	At5g26707, At5g26710: Glutamyl-tRNA synthetase
Vv_10001077	TC61495	twinscan.VV78X014485.3_1	chr14_460061_461053	At1g56300: DnaJ protein, putative
Vv_10001078	TC53670	fgenesh.VV78X087596.17_1	chr19_9209395_9213087	RPS10, At3g13120, MJG19.7: 30S ribosomal protein S10, chloroplast precursor
Vv_10001080	TC62455	sim4.VV78X243508.11_2	chr04_12999383_13005077	At2g38670: Putative phospholipid cytidylyltransferase
Vv_10001081	TC56794	glimmer.VV78X190164.8_2	chr08_17793839_17794723	unknown
Vv_10001082	TC67485	glimmer.VV78X190164.8_2	chr08_17793839_17794723	unknown
Vv_10001083	TC55086	glimmer.VV78X267599.3_2	chr05_15994668_15995474	unknown
Vv_10001084	TC60290	glimmer.VV78X151523.15_3	chr07_5474782_5478940	At2g30260: Putative small nuclear ribonucleoprotein U2B
Vv_10001085	TC55378	glimmer.VV78X250398.9_6	chr14_23934565_23936202	TUBA2, TUA2, At1g50010, F2J10.11, TUBA4, TUA4, At1g04820, F13M7.19: Tubulin alpha-2/alpha-4 chain
Vv_10001086	TC55472	twinscan.VV78X177271.2_2	chr08_15356244_15357077	At4g27320: Putative uncharacterized protein At4g27320
Vv_10001087	TC62751	sim4.VV78X251639.61_1	chr15_15063647_15066387	At5g22000: RING-H2 finger protein RHF2a
Vv_10001088	TC57839	fgenesh.VV78X193570.10_1	chr09_2139255_2150708	unknown
Vv_10001089	TC53930	glimmer.VV78X181340.5_9	chr18_8954911_8956121	AT5g66570/K1F13_25
Vv_10001090	TC55241	fgenesh.VV78X053400.4_1	chr18_17250981_17263993	SEC5A, At1g76850, F7O12.2: Exocyst complex component 2
Vv_10001091	TC55568	fgenesh.VV78X205388.8_1	chr06_16287349_16297193	PDR12, PDR9, At1g15520, T16N11.3: Pleiotropic drug resistance protein 12
Vv_10001092	TC65784	twinscan.VV78X050214.9_12	chr01_20318594_20318762	unknown
Vv_10001093	TC67766	fgenesh.VV78X250386.28_2	chr02_1268319_1277243	DRP1B, ADL1B, At3g61760, F15G16.150: Dynamin-related protein 1B
Vv_10001094	TC57504	fgenesh.VV78X141212.10_2	chr06_17036605_17043309	CPA, NLP1, At2g27450, F10A12.13: N-carbamoylputrescine amidase
Vv_10001095	TC55236	fgenesh.VV78X092830.2_3	chr07_17743695_17773945	At2g07650: Putative non-LTR retrolelement reverse transcriptase
Vv_10001096	TC61867	fgenesh.VV78X090365.15_2	chr12_10169658_10171348	unknown
Vv_10001097	TC58578	glimmer.VV78X074490.40_3	chr07_7717239_7724661	At5g19120: AT5g19120/T24G5_20
Vv_10001098	TC53995	glimmer.VV78X146191.3_3	chr08_20013216_20018279	unknown
Vv_10001099	TC55191	fgenesh.VV78X040961.35_9	chr08_19183170_19185798	HSP81-2, At5g56030, MDA7.7: Heat shock protein 81-2
Vv_10001101	TC55106	glimmer.VV78X104367.28_4	chr01_19319508_19324986	At1g24360, F21J9.2, F3I6.30: 3-oxoacyl-[acyl-carrier-protein] reductase, chloroplast precursor
Vv_10001102	TC56727	sim4.VV78X043398.8_1	chr07_3148630_3150245	At1g02860, F22D16.14: F22D16.14 protein
Vv_10001103	TC53075	fgenesh.VV78X188889.17_4	chr04_3726202_3730804	H2AV, At3g54560, T14E10.130: Histone H2A variant 1
Vv_10001104	TC55934	sim4.VV78X163384.22_2	chr07_4369444_4373432	AT4g01900, T7B11.16, At4g01900: PII protein
Vv_10001105	TC63766	fgenesh.VV78X131842.4_1	chr13_17747632_17751394	unknown
Vv_10001106	TC53960	fgenesh.VV78X122019.13_3	chr18_9757888_9762431	PAF2, PRC2B, At1g47250, F8G22.3, PRS1: Proteasome subunit alpha type-1-B
Vv_10001107	TC58359	fgenesh.VV78X019781.9_1	chr03_6540765_6546048	SCPL17, At3g12203, F28J15.16: Serine carboxypeptidase-like 17 precursor
Vv_10001109	TC56705	glimmer.VV78X118989.12_1	chr03_9988759_9997369	OPT7, At4g10770, T12H20.7: Oligopeptide transporter 7
Vv_10001110	TC55794	sim4.VV78X083454.11_5	chr07_21416890_21425442	BCAT3, At3g49680, T16K5.30: Branched-chain-amino-acid aminotransferase 3, chloroplast precursor
Vv_10001112	TC57561	twinscan.VV78X088823.8_5	chr13_21422092_21425357	At5g12440: Putative uncharacterized protein At5g12440
Vv_10001113	TC57059	glimmer.VV78X212839.8_1	chr06_4304449_4308613	RPL35C, At3g55170, T26I12.50: 60S ribosomal protein L35-3
Vv_10001114	TC68649	glimmer.VV78X173909.13_1	chr18_12856301_12875993	unknown
Vv_10001115	TC69279	fgenesh.VV78X264745.8_4	chr14_23322164_23337278	F20P5.21: F20P5.21 protein
Vv_10001116	TC64830	fgenesh.VV78X196331.7_1	chr15_14648464_14661237	At2g46020: Putative SNF2 subfamily transcriptional activator
Vv_10001117	TC69230	fgenesh.VV78X023593.6_2	chr01_9306764_9308964	CYCD3-1, CYCD3, At4g34160, F28A23.80: Cyclin-D3-1
Vv_10001119	TC64062	fgenesh.VV78X130121.9_1	chr13_56012_65957	unknown
Vv_10001120	TC64062	fgenesh.VV78X130121.9_1	chr13_56012_65957	unknown
Vv_10001121	TC59606	fgenesh.VV78X122809.14_1	chr03_5815274_5825547	At2g45230: Putative non-LTR retroelement reverse transcriptase
Vv_10001122	TC58576	fgenesh.VV78X056160.19_3	chr07_3122128_3128226	unknown
Vv_10001123	TC52052	twinscan.VV78X203481.8_5	chr12_15144329_15144916	unknown
Vv_10001125	TC52388	glimmer.VV78X102871.6_3	chr02_6065676_6068896	At5g47190, MQL5.4: 50S ribosomal protein L19-2, chloroplast precursor
Vv_10001126	TC59450	glimmer.VV78X102871.6_3	chr02_6065676_6068896	At5g47190, MQL5.4: 50S ribosomal protein L19-2, chloroplast precursor
Vv_10001127	TC61182	glimmer.VV78X207656.22_2	chr15_14056144_14058769	Non-specific lipid-transfer protein
Vv_10001128	TC61680	glimmer.VV78X251561.7_4	chr07_18090438_18091394	At2g22500: Putative mitochondrial dicarboxylate carrier protein
Vv_10001129	TC62763	glimmer.VV78X001441.10_4	chr16_12869279_12870095	RPL36C, At5g02450, T22P11_40: 60S ribosomal protein L36-3
Vv_10001130	TC64125	fgenesh.VV78X162773.48_1	chrUn_-10935_-8751	IND, At4g00120, F6N15.18: Protein INDEHISCENT
Vv_10001131	TC54813	sim4.VV78X068858.12_2	chr06_641966_645781	At1g55300: Uncharacterized protein At1g55300.2
Vv_10001132	TC60895	fgenesh.VV78X272673.9_10	chr14_21354242_21358518	At5g27470, F21A20_180: Seryl-tRNA synthetase
Vv_10001133	TC64977	sim4.VV78X244708.13_1	chr10_7865338_7868492	At2g34510: Putative uncharacterized protein At2g34510
Vv_10001134	TC52200	fgenesh.VV78X082437.9_5	chr19_21396979_21399937	unknown
Vv_10001135	TC59932	sim4.VV78X206868.14_1	chr13_6656111_6656500	unknown
Vv_10001137	TC61126	fgenesh.VV78X229014.4_1	chr08_15440786_15445860	unknown
Vv_10001138	TC60808	fgenesh.VV78X191126.4_1	chr15_7968461_7978147	F4F7.26: TRNA-glutamine synthetase, putative
Vv_10001139	TC51976	fgenesh.VV79X002900.3_4	chr07_15500443_15501762	unknown
Vv_10001140	TC61242	fgenesh.VV78X142132.5_5	chr07_16240726_16257434	At1g65430/T8F5.21, ari8, At1g65430: Putative uncharacterized protein At1g65430; T8F5.21
Vv_10001141	TC62500	glimmer.VV78X197879.14_3	chr04_5000277_5015080	MLP3.2: MLP3.2 protein
Vv_10001143	TC52302	glimmer.VV78X137799.12_2	chr14_20636219_20641932	CSR 1.2, At3g48560, T8P19.70: Acetolactate synthase, chloroplast precursor
Vv_10001144	TC53474	sim4.VV78X186653.8_3	chr10_174079_176010	unknown
Vv_10001145	TC52554	fgenesh.VV78X165582.14_1	chr18_17219954_17239380	unknown
Vv_10001146	TC52061	twinscan.VV78X088191.10_1	chr14_23620261_23625287	At3g28710, AT3g28710/MZN14_20: Putative adenosine triphosphatase
Vv_10001147	TC54321	glimmer.VV78X057019.54_11	chr18_4346386_4350122	DHS1, At4g39980, T5J17.150: Phospho-2-dehydro-3-deoxyheptonate aldolase 1, chloroplast precursor
Vv_10001148	TC62050	glimmer.VV78X102573.15_13	chr01_2585188_2598106	unknown
Vv_10001149	TC62321	fgenesh.VV78X156874.4_1	chr19_5011119_5016482	Copia-like retrotransposable element
Vv_10001151	TC59118	fgenesh.VV78X166400.20_4	chr19_8594362_8595779	ATL4K, ATL13, At4g30400, F17I23.260: RING-H2 finger protein ATL4K
Vv_10001152	TC60559	fgenesh.VV78X129093.8_6	chr08_17904461_17911693	OMR1, At3g10050, T22K18.12: Threonine dehydratase biosynthetic, chloroplast precursor
Vv_10001153	TC58720	glimmer.VV78X208972.84_1	chr04_1914143_1918252	PHOT2, CAV1, At5g58140, K21L19.6, KIN7, NPL1: Phototropin-2
Vv_10001154	TC56886	glimmer.VV78X045400.10_3	chr10_4167284_4171453	At1g61620, T25B24.3: T25B24.3 protein
Vv_10001155	TC51776	glimmer.VV78X181247.13_2	chr13_127640_128868	PIP1-2, PIP1B, At2g45960, F4I18.6, TMPA: Aquaporin PIP1-2
Vv_10001156	TC54303	fgenesh.VV78X073183.5_2	chr03_8622905_8625383	AT5g09660/F17I14_150
Vv_10001158	TC52664	glimmer.VV78X040961.35_8	chr08_19170527_19171195	T20K18.210, AT4g12860, At4g12860: Putative calmodulin
Vv_10001159	TC57279	fgenesh.VV78X093834.11_2	chr11_1292150_1305715	At2g20300: Putative uncharacterized protein At2g20300
Vv_10001160	TC57609	glimmer.VV78X176556.12_2	chr15_14740877_14741479	GPAT4, At1g01610, F22L4.15: Glycerol-3-phosphate acyltransferase 4
Vv_10001161	TC57749	sim4.VV78X077970.14_12	chr12_1428099_1436807	At2g43020: Putative amine oxidase
Vv_10001162	TC63546	glimmer.VV78X243798.37_16	chr12_7622917_7624590	unknown
Vv_10001163	TC57715	fgenesh.VV78X105383.5_1	chr16_107942_129649	At5g16750: Putative WD40-repeat protein
Vv_10001164	TC58944	glimmer.VV78X090328.10_14	chr13_19269394_19270747	unknown
Vv_10001166	TC56856	fgenesh.VV78X033395.17_3	chr10_21230173_21243921	unknown
Vv_10001167	TC59580	glimmer.VV78X099473.38_3	chr14_9054148_9060591	unknown
Vv_10001168	TC60109	fgenesh.VV78X010792.29_5	chr05_881609_901551	F3E22.19, T8E24.10: F3E22.19 protein
Vv_10001169	TC57394	glimmer.VV78X160811.4_1	chr05_13303534_13304977	unknown
Vv_10001170	TC56444	fgenesh.VV79X004747.3_1	chr06_10495947_10500232	LAC11, At5g03260, F15A17_290, MOK16.17: Laccase-11 precursor
Vv_10001172	TC54923	fgenesh.VV78X110776.6_1	chr06_11227962_11234377	RPS5, At1g12220: Disease resistance protein
Vv_10001174	TC58294	twinscan.VV78X140278.29_16	chr18_9737395_9737745	RER1A, At4g39220, T22F8.120: Protein RER1A
Vv_10001175	TC52259	fgenesh.VV78X208184.6_1	chr13_5885430_5891478	unknown
Vv_10001176	TC69001	glimmer.VV78X130766.7_2	chr09_1094894_1100279	TIFY10B, JAZ2, At1g74950, F9E10.20, F25A4.8: Protein TIFY 10B
Vv_10001177	TC61797	glimmer.VV79X000450.8_7	chr14_-420284_-419251	At1g02335, T6A9.29, T6A9.3: Germin-like protein subfamily 2 member 2 precursor
Vv_10001178	TC66447	twinscan.VV78X123789.8_4	chr08_16800429_16801340	RPS14C, At3g52580, F3C22.6, F22O6_40: 40S ribosomal protein S14-3
Vv_10001179	TC68634	glimmer.VV78X205240.13_1	chrUn_-38263_-35792	unknown
Vv_10001180	TC67130	glimmer.VV78X071547.8_1	chr13_2375942_2384816	At5g65750: 2-oxoglutarate dehydrogenase, E1 component
Vv_10001181	TC59027	fgenesh.VV78X161484.50_3	chr08_9889274_9903974	At2g38330: Putative uncharacterized protein At2g38330
Vv_10001182	TC59568	twinscan.VV78X209412.4_2	chr19_11671348_11671791	At3g13310: DnaJ-like protein
Vv_10001183	TC56121	glimmer.VV78X240032.15_1	chr01_3921884_3933001	Spore coat protein-like protein
Vv_10001184	TC65550	sim4.VV78X184473.18_2	chr08_20168104_20175074	At5g18190: Casein kinase-like protein
Vv_10001185	TC63252	glimmer.VV78X233655.5_4	chr19_1022219_1028554	TULP7, At1g53320, F12M16.22: Tubby-like F-box protein 7
Vv_10001186	TC59037	fgenesh.VV78X105510.28_1	chr14_5621256_5622648	COL4, At5g24930, F6A4.140: Zinc finger protein CONSTANS-LIKE 4
Vv_10001187	TC66651	glimmer.VV78X244153.6_2	chr18_9104549_9115458	Major surface glycoprotein-like
Vv_10001188	TC65100	glimmer.VV79X000865.5_3	chr06_4782053_4783006	unknown
Vv_10001189	TC56598	fgenesh.VV78X179726.13_3	chr06_13774831_13785502	At2g03120/T18E12.21, At2g03120: Expressed protein
Vv_10001190	TC51729	fgenesh.VV78X095666.3_1	chr03_4917453_4918555	At4g34050, F28A23.190: Probable caffeoyl-CoA O-methyltransferase At4g34050
Vv_10001191	TC56570	glimmer.VV78X124879.7_1	chr06_14705370_14715745	4CL3, At1g65060, F16G16.6: 4-coumarate--CoA ligase 3
Vv_10001192	TC58788	fgenesh.VV78X169647.56_1	chr08_15345310_15354518	At1g22360/T16E15.3, At1g22360: UDP-glucose glucosyltransferase
Vv_10001193	TC54100	fgenesh.VV78X032613.4_1	chr05_4932951_4938807	WIN2, At4g31750: Putative uncharacterized protein At4g31750
Vv_10001194	TC54171	sim4.VV78X110804.13_5	chr14_23389081_23391832	unknown
Vv_10001195	TC54360	fgenesh.VV78X025683.12_2	chr04_16741048_16753493	MAN6, At5g01930, T20L15.200: Mannan endo-1,4-beta-mannosidase 6 precursor
Vv_10001196	TC58027	glimmer.VV79X000370.3_5	chr08_14763489_14765926	Ripening-related protein-like; hydrolase-like
Vv_10001197	TC58298	twinscan.VV78X126078.4_3	chr12_6224021_6227367	At1g42540: GLR3.3
Vv_10001198	TC54164	fgenesh.VV78X099110.9_1	chr19_15868224_15874612	unknown
Vv_10001199	TC53712	glimmer.VV78X038165.32_6	chr14_19488959_19493100	unknown
Vv_10001200	TC63106	glimmer.VV78X159621.3_7	chr08_18935923_18940488	Embryonic abundant protein-like
Vv_10001201	TC54799	fgenesh.VV78X045661.6_2	chr11_8198047_8205188	unknown
Vv_10001202	TC55080	fgenesh.VV78X021355.9_1	chr10_20510695_20513753	T16L24.270: Copia-type reverse transcriptase-like protein
Vv_10001203	TC52789	glimmer.VV78X224259.7_3	chr04_20481495_20482286	NFYC9, HAP5C, At1g08970, F7G19.16: Nuclear transcription factor Y subunit C-9
Vv_10001204	TC54294	glimmer.VV78X061913.4_1	chr04_7846765_7847664	unknown
Vv_10001206	TC53738	glimmer.VV78X141954.24_4	chr08_15031428_15042002	At2g37770: Putative aldo/keto reductase (Fragment)
Vv_10001208	TC56941	glimmer.VV78X114116.11_13	chr07_3944573_3958676	T17J13.8, At3g62120, T17J13.80: Multifunctional aminoacyl-tRNA ligase-like protein
Vv_10001209	TC53777	fgenesh.VV78X192407.23_1	chr19_10571696_10572064	ELP, At1g12090, F12F1.3: F12F1.3 protein
Vv_10001210	TC59463	fgenesh.VV78X135820.12_1	chrUn_-12618_-10809	unknown
Vv_10001211	TC52262	fgenesh.VV78X153660.5_2	chr09_1736867_1743502	IAA26, PAP1, At3g16500, MDC8.13: Auxin-responsive protein IAA26
Vv_10001212	TC63685	fgenesh.VV78X116207.4_3	chr19_728878_741918	GGH, GGH1, At1g78680, F9K20.28: Gamma-glutamyl hydrolase precursor
Vv_10001213	TC65426	sim4.VV78X250731.6_2	chr13_19314139_19317371	PDK, At3g06483: Pyruvate dehydrogenase kinase
Vv_10001214	TC58778	sim4.VV78X176959.4_1	chrUn_-1500_-1399	unknown
Vv_10001215	TC52502	glimmer.VV78X177955.5_3	chr10_9476306_9478750	Ribosomal protein, putative
Vv_10001216	TC54077	fgenesh.VV78X120581.3_2	chr16_10726741_10738298	unknown
Vv_10001217	TC51813	glimmer.VV78X045400.10_4	chr10_4174612_4177800	At4g27320: Putative uncharacterized protein At4g27320
Vv_10001219	TC62646	twinscan.VV78X092673.12_1	chr01_21714525_21715041	RPS27A, ARS27C, At2g45710, F17K2.35, F4I18.31: 40S ribosomal protein S27-1
Vv_10001220	TC63623	glimmer.VV78X033748.3_1	chr10_1139745_1140874	GRXS7, At4g15670, dl3875w, FCAALL.355: Monothiol glutaredoxin-S7
Vv_10001221	TC55671	glimmer.VV78X093120.22_14	chr02_153087_154830	BLH6, At4g34610, T4L20.190: BEL1-like homeodomain protein 6
Vv_10001222	BQ792788	fgenesh.VV78X023456.10_1	chr14_608431_619763	unknown
Vv_10001223	TC56393	fgenesh.VV78X067077.6_7	chr18_6241409_6242396	unknown
Vv_10001224	TC52058	sim4.VV78X219975.6_4	chr13_22021029_22026775	unknown
Vv_10001226	TC69505	glimmer.VV78X219734.8_2	chr04_9906781_9908890	GST11, At1g02920, F22D16.8: Glutathione S-transferase 11
Vv_10001227	TC53680	fgenesh.VV78X029500.7_1	chr12_5128495_5128905	Putative uncharacterized protein
Vv_10001228	TC53153	glimmer.VV78X274619.32_3	chr02_8833010_8833678	unknown
Vv_10001229	TC56590	twinscan.VV78X197429.3_1	chrUn_-1557_-820	unknown
Vv_10001230	TC54992	sim4.VV78X253147.6_1	chr12_12627562_12637207	NMT3, At1g73600, F6D5.1, F25P22.1: Putative phosphoethanolamine N-methyltransferase 3
Vv_10001231	TC58367	twinscan.VV78X184001.15_1	chr02_16216020_16217948	unknown
Vv_10001232	TC52801	glimmer.VV78X104551.3_3	chr01_1550034_1553311	At2g35120: Glycine decarboxylase complex H-protein
Vv_10001233	TC54406	fgenesh.VV78X085385.18_1	chr04_2992656_3007029	F15N18_80, At5g11490: Beta-adaptin-like protein A
Vv_10001234	TC55736	fgenesh.VV78X107828.17_2	chr12_2004838_2010545	At2g42750: Expressed protein
Vv_10001235	TC53507	fgenesh.VV78X054836.10_4	chr08_493031_499504	Receptor protein kinase-like
Vv_10001236	TC64957	fgenesh.VV78X221198.31_1	chr12_15450449_15458441	RPS5, At1g12220: Disease resistance protein
Vv_10001237	TC52933	glimmer.VV78X116320.11_4	chr16_12950958_12951728	At5g52420: Genomic DNA, chromosome 5, TAC clone:K24M7
Vv_10001238	TC54405	glimmer.VV78X210575.8_1	chr18_3996019_4007164	At5g13600: Photoreceptor-interacting protein-like; non-phototropic hypocotyl-like protein
Vv_10001239	TC59404	fgenesh.VV78X159123.8_1	chr04_2436946_2460181	UBP26, SUP32, At3g49600, T9C5.190: Ubiquitin carboxyl-terminal hydrolase 26
Vv_10001240	TC54424	fgenesh.VV78X159123.8_1	chr04_2436946_2460181	UBP26, SUP32, At3g49600, T9C5.190: Ubiquitin carboxyl-terminal hydrolase 26
Vv_10001241	TC53934	fgenesh.VV78X246652.9_3	chr07_9218452_9222268	Retroelement pol polyprotein-like
Vv_10001242	TC53356	fgenesh.VV78X259367.9_5	chr08_21718600_21726700	unknown
Vv_10001243	TC60924	glimmer.VV78X172202.8_2	chr18_2604596_2617833	APXT, At1g77490, T5M16.8: L-ascorbate peroxidase T, chloroplast precursor
Vv_10001245	TC54541	fgenesh.VV78X047933.19_1	chr15_629185_638448	At1g52980, F14G24.25: Putative GTP-binding protein; 106556-109264
Vv_10001246	TC56978	glimmer.VV78X144315.7_2	chr02_7248972_7249214	unknown
Vv_10001247	TC52108	glimmer.VV78X101777.9_1	chr13_1655524_1661161	unknown
Vv_10001248	TC61136	glimmer.VV78X138791.10_1	chr02_4446254_4455347	unknown
Vv_10001249	TC56944	glimmer.VV78X131272.10_3	chr19_8182320_8188009	unknown
Vv_10001250	TC55517	fgenesh.VV78X242545.11_1	chr10_6182439_6188520	At4g22340: Uncharacterized protein At4g22340.3
Vv_10001252	TC54286	glimmer.VV78X033427.2_2	chr08_16851290_16854521	unknown
Vv_10001253	TC57402	glimmer.VV78X115611.4_2	chr10_5108937_5115077	T30N20_40: Nucleoid DNA-binding protein cnd41-like protein
Vv_10001254	TC52762	glimmer.VV78X142960.36_1	chr05_1104518_1107291	dl4145c, AT4g16210: Enoyl-CoA hydratase like protein
Vv_10001255	TC53549	glimmer.VV78X251477.5_4	chr10_7449702_7450889	THI1, THI4, At5g54770, MBG8.3: Thiazole biosynthetic enzyme, chloroplast precursor
Vv_10001256	TC52701	glimmer.VV78X095305.7_2	chr08_19352628_19355963	RPL6A, At1g18540, F25I16.12: 60S ribosomal protein L6-1
Vv_10001257	TC56317	glimmer.VV78X239794.6_5	chr07_5400236_5402872	PME2, At1g53830, T18A20.6: Pectinesterase-2 precursor
Vv_10001258	TC58076	fgenesh.VV78X235868.14_2	chr04_9331473_9335272	F22O13.10
Vv_10001259	TC67241	fgenesh.VV78X235868.14_2	chr04_9331473_9335272	F22O13.10
Vv_10001260	TC62893	glimmer.VV78X170720.15_10	chr18_7501693_7504946	F12B17_40, At5g10610: Cytochrome P450-like protein
Vv_10001262	TC62545	fgenesh.VV78X189600.6_1	chr09_10792963_10794657	At3g63380/MAA21_10: Putative Ca2+-transporting ATPase
Vv_10001263	TC54886	glimmer.VV78X098690.3_3	chr08_21453905_21460250	unknown
Vv_10001264	TC60228	fgenesh.VV78X008189.44_2	chr06_7007393_7018028	UBA2, At5g06460: Ubiquitin activating enzyme 2
Vv_10001265	TC53681	sim4.VV78X154550.9_2	chr06_1369353_1369499	unknown
Vv_10001266	TC59387	glimmer.VV78X124714.9_1	chr14_19093108_19105193	unknown
Vv_10001267	TC56592	glimmer.VV78X016568.8_4	chr07_766866_769833	Putative chloroplast inner envelope protein
Vv_10001268	TC65668	glimmer.VV78X024962.8_1	chr05_16729748_16735673	unknown
Vv_10001269	TC58812	glimmer.VV78X086416.13_4	chr07_966453_980479	EOL2, At5g58550, MQJ2.8: ETO1-like protein 2
Vv_10001270	TC62771	glimmer.VV78X210342.3_7	chr14_23223817_23227608	BRL1, At1g55610, F20N2.4: Serine/threonine-protein kinase BRI1-like 1 precursor
Vv_10001271	TC53330	sim4.VV78X174107.9_1	chrUn_-13301_-11205	unknown
Vv_10001272	TC57416	fgenesh.VV78X142557.4_3	chr06_12804480_12807398	At3g07565: Uncharacterized protein At3g07565.3
Vv_10001273	TC65765	fgenesh.VV78X002638.10_2	chr16_84173_88081	At2g15540: Putative non-LTR retroelement reverse transcriptase
Vv_10001274	TC54643	twinscan.VV78X098781.4_7	chr07_17031450_17033926	At2g22190: Putative trehalose-6-phosphate phosphatase
Vv_10001275	TC63904	fgenesh.VV78X247803.11_4	chr08_18364336_18381428	At5g03430: Putative uncharacterized protein At5g03430
Vv_10001276	TC58038	sim4.VV78X149779.3_1	chr04_17344279_17345474	unknown
Vv_10001277	TC62982	fgenesh.VV78X052915.7_2	chr13_12592397_12600463	Transporter-like protein
Vv_10001279	TC64157	fgenesh.VV78X260615.6_1	chr09_1871928_1882606	T19K4.210: ATM-like protein
Vv_10001281	TC65305	fgenesh.VV78X053631.9_1	chr11_7101858_7107715	At4g30920, F6I18.170: Leucine aminopeptidase 3, chloroplast precursor
Vv_10001282	TC52751	glimmer.VV78X214285.23_2	chr19_17205090_17214538	Non-LTR retroelement reverse transcriptase-like protein
Vv_10001283	TC69883	fgenesh.VV78X067582.16_4	chr17_4373188_4381843	Putative bHLH transcription factor
Vv_10001284	TC56379	fgenesh.VV78X048623.11_4	chr02_3341801_3342653	unknown
Vv_10001285	TC69069	fgenesh.VV78X128102.5_1	chr16_1425955_1438300	unknown
Vv_10001286	TC55560	fgenesh.VV78X266975.7_1	chr14_20418206_20423489	YSL2, At5g24380, K16H17.9: Metal-nicotianamine transporter YSL2
Vv_10001287	TC54653	glimmer.VV78X153541.17_1	chr16_4670892_4671620	ERF6, ERF-6, At4g17490, dl4780c, ERF103, FCAALL.120: Ethylene-responsive transcription factor 6
Vv_10001288	TC60643	sim4.VV78X272199.7_4	chr13_1084986_1091473	unknown
Vv_10001290	TC64392	twinscan.VV78X120638.9_4	chr17_2241777_2241950	unknown
Vv_10001291	TC57035	fgenesh.VV78X039809.13_2	chr01_11977249_11984838	Putative uncharacterized protein
Vv_10001292	TC56281	fgenesh.VV78X023869.5_1	chr07_18358082_18359614	At5g65550: Anthocyanidin-3-glucoside rhamnosyltransferase
Vv_10001293	TC55456	fgenesh.VV78X147875.11_7	chr14_21260289_21263050	unknown
Vv_10001294	TC64494	fgenesh.VV78X062649.10_2	chr07_9055522_9070256	At2g36570: Putative receptor-like protein kinase
Vv_10001296	TC63362	fgenesh.VV78X095214.4_1	chr09_1764711_1765319	At1g73030/F3N23.23, At1g73030, F3N23.23: Highly similar to developmental protein DG1118
Vv_10001298	TC53933	fgenesh.VV78X101338.12_7	chr18_8717050_8722918	NAT8, At1g10540, T10O24.15, T10O24.16: Nucleobase-ascorbate transporter 8
Vv_10001299	TC59245	fgenesh.VV78X099110.9_1	chr19_15868224_15874612	unknown
Vv_10001300	TC63144	fgenesh.VV78X137706.5_5	chr04_17658503_17661612	unknown
Vv_10001301	TC54365	fgenesh.VV78X260371.5_4	chr07_15413674_15421746	unknown
Vv_10001303	TC65297	glimmer.VV78X113418.8_6	chr17_7834078_7852185	ATL3I, At3g48030, T17F15.100: RING-H2 finger protein ATL3I
Vv_10001304	TC64513	sim4.VV78X166662.36_4	chr18_17582399_17582719	unknown
Vv_10001305	TC60440	twinscan.VV78X209150.9_3	chr07_5857867_5858570	SYP61, OSM1, At1g28490, F3M18.7: Syntaxin-61
Vv_10001306	CF607021	glimmer.VV78X114907.3_1	chr06_15768957_15772594	ADT, At1g11790, F25C20.4: F25C20.4 protein
Vv_10001307	TC52744	fgenesh.VV78X196180.12_1	chr08_7334155_7336258	SCAMP2, SC2, At1g03550, F21B7.17: Secretory carrier-associated membrane protein 2
Vv_10001308	TC53454	fgenesh.VV78X122634.7_1	chr09_3272236_3280810	At2g22250: Putative aspartate aminotransferase
Vv_10001309	TC53493	fgenesh.VV78X161501.6_1	chr07_17217046_17224405	Genomic DNA, chromosome 5, P1 clone:MXK3
Vv_10001310	TC52488	glimmer.VV78X197454.15_10	chr06_1343630_1350179	Receptor-like protein kinase precursor
Vv_10001311	TC51936	fgenesh.VV78X235868.14_2	chr04_9331473_9335272	F22O13.10
Vv_10001312	TC55878	fgenesh.VV78X135571.4_1	chr09_2219734_2232510	RH20, At1g55150, T7N22.9: DEAD-box ATP-dependent RNA helicase 20
Vv_10001314	CA809176	fgenesh.VV78X066484.4_2	chr14_22919767_22925461	GASA1, At1g75750, F10A5.6, F10A5_16: Gibberellin-regulated protein 1 precursor
Vv_10001315	TC51886	twinscan.VV78X193469.7_2	chr05_4940455_4941352	SULTR1;3, At1g22150, F2E2.22: Sulfate transporter 1.3
Vv_10001316	TC59768	glimmer.VV78X180138.30_1	chr01_7354746_7368723	At1g09430, F19J9.9: F19J9.9 protein
Vv_10001317	TC63803	glimmer.VV78X278315.13_2	chr04_13226204_13237123	unknown
Vv_10001319	TC56782	sim4.VV78X061225.9_1	chr11_3995582_3996776	unknown
Vv_10001320	TC55885	fgenesh.VV78X226120.8_1	chr02_15849310_15852087	unknown
Vv_10001321	TC53213	fgenesh.VV78X207656.22_4	chr15_14063396_14064508	CNGC18, At5g14870, T9L3_170: Putative cyclic nucleotide-gated ion channel 18
Vv_10001322	TC55041	glimmer.VV78X241805.6_1	chr18_11842325_11846923	unknown
Vv_10001323	TC53478	glimmer.VV78X139481.7_3	chr10_15586394_15599862	CRK5, RLK6, At4g23130, F7H19.320, F21P8.20: Cysteine-rich receptor-like protein kinase 5 precursor
Vv_10001325	TC64065	glimmer.VV78X088551.18_3	chr12_2269545_2276508	At2g31690: Putative triacylglycerol lipase
Vv_10001326	TC62859	fgenesh.VV78X270492.12_5	chr13_23579539_23580495	unknown
Vv_10001327	TC52028	glimmer.VV78X211375.14_9	chr01_11439933_11447110	At2g45230: Putative non-LTR retroelement reverse transcriptase
Vv_10001328	TC56473	twinscan.VV78X221496.3_1	chrUn_-543_-159	unknown
Vv_10001329	TC59713	fgenesh.VV78X005656.39_1	chr06_11428431_11429838	CDKC-2, At5g64960, MXK3.19: Cyclin-dependent kinase C-2
Vv_10001330	TC54159	glimmer.VV78X034836.3_4	chr07_80657_82093	BHLH, MYC2, At1g32640, F6N18.4, RAP1, RD22BP1: Transcription factor AtMYC2
Vv_10001331	TC63678	glimmer.VV78X024334.9_9	chr13_3103299_3115550	At2g29190: Putative pumilio/Mpt5 family RNA-binding protein
Vv_10001332	CB348884	twinscan.VV78X186357.3_1	chr13_18129649_18131650	Nodulin-like protein
Vv_10001333	TC60048	glimmer.VV78X085854.9_1	chr18_17599126_17622411	unknown
Vv_10001334	TC61275	fgenesh.VV78X192401.11_1	chr12_1336634_1344898	T14P8.10, AT4g02490: T14P8.10
Vv_10001335	TC54900	fgenesh.VV78X140475.4_2	chr13_226092_227954	At2g15380: Putative non-LTR retroelement reverse transcriptase
Vv_10001336	BM437258	glimmer.VV78X212326.4_2	chr02_7439220_7440221	unknown
Vv_10001337	TC54987	fgenesh.VV78X181340.5_4	chr18_8932884_8936288	At1g74980: Putative ribosomal protein S9
Vv_10001338	TC54949	fgenesh.VV78X045007.17_2	chr10_1797186_1803703	RPL34, At1g29070, F28N24.22: 50S ribosomal protein L34, chloroplast precursor
Vv_10001339	TC53690	glimmer.VV78X083212.4_1	chr15_12104406_12112783	unknown
Vv_10001340	TC60913	glimmer.VV78X096618.37_2	chr04_2877919_2887950	At5g25760: E2, ubiquitin-conjugating enzyme, putative
Vv_10001341	TC61117	sim4.VV78X089971.9_3	chr06_157341_162844	At3g13445: TBP1 (Fragment)
Vv_10001342	TC54048	fgenesh.VV78X222444.7_2	chr12_10729210_10730640	UTP-glucose glucosyltransferase
Vv_10001343	TC62463	fgenesh.VV78X253703.7_2	chr18_5963609_5973318	BHLH116, ICE1, At3g26744, MLJ15.14, MDJ14.1: Transcription factor ICE1
Vv_10001344	TC68558	twinscan.VV78X142508.9_1	chr04_13257465_13257668	unknown
Vv_10001345	TC57390	glimmer.VV78X044077.4_5	chr11_2307397_2316517	EBF1, FBL6, At2g25490, F13B15.15: EIN3-binding F-box protein 1
Vv_10001346	TC53806	fgenesh.VV78X025654.14_4	chr04_553569_563358	unknown
Vv_10001347	TC60095	glimmer.VV78X084038.12_10	chr14_2086599_2096646	At1g80030: Putative uncharacterized protein At1g80030
Vv_10001348	TC52219	glimmer.VV78X083692.14_5	chr14_3563515_3576231	unknown
Vv_10001349	TC70562	glimmer.VV78X249512.4_2	chr12_15345006_15348041	F22G5.24
Vv_10001350	TC54053	fgenesh.VV78X085554.18_2	chr10_9826251_9832134	At1g32090, F3C3.11: Putative uncharacterized protein F3C3.11
Vv_10001351	TC63112	sim4.VV78X012320.24_1	chr03_5298189_5299753	At4g34230, F28A23.10: Probable cinnamyl-alcohol dehydrogenase
Vv_10001352	TC62525	glimmer.VV78X171513.12_1	chr14_9845117_9866933	At5g42340: Arm repeat containing protein
Vv_10001353	TC51768	fgenesh.VV78X011738.6_2	chr05_2637517_2638869	GT7, GTL6, At2g22900, T20K9.110: Putative glycosyltransferase 7
Vv_10001354	TC51953	fgenesh.VV78X263061.11_8	chr12_4457264_4458028	FLA13, At5g44130, MLN1_5: Fasciclin-like arabinogalactan protein 13 precursor
Vv_10001355	TC60353	fgenesh.VV78X115957.7_1	chr18_5463298_5479520	F22K18.280, AT4g24520, At4g24520/F22K18.280, At4g24520: NADPH-ferrihemoprotein reductase ATR1
Vv_10001356	TC53769	glimmer.VV78X131923.44_7	chr14_18324958_18332638	unknown
Vv_10001357	TC57686	glimmer.VV78X163384.22_1	chr07_4362040_4368897	F20C19.15:F20C19.16, At3g26430: Nodulin-like protein protein
Vv_10001358	CF608024	fgenesh.VV78X095284.19_2	chr17_10372173_10381215	At1g55740, F20N2.12, F20N2.14: Uncharacterized glycosyltransferase At1g55740
Vv_10001359	TC60203	fgenesh.VV78X262522.3_1	chr10_18272855_18279371	At1g04170, F20D22.6: F20D22.6 protein
Vv_10001360	TC52893	fgenesh.VV78X041959.4_8	chr02_1842678_1848514	unknown
Vv_10001361	TC57912	sim4.VV78X194429.9_2	chr06_3324343_3334455	IVD, At3g45300, F18N11.6: Isovaleryl-CoA dehydrogenase, mitochondrial precursor
Vv_10001362	TC60747	fgenesh.VV78X017378.17_1	chr18_5799291_5802897	TFIIA-S, At4g24440, T22A6.270: Transcription initiation factor IIA gamma chain
Vv_10001363	TC62810	fgenesh.VV78X004619.4_1	chr09_4191231_4195489	Glycolate oxidase, putative
Vv_10001364	TC63316	sim4.VV78X260154.9_5	chr05_6594332_6596426	At1g04380: Putative 2-oxoglutarate-dependent dioxygenase (Fragment)
Vv_10001365	TC63316	sim4.VV78X260154.9_5	chr05_6594332_6596426	At1g04380: Putative 2-oxoglutarate-dependent dioxygenase (Fragment)
Vv_10001366	TC55068	fgenesh.VV78X078650.7_2	chr01_4273120_4283747	STL2P, ST12P, At2g01470, F2I9.9: SEC12-like protein 2
Vv_10001368	TC64860	fgenesh.VV78X150580.50_1	chr04_7982794_7996942	unknown
Vv_10001369	TC62131	glimmer.VV78X169152.5_4	chrUn_-7719_-244	unknown
Vv_10001370	TC55389	fgenesh.VV78X096721.4_2	chr15_14463363_14467249	ATL5D, At5g06490, F15M7.2: Putative RING-H2 finger protein ATL5D
Vv_10001371	TC61128	fgenesh.VV78X253036.6_1	chr14_16519633_16527682	F5A8.9, At1g67180: F5A8.9 protein
Vv_10001372	TC66169	twinscan.VV78X087409.5_3	chr16_15379159_15380833	ATFP3 (Fragment)
Vv_10001373	TC61040	fgenesh.VV78X037236.8_3	chr18_7842464_7848970	At1g45180: F27F5.26
Vv_10001374	TC63032	fgenesh.VV78X037236.8_3	chr18_7842464_7848970	At1g45180: F27F5.26
Vv_10001375	TC62318	fgenesh.VV78X214314.25_1	chr18_20644156_20654616	unknown
Vv_10001376	TC55550	fgenesh.VV78X149043.20_6	chr18_347223_347627	unknown
Vv_10001377	TC65313	twinscan.VV78X215860.14_3	chr16_6529158_6529718	unknown
Vv_10001378	TC54798	fgenesh.VV78X005503.3_1	chr06_17582018_17584363	At3g51680, T18N14.60: Short-chain alcohol dehydrogenase-like protein
Vv_10001379	TC58731	glimmer.VV78X154288.20_5	chr04_14033944_14041706	At1g25520, F2J7.20: Transmembrane protein, putative
Vv_10001380	TC69801	glimmer.VV78X245184.18_4	chr07_4288664_4292551	unknown
Vv_10001381	TC60672	sim4.VV78X063793.24_2	chr04_2194418_2214257	At1g17370, F28G4.17: Putative RNA binding protein
Vv_10001382	TC58651	fgenesh.VV78X034602.5_2	chr12_7026491_7029939	At1g78230, T11I11.17: Putative uncharacterized protein T11I11.17
Vv_10001383	TC55475	glimmer.VV78X046520.6_3	chr16_104490_108552	AT4g27600: Carbohydrate kinase-like protein
Vv_10001384	TC55785	fgenesh.VV78X056830.5_1	chr04_4930325_4947741	T24D18.4, At1g15940: T24D18.4
Vv_10001385	TC57230	fgenesh.VV78X230877.21_8	chr14_20273536_20279540	unknown
Vv_10001386	TC56200	glimmer.VV78X174107.9_4	chrUn_-10662_-7200	unknown
Vv_10001387	TC55097	glimmer.VV78X145029.16_3	chr10_6259403_6262827	SCADH: Short chain alcohol dehydrogenase (Fragment)
Vv_10001388	TC51782	fgenesh.VV78X055060.34_1	chr11_3723789_3728570	F7N22.3: F7N22.3 protein
Vv_10001389	TC52792	fgenesh.VV78X240888.18_1	chr14_11370489_11391657	unknown
Vv_10001390	TC68564	fgenesh.VV78X233509.6_5	chr17_3819325_3820326	CYP19-4, CYP5, At2g29960, F23F1.12: Peptidyl-prolyl cis-trans isomerase CYP19-4 precursor
Vv_10001391	TC60513	glimmer.VV78X045256.3_2	chrUn_-10178_-1970	UBQ13: Putative polyubiquitin (Fragment)
Vv_10001392	TC59966	glimmer.VV78X122521.13_3	chr04_21173645_21188930	NAC2, At5g04410, T32M21.10: NAC domain-containing protein 78
Vv_10001393	TC55382	fgenesh.VV78X057201.15_8	chr06_356396_359176	unknown
Vv_10001394	TC66762	sim4.VV78X191377.6_1	chr14_1695709_1706562	Putative activator subunit of SNF1-related protein kinase SNF4
Vv_10001395	TC52331	fgenesh.VV78X077192.5_3	chr04_3947936_3960653	AOP1: 2-oxoglutarate-dependent dioxygenase (Fragment)
Vv_10001396	TC64833	fgenesh.VV78X052149.15_1	chr09_5174281_5207339	At2g30650: 3-hydroxyisobutyryl-coenzyme A hydrolase
Vv_10001397	TC61245	glimmer.VV78X233185.16_3	chr06_7118362_7119252	Putative glucosyltransferase
Vv_10001398	TC57526	twinscan.VV78X240579.10_21	chr17_3930266_3930937	At3g13230: Gb|AAF50915.1
Vv_10001399	TC54907	fgenesh.VV78X131923.44_1	chr14_18298076_18301797	unknown
Vv_10001400	TC59043	glimmer.VV78X110308.50_1	chr18_2976005_2977801	FLS1, At5g08640, MAH20.20: Flavonol synthase/flavanone 3-hydroxylase
Vv_10001401	TC53014	sim4.VV78X185760.14_1	chr09_8760147_8769870	At5g58110: Genomic DNA, chromosome 5, TAC clone:K21L19
Vv_10001402	TC58154	glimmer.VV78X127544.10_11	chr14_848785_860797	RPL18C, At5g27850, F14I23.10: 60S ribosomal protein L18-3
Vv_10001404	TC70800	sim4.VV78X194399.8_1	chr07_520171_522460	At4g14550: IAA14
Vv_10001405	TC54927	glimmer.VV78X121686.11_5	chr08_11819644_11823183	At1g33040, F9L11.19: Nascent polypeptide-associated complex subunit alpha-like protein 5
Vv_10001406	TC66946	glimmer.VV78X241236.14_4	chr13_23515552_23518354	T10K17.190, At3g57980: Putative uncharacterized protein T10K17.190
Vv_10001407	TC52622	fgenesh.VV78X040019.3_2	chr18_5441458_5448486	unknown
Vv_10001408	TC56204	glimmer.VV78X122760.11_6	chr10_2278951_2281863	Putative uncharacterized protein
Vv_10001409	TC61410	fgenesh.VV78X142082.8_1	chr09_2823597_2824802	At3g14180: Similarity to DNA-binding protein
Vv_10001410	TC67447	fgenesh.VV78X146940.3_1	chr16_13341764_13344509	RPS10A, At4g25740, F14M19.20: 40S ribosomal protein S10-1
Vv_10001411	TC52777	fgenesh.VV78X087740.6_1	chr16_13572224_13576958	At2g19840: Copia-like retroelement pol polyprotein
Vv_10001414	TC65643	fgenesh.VV78X154692.54_1	chr01_4970534_4975787	At5g02620, T22P11.210: Ankyrin repeat-containing protein At5g02620
Vv_10001415	TC52816	fgenesh.VV78X233655.5_1	chr19_1010632_1013896	unknown
Vv_10001416	TC54822	sim4.VV79X005525.7_1	chr15_11556289_11557393	DFRA, DFR, At5g42800, MJB21.18, TT3: Dihydroflavonol-4-reductase
Vv_10001418	TC64607	twinscan.VV78X181058.7_2	chr01_20373548_20378819	AHK3, At1g27320: Histidine kinase
Vv_10001419	TC56633	glimmer.VV78X228317.25_5	chr18_3941622_3961503	At5g64200: Similarity to splicing factor
Vv_10001420	TC53764	fgenesh.VV78X195405.8_1	chr06_3641382_3642838	RPS23A, At3g09680, F11F8_27: 40S ribosomal protein S23-1
Vv_10001422	TC51745	fgenesh.VV78X266293.4_4	chr14_17320312_17336028	SEP1, At5g15800: SEPALLATA1
Vv_10001423	TC65520	glimmer.VV78X169054.6_1	chr01_2831662_2832027	unknown
Vv_10001425	TC52421	sim4.VV78X198905.13_1	chr07_3855913_3861118	unknown
Vv_10001426	TC57776	fgenesh.VV78X135686.2_2	chr14_21180130_21183273	Putative methyltransferase
Vv_10001428	TC65690	fgenesh.VV78X003552.5_1	chrUn_-12079_-2551	At3g04500/T27C4_15, At3g04500, T27C4.15: T27C4.15 protein
Vv_10001429	TC56775	sim4.VV78X261766.15_5	chr14_551292_557627	At1g07160: Putative uncharacterized protein At1g07160
Vv_10001430	TC56376	fgenesh.VV78X201714.14_1	chr03_4658080_4659590	unknown
Vv_10001431	TC57136	fgenesh.VV78X178457.3_1	chr12_5511944_5520014	unknown
Vv_10001432	TC60834	glimmer.VV78X214556.2_5	chr16_15529884_15534008	RPP1C, At5g47700, MCA23.2: 60S acidic ribosomal protein P1-3
Vv_10001433	CB344557	twinscan.VV78X053809.8_5	chr14_1043368_1045237	TCTP, TXTP, At3g16640, MGL6.10: Translationally-controlled tumor protein homolog
Vv_10001434	TC52743	glimmer.VV78X177514.6_3	chr08_8577096_8586041	GRXS16, At2g38270, F16M14.20: Monothiol glutaredoxin-S16, chloroplast precursor
Vv_10001435	TC56841	glimmer.VV78X106419.15_1	chr04_9331138_9337234	unknown
Vv_10001436	TC56451	fgenesh.VV78X252635.19_4	chr02_2689017_2701390	At3g55450: Serine/threonine-specific protein kinase-like
Vv_10001438	TC57269	fgenesh.VV78X012095.7_4	chr08_18821128_18829284	unknown
Vv_10001439	TC53159	glimmer.VV78X096618.37_2	chr04_2877919_2887950	At5g25760: E2, ubiquitin-conjugating enzyme, putative
Vv_10001440	TC66284	glimmer.VV78X073209.10_1	chr18_8273882_8277940	LDOX, At4g22880, F7H19.60: Leucoanthocyanidin dioxygenase
Vv_10001441	TC57224	glimmer.VV78X080401.11_1	chrUn_-8344_-1615	PETF1, PETF, At1g60950, T7P1.9: Ferredoxin-1, chloroplast precursor
Vv_10001443	TC71148	fgenesh.VV78X247993.7_4	chr01_4718519_4719480	unknown
Vv_10001444	TC55575	fgenesh.VV78X176556.12_2	chr15_14743889_14749893	At2g29650: Putative Na+-dependent inorganic phosphate cotransporter
Vv_10001445	TC64429	fgenesh.VV78X120914.8_2	chr15_12509326_12511997	unknown
Vv_10001446	TC52731	glimmer.VV78X088704.6_1	chr18_7802795_7807812	ERF008, At2g23340, T20D16.3: Ethylene-responsive transcription factor ERF008
Vv_10001447	TC61217	glimmer.VV78X030623.6_1	chr16_10531169_10547240	Receptor protein kinase-like
Vv_10001448	TC56062	sim4.VV78X222494.4_2	chr13_18429899_18453419	At3g12250: BZip transcription factor TGA6 / AtbZip45
Vv_10001450	TC57551	sim4.VV78X195295.5_3	chr06_17905777_17911265	F26G5_50, At3g44100: Putative uncharacterized protein F26G5_50
Vv_10001451	TC52001	glimmer.VV78X015708.23_1	chr16_2047605_2052148	At5g51540: Similarity to endopeptidase
Vv_10001452	TC63753	twinscan.VV78X081426.4_1	chr08_20536816_20539350	F24J13.7, At1g70500: Putative polygalacturonase; 18642-16492
Vv_10001453	TC57452	sim4.VV78X065841.26_1	chr08_11665031_11670816	At5g05080: Similarity to ubiquitin conjugating enzyme
Vv_10001454	TC58159	fgenesh.VV78X249214.9_1	chr13_3241897_3252335	Putative tropinone reductase
Vv_10001455	TC63851	glimmer.VV78X196978.33_5	chr08_17335373_17337186	Putative uncharacterized protein
Vv_10001456	TC66670	fgenesh.VV78X193786.3_5	chr07_20611449_20619637	At5g42340: Arm repeat containing protein
Vv_10001457	TC62945	fgenesh.VV78X072680.7_2	chr19_9980330_9989088	CYP40, SQN, At2g15790, F19G14.21: Peptidyl-prolyl cis-trans isomerase CYP40
Vv_10001458	TC57275	glimmer.VV78X028632.8_1	chr14_1039556_1041604	RPL22C, At5g27770, T1G16.100: 60S ribosomal protein L22-3
Vv_10001459	TC57849	sim4.VV78X015037.17_5	chr12_3148256_3148726	GRXS7, At4g15670, dl3875w, FCAALL.355: Monothiol glutaredoxin-S7
Vv_10001460	TC68505	glimmer.VV78X147076.10_7	chr06_785994_789437	HUB1, BRE1A, At2g44950/At2g44960, T14P1.25: E3 ubiquitin-protein ligase BRE1-like 1
Vv_10001461	TC52013	glimmer.VV78X121128.26_8	chr18_11441339_11464417	At1g20110: At1g20110/T20H2_10
Vv_10001462	TC63786	fgenesh.VV78X030876.17_1	chr02_2230166_2236420	At5g39610: Similarity to NAM
Vv_10001463	TC57671	glimmer.VV78X131377.16_8	chr11_2013440_2022809	At1g35190, T32G9.27: Hyoscyamine 6-dioxygenase hydroxylase, putative
Vv_10001464	TC62963	fgenesh.VV78X165795.8_1	chr09_2610024_2619781	F9L1.19: F9L1.19 protein
Vv_10001465	TC57507	fgenesh.VV78X039853.6_1	chr14_19411107_19431755	F13K23.18: F13K23.18 protein
Vv_10001466	TC60038	fgenesh.VV78X273586.7_1	chr16_8388897_8401705	T6H22.7: T6H22.7 protein
Vv_10001468	TC68130	fgenesh.VV78X016009.15_2	chr13_23380999_23384625	At2g32850: Putative serine/threonine protein kinase
Vv_10001469	TC61989	fgenesh.VV78X075559.13_2	chr06_6626568_6633389	At4g29190: Putative uncharacterized protein AT4g29190
Vv_10001470	TC54408	fgenesh.VV78X167459.9_2	chr10_10939835_10942606	WAKL17, At4g31100, F6E21.20: Wall-associated receptor kinase-like 17 precursor
Vv_10001471	TC63850	sim4.VV78X051471.4_1	chr06_3069669_3076606	GcpE protein
Vv_10001472	TC60753	glimmer.VV78X170167.3_5	chr08_12296743_12301888	unknown
Vv_10001473	TC59142	glimmer.VV78X097778.27_1	chr01_11591854_11595420	T9A21.100, AT4g18250: Receptor serine/threonine kinase-like protein
Vv_10001474	TC66390	fgenesh.VV78X258796.7_2	chr07_22029873_22032744	HSFA1A, HSF1, At4g17750, dl4910c, FCAALL.107: Heat stress transcription factor A-1a
Vv_10001475	TC58510	fgenesh.VV78X118472.8_1	chr07_13568955_13575954	MHK, At4g13020, F25G13.110: Serine/threonine-protein kinase MHK
Vv_10001476	TC54065	fgenesh.VV78X240429.8_3	chr14_18134136_18142775	At2g03340: Putative WRKY DNA-binding protein
Vv_10001477	TC59980	fgenesh.VV78X047490.29_6	chr13_1252610_1258493	F9F8.21: F9F8.21 protein
Vv_10001478	TC59923	fgenesh.VV78X008066.5_2	chr12_7828064_7829041	At4g12650: Putative uncharacterized protein At4g12650 (Fragment)
Vv_10001479	TC56834	sim4.VV78X259841.7_1	chr05_12618931_12634773	At4g14147: Uncharacterized protein At4g14147.1
Vv_10001480	TC57016	twinscan.VV78X270959.16_2	chr12_7042039_7044516	At2g19130: Putative receptor-like protein kinase
Vv_10001481	TC52257	fgenesh.VV78X035910.5_2	chr08_20301578_20307256	At5g57330: Apospory-associated protein C
Vv_10001482	TC52237	glimmer.VV78X087658.7_2	chr08_20809835_20814241	Adenylosuccinate synthetase
Vv_10001483	TC65973	fgenesh.VV78X008546.5_4	chr06_7783983_7792139	SPL3, At2g33810, T1B8.11: Squamosa promoter-binding-like protein 3
Vv_10001484	TC67192	sim4.VV78X215069.23_2	chr17_7376547_7380699	F13G24.230, At5g08030: Glycerophosphodiester phosphodiesterase-like protein
Vv_10001485	TC52000	glimmer.VV78X195405.8_2	chr06_3644854_3654545	unknown
Vv_10001487	TC57658	sim4.VV78X197508.6_1	chr07_10005743_10009852	unknown
Vv_10001488	TC67201	twinscan.VV78X154973.5_1	chr07_10008500_10008802	unknown
Vv_10001490	TC52144	glimmer.VV78X055455.22_1	chr14_12990126_12997256	T10B6_40, At5g17380: 2-hydroxyphytanoyl-CoA lyase-like protein
Vv_10001491	TC52144	glimmer.VV78X055455.22_1	chr14_12990126_12997256	T10B6_40, At5g17380: 2-hydroxyphytanoyl-CoA lyase-like protein
Vv_10001492	TC58098	glimmer.VV78X133281.14_18	chr14_-44109_-41003	T1E22_40, At5g02280: Putative uncharacterized protein T1E22_40
Vv_10001493	CB915073	fgenesh.VV79X000254.2_1	chr13_22897030_22909243	unknown
Vv_10001494	TC58395	glimmer.VV78X082585.24_4	chr18_10370758_10380897	unknown
Vv_10001495	TC57192	fgenesh.VV78X165900.14_1	chr07_15752890_15760978	At1g04810, F13M7.20: F13M7.20 protein
Vv_10001496	TC61583	fgenesh.VV78X037171.18_5	chr06_1623405_1628961	unknown
Vv_10001497	TC58830	fgenesh.VV78X021801.9_3	chr12_3807248_3815124	MJK13.1: Putative ubiquitin-conjugating enzyme, 5' partial (Fragment)
Vv_10001498	TC58611	glimmer.VV78X054516.4_3	chr12_2060051_2070712	ASP1, At2g30970, F7F1.18: Aspartate aminotransferase, mitochondrial precursor
Vv_10001499	TC66610	fgenesh.VV78X083383.30_3	chr03_2045949_2054137	Alanyl-tRNA synthetase
Vv_10001500	TC64123	glimmer.VV78X255559.7_5	chr10_7232082_7235709	unknown
Vv_10001501	TC57955	glimmer.VV78X081224.12_2	chr15_14205081_14208294	F6F3.12: F6F3.12 protein
Vv_10001502	TC61656	fgenesh.VV78X193527.5_2	chr04_7697825_7703094	At3g02690: AT3g02690/F16B3_32
Vv_10001503	TC69622	fgenesh.VV78X189760.4_3	chr02_16486773_16494822	At1g32220, F3C3.2: Uncharacterized protein At1g32220, chloroplast precursor
Vv_10001504	TC55519	glimmer.VV78X166547.40_2	chr06_3014550_3015050	RPL12C, At5g60670, MUP24.9, MUP24.13: 60S ribosomal protein L12-3
Vv_10001507	TC54273	glimmer.VV78X123562.7_2	chr17_8599690_8603461	At2g31240: Putative kinesin light chain
Vv_10001509	TC56506	twinscan.VV78X045162.22_3	chr06_5686062_5687468	unknown
Vv_10001510	TC58478	fgenesh.VV78X058466.17_1	chr14_16349397_16357440	unknown
Vv_10001512	TC57074	fgenesh.VV78X196922.9_3	chr06_16963281_16970466	A_TM018A10.14, AT4g00830: A_TM018A10.14 protein
Vv_10001513	TC60153	fgenesh.VV78X083129.5_1	chr01_15217138_15219944	unknown
Vv_10001514	TC61201	fgenesh.VV78X227158.3_1	chr14_997714_1010831	At3g05520, F22F7.3: F-actin-capping protein subunit alpha
Vv_10001515	TC59727	sim4.VV78X164092.8_1	chr06_5358435_5361352	At5g59610: Putative uncharacterized protein At5g59610 (Fragment)
Vv_10001516	TC60494	fgenesh.VV78X240428.42_8	chr14_23500001_23508920	AHA4, At3g47950, T17F15.180: ATPase 4, plasma membrane-type
Vv_10001517	TC59134	fgenesh.VV78X268251.5_1	chr04_12364487_12366771	unknown
Vv_10001518	CA818276	glimmer.VV78X216990.10_1	chr15_11990478_11992657	CYP76C1, At2g45560, F17K2.9: Cytochrome P450 76C1
Vv_10001519	TC67742	glimmer.VV78X216990.10_1	chr15_11990478_11992657	CYP76C1, At2g45560, F17K2.9: Cytochrome P450 76C1
Vv_10001520	TC57707	fgenesh.VV78X077229.14_6	chr18_7741298_7742611	T3P18.1
Vv_10001521	TC62407	fgenesh.VV78X165379.2_4	chr11_884174_888429	unknown
Vv_10001522	TC59169	glimmer.VV78X215898.9_2	chr11_244810_252540	KAS1, At5g46290, MPL12.7: 3-oxoacyl-[acyl-carrier-protein] synthase I, chloroplast precursor
Vv_10001523	TC52012	sim4.VV78X087152.2_1	chr15_13495845_13496466	unknown
Vv_10001524	TC61649	glimmer.VV78X104344.5_6	chr08_20644664_20654845	F15B8.20: Putative uncharacterized protein F15B8.20
Vv_10001525	TC60626	sim4.VV78X059005.2_1	chr11_7626108_7627505	At5g57840: N-hydroxycinnamoyl/benzoyltransferase
Vv_10001526	TC57467	glimmer.VV78X081327.3_1	chr11_13020749_13022767	unknown
Vv_10001527	TC58808	sim4.VV78X008189.44_2	chr06_7018938_7025224	At2g30100: Putative uncharacterized protein At2g30100
Vv_10001528	TC69586	glimmer.VV78X271878.9_2	chr09_2255136_2257251	unknown
Vv_10001529	TC56127	sim4.VV78X111445.6_1	chr18_4370264_4376509	APX4, At4g09010, F23J3.40: Putative L-ascorbate peroxidase 4, chloroplast precursor
Vv_10001530	TC54452	glimmer.VV78X031241.5_8	chr08_15254206_15259067	unknown
Vv_10001531	TC66725	fgenesh.VV78X252157.10_2	chr07_14585243_14586924	UGT74B1, At1g24100, F3I6.2: N-hydroxythioamide S-beta-glucosyltransferase
Vv_10001532	TC62811	glimmer.VV78X187592.11_2	chr12_7251148_7264651	AT4g28220: Putative NADH dehydrogenase
Vv_10001533	TC59638	sim4.VV78X036630.14_3	chr08_16043297_16061658	unknown
Vv_10001534	TC59109	fgenesh.VV78X232002.9_1	chr07_6577593_6587755	At4g21150: AT4g21150/F7J7_90
Vv_10001535	TC58589	fgenesh.VV78X014556.13_1	chr10_16715092_16716509	unknown
Vv_10001537	TC58519	fgenesh.VV78X170672.10_1	chr01_7410165_7412968	At1g56700, F25P12.86: F25P12.86 protein
Vv_10001538	TC68182	fgenesh.VV78X235117.13_1	chr02_10947548_10959627	ATS1, At1g32200, F3C3.13: Glycerol-3-phosphate acyltransferase, chloroplast precursor
Vv_10001539	TC52201	fgenesh.VV78X011095.30_3	chr09_251338_257332	CKL2, At1g72710/F28P22.10, At1g72710, F28P22.10: Putative casein kinase I; 37964-34339
Vv_10001540	TC57466	sim4.VV78X176777.5_5	chr13_327526_330862	ROT3, CYP90C1, At4g36380, C7A10.980, AP22.10, F23E13.220: Cytochrome P450 90C1
Vv_10001541	TC53546	glimmer.VV78X172500.11_2	chr15_14354631_14356076	At5g54380: Receptor-protein kinase-like protein
Vv_10001542	TC59738	fgenesh.VV78X207172.29_2	chr10_6050496_6059186	UPL5, At4g12570, T1P17.160: E3 ubiquitin-protein ligase UPL5
Vv_10001543	TC52590	glimmer.VV78X009930.9_1	chr08_15996042_16014372	Similarity to RNA binding-like protein
Vv_10001544	TC57125	sim4.VV78X103755.56_3	chr09_12538209_12538346	unknown
Vv_10001545	TC51714	sim4.VV78X080122.12_1	chr08_20437874_20440097	unknown
Vv_10001546	TC58235	fgenesh.VV78X035471.3_3	chr06_7837507_7838908	ATL1K, ATL10, At1g49220, F27J15.37: RING-H2 finger protein ATL1K
Vv_10001547	TC54472	glimmer.VV78X099608.10_2	chr18_3484447_3490549	Serine hydroxymethyltransferase
Vv_10001548	TC68097	sim4.VV78X037696.7_1	chr03_12993074_12993223	unknown
Vv_10001549	TC60620	sim4.VV78X147875.11_7	chr14_21244402_21245202	F18O22_70, At5g14280: Putative uncharacterized protein F18O22_70
Vv_10001550	TC52076	fgenesh.VV78X005866.59_1	chr13_11111099_11112718	unknown
Vv_10001551	TC53048	glimmer.VV78X073431.5_3	chr16_13774860_13777975	At5g52840, MXC20.6: Probable NADH dehydrogenase [ubiquinone] 1 alpha subcomplex subunit 5, mitochondrial precursor
Vv_10001552	TC53697	fgenesh.VV78X255914.11_4	chr08_13482128_13495529	unknown
Vv_10001553	TC56035	glimmer.VV78X134983.18_3	chr01_6843378_6844805	F5A18.19, F24J13.20: Putative uncharacterized protein F24J13.20
Vv_10001554	TC53486	sim4.VV78X174570.9_1	chr11_10742680_10746147	At5g57280: Protein carboxyl methylase-like
Vv_10001555	TC63150	sim4.VV78X174570.9_1	chr11_10742680_10746147	At5g57280: Protein carboxyl methylase-like
Vv_10001556	TC55406	glimmer.VV78X138844.3_1	chr02_279956_280608	Putative uncharacterized protein
Vv_10001557	TC69985	twinscan.VV78X004675.4_1	chr01_3438468_3438656	ND2, NAD2, AtMg00285/AtMg01320: NADH-ubiquinone oxidoreductase chain 2
Vv_10001558	TC55238	fgenesh.VV78X220202.6_1	chr07_2000894_2004248	At1g06790, F4H5.12: F4H5.12 protein
Vv_10001559	TC55922	fgenesh.VV78X137623.6_1	chr15_15366044_15367639	unknown
Vv_10001560	TC55154	fgenesh.VV78X212581.22_3	chr04_7730106_7736506	At2g32390: Putative glutamate receptor ion channel
Vv_10001561	TC61219	fgenesh.VV78X008531.8_1	chr07_13608071_13616995	CHIP, At3g07370, F21O3.8: E3 ubiquitin-protein ligase CHIP
Vv_10001562	TC64907	fgenesh.VV78X106331.13_2	chr17_4833390_4843089	unknown
Vv_10001563	TC52373	glimmer.VV78X189269.7_3	chr19_6359091_6362762	At3g19860/MPN9.10, At3g19860: Putative uncharacterized protein At3g19860; MPN9.10
Vv_10001566	TC67033	glimmer.VV78X180258.6_1	chr08_944280_964730	At3g26560, MFE16.8: Probable pre-mRNA-splicing factor ATP-dependent RNA helicase
Vv_10001567	TC53538	glimmer.VV78X110897.3_1	chr06_1836891_1841062	SAP5, At3g12630, T2E22.6, T2E22.105: Zinc finger A20 and AN1 domain-containing stress-associated protein 5
Vv_10001568	TC56158	fgenesh.VV78X033990.10_3	chr14_19740108_19760874	Retroelement pol polyprotein-like
Vv_10001569	TC55931	fgenesh.VV78X096934.5_5	chr01_2950126_2952145	unknown
Vv_10001570	TC54440	fgenesh.VV78X155293.3_2	chr18_641788_644187	T30N20_10: Protein phosphatase 2C-like protein
Vv_10001571	TC55358	fgenesh.VV78X110382.6_3	chr17_2854316_2858233	unknown
Vv_10001572	TC62311	fgenesh.VV78X179256.5_1	chr15_9042919_9053347	At1g67325, F1N21_14: RanBP2-type zinc finger protein At1g67325
Vv_10001573	TC58066	fgenesh.VV78X263566.25_2	chr02_6034403_6041435	unknown
Vv_10001574	TC53077	sim4.VV78X187893.3_2	chr08_18533754_18543558	At3g12250: BZip transcription factor TGA6 / AtbZip45
Vv_10001575	TC51801	fgenesh.VV78X063318.7_1	chr06_2093052_2112062	XDH1, At4g34890: Xanthine dehydrogenase 1
Vv_10001576	TC56214	glimmer.VV78X152614.63_3	chr04_2623944_2625467	At2g25830, F17H15.14: UPF0082 protein At2g25830
Vv_10001577	TC67657	fgenesh.VV78X224936.16_2	chr18_9175724_9179669	GBF1, BZIP41, At4g36730, C7A10_630: G-box-binding factor 1
Vv_10001578	TC65200	glimmer.VV78X249052.7_10	chr18_10499454_10507148	At4g24160: Uncharacterized protein At4g24160.2
Vv_10001579	TC55493	sim4.VV78X171993.6_1	chr01_5563404_5565865	XTH29, XTR13, At4g18990, F13C5.160: Probable xyloglucan endotransglucosylase/hydrolase protein 29 precursor
Vv_10001580	TC54831	fgenesh.VV78X203135.19_2	chr13_4800868_4806264	UBC19, At3g20060: Ubiquitin conjugating protein-like
Vv_10001581	TC68128	glimmer.VV78X245261.3_1	chr02_7846537_7851244	unknown
Vv_10001583	TC66424	fgenesh.VV78X275770.19_14	chr07_21267473_21267808	PSK4, At4g37720, F19F18.210: Putative phytosulfokines 4 precursor
Vv_10001584	TC64703	glimmer.VV78X030477.15_2	chr15_10301298_10309253	At2g45070, T14P1.12: Protein transport protein Sec61 subunit beta
Vv_10001585	TC53196	fgenesh.VV78X251477.5_1	chr10_7441225_7442244	unknown
Vv_10001586	TC54826	fgenesh.VV79X001151.7_4	chr18_15242688_15243262	Heat shock protein 18
Vv_10001588	TC53403	fgenesh.VV78X092915.11_3	chr14_670846_675489	At5g27820: Putative uncharacterized protein At5g27820 (Fragment)
Vv_10001589	TC64841	fgenesh.VV78X105028.7_4	chr01_3113570_3125427	ATJ15, ARG1, At1g68370, T2E12.8, B15: Chaperone protein dnaJ 15
Vv_10001590	TC56784	fgenesh.VV78X265007.12_2	chr14_6960308_6983543	AtCDC5: Myb-like DNA binding protein
Vv_10001591	TC65783	glimmer.VV78X182500.88_5	chr16_16078641_16085408	SINAT5, At5g53360, K19E1.16: E3 ubiquitin-protein ligase SINAT5
Vv_10001592	TC56625	fgenesh.VV78X126180.6_3	chr14_22069661_22076605	Genomic DNA, chromosome 3, P1 clone: MGF10
Vv_10001593	TC54480	glimmer.VV78X275366.34_3	chr11_276239_279766	At3g06790, F3E22.7: DAG protein, putative
Vv_10001594	TC55438	fgenesh.VV78X011446.4_3	chr01_3038065_3039140	Putative uncharacterized protein
Vv_10001595	TC55877	fgenesh.VV78X139377.9_3	chr12_2183804_2186705	unknown
Vv_10001597	TC60947	fgenesh.VV78X111272.17_8	chr07_18190596_18193050	unknown
Vv_10001598	TC61891	twinscan.VV78X094515.12_2	chr07_21788511_21789820	At4g14550: IAA14
Vv_10001599	TC58708	fgenesh.VV78X277202.27_8	chr18_4585145_4605864	At2g39930: Putative isoamylase
Vv_10001600	TC54809	glimmer.VV78X029178.12_2	chr01_17898797_17900283	At5g06200, MBL20.8: Putative UPF0497 membrane protein At5g06200
Vv_10001601	TC65015	fgenesh.VV78X100751.9_1	chr10_4352932_4353772	RKS1: Receptor-like protein kinase
Vv_10001602	TC61132	fgenesh.VV78X125273.8_3	chr17_5169663_5172947	HAT5, ATHB-1, At3g01470, F4P13.2: Homeobox-leucine zipper protein HAT5
Vv_10001603	TC62134	glimmer.VV79X003481.2_5	chr08_16969032_16984417	HIS6, At2g36230, F2H17.16: 1-(5-phosphoribosyl)-5-[(5-phosphoribosylamino)methylideneamino] imidazole-4-carboxamide isomerase, chloroplast precursor
Vv_10001604	CA808534	sim4.VV78X101549.10_2	chr14_13975778_13977520	AHP1, ATHP3, At3g21510, MIL23.8: Histidine-containing phosphotransfer protein 1
Vv_10001606	TC60832	glimmer.VV78X173356.4_4	chr18_9788090_9790567	DFRA, DFR, At5g42800, MJB21.18, TT3: Dihydroflavonol-4-reductase
Vv_10001607	TC68186	fgenesh.VV78X154115.3_8	chr14_21475139_21490374	At5g40670, MNF13.23: Cystinosin homolog
Vv_10001608	TC53134	glimmer.VV78X063840.6_1	chr14_1761672_1768057	Non-LTR retroelement reverse transcriptase-like protein
Vv_10001609	TC68441	sim4.VV78X104795.22_1	chr11_1943273_1944004	TIM17, At2g37410, F3G5.20: Mitochondrial import inner membrane translocase subunit Tim17
Vv_10001610	TC65188	fgenesh.VV78X027994.12_1	chr01_18511773_18533742	unknown
Vv_10001611	TC57076	fgenesh.VV78X256435.27_9	chr03_1378705_1381721	MSI1, At5g58230, MCK7.10: WD-40 repeat-containing protein MSI1
Vv_10001613	CB914920	sim4.VV78X197834.6_1	chr15_13421390_13422698	DOF3.7, BBFA, At3g61850, F21F14.20, DAG1: Dof zinc finger protein DOF3.7
Vv_10001614	TC63310	glimmer.VV78X100132.35_2	chr02_288413_295272	unknown
Vv_10001615	TC60939	fgenesh.VV78X193317.8_1	chr06_1176700_1182061	At2g31960: Putative glucan synthase
Vv_10001617	TC67104	glimmer.VV78X016899.6_2	chr18_734263_736744	OPR2, At1g76690, F28O16.6: 12-oxophytodienoate reductase 2
Vv_10001618	TC58665	fgenesh.VV78X173348.8_5	chr14_769206_774829	unknown
Vv_10001619	TC63018	fgenesh.VV78X056160.19_1	chr07_3076638_3111764	Putative uncharacterized protein (Fragment)
Vv_10001620	TC59843	sim4.VV78X252678.5_1	chr13_6390002_6395495	NAC2, At5g04410, T32M21.10: NAC domain-containing protein 78
Vv_10001621	TC63100	glimmer.VV78X265787.14_2	chr10_11803660_11816557	F21C20.110, AT4g20760: Cell-cell signaling protein csgA-like
Vv_10001622	TC63100	glimmer.VV78X265787.14_2	chr10_11803660_11816557	F21C20.110, AT4g20760: Cell-cell signaling protein csgA-like
Vv_10001623	TC53065	glimmer.VV78X158137.20_4	chr17_5909613_5926569	At1g69530: Uncharacterized protein At1g69530.3
Vv_10001624	TC68587	fgenesh.VV78X034838.6_2	chr08_10687221_10688897	unknown
Vv_10001625	TC54367	glimmer.VV78X211082.15_1	chr02_13601070_13612452	unknown
Vv_10001626	TC57757	sim4.VV78X176622.7_2	chr07_1739814_1744311	unknown
Vv_10001627	TC53688	twinscan.VV78X251272.4_2	chr19_7956078_7957604	At4g26900, F10M23.240: Imidazole glycerol phosphate synthase hisHF, chloroplast precursor
Vv_10001628	TC59918	fgenesh.VV78X012423.11_2	chr17_5053569_5061887	Putative uncharacterized protein (Fragment)
Vv_10001629	TC55531	glimmer.VV78X050535.4_8	chr12_4600127_4627994	APSR, At1g62180, F19K23.11, APR2, PRH43: 5'-adenylylsulfate reductase 2, chloroplast precursor
Vv_10001630	BQ796294	glimmer.VV78X064809.25_6	chr10_3482443_3485747	unknown
Vv_10001631	TC52653	fgenesh.VV78X139241.11_2	chr18_7932537_7939530	ABRE, AREB2, At3g19290: Abscisic acid responsive elements-binding factor
Vv_10001632	CN547172	sim4.VV78X245403.1_2	chr11_15495785_15496594	HAC1, PCAT2, At1g79000, YUP8H12R_22, YUP8H12R.38: Histone acetyltransferase HAC1
Vv_10001633	TC69011	sim4.VV78X056289.7_2	chr11_2723705_2724466	T20K18.210, AT4g12860, At4g12860: Putative calmodulin
Vv_10001634	TC58381	sim4.VV78X136610.16_4	chrUn_-9420_-9112	unknown
Vv_10001635	TC60540	fgenesh.VV78X263217.15_1	chr10_2393644_2396778	T23K23.13: Putative trehalose-6-phosphate synthase; 46897-44149
Vv_10001636	BM437660	sim4.VV78X065845.7_2	chr03_7791701_7797846	unknown
Vv_10001638	TC58797	glimmer.VV78X065883.13_1	chr05_10454808_10497935	CKL6, At4g28540: Protein kinase ADK1-like protein
Vv_10001639	TC55755	glimmer.VV78X076070.3_1	chr07_4413886_4415214	At1g60470, F8A5.2: F8A5.2 protein
Vv_10001640	TC70270	glimmer.VV78X078752.40_5	chr02_4291566_4294084	ACR3, At1g76990, F22K20.9: F22K20.9 protein
Vv_10001641	TC54099	glimmer.VV79X001074.5_1	chr11_1039089_1041297	unknown
Vv_10001642	TC65181	glimmer.VV78X131719.5_2	chr15_13460053_13469876	LAC17, At5g60020, MMN10.27: Laccase-17 precursor
Vv_10001643	TC56520	twinscan.VV78X085779.5_2	chr01_462300_464545	F12G12.7: Putative uncharacterized protein F12G12.7
Vv_10001644	TC51903	glimmer.VV78X068245.8_4	chr15_551086_561880	unknown
Vv_10001645	TC65322	glimmer.VV78X255603.7_1	chr08_8841691_8847525	F26K9_30, At3g62600: Putative uncharacterized protein F26K9_30
Vv_10001646	TC62036	fgenesh.VV78X043893.10_1	chr08_18632832_18676835	GLU2, At2g41220, F13H10.23: Ferredoxin-dependent glutamate synthase 2, chloroplast precursor
Vv_10001647	TC55471	fgenesh.VV78X019209.6_1	chr02_5269216_5275457	unknown
Vv_10001648	TC61414	glimmer.VV78X131261.4_1	chr04_10288251_10298029	unknown
Vv_10001649	TC52005	glimmer.VV78X041214.17_2	chr07_10094544_10100956	RPL13AB, At3g24830, K7P8.12: 60S ribosomal protein L13a-2
Vv_10001650	TC53303	fgenesh.VV78X141883.8_1	chr17_12798582_12810300	At2g44710: Putative heterogeneous nuclear ribonucleoprotein
Vv_10001651	TC61459	glimmer.VV78X251477.5_5	chr10_7453743_7456568	XTH4, EXGT-A1, At2g06850, T9F8.4, EXT: Xyloglucan endotransglucosylase/hydrolase protein 4 precursor
Vv_10001652	TC53683	glimmer.VV78X271524.3_4	chr08_11027666_11030081	At2g38560: Putative elongation factor
Vv_10001653	TC63896	glimmer.VV78X015037.17_10	chr12_3197978_3201225	At5g61480: Receptor protein kinase-like protein
Vv_10001654	TC58267	glimmer.VV78X114140.11_1	chr03_4105580_4137345	At2g19940, F6F22.3: Probable N-acetyl-gamma-glutamyl-phosphate reductase, chloroplast precursor
Vv_10001656	TC68791	glimmer.VV78X232459.8_1	chr06_2490162_2517471	NADK1, At3g21070, MSA6.11: NAD(H) kinase 1
Vv_10001657	TC63044	fgenesh.VV78X044576.17_4	chr05_681641_690923	At5g66320, K1L20.10: GATA transcription factor 14
Vv_10001658	TC55725	sim4.VV78X196869.14_2	chr17_7884924_7886779	At2g31280/F16D14.12: Putative uncharacterized protein At2g31280/F16D14.12
Vv_10001659	TC66022	fgenesh.VV78X214652.5_2	chr16_14043678_14046968	unknown
Vv_10001661	TC59428	glimmer.VV78X150626.14_6	chr01_984580_991258	ZIP10, At1g31260, T19E23.6: Probable zinc transporter 10 precursor
Vv_10001662	TC52031	twinscan.VV78X126078.4_2	chr12_6220605_6221995	sgp1, At5g54840: SGP1 monomeric G-protein
Vv_10001663	TC60639	sim4.VV78X229512.20_1	chr03_2660016_2664993	unknown
Vv_10001664	TC55758	fgenesh.VV78X002957.3_1	chr16_956326_964630	At1g15750: Putative uncharacterized protein At1g15750
Vv_10001666	TC59101	fgenesh.VV78X170540.2_1	chr05_1159438_1161072	MJK13.1: Putative ubiquitin-conjugating enzyme, 5' partial (Fragment)
Vv_10001667	TC59202	fgenesh.VV78X251200.5_1	chr06_17421953_17439065	T22K7_10, At3g44330: Putative uncharacterized protein T22K7_10
Vv_10001668	TC51981	glimmer.VV78X074490.40_4	chr07_7726850_7730951	unknown
Vv_10001669	TC58608	fgenesh.VV78X134043.50_1	chr04_16403020_16407559	SCL1, F24J8.8, At1g21450: Scarecrow-like 1
Vv_10001670	TC54511	fgenesh.VV78X045907.13_1	chrUn_-42401_-4762	At5g53170: Cell division protein FtsH protease-like
Vv_10001671	TC65828	fgenesh.VV78X205074.87_2	chr13_1546940_1557207	At4g13780, F18A5.170: Probable methionyl-tRNA synthetase
Vv_10001672	TC60305	glimmer.VV78X204747.13_1	chr02_1124176_1127470	ATL5D, At5g06490, F15M7.2: Putative RING-H2 finger protein ATL5D
Vv_10001673	TC68485	glimmer.VV78X089761.8_3	chr11_15181561_15186854	unknown
Vv_10001674	TC54174	fgenesh.VV78X270005.7_2	chr04_503728_511047	unknown
Vv_10001675	TC54071	fgenesh.VV78X153373.11_2	chr05_4040433_4046160	RH58, At5g19210, T24G5.110: DEAD-box ATP-dependent RNA helicase 58, chloroplast precursor
Vv_10001676	TC55781	fgenesh.VV78X207403.13_1	chr13_1760362_1764271	At2g39290: Putative CDP-diacylglycerol--glycerol-3-phosphate 3-phosphatidyltransferase
Vv_10001677	TC65118	fgenesh.VV78X057535.5_5	chr14_7380017_7403093	Putative uncharacterized protein
Vv_10001678	TC70861	fgenesh.VV78X243223.16_2	chr06_3389337_3409987	SIZ1, At5g60410/At5g60420, MUF9.5, MUF9_70: E3 SUMO-protein ligase SIZ1
Vv_10001679	TC64976	glimmer.VV78X104689.3_3	chrUn_-7494_-1674	At2g24300: Putative calmodulin-binding protein
Vv_10001681	TC52156	glimmer.VV78X246644.14_4	chr12_11902594_11903685	At1g77770, T32E8.10: Putative uncharacterized protein T32E8.10
Vv_10001682	TC55500	glimmer.VV78X047490.29_4	chr13_1226788_1232742	PER68, P68, At5g58400, MCK7.27: Peroxidase 68 precursor
Vv_10001683	TC63932	glimmer.VV78X040591.14_1	chr04_5997761_6003869	At4g31820: Putative uncharacterized protein At4g31820
Vv_10001684	TC55893	glimmer.VV78X170299.13_4	chr02_2637623_2648093	At2g33840: At2g33840/T1B8.14
Vv_10001685	TC54469	fgenesh.VV78X068770.30_2	chr15_11741430_11750238	Subtilisin-like serine protease
Vv_10001686	TC62684	glimmer.VV78X199742.12_1	chr08_11387796_11401125	F20D10.290, AT4g38170: Putative uncharacterized protein F20D10.290
Vv_10001687	TC68415	fgenesh.VV78X254697.10_2	chr10_5598586_5602722	OPT7, At4g10770, T12H20.7: Oligopeptide transporter 7
Vv_10001688	CF609840	glimmer.VV78X112024.9_7	chr01_21706289_21720945	T22N19_70, At5g13420: Transaldolase-like protein
Vv_10001689	TC63334	fgenesh.VV78X203958.2_1	chr07_20101113_20106902	unknown
Vv_10001690	TC53220	sim4.VV78X062697.12_1	chr06_12621809_12625140	unknown
Vv_10001691	TC66143	glimmer.VV78X069566.6_1	chr17_13218882_13219493	At1g73260: Putative trypsin inhibitor
Vv_10001692	TC56358	glimmer.VV78X107939.13_7	chr06_15621952_15630854	MJK13.1: Putative ubiquitin-conjugating enzyme, 5' partial (Fragment)
Vv_10001694	TC52593	fgenesh.VV78X107236.15_1	chr14_481748_490913	SYP41, At5g26980, F2P16.16: Syntaxin-41
Vv_10001695	TC64016	glimmer.VV78X077923.8_4	chr02_2311316_2318430	CAD8, At4g37990: Cinnamyl alcohol dehydrogenase-like protein
Vv_10001696	TC65487	glimmer.VV78X226267.14_2	chr06_3263275_3264009	FLA12, At5g60490, MUF9.12: Fasciclin-like arabinogalactan protein 12 precursor
Vv_10001697	TC55492	glimmer.VV78X229111.13_1	chr19_6061760_6064393	T28P6.8: T28P6.8 protein
Vv_10001698	TC63658	glimmer.VV78X223058.7_4	chr06_5561778_5567717	ABI2, At5g57050, MHM17.19: Protein phosphatase 2C ABI2
Vv_10001699	TC60394	fgenesh.VV78X154850.11_5	chr02_1938714_1940464	At1g64660/F1N19.23, At1g64660: F1N19.23
Vv_10001700	TC69054	fgenesh.VV78X154850.11_5	chr02_1938714_1940464	At1g64660/F1N19.23, At1g64660: F1N19.23
Vv_10001701	TC58863	glimmer.VV78X236086.8_2	chrUn_-29700_-9976	IP5P1, 5P1, At1g34120, F12G12.6: Type I inositol-1,4,5-trisphosphate 5-phosphatase 1
Vv_10001702	TC52345	sim4.VV78X182931.6_2	chr18_5816671_5822494	AT4g15420, dl3755w: UFD1 like protein
Vv_10001703	TC66415	glimmer.VV78X035798.23_1	chr10_9128374_9134465	At2g34590: Putative pyruvate dehydrogenase E1 beta subunit
Vv_10001704	TC55489	twinscan.VV78X127711.9_31	chr14_-171095_-168167	Pra-1: Aspartic proteinase (Fragment)
Vv_10001705	TC54757	fgenesh.VV78X065020.13_1	chr11_1141363_1142171	unknown
Vv_10001706	TC54770	sim4.VV78X257226.11_2	chr11_7586852_7587022	unknown
Vv_10001707	TC53901	fgenesh.VV78X124184.30_1	chr05_11791699_11793810	At5g18240: Transfactor-like protein
Vv_10001708	TC69423	fgenesh.VV78X053495.7_1	chr17_2944054_2946151	AT4g30330: Small nuclear ribonucleoprotein homolog
Vv_10001709	TC61892	twinscan.VV78X269040.8_1	chr07_4427175_4427936	At1g09330: Putative uncharacterized protein At1g09330
Vv_10001710	TC61910	glimmer.VV78X017075.4_2	chrUn_-2320_-821	unknown
Vv_10001711	TC61085	fgenesh.VV78X086380.6_1	chr04_18669693_18683396	unknown
Vv_10001712	TC58643	fgenesh.VV78X086380.6_1	chr04_18669693_18683396	unknown
Vv_10001713	TC58118	glimmer.VV78X108795.10_2	chr03_5712988_5729983	unknown
Vv_10001714	TC63686	fgenesh.VV78X241223.4_3	chr02_8374953_8376742	F5D14.31: F5D14.31 protein
Vv_10001715	TC58817	fgenesh.VV78X240918.6_2	chr06_7630609_7638500	At2g40520/T2P4.13: Putative uncharacterized protein At2g40520/T2P4.13
Vv_10001717	TC52625	fgenesh.VV78X187059.4_2	chr18_24782115_24784139	At1g04740: Putative vesicle-associated membrane protein, synaptobrevin 7B
Vv_10001719	TC56639	fgenesh.VV78X051967.5_1	chr10_3544281_3556857	SCAMP2, SC2, At1g03550, F21B7.17: Secretory carrier-associated membrane protein 2
Vv_10001720	TC53020	fgenesh.VV78X141303.11_3	chr02_629077_633732	unknown
Vv_10001721	TC67137	glimmer.VV78X099670.8_16	chr08_21046220_21050880	Putative uncharacterized protein (Fragment)
Vv_10001722	TC55144	fgenesh.VV78X225787.14_2	chr14_22671587_22693720	At3g01460, T13O15.10: T13O15.10 protein
Vv_10001723	TC52540	glimmer.VV78X048623.11_5	chr02_3328956_3329604	unknown
Vv_10001725	TC68161	glimmer.VV78X066558.24_6	chr08_18218453_18228439	unknown
Vv_10001726	TC63963	glimmer.VV78X085330.6_2	chr02_812217_813289	AGP20, At3g61640, F15G16.30: Arabinogalactan peptide 20 precursor
Vv_10001728	TC54665	glimmer.VV78X143884.17_4	chr17_5515632_5519314	T23J7.140, At3g47810: Putative uncharacterized protein T23J7.140
Vv_10001729	TC64812	sim4.VV78X029948.25_16	chr14_20052042_20053341	unknown
Vv_10001730	TC53100	fgenesh.VV78X264513.5_1	chr13_17108684_17123214	unknown
Vv_10001731	TC59167	fgenesh.VV78X182450.13_3	chr01_8345784_8372835	Polyprotein
Vv_10001732	TC59451	fgenesh.VV78X049369.6_4	chr18_8592925_8598309	C7A10.160, AT4g37200, hcf164, At4g37200: Thiol-disulfide interchange like protein
Vv_10001733	TC58671	sim4.VV78X108537.22_2	chr18_13064176_13068067	Putative ABC transporter
Vv_10001734	TC68142	fgenesh.VV78X106398.12_1	chr09_3159184_3174836	T21F11.26: Putative N-terminal acetyltransferase; 84330-89402
Vv_10001735	CB036188	fgenesh.VV78X206021.5_1	chr17_2332692_2338635	At2g04040: Putative uncharacterized protein At2g04040
Vv_10001736	TC55553	sim4.VV79X000215.2_1	chr01_20652998_20653138	unknown
Vv_10001737	TC67693	glimmer.VV78X113418.8_2	chr17_7771371_7793115	T17F15.80, At3g48050: Putative uncharacterized protein T17F15.80
Vv_10001739	TC54840	sim4.VV78X209205.26_2	chr13_20427504_20427671	unknown
Vv_10001741	TC51998	glimmer.VV78X139267.12_3	chr04_15424735_15426954	unknown
Vv_10001742	TC59657	glimmer.VV78X138588.7_2	chr06_14839321_14841025	FRA8, At2g28110: Putative uncharacterized protein At2g28110
Vv_10001743	TC59482	fgenesh.VV78X232223.8_2	chr02_1749555_1751803	At5g42000: Arabidopsis thaliana genomic DNA, chromosome 5, P1 clone:MJC20
Vv_10001744	TC59352	glimmer.VV78X149461.45_2	chr06_216624_231477	At3g13470: GloEL protein; chaperonin, 60 kDa
Vv_10001746	TC62968	fgenesh.VV78X275204.17_8	chr03_761455_765927	At2g21190: Putative ER lumen protein retaining receptor
Vv_10001747	CD715912	glimmer.VV78X155704.12_8	chr16_15593861_15594624	HSP21, At4g27670, T29A15.160: Small heat shock protein, chloroplast precursor
Vv_10001748	TC52081	fgenesh.VV78X169156.11_2	chr09_11188275_11192804	unknown
Vv_10001749	TC67449	twinscan.VV78X269710.9_1	chr03_4719386_4721228	NIR1, NIR, At2g15620, F9O13.17: Ferredoxin--nitrite reductase, chloroplast precursor
Vv_10001750	TC64085	fgenesh.VV78X192360.15_5	chr18_436073_436951	AHL22, At2g45430: Putative AT-hook DNA-binding protein
Vv_10001751	TC63617	fgenesh.VV78X255145.3_2	chr15_14826232_14828832	At5g57330: Apospory-associated protein C
Vv_10001752	TC52327	sim4.VV78X039056.13_1	chr12_2008080_2012323	RPL11A, RPL16A, At2g42740, F7D19.26: 60S ribosomal protein L11-1
Vv_10001753	TC69626	twinscan.VV78X175780.3_1	chr13_2085661_2087342	At2g39420: Putative phospholipase
Vv_10001754	TC55514	fgenesh.VV78X069264.12_3	chr05_1532017_1535479	At5g29771, At5g30510: Putative uncharacterized protein
Vv_10001756	TC57173	sim4.VV78X156664.11_1	chr01_19058300_19058434	unknown
Vv_10001757	TC64112	fgenesh.VV78X109895.7_1	chr19_21028397_21042654	At1g79380, T8K14.20: T8K14.20 protein
Vv_10001758	TC59711	fgenesh.VV78X109895.7_1	chr19_21028397_21042654	At1g79380, T8K14.20: T8K14.20 protein
Vv_10001759	TC68051	fgenesh.VV78X095695.21_4	chr18_3213470_3217463	At1g37130: Nitrate reductase
Vv_10001762	TC58542	glimmer.VV78X168936.5_3	chr11_4024905_4034438	At4g32060, F10N7.140, AT4g32060: Putative uncharacterized protein F10N7.140
Vv_10001764	TC51947	fgenesh.VV79X006335.4_1	chr17_4887134_4894446	GLP1, GLP4, At1g18970, F14D16.12, F14D16_7: Germin-like protein subfamily T member 1 precursor
Vv_10001765	CF207438	glimmer.VV78X002492.14_2	chr06_6357168_6360032	AT4g27270: Putative uncharacterized protein AT4g27270
Vv_10001766	TC63504	sim4.VV78X272673.9_2	chr14_21332449_21337507	At5g27450, F21A20.160: Mevalonate kinase
Vv_10001767	CD719665	glimmer.VV78X242118.10_1	chr12_10665287_10666696	UTP-glucose glucosyltransferase
Vv_10001768	TC61388	sim4.VV78X040169.6_2	chr08_20869469_20869771	unknown
Vv_10001769	TC62334	sim4.VV78X235613.15_1	chr16_12280931_12282696	unknown
Vv_10001770	TC61971	glimmer.VV78X064873.11_3	chr01_19654129_19663896	RPL36AA, At3g23390, MLM24.22, RPL36AB, At4g14320, dl3200c, FCAALL.124: 60S ribosomal protein L36a
Vv_10001771	TC52505	sim4.VV78X016811.4_3	chr05_1810176_1811686	unknown
Vv_10001772	TC63675	glimmer.VV78X163338.7_2	chr02_4472037_4478503	GAE4, UGlcAE1, At2g45310, F4L23: UDP-glucuronate 4-epimerase 4
Vv_10001773	TC57894	fgenesh.VV78X038090.14_6	chr07_2382559_2384284	BSL1, At4g03080, T4I9.4: Serine/threonine-protein phosphatase BSL1
Vv_10001774	TC65231	glimmer.VV78X215150.12_4	chr19_11231122_11245231	At2g37220, F3G5.1: Putative ribonucleoprotein At2g37220, chloroplast precursor
Vv_10001775	TC59898	fgenesh.VV78X007616.6_1	chr19_8294326_8295000	ERF7, ERF-7, At3g20310, MQC12.5, ERF083: Ethylene-responsive transcription factor 7
Vv_10001776	CF211779	glimmer.VV78X148685.6_1	chr16_13261321_13266087	unknown
Vv_10001777	TC60713	glimmer.VV78X091789.6_2	chr15_12457145_12463636	At4g00720: Shaggy related protein kinase theta
Vv_10001778	TC58219	fgenesh.VV78X063310.11_1	chr19_556049_568902	unknown
Vv_10001779	TC62406	glimmer.VV78X222065.34_2	chrUn_-171704_-169321	RPSaB, At3g04770, F7O18.26: 40S ribosomal protein Sa-2
Vv_10001780	TC59682	glimmer.VV78X254548.9_1	chr09_2517921_2521558	At1g12550: T12C24.9
Vv_10001781	TC54298	glimmer.VV78X193786.3_108	chr07_20661029_20661511	F28K20.4: F28K20.4 protein
Vv_10001782	TC58607	glimmer.VV78X180215.12_8	chr19_13352412_13358670	At5g07360: Putative amidase
Vv_10001783	TC61094	glimmer.VV78X259743.14_1	chr03_4403075_4405608	T8P19.200, At3g48690: Putative uncharacterized protein T8P19.200
Vv_10001785	TC56587	twinscan.VV78X207017.2_1	chr02_14546269_14548080	NIT3, At3g44320, T10D17_110: Nitrilase 3
Vv_10001786	TC60864	fgenesh.VV78X114579.13_2	chr19_3147102_3150097	F11P17.17: F11P17.17 protein
Vv_10001787	TC58024	glimmer.VV78X078840.15_12	chr18_2069961_2071642	unknown
Vv_10001788	TC52433	glimmer.VV78X132092.4_2	chr05_6288532_6291682	At3g23150: Thylene receptor like protein
Vv_10001789	TC70541	fgenesh.VV78X060485.6_3	chr01_4087654_4089297	At1g56300: DnaJ protein, putative
Vv_10001790	TC54448	glimmer.VV78X104740.5_2	chr08_19754099_19759140	SINAT5, At5g53360, K19E1.16: E3 ubiquitin-protein ligase SINAT5
Vv_10001792	TC60487	fgenesh.VV78X040508.9_1	chr12_5733159_5736512	At1g03520: F21B7.14
Vv_10001793	TC51753	glimmer.VV78X064852.8_1	chr07_7185374_7190721	SAP3, At2g27580, F15K20.32: Zinc finger A20 and AN1 domain-containing stress-associated protein 3
Vv_10001794	CB922984	fgenesh.VV78X004565.11_4	chr14_21146232_21154301	F4P13.33, F28J7.11: F28J7.11 protein
Vv_10001795	TC57219	fgenesh.VV78X058436.7_1	chr03_2314711_2331585	unknown
Vv_10001796	TC52087	glimmer.VV78X251266.12_2	chr02_6082828_6095029	At5g47180: VAMP
Vv_10001797	TC66081	sim4.VV78X244402.10_1	chrUn_-5802_-1234	unknown
Vv_10001798	TC68545	fgenesh.VV78X048623.11_2	chr02_3319055_3322398	At1g63180/F16M19_8, At1g63180: Uridine diphosphate glucose epimerase, putative
Vv_10001799	TC57040	glimmer.VV78X034089.46_14	chr07_1713383_1719496	MLP3.4, At3g07590: Putative small nuclear ribonucleoprotein
Vv_10001800	TC57069	sim4.VV78X157624.5_1	chr13_16215160_16217914	unknown
Vv_10001801	TC59266	sim4.VV78X262413.76_2	chr07_19067917_19073778	At2g21190: Putative ER lumen protein retaining receptor
Vv_10001802	TC53875	fgenesh.VV78X039479.3_2	chr18_22923793_22930162	unknown
Vv_10001803	TC51940	glimmer.VV78X105449.3_2	chrUn_-4866_-533	unknown
Vv_10001804	TC52882	sim4.VV78X003090.4_1	chr18_12216099_12218780	ADH1, ADH, At1g77120, F22K20.19: Alcohol dehydrogenase class-P
Vv_10001805	TC71077	fgenesh.VV78X180590.3_2	chr05_5151380_5160764	MEKK1, At4g08500, T15F16.5: Mitogen-activated protein kinase kinase kinase 1
Vv_10001806	TC55267	glimmer.VV78X104105.11_1	chr05_3420227_3420601	unknown
Vv_10001807	TC67543	twinscan.VV78X227584.12_5	chr02_18090994_18093201	CYP707A1, At4g19230, T18B16.200: Abscisic acid 8'-hydroxylase 1
Vv_10001809	TC52931	fgenesh.VV78X252817.8_5	chr08_14072726_14075544	SPO11, At3g13170: Putative topoisomerase VIA
Vv_10001810	TC62492	glimmer.VV78X217308.4_1	chr09_5127655_5138527	At3g13530: MAP3K epsilon protein kinase
Vv_10001811	TC60868	glimmer.VV78X206189.13_5	chr05_959518_961236	T12C14_120, At3g62420: BZIP transcription factor-like protein
Vv_10001812	TC61493	fgenesh.VV78X135960.5_1	chr07_15894595_15900793	At3g55260: Beta-N-acetylhexosaminidase-like protein
Vv_10001813	TC57185	fgenesh.VV78X035401.35_2	chr12_13302086_13302992	unknown
Vv_10001815	TC56150	glimmer.VV78X196978.33_5	chr08_17335373_17337186	Putative uncharacterized protein
Vv_10001816	TC58458	sim4.VV78X077994.18_5	chr02_2456885_2459387	NIP5-1, NLM6, At4g10380, F24G24.180: Probable aquaporin NIP5-1
Vv_10001817	TC62007	fgenesh.VV78X150633.19_3	chr05_17807126_17821480	ApS2: Putative glucose-1-phosphate adenylyltransferase small subunit precursor
Vv_10001818	TC52953	glimmer.VV78X030347.22_1	chr02_16482352_16489497	Alpha glucosidase-like protein
Vv_10001820	TC53304	glimmer.VV78X058024.12_2	chr13_2982037_2983281	T22E16.180, At3g55520: Putative uncharacterized protein T22E16.180
Vv_10001821	TC57923	sim4.VV78X231611.5_5	chr10_488513_490068	unknown
Vv_10001822	TC62722	fgenesh.VV78X232848.3_3	chr01_5285456_5288704	At2g01770: Putative membrane protein
Vv_10001823	TC60108	glimmer.VV78X096865.8_2	chr12_7327420_7330572	At3g16400, T02O04.11, MDC8.2: Myrosinase-binding protein-like At3g16400
Vv_10001824	TC56153	fgenesh.VV78X139062.17_2	chr02_8627453_8634689	AT4g17830: N-acetylornithine deacetylase-like protein, (Fragment)
Vv_10001825	TC60934	glimmer.VV78X073445.2_1	chr18_23868307_23869567	AT4g10100, At4g10100/F28M11_20, cnx7, At4g10100, F28M11.20: Putative uncharacterized protein F28M11.20
Vv_10001826	TC67069	fgenesh.VV78X052992.4_1	chr01_18493844_18506081	F25A4.3: F25A4.3
Vv_10001827	TC63966	glimmer.VV78X207550.11_5	chr10_6523905_6524489	unknown
Vv_10001829	TC60921	sim4.VV78X033963.7_1	chr19_8526546_8527400	unknown
Vv_10001830	TC63871	glimmer.VV78X253795.7_1	chr11_15659539_15664454	unknown
Vv_10001831	TC65660	glimmer.VV78X187962.13_3	chr04_9858009_9868767	F22M8.5: F22M8.5 protein
Vv_10001832	TC54213	fgenesh.VV78X103044.3_1	chr10_8993492_9030461	Cullin
Vv_10001833	TC55251	sim4.VV78X270786.29_2	chr13_3956398_3968017	folt1: Folate transporter precursor
Vv_10001834	TC57244	glimmer.VV78X050535.4_8	chr12_4600127_4627994	APSR, At1g62180, F19K23.11, APR2, PRH43: 5'-adenylylsulfate reductase 2, chloroplast precursor
Vv_10001835	TC66858	fgenesh.VV78X171653.20_9	chr04_5594914_5610267	unknown
Vv_10001836	TC66616	fgenesh.VV78X166085.5_2	chr16_977304_986819	unknown
Vv_10001837	TC52995	glimmer.VV78X174412.6_1	chr19_20245102_20268158	MST2: 3-mercaptopyruvate sulfurtransferase precursor (Fragment)
Vv_10001838	TC60093	sim4.VV78X015264.6_1	chr02_3641098_3645560	T12C24.17
Vv_10001839	TC63497	glimmer.VV78X031330.8_1	chr19_1558396_1565960	CAX3, At3g51860, ATEM1.11: Vacuolar cation/proton exchanger 3
Vv_10001840	TC70666	glimmer.VV78X172227.20_2	chr09_272399_276070	At3g13885: Putative uncharacterized protein At3g13885
Vv_10001841	TC63386	glimmer.VV78X067066.12_2	chr07_2627459_2635725	unknown
Vv_10001842	TC60707	fgenesh.VV78X268991.5_1	chr19_16615857_16630386	At1g17220, F20D23.8: Translation initiation factor IF-2, chloroplast precursor
Vv_10001843	TC52742	fgenesh.VV78X171024.9_3	chr07_23598326_23603145	At2g31080: Putative non-LTR retroelement reverse transcriptase
Vv_10001844	TC52366	fgenesh.VV78X219712.21_2	chr03_4285517_4289372	unknown
Vv_10001845	TC53328	fgenesh.VV78X004565.11_2	chr14_21131612_21133925	unknown
Vv_10001846	TC56876	sim4.VV78X276804.7_1	chr18_3614570_3614686	unknown
Vv_10001847	TC66833	fgenesh.VV78X194258.17_2	chr03_1559897_1564717	unknown
Vv_10001848	TC55274	sim4.VV78X133995.8_3	chr13_3594056_3596369	Ribosomal protein L7Ae-like
Vv_10001850	TC66576	fgenesh.VV78X129887.25_2	chr10_1078996_1082994	At5g46070: Similarity to guanylate binding protein
Vv_10001851	TC65248	fgenesh.VV78X004619.4_3	chr09_4206680_4222283	At2g05200: Putative non-LTR retroelement reverse transcriptase
Vv_10001852	TC62561	fgenesh.VV78X247803.11_4	chr08_18364336_18381428	At5g03430: Putative uncharacterized protein At5g03430
Vv_10001853	TC57123	fgenesh.VV78X065047.8_4	chr02_7528996_7547591	LON, At5g47040, MQD22.18: Lon protease homolog 1, mitochondrial precursor
Vv_10001854	TC61031	sim4.VV78X150090.8_7	chr13_22822379_22830222	MAA21_140: Putative uncharacterized protein MAA21_140
Vv_10001855	TC60428	fgenesh.VV78X011041.4_1	chr17_8529268_8542088	At2g17700: Putative uncharacterized protein At2g17700
Vv_10001856	TC70659	glimmer.VV78X253703.7_8	chr18_6008999_6010798	At5g57610: Similarity to protein kinase
Vv_10001857	TC54386	fgenesh.VV78X151904.13_2	chr03_12772484_12788229	At2g45230: Putative non-LTR retroelement reverse transcriptase
Vv_10001858	TC56807	fgenesh.VV78X196130.39_7	chr18_22941519_22962117	At2g45230: Putative non-LTR retroelement reverse transcriptase
Vv_10001859	TC56996	glimmer.VV78X125253.16_9	chr18_9589903_9594705	At4g14360: Putative ankyrin protein
Vv_10001861	TC58748	fgenesh.VV78X240918.6_3	chr06_7643344_7646801	MAP kinase
Vv_10001862	TC69729	fgenesh.VV78X029721.10_3	chr17_13343124_13349203	unknown
Vv_10001863	TC56188	glimmer.VV78X072657.18_7	chr11_2039432_2047054	At3g43240: At3g43240
Vv_10001864	CF209882	fgenesh.VV78X097731.2_1	chr18_685937_695713	At1g20760: Putative uncharacterized protein At1g20760
Vv_10001865	TC65184	fgenesh.VV78X041585.12_1	chr19_14829929_14832107	BHLH, MYC2, At1g32640, F6N18.4, RAP1, RD22BP1: Transcription factor AtMYC2
Vv_10001866	TC63954	glimmer.VV78X263527.7_1	chr08_733453_744300	T22D6_80: Putative uncharacterized protein T22D6_80
Vv_10001867	TC55220	sim4.VV78X052214.5_1	chr04_3370176_3370463	Retroelement pol polyprotein-like
Vv_10001868	TC59744	fgenesh.VV78X241229.5_1	chr18_2946400_2962390	At1g77680: Putative 3'-5' exoribonuclease
Vv_10001869	TC69747	fgenesh.VV78X145273.45_1	chr11_3402320_3407773	A_IG005I10.8, AT4g00330, F5I10.8: A_IG005I10.8 protein
Vv_10001870	TC57149	sim4.VV78X059215.8_2	chr11_2688141_2689089	unknown
Vv_10001871	TC63908	fgenesh.VV78X032190.5_1	chr14_18509763_18517586	unknown
Vv_10001872	TC57877	glimmer.VV79X001996.11_4	chr04_15910640_15912428	BZR2, BES1, At1g19350, F18O14_4, BIS1: Protein BRASSINAZOLE-RESISTANT 2
Vv_10001873	TC55520	fgenesh.VV78X193097.8_1	chr19_20956473_20963204	T21B14.24: Retroelement pol polyprotein
Vv_10001874	TC60366	glimmer.VV78X181027.4_1	chr01_4898901_4912435	CRRSP56, At5g43980, MRH10.9: Cysteine-rich repeat secretory protein 56 precursor
Vv_10001875	TC65798	fgenesh.VV78X191569.25_5	chr08_20362064_20373695	At5g18230: Putative uncharacterized protein At5g18230
Vv_10001876	TC69979	fgenesh.VV78X105152.7_3	chr06_6543267_6551642	CAX3, At3g51860, ATEM1.11: Vacuolar cation/proton exchanger 3
Vv_10001877	CD011782	glimmer.VV78X022493.46_2	chr12_5616921_5620749	At5g27930: Protein phosphatase 2C like protein
Vv_10001878	TC53861	glimmer.VV78X149319.43_1	chr09_3665414_3668593	unknown
Vv_10001879	TC66723	fgenesh.VV78X157643.6_3	chr01_7275497_7283492	F28C11.1 (Fragment)
Vv_10001880	TC64282	fgenesh.VV78X077986.6_1	chr15_13888862_13890824	WRKY30, At5g24110, MLE8.3, MZF18.18: Probable WRKY transcription factor 30
Vv_10001881	TC53512	sim4.VV78X138189.7_2	chr06_5825965_5829141	At5g44640: Beta-glucosidase
Vv_10001882	TC57306	fgenesh.VV78X235017.4_3	chr02_563947_580478	F22C12.9
Vv_10001883	TC54144	glimmer.VV78X263642.9_6	chr05_10413213_10414849	unknown
Vv_10001884	CD005003	glimmer.VV78X241065.4_4	chr07_7589550_7594051	unknown
Vv_10001885	TC54427	glimmer.VV78X023618.5_1	chr14_22845529_22852183	At5g40190: Arabidopsis thaliana genomic DNA, chromosome 5, P1 clone:MSN9
Vv_10001886	CF213665	fgenesh.VV78X235215.18_6	chr17_408981_416638	F8L10.9, At1g53050: F8L10.9 protein
Vv_10001887	TC60329	fgenesh.VV78X199997.12_1	chr18_451847_463598	F14G6.7, At1g76470: Putative cinnamoyl-CoA reductase; 27707-26257
Vv_10001888	TC53627	glimmer.VV78X094412.8_2	chr01_19671546_19676138	RPL30B, At1g77940, F28K19.15: 60S ribosomal protein L30-2
Vv_10001889	TC67135	glimmer.VV78X130070.8_1	chr08_18311362_18314318	CDC25, At5g03455, F12E4_220: Dual specificity phosphatase Cdc25
Vv_10001891	TC56501	fgenesh.VV78X276952.7_2	chr07_22983645_22988922	BRL1, At1g55610, F20N2.4: Serine/threonine-protein kinase BRI1-like 1 precursor
Vv_10001892	TC52400	glimmer.VV78X095695.21_8	chr18_3228153_3231421	At1g66400, T27F4.15: Calmodulin-related protein; 72976-72503
Vv_10001893	TC61497	glimmer.VV78X277071.10_1	chr05_16631751_16636050	VirE2-interacting protein VIP1
Vv_10001894	TC53084	glimmer.VV78X060391.9_2	chr11_235775_236630	Putative uncharacterized protein
Vv_10001895	TC62658	glimmer.VV78X023289.4_1	chr01_4581372_4589597	At1g48620
Vv_10001897	TC53233	twinscan.VV78X217648.8_5	chr05_17206060_17206434	unknown
Vv_10001898	TC66869	glimmer.VV79X000912.4_7	chr17_8937472_8944511	MAP kinase
Vv_10001900	TC70779	fgenesh.VV79X000450.8_3	chr14_-458267_-451969	YKT61, At5g58060, K21L19.5, K21L19_40: VAMP-like protein YKT61
Vv_10001901	TC67846	fgenesh.VV78X272112.9_1	chr08_4462360_4465131	FLA17, At5g06390, MHF15.9: Fasciclin-like arabinogalactan protein 17 precursor
Vv_10001902	TC53823	glimmer.VV78X063326.16_1	chr05_12250299_12253256	F4H5.19: F4H5.19 protein
Vv_10001904	TC53052	fgenesh.VV78X100652.6_5	chr10_885079_893541	At5g44280: Similarity to unknown protein
Vv_10001905	TC64828	glimmer.VV79X002193.4_5	chr08_13447025_13460625	F11F8_29, At3g09700/F11F8_29, At3g09700: Putative uncharacterized protein F11F8_29
Vv_10001906	TC55355	glimmer.VV78X066690.7_3	chr09_1823891_1841476	RPS15AE, At4g29430, F17A13.250: 40S ribosomal protein S15a-5
Vv_10001907	TC66156	glimmer.VV78X013150.8_1	chr12_6200721_6204052	unknown
Vv_10001908	TC63328	glimmer.VV78X146624.6_2	chr07_7105161_7109396	RNA-binding protein-like
Vv_10001909	CB910413	glimmer.VV78X115592.7_1	chrUn_-30729_-29182	F18K10.15, At3g10570, F13M14.15: Putative cytochrome P450; 45201-43660
Vv_10001910	TC55920	sim4.VV78X194400.5_2	chr08_13282460_13285709	At2g37150: Putative uncharacterized protein At2g37150
Vv_10001911	TC60081	glimmer.VV78X100064.43_6	chr11_2102065_2103873	At1g77180: Putative uncharacterized protein At1g77180
Vv_10001912	TC66163	fgenesh.VV78X231611.5_2	chr10_466761_478896	At4g04955: Putative uncharacterized protein AT4g04955
Vv_10001913	TC52828	sim4.VV78X048799.9_1	chr05_17237100_17241534	unknown
Vv_10001914	TC59341	sim4.VV78X220837.13_2	chr12_1536798_1536989	unknown
Vv_10001915	TC60080	fgenesh.VV78X046426.8_2	chr14_15974822_15980573	At5g38510: Genomic DNA, chromosome 5, P1 clone:MBB18
Vv_10001916	TC60998	fgenesh.VV78X051089.21_12	chr05_3976737_3982792	unknown
Vv_10001917	TC61212	fgenesh.VV78X228761.5_7	chr18_6487705_6490595	SQP2, At5g24140, MLE8.6: Squalene monooxygenase 2
Vv_10001918	TC60144	fgenesh.VV78X231048.8_1	chr18_2791522_2797448	At1g21870: T26F17.9
Vv_10001921	TC60709	fgenesh.VV78X056779.6_1	chr10_3502424_3529388	SRF3, At4g03390, F4C21.35: Protein STRUBBELIG-RECEPTOR FAMILY 3 precursor
Vv_10001922	TC59628	fgenesh.VV79X007393.2_1	chr07_10279499_10291048	LUG, At4g32551, L23H3.30: Transcriptional corepressor LEUNIG
Vv_10001923	TC70810	fgenesh.VV78X098352.15_1	chr05_14680403_14683256	PME2, At1g53830, T18A20.6: Pectinesterase-2 precursor
Vv_10001924	TC61290	fgenesh.VV78X173164.7_2	chr15_1290869_1300899	At2g07650: Putative non-LTR retrolelement reverse transcriptase
Vv_10001925	BQ794526	glimmer.VV78X271510.6_4	chr01_21005523_21009911	Receptor protein kinase-like protein
Vv_10001926	TC60654	twinscan.VV78X004675.4_1	chr01_3438468_3438656	ND2, NAD2, AtMg00285/AtMg01320: NADH-ubiquinone oxidoreductase chain 2
Vv_10001927	TC62446	fgenesh.VV78X156046.21_4	chr15_11411478_11428643	F20D10.320, AT4g38200: Guanine nucleotide-exchange protein-like"
Vv_10001928	TC53373	glimmer.VV78X155207.4_1	chr12_15004616_15012391	At5g49950: Similarity to alpha/beta hydrolase
Vv_10001929	TC56113	glimmer.VV78X139650.8_1	chr13_13121526_13134676	At3g22220: Transposase-like protein
Vv_10001930	BM436427	glimmer.VV78X203912.6_2	chr03_1755810_1783611	At2g17700: Putative uncharacterized protein At2g17700
Vv_10001931	TC60957	glimmer.VV78X015970.7_2	chr07_1418567_1420212	unknown
Vv_10001932	TC59389	glimmer.VV78X277127.6_1	chr10_2339045_2340771	Guanine nucleotide regulatory protein, putative
Vv_10001933	TC55170	sim4.VV78X024021.4_1	chr10_15331080_15331331	unknown
Vv_10001934	TC60730	fgenesh.VV79X000787.1_1	chr14_258713_259639	AT4g26480, At4g26480, M3E9.90: Putative uncharacterized protein M3E9.90
Vv_10001936	TC53348	glimmer.VV78X089529.32_10	chr13_5865604_5866413	unknown
Vv_10001937	TC52230	sim4.VV78X265771.6_2	chr18_2570129_2571013	At2g36670: Putative protease
Vv_10001939	TC58760	fgenesh.VV78X051785.6_1	chr02_4841665_4844728	unknown
Vv_10001940	TC53883	glimmer.VV78X082185.8_1	chrUn_-16695_-9197	SRP-54A, SRP-54, At1g15310, F9L1.25: Signal recognition particle 54 kDa protein 1
Vv_10001941	TC61809	fgenesh.VV78X166683.3_1	chr02_7747332_7752898	PRS1, At2g35390, T32F12.23: Ribose-phosphate pyrophosphokinase 1
Vv_10001942	TC53278	fgenesh.VV78X211450.18_2	chr11_542430_554361	Putative uncharacterized protein
Vv_10001945	TC55608	fgenesh.VV78X155167.6_3	chr18_1273617_1279033	At5g20890: AT5g20890/F22D1_60
Vv_10001947	TC59780	glimmer.VV78X228358.5_5	chr04_20928093_20944304	At3g59820, F24G16.90: Putative uncharacterized protein F24G16.90
Vv_10001948	TC53095	glimmer.VV78X150337.6_2	chr18_1681227_1682909	unknown
Vv_10001950	CB341568	glimmer.VV78X095427.3_1	chr09_3680898_3686744	T7M13.8: Putative alpha/beta hydrolase
Vv_10001951	TC70346	fgenesh.VV78X101483.19_8	chr06_13901013_13907987	unknown
Vv_10001953	TC62948	twinscan.VV78X127711.9_33	chr14_-161349_-158283	Pra-1: Aspartic proteinase (Fragment)
Vv_10001954	TC55488	fgenesh.VV78X099779.5_1	chr06_8715711_8719037	BLH6, At4g34610, T4L20.190: BEL1-like homeodomain protein 6
Vv_10001955	TC62044	glimmer.VV78X166878.4_4	chr16_15842783_15857462	At1g76940
Vv_10001958	TC62123	fgenesh.VV78X084219.5_2	chr01_12185405_12186106	At3g13430: Arabidopsis thaliana genomic DNA, chromosome 3, P1 clone: MRP15
Vv_10001959	TC60786	glimmer.VV78X111726.11_10	chr04_1135713_1139532	ABI2, At5g57050, MHM17.19: Protein phosphatase 2C ABI2
Vv_10001960	TC55062	glimmer.VV78X098781.4_4	chr07_17021336_17025314	unknown
Vv_10001961	TC52168	fgenesh.VV78X063332.28_1	chr11_1562503_1563188	unknown
Vv_10001962	TC52483	glimmer.VV78X259726.2_1	chr08_17821184_17822493	UPL7, At3g53090, T4D2.20: E3 ubiquitin-protein ligase UPL7
Vv_10001963	TC61479	fgenesh.VV78X239782.46_4	chr08_15401452_15408241	APK1B, At2g28930, T9I4.1: Protein kinase APK1B, chloroplast precursor
Vv_10001964	TC60840	glimmer.VV78X075640.7_2	chr02_13406225_13407792	At1g32100, F3C3.10: Pinoresinol-lariciresinol reductase, putative
Vv_10001965	TC53487	glimmer.VV78X108954.4_2	chr05_8125820_8137151	At3g24170, MUJ8.7: Glutathione reductase, cytosolic
Vv_10001966	TC63381	fgenesh.VV78X220407.12_10	chr19_19585115_19592803	unknown
Vv_10001967	TC59847	sim4.VV78X263213.7_2	chr11_12588279_12589472	unknown
Vv_10001968	TC62558	fgenesh.VV78X017344.16_1	chrUn_-24226_-14894	SYP121, SYR1, At3g11820, F26K24.11: Syntaxin-121
Vv_10001969	TC59565	glimmer.VV78X157683.7_1	chr07_13648231_13650605	At5g42340: Arm repeat containing protein
Vv_10001970	TC55433	glimmer.VV78X273045.11_8	chr17_12521375_12525936	Lysophospholipase-like protein
Vv_10001971	TC57723	fgenesh.VV78X275378.16_1	chr10_6539767_6544609	DER2.2, At4g04860, T4B21.2: Derlin-2.2
Vv_10001972	TC56716	twinscan.VV78X268337.4_1	chrUn_-1256_-4	AT4g35860, At4g35860: ATGB2
Vv_10001973	CN548383	fgenesh.VV78X124985.17_4	chr13_1299913_1301118	unknown
Vv_10001975	TC60263	glimmer.VV78X247965.7_5	chr05_5922907_5931992	unknown
Vv_10001976	TC59221	fgenesh.VV78X089419.5_1	chr13_5672141_5676007	VPS33, At3g54860, F28P10.160: Vacuolar protein sorting-associated protein 33 homolog
Vv_10001977	TC53390	fgenesh.VV78X063326.16_2	chr05_12254818_12272925	T2E22.28, At3g12400: And human tumor susceptibility gene-like protein
Vv_10001981	TC54525	glimmer.VV78X151157.23_3	chr19_9300426_9302461	ZIP8, At5g45105, K17O22.10: Probable zinc transporter 8 precursor
Vv_10001982	TC62970	glimmer.VV78X130779.40_2	chr04_7012664_7036106	At1g32220, F3C3.2: Uncharacterized protein At1g32220, chloroplast precursor
Vv_10001983	CF604794	fgenesh.VV78X254697.10_6	chr10_5623101_5623811	NFYB1, HAP3A, At2g38880, T7F6.5: Nuclear transcription factor Y subunit B-1
Vv_10001985	TC60956	glimmer.VV78X192012.4_2	chr17_9109283_9110201	GRXC1, At5g63030, MJH22.9: Glutaredoxin-C1
Vv_10001986	TC67197	fgenesh.VV78X270553.11_1	chr06_8022359_8031848	At4g28620: ABC transporter-like protein
Vv_10001987	TC56715	glimmer.VV78X091951.4_1	chr15_12315854_12319896	RSP31, At3g61860, F21F14.30: Arginine/serine-rich-splicing factor RSP31
Vv_10001988	TC60842	fgenesh.VV78X016793.12_1	chr13_1738949_1752787	At2g37290: Putative uncharacterized protein At2g37290
Vv_10001990	TC53242	glimmer.VV78X048623.11_6	chr02_3331563_3332709	HSFA4A, HSF21, At4g18880, F13C5_50: Heat stress transcription factor A-4a
Vv_10001991	TC56943	glimmer.VV78X106691.5_1	chr18_13085230_13085565	RPP2B, At2g27710, F15K20.19: 60S acidic ribosomal protein P2-2
Vv_10001993	TC56430	glimmer.VV78X013848.15_1	chr12_7151427_7153344	unknown
Vv_10001994	TC69013	fgenesh.VV78X058821.6_3	chr11_7054906_7080084	At2g03340: Putative WRKY DNA-binding protein
Vv_10001995	TC67466	fgenesh.VV78X215791.8_14	chr01_3813907_3818608	unknown
Vv_10001996	TC61042	glimmer.VV78X153305.5_2	chr17_6198333_6200852	At1g18680/F6A14_21, At1g18680, F6A14.21: F6A14.21 protein
Vv_10001998	TC62379	glimmer.VV78X205345.4_1	chr07_2898385_2902663	POT12, KUP12, At1g60160, T13D8.5: Putative potassium transporter 12
Vv_10001999	TC69655	glimmer.VV78X214549.7_1	chr12_9188717_9207664	unknown
Vv_10002000	TC59994	fgenesh.VV78X070628.7_6	chr06_1939276_1953075	TOC75-3, TOC75, At3g46740, T6H20.230: Protein TOC75-3, chloroplast precursor
Vv_10002001	TC63591	glimmer.VV78X065425.11_2	chr12_11174187_11188559	At3g26410: Arabidopsis thaliana genomic DNA, chromosome 3, BAC clone:F20C19
Vv_10002002	TC63094	fgenesh.VV78X021331.3_1	chr11_8076210_8088336	SCPL24, BRS1, At4g30610, F17I23.50: Serine carboxypeptidase 24 precursor
Vv_10002003	TC63713	glimmer.VV78X013150.8_2	chr12_6205312_6208275	RPL6, At1g05190, YUP8H12.20: 50S ribosomal protein L6, chloroplast precursor
Vv_10002005	TC57470	glimmer.VV78X027487.13_2	chr01_2782009_2785213	PTR2, NTR1, At2g02040, F14H20.11, PTR2-B: Peptide transporter PTR2
Vv_10002006	TC69394	sim4.VV78X056749.7_1	chr03_8774256_8776812	unknown
Vv_10002007	TC54522	glimmer.VV78X040151.7_1	chr10_21446697_21460040	unknown
Vv_10002008	TC60507	glimmer.VV78X144315.7_1	chr02_7234125_7248691	At2g39110: Putative uncharacterized protein At2g39110
Vv_10002009	TC65444	fgenesh.VV78X009605.10_2	chr04_3482512_3500281	At4g13350/T9E8.90, At4g13350: Putative uncharacterized protein At4g13350; T9E8.90
Vv_10002010	TC68633	fgenesh.VV78X107905.8_1	chrUn_-11748_-10002	Chloroplast starch synthase III (Fragment)
Vv_10002011	TC70178	fgenesh.VV78X029913.11_1	chr07_20755715_20766092	AT4g27780, ACBP2, At4g27780, T27E11.20: Putative acyl-CoA binding protein
Vv_10002012	TC63229	fgenesh.VV78X253606.15_2	chr19_6443812_6453461	unknown
Vv_10002013	TC62776	fgenesh.VV78X181709.15_2	chr03_11931026_11949489	Similarity to limonene cyclase
Vv_10002014	TC60156	fgenesh.VV78X137782.7_2	chr12_1258606_1283478	F11I4_16: Putative uncharacterized protein F11I4_16
Vv_10002015	TC58166	twinscan.VV78X162731.27_1	chr15_12149654_12151693	CYP76C1, At2g45560, F17K2.9: Cytochrome P450 76C1
Vv_10002016	TC62753	fgenesh.VV78X178537.24_1	chr02_4706384_4717663	At1g62640, T3P18.20, F23N19.2: 3-oxoacyl-[acyl-carrier-protein] synthase III, chloroplast precursor
Vv_10002017	TC62861	twinscan.VV78X202842.8_1	chr04_18799527_18800567	At5g39820, MKM21.14: Putative NAC domain-containing protein 94
Vv_10002018	TC58947	glimmer.VV78X071835.12_3	chr18_21499128_21505086	Hsc70-7: Heat shock protein 70
Vv_10002019	TC52309	glimmer.VV78X108606.4_2	chrUn_-3433_-2609	T30N20_230, At5g10960: CCR4-ASSOCIATED FACTOR-like protein
Vv_10002020	TC62367	fgenesh.VV78X061225.9_2	chr11_3976880_3989618	At2g41040, T3K9.19: Uncharacterized methyltransferase At2g41040, chloroplast precursor
Vv_10002021	TC51712	glimmer.VV78X013325.6_1	chr06_14724555_14724825	At1g08110, T6D22.20: Lactoylglutathione lyase
Vv_10002023	TC59458	fgenesh.VV78X192251.5_1	chr19_2102207_2107203	At3g15290: 3-hydroxybutyryl-CoA dehydrogenase-like protein
Vv_10002024	TC69321	sim4.VV78X249932.14_1	chr19_17793665_17795991	unknown
Vv_10002025	TC62394	glimmer.VV78X024841.44_5	chr04_14043837_14044918	At5g16470: Gb|AAF26981.1
Vv_10002026	TC59071	fgenesh.VV78X135664.8_2	chrUn_-12447_-6320	unknown
Vv_10002027	TC65037	fgenesh.VV78X191809.6_2	chr05_5463880_5464516	unknown
Vv_10002028	TC69640	glimmer.VV78X172963.7_6	chr16_8321681_8328388	RNA-binding protein-like
Vv_10002029	TC59714	fgenesh.VV78X125026.21_5	chr09_1710095_1722829	At3g21300: RNA methyltransferase-like protein
Vv_10002030	TC67366	fgenesh.VV78X016568.8_3	chr07_772269_779081	CYP18-3, ROC1, At4g38740, T9A14.20: Peptidyl-prolyl cis-trans isomerase CYP18-3
Vv_10002031	TC57792	fgenesh.VV78X142720.55_3	chr18_10166343_10184080	unknown
Vv_10002032	TC60342	fgenesh.VV78X152326.5_1	chrUn_-17779_-7006	At2g17700: Putative uncharacterized protein At2g17700
Vv_10002033	TC61221	twinscan.VV78X213549.13_2	chr13_22669194_22670238	F28K20.4: F28K20.4 protein
Vv_10002035	TC54781	glimmer.VV79X001227.5_4	chr08_8762708_8769346	RANBP1B, At2g30060, F23F1.1, T27E13.20: Ran-binding protein 1 homolog b
Vv_10002037	TC56145	twinscan.VV78X173950.6_1	chr03_1813316_1815663	FMO1, At1g19250, T29M8.12: Probable flavin-containing monooxygenase 1
Vv_10002040	TC57478	fgenesh.VV78X137992.11_1	chr18_15956787_15975176	unknown
Vv_10002041	TC57174	fgenesh.VV78X163605.3_1	chr14_16299379_16305818	At1g67210: Putative uncharacterized protein
Vv_10002042	TC54547	fgenesh.VV78X266024.9_1	chr01_21172934_21177180	unknown
Vv_10002044	TC65107	fgenesh.VV78X172500.11_3	chr15_14358219_14359323	At4g00291, At4g00290: Putative uncharacterized protein At4g00290
Vv_10002045	TC52888	fgenesh.VV78X248726.3_1	chr18_3367638_3378078	F28K19.1
Vv_10002047	TC54024	sim4.VV78X156410.3_3	chr10_5181862_5184934	AT4g35860, At4g35860: ATGB2
Vv_10002048	TC53054	sim4.VV78X190100.14_3	chr04_5159076_5168316	GOS11, At1g15880, F7H2.21: Golgi SNARE 11 protein
Vv_10002050	TC53119	glimmer.VV78X130969.6_2	chr18_25095732_25107794	unknown
Vv_10002051	TC54459	sim4.VV78X256435.27_4	chr03_1350892_1354720	ARAC11, ROP1, At3g51300, F24M12.340: Rac-like GTP-binding protein ARAC11 precursor
Vv_10002052	TC70288	fgenesh.VV78X158712.8_1	chr12_14789935_14797432	unknown
Vv_10002053	TC54222	fgenesh.VV78X242805.4_1	chr01_1155988_1165210	F18F4.60, POT9, KUP9, At4g19960: Putative potassium transporter 9
Vv_10002054	TC56154	fgenesh.VV78X033120.14_1	chr11_14066993_14072239	At2g17700: Putative uncharacterized protein At2g17700
Vv_10002055	TC61284	glimmer.VV78X065883.13_1	chr05_10454808_10497935	CKL6, At4g28540: Protein kinase ADK1-like protein
Vv_10002056	TC64563	glimmer.VV78X172713.9_1	chr05_17050621_17062375	CHIV: Class IV chitinase
Vv_10002057	CB980232	sim4.VV78X255602.14_5	chr01_2648569_2660275	PP2AA2, DF1, At3g25800, K13N2.14: Serine/threonine-protein phosphatase 2A 65 kDa regulatory subunit A beta isoform
Vv_10002058	TC61779	fgenesh.VV78X097461.12_1	chr19_19745937_19756307	At5g55300: DNA topoisomerase I (Fragment)
Vv_10002059	TC56124	fgenesh.VV78X116574.7_2	chr01_1460407_1476021	At5g45030: Gb|AAC61821.1
Vv_10002060	TC61216	sim4.VV78X035086.3_3	chr12_15470322_15471200	unknown
Vv_10002061	TC57583	sim4.VV78X097167.8_1	chr04_1857454_1867359	unknown
Vv_10002062	TC55746	glimmer.VV78X167962.2_1	chr04_16517322_16526429	unknown
Vv_10002063	TC64657	fgenesh.VV78X077828.16_1	chr08_3824263_3831959	At3g17611, MKP6.17: Uncharacterized protein At3g17611
Vv_10002064	CD003792	glimmer.VV78X139010.2_1	chr15_12030636_12032012	At4g16563: AT4g16560/dl4305c
Vv_10002065	TC52935	fgenesh.VV78X257120.44_5	chr14_15655078_15657804	LAC14, At5g09360, T5E8.160: Laccase-14 precursor
Vv_10002066	TC64259	fgenesh.VV78X278315.13_4	chr04_13237194_13238813	unknown
Vv_10002067	TC64142	glimmer.VV78X148456.10_2	chr12_2863994_2869235	unknown
Vv_10002068	TC64809	twinscan.VV78X005385.7_1	chr08_19324734_19325898	F28O9.120, At3g57270: Glucan endo-1, 3-beta-D-glucosidase-like protein
Vv_10002069	TC51934	glimmer.VV78X106716.12_2	chr19_16513457_16525175	At1g29970: 60S ribosomal protein L18A like
Vv_10002070	TC55796	glimmer.VV78X019509.8_1	chrUn_-7105_-494	STP13, MSS1, At5g26340, F9D12.17: Sugar transport protein 13
Vv_10002071	TC66891	glimmer.VV78X241677.4_1	chr05_8981090_8982624	GATA1, At3g24050, F14O13.24: GATA transcription factor 1
Vv_10002072	TC61025	sim4.VV78X247757.4_1	chr04_3308770_3312550	B'BETA, At3g09880, F8A24.7: Serine/threonine protein phosphatase 2A 57 kDa regulatory subunit B' beta isoform
Vv_10002073	TC71050	sim4.VV78X120707.15_4	chr17_12188814_12193207	At1g62855: Putative uncharacterized protein At1g62855
Vv_10002074	TC52720	glimmer.VV78X218116.9_3	chr14_19511886_19512509	unknown
Vv_10002075	TC66242	fgenesh.VV78X064852.8_10	chr07_7269552_7278948	Transfactor-like protein
Vv_10002076	TC53761	glimmer.VV78X170994.2_1	chr15_5692775_5693938	unknown
Vv_10002077	TC59021	fgenesh.VV78X045661.6_2	chr11_8198047_8205188	unknown
Vv_10002078	TC53334	fgenesh.VV78X176569.2_1	chr14_2934317_2936122	At5g27150: Sodium/hydrogen exchanger
Vv_10002081	TC57435	fgenesh.VV78X009740.12_4	chr01_19220390_19230890	F12A21.29
Vv_10002082	TC57568	sim4.VV78X100064.43_2	chr11_2078488_2079178	unknown
Vv_10002083	TC57694	fgenesh.VV78X134983.18_6	chr01_6868273_6884453	TAP1, At1g70610, F5A18.21, F24J13.18: Antigen peptide transporter-like 1, chloroplast precursor
Vv_10002084	TC52354	twinscan.VV78X043971.11_7	chr01_3055313_3056733	Putative bHLH transcription factor
Vv_10002085	TC64796	glimmer.VV78X169845.51_9	chr09_10745458_10749364	SAP3, At2g27580, F15K20.32: Zinc finger A20 and AN1 domain-containing stress-associated protein 3
Vv_10002086	TC52195	glimmer.VV78X014993.12_1	chr10_6640979_6647770	NAP1, LAF6, At4g04770, T4B21.16: Protein NAP1, chloroplast precursor
Vv_10002087	TC57400	fgenesh.VV78X131377.16_7	chr11_2031242_2055191	unknown
Vv_10002088	TC57662	glimmer.VV78X191809.6_4	chr05_5476406_5483091	unknown
Vv_10002089	TC57669	fgenesh.VV78X238431.18_6	chr16_15931684_15935778	Genomic DNA, chromosome 5, P1 clone:MNB8
Vv_10002090	TC52079	twinscan.VV78X069400.5_3	chr17_1374482_1376973	At2g36570: Putative receptor-like protein kinase
Vv_10002091	TC62756	fgenesh.VV78X082512.3_1	chr11_2827448_2831692	SULTR1;3, At1g22150, F2E2.22: Sulfate transporter 1.3
Vv_10002092	TC57850	fgenesh.VV78X154272.7_2	chr12_13571630_13584969	Receptor-like protein kinase
Vv_10002093	TC52572	glimmer.VV78X211289.6_1	chr11_7384028_7385694	unknown
Vv_10002095	TC62856	glimmer.VV78X185436.27_2	chr05_15793664_15824839	F24G24.120, AT4g10320: Isoleucine-tRNA ligase-like protein
Vv_10002096	TC61944	fgenesh.VV78X137296.6_3	chr17_2054877_2063899	MPK16, At5g19010: Mitogen-activated protein kinase 16
Vv_10002097	TC67540	glimmer.VV78X081674.11_6	chr10_4440136_4446723	unknown
Vv_10002099	TC67221	fgenesh.VV78X257944.11_1	chr06_16575848_16580625	HDA8, At1g08460, T27G7_7, T27G7.14: Histone deacetylase 8
Vv_10002100	CA818747	glimmer.VV78X105477.6_1	chr07_24838403_24850327	unknown
Vv_10002101	TC59385	fgenesh.VV78X168336.7_4	chr14_16712299_16713746	unknown
Vv_10002104	TC56301	glimmer.VV78X219446.15_2	chr07_17918685_17929858	unknown
Vv_10002105	TC57153	glimmer.VV78X048948.12_8	chr18_10590853_10600460	AT4g38910, At4g38910, F19H22.10: Putative uncharacterized protein F19H22.10
Vv_10002106	TC56115	fgenesh.VV78X077546.4_1	chr02_9232627_9240913	MDR4, PGP4, At2g47000, F14M4.17: Multidrug resistance protein 4
Vv_10002107	TC56366	sim4.VV78X025683.12_4	chr04_16735775_16739647	Genomic DNA, chromosome 5, TAC clone:K1F13
Vv_10002108	TC67691	fgenesh.VV78X237314.10_2	chr05_1373904_1379155	unknown
Vv_10002109	TC68170	fgenesh.VV78X118309.12_2	chr16_16112502_16116384	At5g24260: Dipeptidyl peptidase IV-like protein
Vv_10002110	TC56552	fgenesh.VV78X063926.8_1	chr05_16808613_16820429	F9L1.23: F9L1.23 protein
Vv_10002111	TC55410	fgenesh.VV78X176281.7_6	chr06_435157_443224	unknown
Vv_10002112	TC52717	sim4.VV78X226752.10_1	chr02_9104278_9110306	unknown
Vv_10002114	DT039866	glimmer.VV78X150501.7_1	chr05_7460078_7468008	TOPP4, At2g39840, T5I7.14: Serine/threonine-protein phosphatase PP1 isozyme 4
Vv_10002115	TC57641	fgenesh.VV78X109829.11_1	chr01_21069513_21074794	PDH2, At5g50850, K16E14.1: Pyruvate dehydrogenase E1 component subunit beta, mitochondrial precursor
Vv_10002116	TC69672	glimmer.VV78X053278.5_1	chr04_2101022_2106320	unknown
Vv_10002118	TC70362	glimmer.VV78X152482.12_3	chr16_13182799_13213275	At5g52520: Prolyl tRNA synthetase
Vv_10002119	TC62290	fgenesh.VV78X222796.13_1	chr12_13077321_13083216	TULP7, At1g53320, F12M16.22: Tubby-like F-box protein 7
Vv_10002120	TC56292	fgenesh.VV78X147952.13_4	chr14_7288644_7291400	Non-LTR retroelement reverse transcriptase-like
Vv_10002121	TC68786	fgenesh.VV78X242738.17_3	chr09_11532860_11535784	At2g32250: Mutator-like transposase
Vv_10002122	TC64351	glimmer.VV78X252755.16_1	chr03_3787355_3793386	F10N7.250, AT4g31940, At4g31940: Cytochrome P450-like protein
Vv_10002123	TC60772	twinscan.VV78X073357.3_4	chr04_22213185_22217421	ZWICHEL, At5g65930: Kinesin-like protein
Vv_10002124	TC61220	sim4.VV78X193786.3_8	chr07_20593886_20595145	unknown
Vv_10002125	TC57667	fgenesh.VV78X245023.9_3	chr04_594819_599400	unknown
Vv_10002126	TC61441	fgenesh.VV78X277108.31_2	chr05_16911074_16913703	unknown
Vv_10002127	TC55018	fgenesh.VV78X079233.7_2	chr18_5644151_5656737	Non-LTR retroelement reverse transcriptase-like protein
Vv_10002128	TC56967	fgenesh.VV78X027487.13_4	chr01_2793642_2796012	AT4g39670: Putative uncharacterized protein AT4g39670
Vv_10002129	CF518133	fgenesh.VV78X247504.30_2	chr16_2326143_2335236	unknown
Vv_10002130	TC56368	twinscan.VV78X012320.24_11	chr03_5334234_5335587	unknown
Vv_10002131	TC53080	sim4.VV78X129088.7_1	chr17_11094777_11095989	Similarity to RNA binding-like protein
Vv_10002132	TC57239	fgenesh.VV78X260808.8_4	chr13_5243186_5249693	At1g76400, F15M4.10: Putative ribophorin I
Vv_10002134	TC53073	fgenesh.VV78X258668.7_1	chr19_10393276_10405170	Receptor-like protein kinase
Vv_10002135	TC52461	fgenesh.VV78X277016.10_3	chr06_2754938_2768527	At2g28250: Putative uncharacterized protein At2g28250
Vv_10002136	TC62616	sim4.VV78X263340.6_1	chr14_23737480_23740631	T23J7.130, At3g47800: Aldose 1-epimerase-like protein
Vv_10002137	CB916758	fgenesh.VV78X068875.9_3	chr01_5593114_5607375	At1g68080: Expressed protein
Vv_10002138	TC54124	fgenesh.VV78X159123.8_1	chr04_2436946_2460181	UBP26, SUP32, At3g49600, T9C5.190: Ubiquitin carboxyl-terminal hydrolase 26
Vv_10002139	TC53645	fgenesh.VV78X098823.9_1	chr01_7481321_7498756	At1g60490, F8A5.4: Phosphatidylinositol 3-kinase VPS34
Vv_10002140	TC53468	fgenesh.VV78X228317.25_1	chr18_3936794_3941866	STP13, MSS1, At5g26340, F9D12.17: Sugar transport protein 13
Vv_10002141	TC65301	fgenesh.VV78X123828.7_1	chrUn_-23657_-15789	At2g07650: Putative non-LTR retrolelement reverse transcriptase
Vv_10002142	TC54572	glimmer.VV78X072670.4_1	chrUn_-3532_-1499	RPS5, At1g12220: Disease resistance protein
Vv_10002143	TC61823	fgenesh.VV78X015037.17_3	chr12_3171945_3175895	At1g55110: Putative zinc finger protein
Vv_10002144	TC62317	fgenesh.VV78X196405.4_1	chr07_19049538_19055007	RNA-binding protein-like
Vv_10002145	TC53935	fgenesh.VV78X057535.5_4	chr14_7373828_7375606	F5O11.4
Vv_10002146	TC52932	glimmer.VV78X226675.145_2	chr07_24929521_24948524	unknown
Vv_10002147	TC54081	glimmer.VV78X196081.18_1	chr11_3519453_3522777	UBP22, At5g10790, T30N20_60: Ubiquitin carboxyl-terminal hydrolase 22
Vv_10002148	TC52544	twinscan.VV78X063867.5_5	chr12_2636811_2639962	Emb|CAB68200.1
Vv_10002149	TC62418	glimmer.VV78X269401.7_1	chr07_23274223_23277769	At1g42540: GLR3.3
Vv_10002150	TC64435	fgenesh.VV78X155704.12_1	chr16_15558886_15564875	unknown
Vv_10002153	TC58622	fgenesh.VV78X191236.8_1	chr08_15616713_15628158	MZB10.13: Putative mRNA capping enzyme, RNA guanylyltransferase
Vv_10002154	TC60488	fgenesh.VV78X234028.23_4	chr13_6170122_6180368	GRP8, CCR1, At4g39260, T22F8.160: Glycine-rich RNA-binding protein 8
Vv_10002156	TC69863	glimmer.VV78X051051.14_4	chr07_4822485_4825330	At2g16760: Expressed protein
Vv_10002157	TC57045	sim4.VV78X201201.8_2	chr06_11896278_11901156	unknown
Vv_10002158	TC64521	glimmer.VV78X167522.9_1	chr06_15779246_15788942	unknown
[truncated: 10,022 more rows]

## Sheet: MAPMAN
BINCODE	NAME	Probe ID	TC from VvGI 5.0
1	PS
1.1	PS.lightreaction
[truncated: 15,911 more rows]
