# Supplementary material for: Drawing Links from Transcriptome to Metabolites: The Evolution of Aroma in the Ripening Berry of Moscato Bianco (Vitis vinifera L.)
Source: Front Plant Sci. 2017 May 16;8:780. doi: 10.3389/fpls.2017.00780 (PMC5432621; doi:10.3389/fpls.2017.00780)
Supplement: Supplementary file 5 [file Table5.xlsx]

## Sheet: List
Supplementary Table S5: List of differentially expressed probes (with a cut-off of 2-fold change (FC) and an adjusted p-value < 1%) in at least one comparison (Moscato Bianco berry skin at stages 2-5 compared with stage 1). For each probe are reported the log2-transformed expression fold change (log2FC, cut-off =1) at stages (abbreviated 's') 2-5 with respect to stage 1, the corresponding adjuste…
Probe ID	log2FC s2vs1	log2FC s3vs1	log2FC s4vs1	log2FC s5vs1	p.value.adj.s2vs1	p.value.adj.s3vs1	p.value.adj.s4vs1	p.value.adj.s5vs1	F	F.p.value	Expression profile
Vv_10000001	-0.553	-0.575	0.45	-1.119	0.01257	0.024567	0.029334	0.000105	21.96	8e-05	5vs1down
Vv_10000002	1.971	-0.05	0.562	0.675	0	0.774348	0.002179	0.000539	81.01	0	2vs1up
Vv_10000003	-2.604	-4.037	-3.945	-4.429	0	0	0	0	3322.03	0	2vs1,3vs1,4vs1,5vs1down
Vv_10000004	-2.526	-3.434	-2.882	-3.12	0	0	0	0	899.67	0	2vs1,3vs1,4vs1,5vs1down
Vv_10000005	-2.09	-1.887	-1.372	-1.377	0	0	6e-06	4e-06	338.13	0	2vs1,3vs1,4vs1,5vs1down
Vv_10000007	-0.623	-1.516	-1.12	-0.873	0.001373	1e-06	1.3e-05	8.2e-05	80.65	0	3vs1,4vs1down
Vv_10000009	-1.64	-1.136	-0.538	-0.822	0	1e-05	0.0009	6.2e-05	220.84	0	2vs1,3vs1down
Vv_10000014	0.556	1.389	0.777	1.528	0.013921	2.1e-05	0.001592	8e-06	51.71	0	3vs1,5vs1up
Vv_10000017	-1.722	-2.099	-2.397	-2.495	0	0	0	0	1214.09	0	2vs1,3vs1,4vs1,5vs1down
Vv_10000020	0.166	-0.449	1.022	0.62	0.311639	0.009231	2.9e-05	0.001057	28.19	1e-05	4vs1up
Vv_10000021	-0.597	-0.805	-1.023	-1.02	0.015839	0.002641	0.000547	0.001825	23.79	6e-05	4vs1,5vs1down
Vv_10000023	0.499	-0.398	1.239	0.802	0.005338	0.01646	6e-06	0.000148	45.08	0	4vs1up
Vv_10000028	-0.501	-2.183	-1.747	-0.868	0.031268	1e-06	5e-06	0.000988	77.94	0	3vs1,4vs1down
Vv_10000038	-0.586	-2.378	-0.506	-1.901	8e-05	0	0.000198	0	416.69	0	3vs1,5vs1down
Vv_10000039	0.467	0.838	1.04	1.278	0.000329	3e-06	0	0	166.04	0	4vs1,5vs1up
Vv_10000043	4.85	5.099	6.439	5.653	2e-06	1e-06	2e-06	2e-06	328.52	0	2vs1,3vs1,4vs1,5vs1up
Vv_10000047	0.898157	0.882929	1.02504	1.3247							4vs1,5vs1up
Vv_10000049	1.383	0.636	0.674	0.27	6e-06	0.001713	0.001134	0.103023	41.82	0	2vs1up
Vv_10000050	1.335	0.183	0.408	-0.346	0	0.024858	0.000205	0.000551	109.19	0	2vs1up
Vv_10000069	1.046	1.268	1.416	1.224	0	0	0	0	344.6	0	2vs1,3vs1,4vs1,5vs1up
Vv_10000070	-1.031	-0.798	-1.117	-1.271	8e-06	4.5e-05	3e-06	1e-06	114.38	0	2vs1,4vs1,5vs1down
Vv_10000076	0.931	1.241	1.089	1.261	0.001345	0.000143	0.000371	0.000105	39.98	0	3vs1,4vs1,5vs1up
Vv_10000079	0.437	1.162	1.504	1.734	8.5e-05	0	0	0	509.05	0	3vs1,4vs1,5vs1up
Vv_10000080	-3.336	-3.383	-3.164	-3.737	0	0	0	0	1506.48	0	2vs1,3vs1,4vs1,5vs1down
Vv_10000081	0.632	-0.328	-0.036	-1.008	1.3e-05	0.001435	0.696786	0	89.01	0	5vs1down
Vv_10000091	-0.94	-1.131	-0.764	-1.022	3.7e-05	7e-06	0.000148	1.2e-05	75.98	0	3vs1,5vs1down
Vv_10000097	0.65	0.616	1.175	0.917	0.015635	0.018179	0.000305	0.001532	21.1	5e-05	4vs1up
Vv_10000106	-0.899	-0.64	-0.771	-1.086	1e-06	8e-06	2e-06	0	180.14	0	5vs1down
Vv_10000109	-1.161	-1.322	-0.918	-1.017	1e-06	0	3e-06	1e-06	191.85	0	2vs1,3vs1,5vs1down
Vv_10000110	-0.047	-0.851	-0.854	-1.41	0.756946	2.2e-05	2.1e-05	0	91.21	0	5vs1down
Vv_10000119	-0.912	-1.567	-1.578	-2.045	0.000236	7.9e-05	3.8e-05	1.8e-05	227.8	0	3vs1,4vs1,5vs1down
Vv_10000122	-0.147	0.271	0.902	1.391	0.171289	0.01532	3e-06	0	109.51	0	5vs1up
Vv_10000125	-0.625	-1.993	-2.132	-2.411	0.002838	0	0	0	200.08	0	3vs1,4vs1,5vs1down
Vv_10000128	-1.209	-1.379	-1.619	-1.959	3.3e-05	9e-06	3e-06	0	122.07	0	2vs1,3vs1,4vs1,5vs1down
Vv_10000133	-1.318	-3.438	-3.072	-3.695	3.3e-05	0	0	0	383.56	0	2vs1,3vs1,4vs1,5vs1down
Vv_10000135	0.021	-0.68	-0.822	-1.17	0.780264	0	0	0	268	0	5vs1down
Vv_10000136	5.262	5.719	5.786	5.653	9e-06	4e-06	3e-06	3e-06	115.21	0	2vs1,3vs1,4vs1,5vs1up
Vv_10000137	1.909	2.61	2.42	2.289	0	0	0	0	575.31	0	2vs1,3vs1,4vs1,5vs1up
Vv_10000139	3.005	3.398	3.079	2.584	0	0	0	0	990.74	0	2vs1,3vs1,4vs1,5vs1up
Vv_10000149	-1.791	-2.278	-2.164	-2.03	0	0	0	0	353.3	0	2vs1,3vs1,4vs1,5vs1down
Vv_10000153	-1.633	-1.821	-1.927	-2.468	0	0	0	0	600.03	0	2vs1,3vs1,4vs1,5vs1down
Vv_10000160	1.731	1.622	1.814	1.88	6.6e-05	9.1e-05	3.8e-05	2.3e-05	63.11	0	2vs1,3vs1,4vs1,5vs1up
Vv_10000166	-0.445	-0.843	-0.953	-1.914	0.044581	0.001128	0.000459	2e-06	52.03	0	5vs1down
Vv_10000172	-1.113	-1.839	-1.781	-2.269	0	0	0	0	602.42	0	2vs1,3vs1,4vs1,5vs1down
Vv_10000173	0.18	-1.243	-1.488	-2.041	0.242885	8e-06	9e-06	0	138.6	0	3vs1,4vs1,5vs1down
Vv_10000181	1.125	0.799	0.469	0.058	0	1e-06	4e-05	0.432806	158.46	0	2vs1up
Vv_10000183	-1.528	-1.693	-1.306	-1.559	3.8e-05	1.9e-05	6.3e-05	4.5e-05	269.44	0	2vs1,3vs1,4vs1,5vs1down
Vv_10000184	-0.957	-1.116	-1.138	-0.889	1e-06	0	0	1e-06	212.77	0	3vs1,4vs1down
Vv_10000195	1.056	1.01	0.943	0.807	1.2e-05	1.3e-05	2.1e-05	0.000239	87.93	0	2vs1,3vs1up
Vv_10000197	-1.416	-1.768	-1.513	-1.727	6e-05	9.7e-05	3.4e-05	9.1e-05	137.22	0	2vs1,3vs1,4vs1,5vs1down
Vv_10000201	1.403	1.576	1.24	0.199	3e-06	1e-06	6e-06	0.186552	104.87	0	2vs1,3vs1,4vs1up
Vv_10000205	0.728	1.068	1.047	1.181	3.8e-05	1e-06	2e-06	0	137.38	0	3vs1,4vs1,5vs1up
Vv_10000207	0.339	0.644	1.082	2.39	0.02707	0.000969	0.000147	2e-06	100.86	0	4vs1,5vs1up
Vv_10000208	-1.264	-2.042	-1.948	-2.551	0	0	0	0	927.5	0	2vs1,3vs1,4vs1,5vs1down
Vv_10000213	-0.568	-1.155	-1.151	-1.731	0.007161	0.001067	0.0005	4.7e-05	68.66	2e-05	3vs1,4vs1,5vs1down
Vv_10000214	-0.898	-1.239	-1.146	-2.209	0.000267	1.8e-05	3.3e-05	0	111.73	0	3vs1,4vs1,5vs1down
Vv_10000215	-3.276	-3.548	-3.318	-3.06	0	0	0	0	4629.88	0	2vs1,3vs1,4vs1,5vs1down
Vv_10000222	-0.662	-1.246	-1.123	-2.203	0.006058	6.2e-05	0.000135	0	76.93	0	3vs1,4vs1,5vs1down
Vv_10000226	0.839	1.074	1.244	0.847	7e-06	1e-06	0	4e-06	158.29	0	3vs1,4vs1up
Vv_10000228	-1.046	-1.152	-1.102	-0.385	0	0	0	0.000175	273.96	0	2vs1,3vs1,4vs1down
Vv_10000231	0.322	0.453	0.726	1.015	0.039848	0.006257	0.000258	1.6e-05	35.69	0	5vs1up
Vv_10000232	1.002	1.031	1.244	1.26	2.2e-05	1.4e-05	3e-06	2e-06	104.6	0	2vs1,3vs1,4vs1,5vs1up
Vv_10000234	-0.669	-0.713	-0.882	-1.569	2e-06	1e-06	0	0	345.66	0	5vs1down
Vv_10000242	-1.218	-1.123	-0.802	-0.93	2e-06	2e-06	3.1e-05	8e-06	115.62	0	2vs1,3vs1down
Vv_10000245	0.743	-0.15	-1.034	-1.002	1e-06	0.045467	0	0	209.54	0	4vs1,5vs1down
Vv_10000250	1.188	0.42	0.363	0.885	0.000151	0.04024	0.068345	0.005453	24.41	0.00011	2vs1up
Vv_10000252	-0.475	-0.813	-1.085	-1.827	5e-06	0	0	0	694.23	0	4vs1,5vs1down
Vv_10000258	0.696	0.527	0.687	1.196	1e-06	8e-06	1e-06	0	232.96	0	5vs1up
Vv_10000260	0.596	0.91	1.344	1.587	0.022695	0.002223	0.000698	0.000207	32.17	4e-05	4vs1,5vs1up
Vv_10000261	-0.502	-0.665	-0.929	-1.427	0.001146	0.000126	9e-06	0	99.91	0	5vs1down
Vv_10000266	-2.61	-3.854	-2.51	-3.4	0	0	0	0	731.12	0	2vs1,3vs1,4vs1,5vs1down
Vv_10000269	0.731	0.997	1.142	0.663	0.011248	0.001482	0.000564	0.014887	20.46	6e-05	4vs1up
Vv_10000270	-0.876	-1.29	-1.496	-2.161	2.8e-05	1.8e-05	4e-06	0	407.1	0	3vs1,4vs1,5vs1down
Vv_10000280	-1.877	-2.311	-2.222	-3.251	0	0	0	0	508.45	0	2vs1,3vs1,4vs1,5vs1down
Vv_10000281	1.405	1.323	1.934	1.698	0	0	0	0	542.35	0	2vs1,3vs1,4vs1,5vs1up
Vv_10000282	-1.026	-1.397	-1.091	-0.636	3.9e-05	3e-06	2e-05	0.000982	75.93	0	2vs1,3vs1,4vs1down
Vv_10000288	-0.943	-1.372	-1.609	-1.385	6e-06	0	0	0	232.44	0	3vs1,4vs1,5vs1down
Vv_10000292	1.029	0.954	0.627	0.394	0.000186	0.000275	0.0046	0.044875	27.65	2e-05	2vs1up
Vv_10000293	0.273	0.756	1.215	1.345	0.006109	3e-06	0	0	218.81	0	4vs1,5vs1up
Vv_10000294	-0.219	-1.04	-1.838	-2.335	0.276447	0.000133	1e-06	0	111.59	0	3vs1,4vs1,5vs1down
Vv_10000295	1.294	1.543	1.657	1.114	1e-06	0	0	1e-06	243.4	0	2vs1,3vs1,4vs1,5vs1up
Vv_10000298	-0.629	-0.819	-0.947	-1.063	7.1e-05	8e-06	1.2e-05	1e-06	121.37	0	5vs1down
Vv_10000300	0.101	-1.456	-1.299	-1.911	0.158685	0	0	0	642.83	0	3vs1,4vs1,5vs1down
Vv_10000307	-1.046	-0.923	-0.64	-0.382	0.001421	0.002767	0.021448	0.137281	15.05	0.00024	2vs1down
Vv_10000312	-0.4	-2.123	-2.853	-3.083	0.016513	0	0	0	401.8	0	3vs1,4vs1,5vs1down
Vv_10000324	-0.858	-1.381	-1.594	-1.961	1e-06	0	0	0	563.88	0	3vs1,4vs1,5vs1down
Vv_10000331	-0.809	-1.164	-1.097	-1.208	2e-06	0	0	0	255.54	0	3vs1,4vs1,5vs1down
Vv_10000335	-1.084	-1.128	-0.819	-1.938	3e-06	2e-06	2.3e-05	0	192.41	0	2vs1,3vs1,5vs1down
Vv_10000340	0.198	0.224	0.579	1.11	0.176869	0.115026	0.000984	5e-06	34.34	1e-05	5vs1up
Vv_10000342	0.57	1.365	2.029	2.693	0.000257	0	0	0	410.5	0	3vs1,4vs1,5vs1up
Vv_10000343	0.771	1.063	1.511	1.773	0.001526	0.000128	8e-06	2e-06	77.4	0	3vs1,4vs1,5vs1up
Vv_10000347	0.629	0.838	1.445	1.454	0.000141	1.2e-05	0	0	167.51	0	4vs1,5vs1up
Vv_10000349	-0.176	-0.516	-0.761	-1.095	0.026363	1.7e-05	1e-06	0	158.9	0	5vs1down
Vv_10000350	-2.374	-2.819	-2.434	-3.334	0	0	0	0	800	0	2vs1,3vs1,4vs1,5vs1down
Vv_10000361	-0.884	-1.385	-1.498	-1.265	0.000155	4e-06	2e-06	6e-06	102.16	0	3vs1,4vs1,5vs1down
Vv_10000372	0.69	0.899	0.802	1.121	5e-06	0	1e-06	0	196.44	0	5vs1up
Vv_10000374	-0.924	-0.75	-0.358	-1.105	2e-06	8e-06	0.002011	0	121.52	0	5vs1down
Vv_10000388	2.137	2.056	1.793	1.27	0	0	0	2e-06	287.62	0	2vs1,3vs1,4vs1,5vs1up
Vv_10000390	-0.303	-0.505	-0.593	-1.189	0.005104	0.000126	3.6e-05	0	101.48	0	5vs1down
Vv_10000396	-1.243	-1.301	-0.746	-1.274	3e-06	5e-06	0.000107	1e-05	290.47	0	2vs1,3vs1,5vs1down
Vv_10000405	1.598	0.544	-0.238	-0.139	5e-06	0.008818	0.203126	0.458879	34.46	1e-05	2vs1up
Vv_10000412	0.768	0.996	1.835	1.056	1e-06	0	0	0	548.53	0	4vs1,5vs1up
Vv_10000415	-0.986	-1.03	-0.939	-0.745	1.3e-05	7e-06	1.5e-05	7.9e-05	82.49	0	3vs1down
Vv_10000418	-0.777	-1.458	-1.32	-1.357	0.000465	3e-06	6e-06	4e-06	94.73	0	3vs1,4vs1,5vs1down
Vv_10000419	1.288	1.34	0.806	-0.02	0	0	9e-06	0.862039	150.61	0	2vs1,3vs1up
Vv_10000420	0.237	-2.013	-2.446	-2.265	0.07491	0	0	0	388.84	0	3vs1,4vs1,5vs1down
Vv_10000426	3.415	3.485	2.89	2.783	0	0	0	0	839.88	0	2vs1,3vs1,4vs1,5vs1up
Vv_10000430	-0.538	-1.141	-1.242	-0.929	0.002838	9e-06	4e-06	3.8e-05	73.34	0	3vs1,4vs1down
Vv_10000432	0.913	1.16	1.234	1.304	3e-06	0	0	0	211.1	0	3vs1,4vs1,5vs1up
Vv_10000443	0.54	0.837	0.936	1.136	1.6e-05	0	0	0	238.22	0	5vs1up
Vv_10000453	-0.267	-0.325	-0.443	-1.348	0.12458	0.059232	0.014456	5e-06	32.14	1e-05	5vs1down
Vv_10000454	-0.487	-0.995	-1.446	-2.255	0.006183	0.00073	9e-06	2e-06	138.72	0	4vs1,5vs1down
Vv_10000458	0.231	-0.238	-0.468	-1.078	0.287744	0.356097	0.032991	0.000219	14.33	0.00047	5vs1down
Vv_10000460	-0.048	-0.813	-0.964	-1.358	0.638989	2e-06	0	0	180.59	0	5vs1down
Vv_10000466	-1.644	-1.787	-1.644	-2.054	0	0	0	0	1523.89	0	2vs1,3vs1,4vs1,5vs1down
Vv_10000467	-1.869	-1.911	-1.424	-1.352	0	0	0	0	315.56	0	2vs1,3vs1,4vs1,5vs1down
Vv_10000473	-0.442	-0.825	-1.266	-1.315	0.000651	4e-06	0	0	177.24	0	4vs1,5vs1down
Vv_10000476	1.975	1.482	1.071	1.729	1e-06	3e-06	3.5e-05	4e-06	158.1	0	2vs1,3vs1,4vs1,5vs1up
Vv_10000481	-1.446	-1.996	-2.048	-2.923	0.000158	1e-05	8e-06	0	109.27	0	2vs1,3vs1,4vs1,5vs1down
Vv_10000485	-0.093	-0.743	-0.935	-1.206	0.589012	0.000294	5e-05	5e-06	51.4	0	5vs1down
Vv_10000488	1.227	1.06	0.623	0.291	2.7e-05	6.9e-05	0.003031	0.101602	39.48	0	2vs1,3vs1up
Vv_10000490	-1.308	-1.818	-1.556	-1.617	0	0	0	0	510.71	0	2vs1,3vs1,4vs1,5vs1down
Vv_10000495	-1.144	-1.361	-1.374	-2.173	0	0	0	0	845.54	0	2vs1,3vs1,4vs1,5vs1down
Vv_10000499	0.155	0.478	0.757	1.077	0.071802	7.7e-05	2e-06	0	121.18	0	5vs1up
Vv_10000509	-1.657	-1.676	-1.651	-1.221	0	0	0	1e-06	238.37	0	2vs1,3vs1,4vs1,5vs1down
Vv_10000511	0.245	-0.744	-1.074	-1.817	0.000882	0	0	0	636.24	0	4vs1,5vs1down
Vv_10000516	-1.056	-1.551	-0.674	-0.066	0.001128	5.5e-05	0.014602	0.813605	25.13	2e-05	2vs1,3vs1down
Vv_10000519	-0.681	-1.03	-0.426	0.051	1e-06	0	3.6e-05	0.444519	159.03	0	3vs1down
Vv_10000528	-1.041	-1.636	-2.021	-2.145	0.000807	0.000122	6e-06	3e-06	90.92	0	2vs1,3vs1,4vs1,5vs1down
Vv_10000530	1.84	2.232	2.146	1.427	2e-06	0	0	1e-05	163.4	0	2vs1,3vs1,4vs1,5vs1up
Vv_10000535	-1.031	-2.022	-1.782	-1.883	0	0	0	0	810.2	0	2vs1,3vs1,4vs1,5vs1down
Vv_10000546	0.707	0.968	1.131	1.216	0.000308	2.2e-05	6e-06	3e-06	85.18	0	4vs1,5vs1up
Vv_10000548	-0.745	-1.252	-1.066	-1.267	0.000633	1e-05	3.5e-05	7e-06	72.81	0	3vs1,4vs1,5vs1down
Vv_10000551	-0.63	-0.684	-0.78	-1.165	1.9e-05	8e-06	3e-06	0	149.66	0	5vs1down
Vv_10000555	-1.176	-1.69	-1.405	-1.529	5e-06	0	1e-06	0	179.49	0	2vs1,3vs1,4vs1,5vs1down
Vv_10000556	-0.752	-1.063	-0.844	-0.56	0.002053	0.000821	0.001111	0.007897	76.54	0.00022	3vs1down
Vv_10000566	0.503	0.888	0.93	1.024	4.3e-05	0	0	0	198.75	0	5vs1up
Vv_10000578	0.074	0.385	0.62	1.058	0.776306	0.077706	0.008913	0.000226	14.85	0.00026	5vs1up
Vv_10000583	-0.636	-1.729	-1.751	-2.494	1e-06	0	0	0	1325.6	0	3vs1,4vs1,5vs1down
Vv_10000587	1.18	0.419	0.816	1.24	2e-06	0.003437	2.7e-05	1e-06	102.94	0	2vs1,5vs1up
Vv_10000588	0.22	0.843	1.386	2.072	0.310573	0.001051	2.4e-05	1e-06	67.56	0	4vs1,5vs1up
Vv_10000592	-0.953	-1.621	-1.909	-2.151	2e-06	0	0	0	512.95	0	3vs1,4vs1,5vs1down
Vv_10000593	-2.759	-3.316	-3.329	-3.044	0	0	0	0	2118.31	0	2vs1,3vs1,4vs1,5vs1down
Vv_10000599	1.862	1.874	2.59	2.758	0	0	0	0	831.5	0	2vs1,3vs1,4vs1,5vs1up
Vv_10000602	1.499	1.012	1.093	0.828	0	0	0	1e-06	263.71	0	2vs1,3vs1,4vs1up
Vv_10000604	-0.728	-1.058	-1.208	-1.391	0.000161	7e-06	2e-06	1e-06	114.94	0	3vs1,4vs1,5vs1down
Vv_10000615	0.468	0.603	0.641	1.111	0.001548	0.000217	0.000132	1e-06	65.34	0	5vs1up
Vv_10000620	-0.843	-0.915	-1.027	-1.311	2.7e-05	1.1e-05	4e-06	0	116.51	0	4vs1,5vs1down
Vv_10000621	-0.97	-1.11	-1.244	-1.391	1e-06	0	0	0	265.77	0	3vs1,4vs1,5vs1down
Vv_10000624	-0.948	-1.043	-0.842	-1.003	0.000117	4.6e-05	0.000234	5.1e-05	54.12	0	3vs1,5vs1down
Vv_10000634	-0.139	-1.295	-1.244	-1.451	0.569303	6.3e-05	8.5e-05	2.1e-05	46.75	0	3vs1,4vs1,5vs1down
Vv_10000635	-1.641	-2.679	-2.49	-2.892	0	0	0	0	653.68	0	2vs1,3vs1,4vs1,5vs1down
Vv_10000638	-0.681	-0.955	-1.339	-1.672	0.001119	7.8e-05	5e-06	1e-06	90.82	0	4vs1,5vs1down
Vv_10000641	2.199	2.693	3.02	3.111	0	0	0	0	1355.98	0	2vs1,3vs1,4vs1,5vs1up
Vv_10000646	-0.051	-0.459	-1.03	-0.661	0.789927	0.007957	2.6e-05	0.000655	29.36	1e-05	4vs1down
Vv_10000647	-1.121	-1.075	-1.112	-1.519	6e-05	6.9e-05	5.3e-05	3e-06	73.83	0	2vs1,3vs1,4vs1,5vs1down
Vv_10000651	1.212	1.053	0.439	0.262	1.3e-05	3.2e-05	0.01267	0.101918	44.54	0	2vs1,3vs1up
Vv_10000654	-1.32	-1.138	-0.68	-0.765	0	0	6e-06	2e-06	227.86	0	2vs1,3vs1down
Vv_10000670	0.61	0.743	1.221	1.383	0.00282	0.00017	4e-06	1e-06	97.45	0	4vs1,5vs1up
Vv_10000672	-0.615	-0.836	-1.015	-1.36	0.006851	0.000821	0.000195	1.6e-05	41.75	0	4vs1,5vs1down
Vv_10000674	1.271	1.206	1.311	1.221	0	0	0	0	401.96	0	2vs1,3vs1,4vs1,5vs1up
Vv_10000679	-0.863	-0.94	-0.825	-1.072	0	0	0	0	415.14	0	5vs1down
Vv_10000680	-1.163	-1.23	-1.149	-0.965	3e-05	1.5e-05	2.6e-05	8.8e-05	70.58	0	2vs1,3vs1,4vs1down
Vv_10000686	-0.916	-1.293	-1.573	-1.822	0	0	0	0	930.04	0	3vs1,4vs1,5vs1down
Vv_10000687	-0.562	-1.116	-1.168	-0.522	0.00054	2e-06	1e-06	0.000657	87.82	0	3vs1,4vs1down
Vv_10000690	-0.225	-0.703	-0.749	-1.041	0.319804	0.004412	0.002921	0.000259	19.54	8e-05	5vs1down
Vv_10000697	-0.923	-1.314	-1.019	-1.175	0.000263	1.4e-05	0.000102	2.8e-05	62.08	0	3vs1,4vs1,5vs1down
Vv_10000699	-0.368	-0.585	-0.167	-1.001	0.000363	8e-06	0.035237	0	107.9	0	5vs1down
Vv_10000700	-0.553	-0.713	-0.666	-1.103	5.3e-05	6e-06	1e-05	0	130.36	0	5vs1down
Vv_10000703	0.681	0.708	0.852	1.077	9.6e-05	5.9e-05	1.3e-05	2e-06	85.01	0	5vs1up
Vv_10000707	-1.293	-1.482	-1.295	-1.054	1.1e-05	4e-06	9e-06	7e-06	205.11	0	2vs1,3vs1,4vs1,5vs1down
Vv_10000708	-1.188	-1.289	-1.013	-1.537	1e-06	0	3e-06	0	201.14	0	2vs1,3vs1,4vs1,5vs1down
Vv_10000709	1.99	2.181	3.08	2.646	0	0	0	0	936.54	0	2vs1,3vs1,4vs1,5vs1up
Vv_10000714	0.677	0.959	1.258	1.036	0.000644	3.9e-05	4e-06	1.7e-05	72.68	0	4vs1,5vs1up
Vv_10000716	-1.014	-0.871	-0.014	1.782	2.2e-05	5.8e-05	0.934485	0	98.11	0	2vs1down,5vs1up
Vv_10000717	4.285	4.572	4.567	4.073	0	0	0	0	638.79	0	2vs1,3vs1,4vs1,5vs1up
Vv_10000722	1.301	1.388	1.114	1.07	0	0	0	0	245.97	0	2vs1,3vs1,4vs1,5vs1up
Vv_10000724	2.082	2.184	1.752	0.83	0	0	0	0	949.86	0	2vs1,3vs1,4vs1up
Vv_10000727	-1.101	-1.288	-1.153	-1.163	2e-06	0	1e-06	1e-06	173.04	0	2vs1,3vs1,4vs1,5vs1down
Vv_10000741	1.472	1.727	1.617	0.439	7e-06	2e-06	3e-06	0.021292	98.45	0	2vs1,3vs1,4vs1up
Vv_10000742	-1.016	-1.331	-1.173	-1.385	2.8e-05	3e-06	7e-06	1e-06	112.7	0	2vs1,3vs1,4vs1,5vs1down
Vv_10000746	-1.15	-1.302	-1.104	-1.354	0	0	0	0	340.12	0	2vs1,3vs1,4vs1,5vs1down
Vv_10000749	-0.764	-1.344	-1.009	-0.991	0.000188	5e-06	2.8e-05	7e-06	155.52	0	3vs1,4vs1down
Vv_10000751	-2.263	-4.227	-3.073	-2.887	0.09515	0.009916	0.052944	0.037184	11.93	0.00663	2vs1,3vs1,4vs1,5vs1down
Vv_10000753	-0.843	-1.128	-0.965	-1.146	1.2e-05	1e-06	3e-06	1e-06	141.24	0	3vs1,5vs1down
Vv_10000754	1.556	0.904	0.428	0.024	0.008955	0.085134	0.41118	0.972956	5.43	0.01503	2vs1up
Vv_10000758	-2.676	-1.666	-3.199	-2.929	0	2e-06	0	0	356.52	0	2vs1,3vs1,4vs1,5vs1down
Vv_10000765	-0.749	-1.004	-1.026	-1.153	4e-06	0	0	0	221.36	0	3vs1,4vs1,5vs1down
Vv_10000768	0.785	1.12	1.315	1.482	3e-06	0	0	0	328.62	0	3vs1,4vs1,5vs1up
Vv_10000770	-0.748	-1.056	-0.964	-1.733	2.4e-05	1e-06	2e-06	0	198.04	0	3vs1,5vs1down
Vv_10000780	0.46	0.797	1.247	1.171	0.000504	6e-06	0	0	157.67	0	4vs1,5vs1up
Vv_10000783	-0.359	-1.111	-1.12	-1.555	0.002276	0	0	0	223.46	0	3vs1,4vs1,5vs1down
Vv_10000784	0.249	0.268	0.619	1.368	0.063612	0.043396	0.000302	0	60.22	0	5vs1up
Vv_10000789	0.497	1.825	1.613	0.646	4e-06	0	0	0	847.11	0	3vs1,4vs1up
Vv_10000794	0.594	-0.066	1.088	1.744	9e-06	0.393709	0	0	328.18	0	4vs1,5vs1up
Vv_10000804	-0.471	-1.017	-0.809	-1.411	0.002765	8e-06	4.7e-05	0	94.3	0	3vs1,5vs1down
Vv_10000805	-0.496	-1.1	-1.459	-1.672	0.001254	2e-06	0	0	177.48	0	3vs1,4vs1,5vs1down
Vv_10000806	-1.011	-1.509	-0.783	-1.927	0.00034	1.2e-05	0.001696	1e-06	73.6	0	2vs1,3vs1,5vs1down
Vv_10000808	-1.238	-1.787	-0.961	-1.309	0.009513	0.003444	0.027644	0.015508	15.09	0.00064	2vs1,3vs1,5vs1down
Vv_10000809	-0.863	-1.309	-0.858	-1.018	0.00055	1.9e-05	0.00048	0.000113	49.05	0	3vs1,5vs1down
Vv_10000813	0.93	0.999	1.221	0.697	0	0	0	1e-06	343.09	0	4vs1up
Vv_10000817	-1.061	-1.037	-0.722	-0.231	0	0	1e-06	0.005092	210.53	0	2vs1,3vs1down
Vv_10000818	0.9	1.048	0.913	1.212	6.4e-05	1.6e-05	4.7e-05	4e-06	79.7	0	3vs1,5vs1up
Vv_10000819	0.976	1.375	1.206	1.479	2.6e-05	1e-06	4e-06	1e-06	131.45	0	3vs1,4vs1,5vs1up
Vv_10000820	0.065	-0.932	-1.125	-0.233	0.762166	0.001425	0.000428	0.186893	19.49	0.00025	4vs1down
Vv_10000824	-0.389	-0.512	-0.696	-1.104	0.002773	0.000365	3.4e-05	1e-06	74.95	0	5vs1down
Vv_10000825	-1.089	-3.13	-2.785	-3.25	0.000145	0	0	0	306.8	0	2vs1,3vs1,4vs1,5vs1down
Vv_10000833	1.498	1.584	1.221	1.341	1.3e-05	7e-06	4.8e-05	8.9e-05	90.37	0	2vs1,3vs1,4vs1,5vs1up
Vv_10000859	-0.716	-0.946	-1.379	-1.427	0.002421	0.001262	0.000164	0.000215	151.16	5e-05	4vs1,5vs1down
Vv_10000865	-1.133	-1.414	-1.141	-1.123	1e-05	1e-06	7e-06	6e-06	114.13	0	2vs1,3vs1,4vs1,5vs1down
Vv_10000868	-0.848	-1.032	-0.889	-1.128	9e-06	1e-06	5e-06	1e-06	137.17	0	3vs1,5vs1down
Vv_10000870	-0.801	-1.347	-1.064	-1.639	2.8e-05	0	2e-06	0	186.79	0	3vs1,4vs1,5vs1down
Vv_10000874	-0.01	-0.035	0.211	1.317	0.975279	0.895881	0.351026	6e-05	14.53	0.00028	5vs1up
Vv_10000886	0.415	0.873	0.934	1.029	0.001095	3e-06	2e-06	1e-06	118.14	0	5vs1up
Vv_10000899	-0.474	-0.607	-0.578	-1.096	0.001548	0.00028	0.001322	1.7e-05	56.11	0	5vs1down
Vv_10000901	0.9	1.156	1.06	1.156	2e-06	0	0	0	211.61	0	3vs1,4vs1,5vs1up
Vv_10000906	-0.963	-0.982	-0.911	-1.567	5e-06	3e-06	6e-06	0	167.22	0	5vs1down
Vv_10000908	0.396	0.613	1.443	1.728	0.020482	0.001384	2e-06	0	94.53	0	4vs1,5vs1up
Vv_10000915	-0.884	-1.437	-1.444	-1.55	1e-05	0	0	0	234.52	0	3vs1,4vs1,5vs1down
Vv_10000922	-0.832	-1.058	-0.964	-0.942	5e-06	1e-06	1e-06	1e-06	156.76	0	3vs1down
Vv_10000925	1.197	1.308	1.297	1.212	6e-06	2e-06	3e-06	3e-06	121.65	0	2vs1,3vs1,4vs1,5vs1up
Vv_10000926	1.817	1.747	1.443	1.615	0	0	0	0	450.38	0	2vs1,3vs1,4vs1,5vs1up
Vv_10000933	0.65	1.109	1.531	1.85	3.5e-05	0	0	0	315.74	0	3vs1,4vs1,5vs1up
Vv_10000938	-0.466	-0.594	-0.928	-1.063	0.01383	0.002965	0.000124	3.6e-05	36.44	0	5vs1down
Vv_10000945	0.754	1.111	1.018	0.745	4e-06	0	0	2e-06	188.22	0	3vs1,4vs1up
Vv_10000947	-2.845	-3.501	-3.04	-3.552	0	0	0	0	1006.62	0	2vs1,3vs1,4vs1,5vs1down
Vv_10000953	-1.702	-2.16	-2.048	-2.714	1e-06	0	0	0	292.2	0	2vs1,3vs1,4vs1,5vs1down
Vv_10000954	-0.697	-1.177	-1.063	-0.843	8e-06	0	0	1e-06	198.46	0	3vs1,4vs1down
Vv_10000955	0.335	0.358	1.031	0.75	0.286003	0.234492	0.003123	0.017216	8.6	0.00242	4vs1up
Vv_10000957	0.447	0.808	1.216	1.342	0.010556	0.000182	7e-06	3e-06	70.65	0	4vs1,5vs1up
Vv_10000958	1.409	1.245	1.445	1.495	7e-06	1.4e-05	4e-06	2e-06	109.05	0	2vs1,3vs1,4vs1,5vs1up
Vv_10000959	-0.997	-1.038	-0.941	-0.975	0.000217	0.000133	0.000272	0.000179	43.88	0	3vs1down
Vv_10000965	-1.564	-1.811	-1.77	-2.5	0	0	0	0	633.96	0	2vs1,3vs1,4vs1,5vs1down
Vv_10000967	0.767	0.957	0.88	1.166	1e-06	0	0	0	332.91	0	5vs1up
Vv_10000969	-0.858	-0.848	-0.973	-1.282	1e-06	0	0	0	293.27	0	5vs1down
Vv_10000972	0.734	0.928	0.71	1.101	2.7e-05	3e-06	2.8e-05	1e-06	110.81	0	5vs1up
Vv_10000978	-0.789	-1.067	-0.644	-0.798	0.000252	2e-05	0.000894	0.000161	48.41	0	3vs1down
Vv_10000980	-0.364	-0.668	-0.495	-1.062	0.024402	0.000544	0.00394	1.2e-05	36.27	0	5vs1down
Vv_10000984	0.662	1.028	1.277	1.433	0.000143	4e-06	1e-06	0	147.34	0	3vs1,4vs1,5vs1up
Vv_10000987	0.492	0.871	1.165	1.381	3e-05	0	0	0	328.96	0	4vs1,5vs1up
Vv_10000996	1.592	1.496	1.157	0.866	0	0	0	2e-06	329.88	0	2vs1,3vs1,4vs1up
Vv_10001009	1.392	1.491	1.12	1.391	2e-05	9e-06	8.7e-05	1.3e-05	78.89	0	2vs1,3vs1,4vs1,5vs1up
Vv_10001015	-0.971	-1.282	-1.535	-1.686	5.2e-05	5e-06	1e-06	0	133.63	0	3vs1,4vs1,5vs1down
Vv_10001021	-1.407	-2.229	-2.575	-3.009	0	0	0	0	1419.73	0	2vs1,3vs1,4vs1,5vs1down
Vv_10001023	0.066	-0.617	-1.066	-2.154	0.795473	0.007858	0.000198	1e-06	58.7	0	4vs1,5vs1down
Vv_10001024	0.544	0.811	1.272	1.348	7.4e-05	1.4e-05	0	0	239.18	0	4vs1,5vs1up
Vv_10001038	1.357	1.526	1.553	0.955	7.9e-05	2.5e-05	2.2e-05	0.000756	59.2	0	2vs1,3vs1,4vs1up
Vv_10001040	1.663	1.885	1.925	1.791	0	0	0	0	312.97	0	2vs1,3vs1,4vs1,5vs1up
Vv_10001046	-0.652	-0.815	-0.592	-1.13	0.035255	0.010489	0.047476	0.001214	13.36	0.0004	5vs1down
Vv_10001048	1.197	1.018	1.547	1.45	0	0	0	0	778.58	0	2vs1,3vs1,4vs1,5vs1up
Vv_10001052	-0.707	-1.04	-0.737	-0.984	0.000349	1.4e-05	0.000211	1.8e-05	60.6	0	3vs1down
Vv_10001057	-0.642	-1.108	-1.255	-1.576	0.001719	0.000171	7.3e-05	3e-06	86.65	0	3vs1,4vs1,5vs1down
Vv_10001059	1.397	0.769	0.105	0.255	1.1e-05	0.000805	0.583594	0.15231	32.84	1e-05	2vs1up
Vv_10001064	1.419	0.982	1.988	0.814	0	6e-06	0	2.2e-05	209.2	0	2vs1,4vs1up
Vv_10001066	-0.69	-1.14	-1.503	-1.174	0	0	0	0	628.82	0	3vs1,4vs1,5vs1down
Vv_10001070	-1.001	-1.103	-0.907	-0.933	0.000499	0.000207	0.000831	0.000587	34.69	1e-05	2vs1,3vs1down
Vv_10001071	-1.371	-1.815	-1.462	-1.486	0	0	0	0	351.23	0	2vs1,3vs1,4vs1,5vs1down
Vv_10001074	0.3	-0.024	0.832	1.29	0.149132	0.919651	0.000917	2.8e-05	25.06	2e-05	5vs1up
Vv_10001077	1.384	1.607	1.621	1.142	3e-06	1e-06	1e-06	9e-06	147.84	0	2vs1,3vs1,4vs1,5vs1up
Vv_10001083	-0.816	-1.296	-1.022	-1.497	3.1e-05	1e-06	4e-06	0	156.67	0	3vs1,4vs1,5vs1down
Vv_10001089	-1.007	-1.213	-1.122	-1.747	2e-06	0	1e-06	0	253.87	0	2vs1,3vs1,4vs1,5vs1down
Vv_10001091	-0.846	-0.864	-0.882	-1.227	3e-06	2e-06	2e-06	0	173.51	0	5vs1down
Vv_10001101	-1.471	-1.807	-2.03	-2.172	3e-06	0	0	0	229.24	0	2vs1,3vs1,4vs1,5vs1down
Vv_10001105	1.306	0.662	0.479	0.187	3e-06	0.000446	0.002679	0.121309	97.67	0	2vs1up
Vv_10001125	-0.693	-0.796	-0.77	-1.38	0.000165	4.6e-05	6e-05	0	90.3	0	5vs1down
Vv_10001135	-0.475	-1.226	-0.979	-1.431	0.008428	5.8e-05	0.000189	2e-05	111.56	0	3vs1,5vs1down
Vv_10001151	-0.535	-0.499	-0.759	-1.029	0.036256	0.044011	0.005143	0.000605	15.69	0.0002	5vs1down
Vv_10001155	0.079	-0.294	-0.598	-1.212	0.4701	0.008528	6.3e-05	0	78.42	0	5vs1down
Vv_10001158	-1.872	-1.997	-1.224	-1.956	0	0	5e-06	0	554.02	0	2vs1,3vs1,4vs1,5vs1down
Vv_10001160	1.152	1.075	1	1.039	0	0	0	0	435.56	0	2vs1,3vs1,4vs1,5vs1up
Vv_10001161	1.507	2.004	1.603	1.559	0	0	0	0	610.5	0	2vs1,3vs1,4vs1,5vs1up
Vv_10001162	0.213	-0.346	-0.967	-1.291	0.026484	0.001435	0	0	145.25	0	5vs1down
Vv_10001165	0.007	-1.177	-1.671	-2.005	0.975183	1.1e-05	1e-06	0	133.2	0	3vs1,4vs1,5vs1down
Vv_10001167	-2.104	-2.446	-1.941	-2.358	1e-06	0	2e-06	0	194.93	0	2vs1,3vs1,4vs1,5vs1down
Vv_10001172	-0.265	-0.573	-0.953	-1.691	0.058946	0.000725	1.5e-05	0	96.8	0	5vs1down
Vv_10001183	-0.601	-0.463	-1.001	-1.334	0.000113	0.000661	2e-06	0	123.11	0	4vs1,5vs1down
Vv_10001191	-1.041	-1.391	-1.502	-1.579	0.000794	7.8e-05	4.2e-05	2.3e-05	55.72	0	2vs1,3vs1,4vs1,5vs1down
Vv_10001200	0.262	0.938	0.901	1.037	0.410408	0.008316	0.009555	0.004829	19.4	0.00199	5vs1up
Vv_10001209	-1.776	-4.364	-3.981	-4.25	3e-06	0	0	0	616.19	0	2vs1,3vs1,4vs1,5vs1down
Vv_10001212	1.962	2.181	2.059	1.563	0	0	0	0	408.14	0	2vs1,3vs1,4vs1,5vs1up
Vv_10001220	-0.626	-1.084	-0.885	-1.622	0.000264	3e-06	1.4e-05	0	134.49	0	3vs1,5vs1down
Vv_10001234	-0.39	-1.129	-0.791	-1.136	0.001018	0	4e-06	0	159.05	0	3vs1,5vs1down
Vv_10001252	0.407	-0.161	-0.597	-1.309	9e-05	0.028963	3e-06	0	191.74	0	5vs1down
Vv_10001253	-0.846	-0.704	-0.367	-1.066	1e-06	2e-06	0.000265	0	185.18	0	5vs1down
Vv_10001255	2.522	2.37	1.849	0.913	0	0	0	7e-06	461.97	0	2vs1,3vs1,4vs1up
Vv_10001257	1.12	0.196	-1.339	-2.15	0	0.021778	0	0	496.15	0	2vs1up,4vs1,5vs1down
Vv_10001258	-0.905	-0.966	-1.143	-1.344	2e-06	1e-06	0	0	228.3	0	4vs1,5vs1down
Vv_10001263	1.28	1.774	1.845	1.668	0	0	0	0	455.69	0	2vs1,3vs1,4vs1,5vs1up
Vv_10001270	-0.902	-1.238	-1.305	-1.617	0.000213	1.5e-05	9e-06	1e-06	91.78	0	3vs1,4vs1,5vs1down
Vv_10001274	-2.165	-2.539	-2.174	-2.568	0	0	0	0	662.66	0	2vs1,3vs1,4vs1,5vs1down
Vv_10001277	1.187	0.855	0.487	-0.324	0	0	4.2e-05	0.000766	169.53	0	2vs1up
Vv_10001280	-0.56	-1.329	-1.255	-0.974	4e-06	0	0	0	474.51	0	3vs1,4vs1down
Vv_10001281	-0.417	-0.924	-1.055	-1.283	0.001084	2e-06	1e-06	0	155.33	0	4vs1,5vs1down
Vv_10001284	0.674	0.696	1.161	0.59	0.000609	0.000422	1e-05	0.003823	51.4	0	4vs1up
Vv_10001286	1.679	2.124	2.156	1.87	0	0	0	0	822.02	0	2vs1,3vs1,4vs1,5vs1up
Vv_10001290	-1.346	-1.074	-1.073	-1.715	0	0	0	0	362.15	0	2vs1,3vs1,4vs1,5vs1down
Vv_10001293	0.791	1.312	1.059	1.723	0.000397	6e-06	3.5e-05	1e-06	97.33	0	3vs1,4vs1,5vs1up
Vv_10001297	0.55	0.74	0.973	1.387	0.000515	4.5e-05	5e-06	0	108.22	0	5vs1up
Vv_10001303	0.781	1.036	0.763	0.857	2e-06	0	2e-06	0	188.48	0	3vs1up
Vv_10001304	-1.451	-1.862	-1.741	-1.965	0	0	0	0	684.86	0	2vs1,3vs1,4vs1,5vs1down
Vv_10001306	-1.4	-1.646	-1.617	-1.842	0	0	0	0	754.25	0	2vs1,3vs1,4vs1,5vs1down
Vv_10001307	1.017	0.896	0.703	0.679	0	1e-06	4e-06	4e-06	164.33	0	2vs1up
Vv_10001308	1.501	1.667	1.811	2.195	0	0	0	0	367.72	0	2vs1,3vs1,4vs1,5vs1up
Vv_10001310	-0.689	-0.967	-1.237	-1.928	1e-06	0	0	0	571.72	0	4vs1,5vs1down
Vv_10001315	-2.047	-3.171	-2.819	-3.092	2e-06	0	0	0	277.46	0	2vs1,3vs1,4vs1,5vs1down
Vv_10001316	1.417	1.676	1.124	0.645	3.7e-05	8e-06	0.000177	0.006699	57.37	0	2vs1,3vs1,4vs1up
Vv_10001317	-1.018	-1.37	-1.201	-1.387	0.000146	1.1e-05	3.3e-05	8e-06	75.09	0	2vs1,3vs1,4vs1,5vs1down
Vv_10001322	-1.112	-1.717	-1.405	-1.682	1e-06	0	0	0	388.91	0	2vs1,3vs1,4vs1,5vs1down
Vv_10001332	-1.228	-1.877	-1.567	-1.701	0	0	0	0	544.04	0	2vs1,3vs1,4vs1,5vs1down
Vv_10001337	-0.655	-0.809	-0.663	-1.191	0.00328	0.000689	0.002574	3e-05	34.86	0	5vs1down
Vv_10001342	-1.739	-1.455	-0.937	-1.945	0	0	5e-06	0	313.65	0	2vs1,3vs1,5vs1down
Vv_10001343	1.401	0.904	0.901	1.37	0	0	0	0	647.48	0	2vs1,5vs1up
Vv_10001346	-0.46	-0.897	-1.086	-1.095	0.000442	2e-06	0	0	147.26	0	4vs1,5vs1down
Vv_10001352	0.408	0.14	0.485	1.115	0.035938	0.456865	0.013816	4.2e-05	20.73	6e-05	5vs1up
Vv_10001353	-1.261	-1.595	-1.94	-2.317	0	0	0	0	754.07	0	2vs1,3vs1,4vs1,5vs1down
Vv_10001364	-0.504	-0.911	-0.734	-1.127	0.01758	0.000375	0.001654	6.1e-05	32.05	1e-05	5vs1down
Vv_10001365	-0.936	-0.989	-1.093	-1.381	0.000179	9.7e-05	4.4e-05	5e-06	66.43	0	4vs1,5vs1down
Vv_10001372	2.122	2.223	2.346	2.58	1.5e-05	8e-06	5e-06	2e-06	108.22	0	2vs1,3vs1,4vs1,5vs1up
Vv_10001401	-1.387	-1.781	-1.767	-1.851	0	0	0	0	585.03	0	2vs1,3vs1,4vs1,5vs1down
Vv_10001423	-0.574	-0.419	-1.488	-1.769	4.3e-05	0.000392	0	0	302.5	0	4vs1,5vs1down
Vv_10001430	-1.558	-1.639	-1.522	-1.441	2e-06	1e-06	2e-06	3e-06	138.64	0	2vs1,3vs1,4vs1,5vs1down
Vv_10001438	-0.481	-0.822	-0.844	-1.135	4e-06	0	0	0	398.23	0	5vs1down
Vv_10001443	-0.855	-0.992	-1.016	-1.441	1e-06	0	1e-06	0	330.18	0	4vs1,5vs1down
Vv_10001447	1.022	0.832	0.95	0.925	2e-06	7e-06	2e-06	2e-06	129.98	0	2vs1up
Vv_10001449	-1.48	-1.333	-1.539	-1.569	0.006101	0.003211	0.004284	0.003453	23.52	0.00025	2vs1,3vs1,4vs1,5vs1down
Vv_10001454	0.502	-0.558	-1.044	-2.584	0.000579	0.000226	2e-06	0	281.43	0	4vs1,5vs1down
Vv_10001459	-1.494	-1.09	-1.335	-1.538	0	0	0	0	367.07	0	2vs1,3vs1,4vs1,5vs1down
Vv_10001462	-1.094	-1.032	-0.438	-0.652	0	0	0.000236	8e-06	155.23	0	2vs1,3vs1down
Vv_10001463	1.052	1.148	1.328	1.144	4e-06	2e-06	1e-06	1e-06	150.91	0	2vs1,3vs1,4vs1,5vs1up
Vv_10001484	1.083	0.935	0.715	0.66	2.4e-05	6.2e-05	0.000463	0.000713	50.35	0	2vs1up
Vv_10001485	1.509	1.649	1.466	1.068	2.2e-05	5e-06	9e-06	1.4e-05	266.5	0	2vs1,3vs1,4vs1,5vs1up
Vv_10001486	-0.688	-1.003	-0.967	-0.759	0	0	0	0	386.54	0	3vs1down
Vv_10001490	1.963	2.298	2.985	2.719	0	0	0	0	360.09	0	2vs1,3vs1,4vs1,5vs1up
Vv_10001491	0.951	1.355	1.189	2.009	1.6e-05	1e-06	2e-06	0	198.38	0	3vs1,4vs1,5vs1up
Vv_10001492	-1.162	-1.391	-1.269	-1.589	0	0	0	0	975.08	0	2vs1,3vs1,4vs1,5vs1down
Vv_10001501	0.175	0.643	0.724	1.225	0.382295	0.003399	0.001533	2.6e-05	28.71	1e-05	5vs1up
Vv_10001507	1.111	1.195	0.792	0.217	0	0	1e-06	0.011252	216.51	0	2vs1,3vs1up
Vv_10001509	0.496	0.444	1.176	0.265	9.7e-05	0.000628	1e-06	0.003557	103.48	0	4vs1up
Vv_10001516	-1.254	-1.403	-1.006	-0.84	4e-06	1e-06	1.6e-05	5.4e-05	108	0	2vs1,3vs1,4vs1down
Vv_10001518	0.968	1.305	1.157	0.626	0	0	0	1e-06	433.94	0	3vs1,4vs1up
Vv_10001523	-1.627	-3.065	-2.77	-2.286	6e-06	0	0	0	282.1	0	2vs1,3vs1,4vs1,5vs1down
Vv_10001525	-1.264	-1.983	-1.609	-1.945	5.5e-05	1e-06	6e-06	1e-06	118.89	0	2vs1,3vs1,4vs1,5vs1down
Vv_10001528	0.846	1.182	1.134	1.393	4.6e-05	3e-06	4e-06	1e-06	124.59	0	3vs1,4vs1,5vs1up
Vv_10001529	-0.594	-0.896	-0.903	-1.392	8e-06	0	0	0	288.32	0	5vs1down
Vv_10001540	2.406	2.586	2.568	2.165	0	0	0	0	1773.8	0	2vs1,3vs1,4vs1,5vs1up
Vv_10001541	-0.957	-1.266	-1.1	-1.338	8.4e-05	7e-06	2.3e-05	4e-06	86.27	0	3vs1,4vs1,5vs1down
Vv_10001547	0.524	0.436	0.541	1.001	0.001553	0.004323	0.001054	8e-06	41.03	0	5vs1up
Vv_10001579	1.31	1.172	1.377	1.043	5e-06	9e-06	2e-06	1.8e-05	107.02	0	2vs1,3vs1,4vs1,5vs1up
Vv_10001583	-1.616	-1.809	-1.418	-1.644	0	0	0	0	386.5	0	2vs1,3vs1,4vs1,5vs1down
Vv_10001585	1.058	1.071	1.247	1.327	1.7e-05	1.2e-05	4e-06	2e-06	107.44	0	2vs1,3vs1,4vs1,5vs1up
Vv_10001604	-1.024	-1.143	-0.907	-0.654	0.00161	0.000646	0.00298	0.017302	21.79	5e-05	2vs1,3vs1down
Vv_10001607	1.735	2.309	2.299	2.56	0	0	0	0	704.56	0	2vs1,3vs1,4vs1,5vs1up
Vv_10001610	-0.256	-0.767	-0.746	-1.01	0.001406	0	0	0	225.19	0	5vs1down
Vv_10001613	-0.038	-0.017	0.698	1.073	0.691453	0.864114	4e-06	0	98.49	0	5vs1up
Vv_10001614	-1.379	-1.511	-1.348	-1.47	2e-06	1e-06	2e-06	1e-06	155.2	0	2vs1,3vs1,4vs1,5vs1down
Vv_10001618	1.45	1.833	2.919	3.904	0	0	0	0	834.86	0	2vs1,3vs1,4vs1,5vs1up
Vv_10001623	1.056	-0.359	1.356	0.386	3e-06	0.005611	0	0.003127	102.32	0	2vs1,4vs1up
Vv_10001624	0.344	0.621	0.739	1.075	0.176139	0.018398	0.007035	0.00054	15.1	0.00024	5vs1up
Vv_10001632	0.853	1.112	1.811	2.383	0.031437	0.00714	0.000271	2.7e-05	33.17	1e-05	3vs1,4vs1,5vs1up
Vv_10001637	0.507	0.356	0.955	1.558	0.11221	0.154409	0.008434	0.000522	18.24	0.00059	5vs1up
Vv_10001639	-0.688	-1.778	-1.177	-1.321	0.0016	1e-06	2.5e-05	8e-06	90.62	0	3vs1,4vs1,5vs1down
Vv_10001642	0.188	0.481	0.678	1.203	0.266508	0.007729	0.000845	9e-06	34.29	1e-05	5vs1up
Vv_10001643	-0.791	-1.022	-1.248	-1.327	3.7e-05	4e-06	1e-06	0	141.22	0	3vs1,4vs1,5vs1down
Vv_10001645	1.03	0.11	0.285	0.594	2.9e-05	0.488654	0.066393	0.00122	26.78	2e-05	2vs1up
Vv_10001648	0.78	-0.014	1.1	1.001	0.002851	0.960128	0.000219	0.000378	24.58	3e-05	4vs1,5vs1up
Vv_10001654	-0.723	-0.973	-0.909	-1.006	1e-06	0	0	0	273.42	0	5vs1down
Vv_10001660	0.626	0.488	0.649	1.203	0.030842	0.075283	0.022948	0.000467	14.22	0.00031	5vs1up
Vv_10001661	0.599	0.291	-0.918	-1.038	0.001042	0.049695	3.5e-05	1.1e-05	47.44	0	5vs1down
Vv_10001663	0.779	0.456	-0.721	-1.135	4.6e-05	0.001954	6.9e-05	1e-06	72.07	0	5vs1down
Vv_10001669	-0.551	-1.174	-0.977	-1.596	0.002902	9e-06	3.8e-05	1e-06	90.08	0	3vs1,5vs1down
Vv_10001679	-1.379	-1.535	-1.454	-1.586	4e-06	1e-06	2e-06	1e-06	150.23	0	2vs1,3vs1,4vs1,5vs1down
Vv_10001695	-1.013	-1.07	-0.577	-0.618	1.8e-05	9e-06	0.001012	0.000535	59.91	0	2vs1,3vs1down
Vv_10001726	0.164	-0.03	-0.66	-1.232	0.106349	0.782343	2.4e-05	0	85.28	0	5vs1down
Vv_10001735	-0.229	-0.351	-1.001	-1.66	0.299896	0.099776	0.000346	5e-06	36.55	0	4vs1,5vs1down
Vv_10001737	0.641	1.015	1.362	1.499	0.006321	0.000249	2.5e-05	9e-06	55.24	0	3vs1,4vs1,5vs1up
Vv_10001745	0.582	1.058	1.127	1.712	0.006138	8.3e-05	5e-05	1e-06	68.97	0	3vs1,4vs1,5vs1up
Vv_10001752	-0.441	-0.649	-0.779	-1.067	0.000382	1.6e-05	4e-06	0	116.31	0	5vs1down
Vv_10001753	-1.071	-1.292	-0.657	-0.315	6e-06	1e-06	0.000195	0.018884	84.33	0	2vs1,3vs1down
Vv_10001760	-1.697	-2.482	-1.712	-1.962	2e-06	0	2e-06	0	199.17	0	2vs1,3vs1,4vs1,5vs1down
Vv_10001772	1.089	0.955	0.895	0.874	0	0	1e-06	1e-06	210.11	0	2vs1up
Vv_10001773	0.194	0.381	1.033	0.848	0.022242	0.000357	0	3e-06	123.54	0	4vs1up
Vv_10001779	0.967	0.995	1.277	1.19	0	0	0	0	728.17	0	4vs1,5vs1up
Vv_10001780	0.512	0.604	0.945	1.041	7.4e-05	1.6e-05	0	0	146.85	0	5vs1up
Vv_10001785	1.74	2.319	2.572	2.319	0	0	0	0	983.47	0	2vs1,3vs1,4vs1,5vs1up
Vv_10001787	-0.937	-0.974	-1.022	-1.255	0.00031	0.000196	0.000132	2.2e-05	51.27	0	4vs1,5vs1down
Vv_10001788	-0.442	-1.205	-0.975	-0.55	0.001274	0	2e-06	0.000189	100.85	0	3vs1down
Vv_10001789	2.406	0.762	-0.247	-0.015	0	0.00158	0.212123	0.948444	67.59	0	2vs1up
Vv_10001790	-1.084	-1.515	-1.434	-1.6	2e-06	0	0	0	273.66	0	2vs1,3vs1,4vs1,5vs1down
Vv_10001803	-0.782	-1.001	-0.892	-1.188	2e-06	0	0	0	249.18	0	3vs1,5vs1down
Vv_10001806	-0.723	-0.822	-0.717	-1.041	0.000649	0.000219	0.000577	2.8e-05	44.06	0	5vs1down
Vv_10001807	-0.602	-0.993	-1.529	-1.711	0.003068	7.2e-05	2e-06	1e-06	94.84	0	4vs1,5vs1down
Vv_10001810	1.703	1.316	1.429	1.911	0	0	0	0	541.8	0	2vs1,3vs1,4vs1,5vs1up
Vv_10001811	-0.053	0.127	1.527	2.435	0.867852	0.641537	5.4e-05	1e-06	53.95	0	4vs1,5vs1up
Vv_10001826	0.994	1.6	2.906	3.378	1.6e-05	0	0	0	520.26	0	3vs1,4vs1,5vs1up
Vv_10001829	3.244	3.749	5.016	4.559	3.7e-05	2e-06	0	1e-06	354.99	0	2vs1,3vs1,4vs1,5vs1up
Vv_10001834	0.538	0.785	0.702	1.068	0.004862	0.000329	0.000714	2.5e-05	39.26	0	5vs1up
Vv_10001839	-2.546	-2.968	-2.39	-3.035	0	0	0	0	1291.33	0	2vs1,3vs1,4vs1,5vs1down
Vv_10001856	-1.108	-1.491	-0.98	-1.743	0.000212	1.7e-05	0.000427	4e-06	68.2	0	2vs1,3vs1,5vs1down
Vv_10001872	-1.436	-1.128	-0.822	-1.076	2.2e-05	0.000117	0.001152	0.00014	50.79	0	2vs1,3vs1,5vs1down
Vv_10001880	-1.855	-2.616	-2.474	-2.949	0	0	0	0	2203.53	0	2vs1,3vs1,4vs1,5vs1down
Vv_10001882	-1.478	-1.475	-1.146	-1.128	0	0	0	0	308.4	0	2vs1,3vs1,4vs1,5vs1down
Vv_10001887	-0.394	-0.815	-0.921	-1.139	0.091994	0.002283	0.00098	0.000181	24.31	3e-05	5vs1down
Vv_10001894	-0.817	-1.225	-1.109	-1.386	3.2e-05	1e-06	2e-06	0	146.65	0	3vs1,4vs1,5vs1down
Vv_10001895	-1.059	-1.191	-0.53	0.245	0	0	8e-06	0.001595	250.97	0	2vs1,3vs1down
Vv_10001909	1.415	0.817	0.321	0.594	2.9e-05	0.001452	0.126995	0.00905	29.31	1e-05	2vs1up
Vv_10001910	0.069	0.414	1.002	1.648	0.704774	0.013927	3.3e-05	0	66.95	0	4vs1,5vs1up
Vv_10001915	-0.768	-1.313	-1.297	-1.538	0.000359	4e-06	5e-06	1e-06	104.98	0	3vs1,4vs1,5vs1down
Vv_10001925	-1.368	-1.787	-1.478	-1.659	4.6e-05	4e-06	2e-05	6e-06	89.54	0	2vs1,3vs1,4vs1,5vs1down
Vv_10001934	0.263	0.532	0.831	1.157	0.041369	0.00063	2.1e-05	1e-06	66.92	0	5vs1up
Vv_10001937	-1.696	-1.795	-1.945	-1.919	0	0	0	0	357.3	0	2vs1,3vs1,4vs1,5vs1down
Vv_10001960	-0.247	-0.763	-0.916	-1.49	0.032084	1.5e-05	4e-06	0	132.39	0	5vs1down
Vv_10001978	-2.156	-2.663	-2.072	-2.178	0	0	0	0	669.02	0	2vs1,3vs1,4vs1,5vs1down
Vv_10001984	0.822	1.408	1.285	0.994	0	0	0	0	536.09	0	3vs1,4vs1up
Vv_10001990	-0.372	-0.987	-1.364	-1.218	0.003253	2e-06	0	0	164.46	0	4vs1,5vs1down
Vv_10001993	-0.903	-2.372	-2.416	-2.321	1.9e-05	0	0	0	456.79	0	3vs1,4vs1,5vs1down
Vv_10001994	0.94	1.158	0.786	0.245	1e-06	0	3e-06	0.01047	151.79	0	3vs1up
Vv_10001995	1.335	0.82	1.01	0.883	3e-06	9.5e-05	1.8e-05	4.4e-05	83.53	0	2vs1,4vs1up
Vv_10001998	-1.548	-2.006	-1.867	-1.657	1.1e-05	1e-06	2e-06	4e-06	126.92	0	2vs1,3vs1,4vs1,5vs1down
Vv_10002003	-0.498	-0.711	-0.926	-1.142	0.001923	0.000128	1.6e-05	2e-06	70.61	0	5vs1down
Vv_10002015	-0.802	-1.004	-0.779	-0.902	0.0076	0.001647	0.007689	0.00285	18.36	0.0001	3vs1down
Vv_10002018	-0.698	-1.215	-0.774	-0.641	2.5e-05	0	9e-06	3.2e-05	119.56	0	3vs1down
Vv_10002019	-0.56	-1.111	-1.221	-1.211	0.003977	2.3e-05	1.1e-05	9e-06	68.76	0	3vs1,4vs1,5vs1down
Vv_10002023	0.898	1.175	1.215	1.402	0	0	0	0	767.55	0	3vs1,4vs1,5vs1up
Vv_10002025	-1.436	-1.536	-0.18	-0.658	0	0	0.039032	6e-06	285.17	0	2vs1,3vs1down
Vv_10002027	-0.707	-0.854	-0.894	-1	0.003697	0.000927	0.000651	0.000248	29.64	1e-05	5vs1down
Vv_10002028	1.353	1.183	1.076	0.667	1e-06	1e-06	3e-06	9.5e-05	136.63	0	2vs1,3vs1,4vs1up
Vv_10002032	-1.44	-1.587	-1.923	-2.151	0	0	0	0	1299.71	0	2vs1,3vs1,4vs1,5vs1down
Vv_10002038	1.106	1.33	1.403	1.277	0	0	0	0	432.19	0	2vs1,3vs1,4vs1,5vs1up
Vv_10002039	-0.363	-0.541	-0.844	-1.119	9.9e-05	3e-06	0	0	248.3	0	5vs1down
Vv_10002056	-0.414	-0.162	-0.395	-1.254	0.002544	0.154345	0.002898	0	62.06	0	5vs1down
Vv_10002062	0.81	1.167	1.455	0.996	0	0	0	0	555.31	0	3vs1,4vs1up
Vv_10002068	2.497	2.474	2.202	1.172	0	0	0	0	642.72	0	2vs1,3vs1,4vs1,5vs1up
Vv_10002077	1.037	1.163	1.191	0.869	0	0	0	0	309.45	0	2vs1,3vs1,4vs1up
Vv_10002082	2.475	3.024	3.544	3.464	0	0	0	0	354.01	0	2vs1,3vs1,4vs1,5vs1up
Vv_10002084	0.032	-0.066	0.529	2.997	0.958067	0.902223	0.2371	2e-05	19.09	8e-05	5vs1up
Vv_10002088	-0.867	-0.996	-0.857	-1.2	1e-06	0	0	0	269.89	0	5vs1down
Vv_10002089	-0.275	-1.081	-0.975	-1.247	0.000293	0	0	0	510.49	0	3vs1,5vs1down
Vv_10002091	2.11	2.243	2.287	1.283	4e-06	2e-06	2e-06	0.000143	112.36	0	2vs1,3vs1,4vs1,5vs1up
Vv_10002100	0.699	0.763	1.087	0.916	2e-06	1e-06	0	0	228.11	0	4vs1up
Vv_10002107	1.799	1.692	1.411	0.996	0	0	1e-06	7e-06	217.48	0	2vs1,3vs1,4vs1up
Vv_10002114	-0.755	-1.091	-0.856	-0.877	4.8e-05	2e-06	1.4e-05	1e-05	94.4	0	3vs1down
Vv_10002122	0.152	-0.642	-2.177	-2.167	0.334197	0.000739	0	0	181.96	0	4vs1,5vs1down
Vv_10002128	-1.068	-0.822	-0.501	-0.782	0	0	1.9e-05	0	210.59	0	2vs1down
Vv_10002137	-0.659	-0.815	-1.284	-1.162	1.2e-05	2e-06	0	0	224.42	0	4vs1,5vs1down
Vv_10002140	1.844	1.451	0.789	0.266	1e-06	2e-06	0.000294	0.097478	96.97	0	2vs1,3vs1up
Vv_10002149	-0.85	-1.002	-0.829	-0.91	2e-06	0	1e-06	1e-06	178.45	0	3vs1down
Vv_10002150	1.985	2.576	3.451	3.52	0	0	0	0	672.61	0	2vs1,3vs1,4vs1,5vs1up
Vv_10002154	0.486	0.995	1.144	1.626	4e-06	0	0	0	693.29	0	4vs1,5vs1up
Vv_10002159	-0.743	-0.969	-1.146	-1.272	3e-06	0	0	0	259.27	0	4vs1,5vs1down
Vv_10002162	-0.883	-1.003	-0.974	-1.296	0.000627	0.000211	0.000256	2.3e-05	47.1	0	3vs1,5vs1down
Vv_10002167	1.341	1.816	2.072	2.414	2.6e-05	2e-06	1e-06	0	163.99	0	2vs1,3vs1,4vs1,5vs1up
Vv_10002169	-0.965	-1.082	-0.982	-1.136	2e-06	1e-06	1e-06	0	182.28	0	3vs1,5vs1down
Vv_10002171	-1.133	-1.124	-0.915	-1.175	2e-06	1e-06	7e-06	1e-06	142.19	0	2vs1,3vs1,5vs1down
Vv_10002180	1.389	1.995	2.708	2.862	9e-06	0	0	0	285.42	0	2vs1,3vs1,4vs1,5vs1up
Vv_10002193	-0.715	-2.027	-1.814	-1.974	1.5e-05	0	0	0	516.22	0	3vs1,4vs1,5vs1down
Vv_10002197	1.385	0.586	1.446	1.56	8.1e-05	0.039209	4.8e-05	2.3e-05	57.58	0	2vs1,4vs1,5vs1up
Vv_10002198	1.16	1.226	1.071	1.084	0	0	0	0	246.93	0	2vs1,3vs1,4vs1,5vs1up
Vv_10002202	-0.995	-1.088	-1.334	-1.761	7e-06	3e-06	1e-06	0	191.58	0	3vs1,4vs1,5vs1down
Vv_10002208	0.244	-0.396	-0.848	-1.182	0.000594	1.2e-05	0	0	332.23	0	5vs1down
Vv_10002218	0.524	-0.504	-1.565	-2.065	0.000305	8e-05	0	0	444.87	0	4vs1,5vs1down
Vv_10002220	2.09	0.431	-1.098	-0.732	0	0.003176	3e-06	5.9e-05	166.63	0	2vs1up,4vs1down
Vv_10002221	-0.489	-0.854	-0.739	-1.281	2.1e-05	1e-06	1e-06	0	293.35	0	5vs1down
Vv_10002235	0.658	0.793	0.752	1.045	0.001198	0.00027	0.000385	2.6e-05	43.51	0	5vs1up
Vv_10002244	0.796	0.891	1.154	0.927	0.00057	6.1e-05	4.1e-05	3.8e-05	75.56	0	4vs1up
Vv_10002250	-1.277	-3.147	-2.391	-2.534	0	0	0	0	789.03	0	2vs1,3vs1,4vs1,5vs1down
Vv_10002253	-0.183	-0.053	1.298	2.259	0.062125	0.594798	0	0	324.26	0	4vs1,5vs1up
Vv_10002259	0.942	1.116	0.951	0.696	1.1e-05	3e-06	3.7e-05	6.8e-05	103.81	0	3vs1up
Vv_10002263	-2.059	-2.571	-2.179	-3.506	0.003979	0.000259	0.002456	2.6e-05	49.37	1e-05	2vs1,3vs1,4vs1,5vs1down
Vv_10002271	-0.023	0.148	-0.442	-1.206	0.803826	0.055083	6.7e-05	0	123.22	0	5vs1down
Vv_10002282	0.606	0.83	1.932	1.916	8.1e-05	5e-06	0	0	332.44	0	4vs1,5vs1up
Vv_10002299	0.987	1.241	1.224	1.637	6.7e-05	9e-06	1e-05	1e-06	104.15	0	3vs1,4vs1,5vs1up
Vv_10002303	0.657	0.735	0.776	1.119	0.000329	0.00012	7.7e-05	3e-06	65.17	0	5vs1up
Vv_10002306	-0.838	-0.744	-0.829	-1.114	0.000139	0.000287	0.000124	1e-05	56.88	0	5vs1down
Vv_10002324	-3.217	-3.544	-1.415	-3.038	0	0	0	0	1705.83	0	2vs1,3vs1,4vs1,5vs1down
Vv_10002325	0.046	0.32	0.941	1.165	0.870671	0.145677	0.000705	0.000124	20.29	6e-05	5vs1up
Vv_10002327	0.519	0.641	0.377	1.084	0.014927	0.003915	0.055511	8.1e-05	22.3	4e-05	5vs1up
Vv_10002329	-1.344	-1.593	-1.746	-1.844	0.000243	5.5e-05	2.6e-05	1.4e-05	64.74	0	2vs1,3vs1,4vs1,5vs1down
Vv_10002332	1.284	1.946	2.983	2.958	4e-06	0	0	0	455.4	0	2vs1,3vs1,4vs1,5vs1up
Vv_10002334	-0.513	-1.135	-0.78	-0.423	0.051427	0.000487	0.005632	0.087401	15.52	0.00021	3vs1down
Vv_10002335	0.738	1.038	0.728	1.244	0.000102	6e-06	9.4e-05	1e-06	92.27	0	3vs1,5vs1up
Vv_10002344	0.266	0.446	0.926	1.279	0.00132	2.3e-05	0	0	262.24	0	5vs1up
Vv_10002346	-0.622	-1.633	-1.409	-1.582	0.001886	1e-06	3e-06	1e-06	117.65	0	3vs1,4vs1,5vs1down
Vv_10002348	-1.018	-1.24	-1.25	-1.377	2e-06	0	0	0	212.73	0	2vs1,3vs1,4vs1,5vs1down
Vv_10002350	-0.5	-1.118	-1.235	-0.853	6.2e-05	0	0	1e-06	232.36	0	3vs1,4vs1down
Vv_10002353	0.186	0.457	0.661	1.064	0.366628	0.026015	0.003362	0.0001	19.86	7e-05	5vs1up
Vv_10002354	-1.118	-1.239	-1.245	-1.245	1.7e-05	6e-06	5e-06	4e-06	102.22	0	2vs1,3vs1,4vs1,5vs1down
Vv_10002363	-0.905	-1.388	-1.252	-1.562	6e-06	0	0	0	228.7	0	3vs1,4vs1,5vs1down
Vv_10002375	-1.337	-1.697	-1.417	-1.615	2.1e-05	2e-06	1e-05	3e-06	107.04	0	2vs1,3vs1,4vs1,5vs1down
Vv_10002384	-0.947	-1.32	-0.72	-1.522	1.5e-05	1e-06	0.000104	0	135.69	0	3vs1,5vs1down
Vv_10002391	-1.181	-1.319	-1.135	-1.335	1.1e-05	4e-06	1.2e-05	2e-06	107.44	0	2vs1,3vs1,4vs1,5vs1down
Vv_10002397	-1.036	-1.569	-1.595	-1.864	0.011018	0.000697	0.000608	0.000165	29.97	1e-05	2vs1,3vs1,4vs1,5vs1down
Vv_10002400	-0.829	-1.447	-0.912	-1.617	3.6e-05	0	1.3e-05	0	161.34	0	3vs1,5vs1down
Vv_10002410	-1.013	-1.157	-0.795	-0.646	5e-06	1e-06	2.6e-05	0.000113	98.37	0	2vs1,3vs1down
Vv_10002412	-2.323	-2.347	-2.182	-2.412	0	0	0	0	1402.97	0	2vs1,3vs1,4vs1,5vs1down
Vv_10002414	2.998	2.447	2.325	0.779	0	0	0	0.000136	395.98	0	2vs1,3vs1,4vs1up
Vv_10002420	-2.112	-1.864	-2.643	-1.966	0	0	0	0	581.24	0	2vs1,3vs1,4vs1,5vs1down
Vv_10002432	-0.703	-0.629	-0.292	-1.13	0.001327	0.00238	0.095856	2.6e-05	30.64	1e-05	5vs1down
Vv_10002444	-1.052	-1.143	-1.029	-0.88	5e-06	2e-06	4e-06	1.3e-05	113.87	0	2vs1,3vs1,4vs1down
Vv_10002445	-1.705	-2.148	-1.937	-2.211	4e-06	0	1e-06	0	177.69	0	2vs1,3vs1,4vs1,5vs1down
Vv_10002458	-0.551	-0.708	-0.688	-1.196	0.010815	0.002084	0.002462	3.7e-05	30.27	1e-05	5vs1down
Vv_10002472	-1.258	-1.186	-1.059	-1.484	2e-06	2e-06	5e-06	0	157.43	0	2vs1,3vs1,4vs1,5vs1down
Vv_10002473	-1.298	-1.937	-1.715	-1.382	0	0	0	0	725.46	0	2vs1,3vs1,4vs1,5vs1down
Vv_10002476	-0.478	-0.211	-0.707	-1.118	0.004105	0.137882	0.000235	5e-06	41.9	0	5vs1down
Vv_10002480	-1.112	-1.547	-1.722	-1.944	0	0	0	0	876.32	0	2vs1,3vs1,4vs1,5vs1down
Vv_10002493	0.659	0.392	0.354	1.015	0.02064	0.135437	0.174822	0.001225	10.59	0.00106	5vs1up
Vv_10002511	1.061	1.35	0.526	0.598	1.5e-05	2e-06	0.002174	0.000794	71.08	0	2vs1,3vs1up
Vv_10002514	-1.9	-2.309	-2.199	-2.484	1e-06	0	0	0	231.97	0	2vs1,3vs1,4vs1,5vs1down
Vv_10002517	1.243	0.275	-0.584	-0.883	0.000178	0.240903	0.018839	0.001469	20.87	6e-05	2vs1up
Vv_10002525	1.578	1.305	1.107	1.413	8e-06	2.8e-05	0.0001	1.2e-05	78.54	0	2vs1,3vs1,4vs1,5vs1up
Vv_10002530	0.368	0.603	0.851	1.097	0.000834	1.6e-05	1e-06	0	137.5	0	5vs1up
Vv_10002553	-0.664	-0.944	-0.915	-1.626	0.000404	2.2e-05	2.8e-05	0	102.82	0	5vs1down
Vv_10002571	-1.005	-1.081	-0.257	-0.015	0.000333	0.000163	0.210413	0.948199	22.05	4e-05	2vs1,3vs1down
Vv_10002578	-0.639	-1.187	-0.615	-0.827	0.001523	1.2e-05	0.001645	0.00017	45.47	0	3vs1down
Vv_10002579	-0.505	-1.359	-1.308	-1.671	5.8e-05	0	0	0	408.5	0	3vs1,4vs1,5vs1down
Vv_10002581	-0.898	-1.154	-1.035	-1.317	0.00129	0.000181	0.000394	5.3e-05	41.51	0	3vs1,4vs1,5vs1down
Vv_10002588	1.1	0.371	0.129	2.034	0	0.000382	0.104317	0	366.06	0	2vs1,5vs1up
Vv_10002590	-0.657	-1.17	-1.076	-1.058	5.6e-05	0	1e-06	1e-06	149.6	0	3vs1,4vs1,5vs1down
Vv_10002602	0.225	0.727	1.048	1.29	0.164524	0.000409	2.4e-05	4e-06	56.81	0	4vs1,5vs1up
Vv_10002608	-1.874	-1.97	-2.069	-2.049	0	0	0	0	595.04	0	2vs1,3vs1,4vs1,5vs1down
Vv_10002613	-2.187	-2.461	-2.435	-2.839	0	0	0	0	388.46	0	2vs1,3vs1,4vs1,5vs1down
Vv_10002615	-1.161	-1.222	2.119	2.123	0	0	0	0	938.4	0	2vs1,3vs1down,4vs1,5vs1up
Vv_10002619	0.125	0.521	1.197	0.912	0.69204	0.059545	0.000565	0.00312	14.5	0.00028	4vs1up
Vv_10002620	1.09	0.731	0.248	0.236	8.6e-05	0.001355	0.182708	0.193665	21.99	4e-05	2vs1up
Vv_10002626	-1.76	-1.949	-2.026	-2.096	0	0	0	0	751.39	0	2vs1,3vs1,4vs1,5vs1down
Vv_10002627	1.22	1.366	1.218	0.887	0	0	0	1e-06	300.77	0	2vs1,3vs1,4vs1up
Vv_10002637	1.145	0.903	0.608	0.072	0.002488	0.009067	0.057194	0.833465	10.59	0.00107	2vs1up
Vv_10002638	1.394	1.806	2.035	2.828	1e-06	0	0	0	395.12	0	2vs1,3vs1,4vs1,5vs1up
Vv_10002642	-0.095	-0.568	-0.704	-1.085	0.594421	0.002409	0.000545	1.6e-05	33.29	1e-05	5vs1down
Vv_10002647	-0.221	-0.569	-0.839	-1.095	0.288559	0.009489	0.000798	9.5e-05	23.86	3e-05	5vs1down
Vv_10002649	1.264	1.241	1.105	1.173	3.7e-05	3.5e-05	8.6e-05	4.5e-05	63.44	0	2vs1,3vs1,4vs1,5vs1up
Vv_10002655	1.006	0.545	0.352	0.61	5e-06	0.00049	0.008169	0.000177	51.89	0	2vs1up
Vv_10002668	-0.383	-0.834	-1.152	-1.321	0.003193	8e-06	1e-06	0	136.81	0	4vs1,5vs1down
Vv_10002680	-1.134	-2.136	-1.39	-1.648	1e-06	0	0	0	358.99	0	2vs1,3vs1,4vs1,5vs1down
Vv_10002691	0.559	0.794	0.616	1.005	0.016636	0.001866	0.008619	0.0003	21.45	5e-05	5vs1up
Vv_10002699	-1.817	-1.849	-2.412	-2.76	0	0	0	0	1822.68	0	2vs1,3vs1,4vs1,5vs1down
Vv_10002701	0.508	0.535	1.178	0.677	0.002283	0.001415	3e-06	0.000218	52.76	0	4vs1up
Vv_10002711	-0.466	-0.877	-1.134	-1.346	0.000402	2e-06	0	0	176.96	0	4vs1,5vs1down
Vv_10002712	-1.14	-0.943	-1.344	-1.227	0	0	0	0	340.77	0	2vs1,4vs1,5vs1down
Vv_10002720	-0.62	-1.101	-1.054	-1.311	1.3e-05	0	0	0	266.49	0	3vs1,4vs1,5vs1down
Vv_10002723	-0.648	-1.116	-0.988	-1.085	8.8e-05	1e-06	2e-06	1e-06	128.23	0	3vs1,5vs1down
Vv_10002726	0.559	1.008	0.291	0.431	0.019696	0.000451	0.184019	0.05073	13.75	0.00036	3vs1up
Vv_10002732	-0.491	-1.504	-1.115	-0.988	0.030081	1.5e-05	0.000152	0.00032	44.14	0	3vs1,4vs1down
Vv_10002736	-0.922	-0.96	-1.278	-1.246	0	0	0	0	483.89	0	4vs1,5vs1down
Vv_10002746	2.132	2.68	2.869	1.991	0	0	0	0	3582.37	0	2vs1,3vs1,4vs1,5vs1up
Vv_10002753	-1.132	-1.456	-1.657	-2.062	0	0	0	0	886.3	0	2vs1,3vs1,4vs1,5vs1down
Vv_10002754	-1.134	-1.471	-1.194	-1.428	0	0	0	0	291.16	0	2vs1,3vs1,4vs1,5vs1down
Vv_10002807	0.101	0.334	0.745	1.191	0.194472	0.000583	1e-06	0	152.7	0	5vs1up
Vv_10002814	-1.334	-1.666	-1.355	-1.279	0	0	0	0	265.66	0	2vs1,3vs1,4vs1,5vs1down
Vv_10002817	-1.6	-1.879	-1.669	-1.914	0	0	0	0	453.52	0	2vs1,3vs1,4vs1,5vs1down
Vv_10002829	-0.913	-1.118	-0.543	-1.113	1e-06	0	5.8e-05	0	183.3	0	3vs1,5vs1down
Vv_10002859	1.522	1.932	3.175	2.978	0	0	0	0	765.34	0	2vs1,3vs1,4vs1,5vs1up
Vv_10002877	0.399	0.65	1.122	1.391	4.2e-05	1e-06	0	0	405.9	0	4vs1,5vs1up
Vv_10002888	-1.024	-1.075	-0.845	-0.859	1e-06	0	3e-06	2e-06	162.84	0	2vs1,3vs1down
Vv_10002899	0.795	0.957	1.08	1.893	0.00678	0.001876	0.000799	9e-06	39.82	0	4vs1,5vs1up
Vv_10002902	-3.338	-3.162	-3.396	-4.067	0	0	0	0	2686.52	0	2vs1,3vs1,4vs1,5vs1down
Vv_10002905	-0.38	-0.541	-0.596	-1.155	0.006268	0.000534	0.000257	1e-06	60.49	0	5vs1down
Vv_10002926	1.203	1.267	1.037	0.761	3e-06	1e-06	7e-06	6.7e-05	111.48	0	2vs1,3vs1,4vs1up
Vv_10002930	-1.02	-1.536	-1.261	-1.247	0.000152	5e-06	2.4e-05	2.1e-05	77.18	0	2vs1,3vs1,4vs1,5vs1down
Vv_10002941	-1.429	-1.718	-1.279	-1.843	0	0	0	0	592.09	0	2vs1,3vs1,4vs1,5vs1down
Vv_10002947	-0.373	-0.597	-0.687	-1.095	0.024311	0.001393	0.000511	1.1e-05	38.48	0	5vs1down
Vv_10002953	2.167	1.971	1.74	1.779	0	0	0	0	545.27	0	2vs1,3vs1,4vs1,5vs1up
Vv_10002976	0.588	0.718	1.133	0.967	2e-06	0	0	0	359.6	0	4vs1up
Vv_10002984	1.522	1.592	1.713	2.002	0	0	0	0	415.3	0	2vs1,3vs1,4vs1,5vs1up
Vv_10002986	0.748	1.004	1.241	1.083	1e-06	0	0	0	322.52	0	3vs1,4vs1,5vs1up
Vv_10002995	-0.113	-0.705	-0.712	-1.098	0.284315	1.7e-05	1.6e-05	0	90.46	0	5vs1down
Vv_10002999	-1.022	-1.865	-1.597	-1.518	7.3e-05	0	2e-06	2e-06	132.93	0	2vs1,3vs1,4vs1,5vs1down
Vv_10003005	1.381	1.4	1.088	0.726	1.8e-05	1.3e-05	9.2e-05	0.001508	62.38	0	2vs1,3vs1,4vs1up
Vv_10003007	-0.705	-1.505	-1.846	-1.617	0	0	0	0	1032.4	0	3vs1,4vs1,5vs1down
Vv_10003014	-0.286	-0.781	-0.752	-1.619	0.000656	0	0	0	388.74	0	5vs1down
Vv_10003015	0.204	0.157	0.911	2.212	0.340052	0.451088	0.000514	0	58.31	0	5vs1up
Vv_10003021	-0.333	-0.211	-0.641	-1.015	0.058875	0.209464	0.00158	4.5e-05	23.51	3e-05	5vs1down
Vv_10003030	-0.513	-1.763	-1.419	-1.659	1.1e-05	0	0	0	751.99	0	3vs1,4vs1,5vs1down
Vv_10003043	-1.752	-1.648	-1.804	-1.918	0	0	0	0	862.9	0	2vs1,3vs1,4vs1,5vs1down
Vv_10003051	-1.269	-1.259	-1.105	-1.293	0	0	0	0	263.11	0	2vs1,3vs1,4vs1,5vs1down
Vv_10003052	1.151	1.457	1.561	1.834	1e-06	0	0	0	323.25	0	2vs1,3vs1,4vs1,5vs1up
Vv_10003053	-0.239	-0.287	-0.802	-1.319	0.109631	0.053023	0.000105	2e-06	50.23	0	5vs1down
Vv_10003064	-0.651	-1.222	-0.619	-0.808	9.1e-05	0	2.4e-05	3e-06	159.69	0	3vs1down
Vv_10003069	0.212	0.512	1.063	0.746	0.017987	4.1e-05	0	2e-06	124.19	0	4vs1up
Vv_10003076	0.668	1.313	1.15	1.146	0.001855	1.3e-05	0.000155	3e-05	64.56	0	3vs1,4vs1,5vs1up
Vv_10003087	-0.457	-1.167	-1.568	-2.091	0.009227	1e-05	1e-06	0	144.43	0	3vs1,4vs1,5vs1down
Vv_10003090	-0.947	-1.055	-1.019	-1.247	2.8e-05	9e-06	1.2e-05	2e-06	97.3	0	3vs1,4vs1,5vs1down
Vv_10003092	-1.402	-1.313	-1.102	-1.168	0	0	0	0	372.22	0	2vs1,3vs1,4vs1,5vs1down
Vv_10003100	-1.726	-1.546	-1.014	-1.485	0	0	4e-06	0	246.79	0	2vs1,3vs1,4vs1,5vs1down
Vv_10003102	-0.63	-0.741	-0.775	-1.201	6e-06	1e-06	1e-06	0	214.61	0	5vs1down
Vv_10003107	-0.738	-1.81	-1.006	-1.487	0.001418	1e-06	0.000125	4e-06	85.14	0	3vs1,4vs1,5vs1down
Vv_10003114	0.785	1.024	1.23	0.929	0	0	0	0	493.77	0	3vs1,4vs1up
Vv_10003117	1.307	1.562	0.624	0.97	0.000372	2e-05	0.00873	0.000505	46.33	0	2vs1,3vs1up
Vv_10003126	-0.398	-0.647	-0.8	-1.047	0.005381	0.000166	3.1e-05	3e-06	63.14	0	5vs1down
Vv_10003127	0.909	0.818	1.226	0.957	0	0	0	0	369.09	0	4vs1up
Vv_10003132	0.377	0.516	0.481	1.331	0.271071	0.11824	0.142515	0.000908	9.29	0.00179	5vs1up
Vv_10003134	-0.908	-1.114	-1.163	-1.067	0	0	0	0	328.68	0	3vs1,4vs1,5vs1down
Vv_10003138	-1.147	-1.134	-1.33	-1.483	0	0	0	0	413.08	0	2vs1,3vs1,4vs1,5vs1down
Vv_10003140	-1.05	-1.186	-1.07	-1.196	1e-06	0	0	0	240.77	0	2vs1,3vs1,4vs1,5vs1down
Vv_10003148	0.486	-0.222	-1.093	-1.689	5.6e-05	0.010242	0	0	291.35	0	4vs1,5vs1down
Vv_10003149	0.991	1.168	0.872	1.171	3e-06	1e-06	6e-06	0	151.77	0	3vs1,5vs1up
Vv_10003151	0.305	0.502	1.215	1.577	0.08857	0.00854	1.6e-05	2e-06	60.18	0	4vs1,5vs1up
Vv_10003162	-0.738	-0.867	-0.678	-1.036	3e-06	1e-06	5e-06	0	170.32	0	5vs1down
Vv_10003163	-0.989	-1.384	-1.528	-1.458	2.1e-05	1e-06	0	1e-06	154.4	0	3vs1,4vs1,5vs1down
Vv_10003171	-1.029	-1.163	-0.936	-1.031	1e-06	0	1e-06	1e-06	186.02	0	2vs1,3vs1,5vs1down
Vv_10003177	0.849	1.053	0.328	0.435	3.2e-05	5e-06	0.016541	0.002925	54.19	0	3vs1up
Vv_10003179	0.936	1.455	1.514	0.67	0.000522	1.4e-05	1e-05	0.003646	57.49	0	3vs1,4vs1up
Vv_10003188	2.368	2.662	2.906	3.43	0	0	0	0	2303.19	0	2vs1,3vs1,4vs1,5vs1up
Vv_10003205	-0.757	-1.275	-1.2	-1.38	9e-06	0	0	0	244.66	0	3vs1,4vs1,5vs1down
Vv_10003210	-0.146	-0.347	-0.822	-1.242	0.026582	8.9e-05	0	0	263.77	0	5vs1down
Vv_10003233	0.26	0.449	0.598	1.073	0.00046	5e-06	1e-06	0	239.87	0	5vs1up
Vv_10003239	-0.34	-0.753	-0.764	-1.129	0.000748	1e-06	1e-06	0	174.27	0	5vs1down
Vv_10003244	-0.758	-1.139	-1.236	-1.318	7e-06	0	0	0	243.7	0	3vs1,4vs1,5vs1down
Vv_10003257	-1.135	-1.526	-1.763	-1.364	2e-06	0	0	0	238.93	0	2vs1,3vs1,4vs1,5vs1down
Vv_10003268	-0.035	-0.039	0.786	1.541	0.793982	0.754778	1.5e-05	0	102.11	0	5vs1up
Vv_10003274	-1.189	-1.063	-1.046	-0.725	0.000259	0.000499	0.000545	0.005393	31.31	1e-05	2vs1,3vs1,4vs1down
Vv_10003319	-1.209	-1.164	-1.26	-1.139	2e-06	2e-06	1e-06	2e-06	138.68	0	2vs1,3vs1,4vs1,5vs1down
Vv_10003320	-0.691	-1.207	-0.813	-0.985	0.000324	3e-06	7.7e-05	1.4e-05	74.78	0	3vs1down
Vv_10003360	-1.715	-1.874	-1.696	-1.765	0	0	0	0	534.33	0	2vs1,3vs1,4vs1,5vs1down
Vv_10003361	-1.059	-1.067	-1.404	-2.003	1e-06	0	0	0	387.17	0	2vs1,3vs1,4vs1,5vs1down
Vv_10003372	1.761	0.909	0.621	-0.093	0	1.4e-05	0.000279	0.466598	110.76	0	2vs1up
Vv_10003380	-0.513	-0.708	-1.125	-1.35	0.000109	7e-06	0	0	195.71	0	4vs1,5vs1down
Vv_10003410	0.944	0.852	0.807	1.175	0	1e-06	1e-06	0	245.02	0	5vs1up
Vv_10003414	0.23	0.559	0.7	1.189	0.000656	1e-06	0	0	353.77	0	5vs1up
Vv_10003421	-3.523	-4.349	-4.368	-4.41	3e-06	1e-06	4e-06	1e-06	338.11	0	2vs1,3vs1,4vs1,5vs1down
Vv_10003422	-1.033	-1.333	-1.279	-1.658	2e-06	0	0	0	242.31	0	2vs1,3vs1,4vs1,5vs1down
Vv_10003436	1.061	0.673	0.393	-0.264	0	2e-06	0.000135	0.001984	139.87	0	2vs1up
Vv_10003440	-1.028	-1.157	-1.026	-1.411	1e-06	0	1e-06	0	245.04	0	2vs1,3vs1,4vs1,5vs1down
Vv_10003445	1.159	-0.661	-0.987	-1.714	1e-05	0.001784	2.6e-05	0	121.2	0	2vs1up,5vs1down
Vv_10003447	-0.02	-0.901	-1.611	-2.264	0.933099	0.000207	2e-06	0	113.35	0	4vs1,5vs1down
Vv_10003448	-0.478	-0.917	-1.045	-1.04	0.000425	2e-06	1e-06	1e-06	131.96	0	4vs1,5vs1down
Vv_10003452	-0.706	-1.083	-1.277	-1.732	0.001491	5.4e-05	1.4e-05	1e-06	81.99	0	3vs1,4vs1,5vs1down
Vv_10003455	-1.676	-1.767	-1.667	-1.574	0	0	0	1e-06	280.79	0	2vs1,3vs1,4vs1,5vs1down
Vv_10003459	-0.458	-0.575	-0.94	-1.053	0.000232	3.3e-05	1e-06	0	132.35	0	5vs1down
Vv_10003472	0.418	0.832	0.963	1.293	0.020452	0.000232	7.4e-05	6e-06	52.45	0	5vs1up
Vv_10003473	1.286	0.857	0.692	0.027	2.9e-05	0.000528	0.002222	0.899734	32.65	1e-05	2vs1up
Vv_10003477	-0.644	-1.137	-1.766	-1.874	2e-06	0	0	0	756.87	0	3vs1,4vs1,5vs1down
Vv_10003482	0.591	0.816	0.758	1.69	0.027936	0.004374	0.006627	1.8e-05	29.55	1e-05	5vs1up
Vv_10003498	1.08	0.875	0.575	-0.091	0.000318	0.001214	0.014827	0.692796	19.58	7e-05	2vs1up
Vv_10003499	1.376	0.858	0.016	0.087	1e-06	2.4e-05	0.915846	0.498362	66.62	0	2vs1up
Vv_10003512	0.955	1.559	1.842	1.579	0.000177	3e-06	1e-06	2e-06	119.37	0	3vs1,4vs1,5vs1up
Vv_10003548	1.374	1.078	1.338	0.653	9e-06	5.1e-05	9e-06	0.001705	70.09	0	2vs1,3vs1,4vs1up
Vv_10003550	0.439	0.698	0.694	1.031	0.004636	0.000163	0.000166	6e-06	52.45	0	5vs1up
Vv_10003551	2.118	2.417	2.676	2.15	2.3e-05	3.1e-05	3e-06	1.3e-05	105.35	0	2vs1,3vs1,4vs1,5vs1up
Vv_10003556	0.954	1.419	2.505	1.897	2e-06	0	0	0	531.2	0	3vs1,4vs1,5vs1up
Vv_10003561	-0.215	-0.818	-1.494	-1.668	0.013473	1e-06	0	0	387.35	0	4vs1,5vs1down
Vv_10003572	-0.399	-0.704	-1.286	-1.189	0.00135	1.6e-05	0	0	155.95	0	4vs1,5vs1down
Vv_10003581	0.357	0.563	0.769	1.271	0.119841	0.017929	0.002958	7e-05	22.33	4e-05	5vs1up
Vv_10003585	-1.247	-1.46	-1.468	-1.838	0	0	0	0	541.55	0	2vs1,3vs1,4vs1,5vs1down
Vv_10003592	1.267	1.005	0.608	-0.075	2e-05	0.000102	0.003424	0.692048	38.44	0	2vs1,3vs1up
Vv_10003598	-0.911	-1.082	-1.112	-1.348	0.000121	2.6e-05	2e-05	3e-06	79.38	0	3vs1,4vs1,5vs1down
Vv_10003603	-1.896	-2.165	-2.047	-2.098	0	0	0	0	1027.72	0	2vs1,3vs1,4vs1,5vs1down
Vv_10003605	0.738	0.936	1.284	1.079	1.8e-05	2e-06	0	1e-06	164.79	0	4vs1,5vs1up
Vv_10003608	-1.007	-1.045	-1.094	-1.201	2.6e-05	1.5e-05	1e-05	4e-06	90.69	0	2vs1,3vs1,4vs1,5vs1down
Vv_10003609	-1.116	-2.337	-1.681	-1.591	0	0	0	0	526.47	0	2vs1,3vs1,4vs1,5vs1down
Vv_10003617	2.84	2.57	2.77	2.612	0	0	0	0	2030.01	0	2vs1,3vs1,4vs1,5vs1up
Vv_10003629	-0.724	-1.107	-0.862	-1.108	4.2e-05	1e-06	8e-06	1e-06	121.12	0	3vs1,5vs1down
Vv_10003631	-0.467	-1.133	-0.573	-0.747	0.12458	0.001522	0.056231	0.015765	11.48	0.00077	3vs1down
Vv_10003632	-1.938	-1.977	-1.994	-1.827	0	0	0	0	1308.48	0	2vs1,3vs1,4vs1,5vs1down
Vv_10003633	-1.389	-1.939	-1.732	-1.83	0	0	0	0	1121.71	0	2vs1,3vs1,4vs1,5vs1down
Vv_10003635	-2.357	-3.177	-2.952	-3.16	0	0	0	0	1243.28	0	2vs1,3vs1,4vs1,5vs1down
Vv_10003640	0.613	1.142	0.945	0.614	0.001632	1.3e-05	5.7e-05	0.001178	49.56	0	3vs1up
Vv_10003662	-0.476	-0.988	-1.026	-1.529	0.001268	4e-06	3e-06	0	138.08	0	4vs1,5vs1down
Vv_10003671	2.723	2.276	3.502	3.558	0	0	0	0	1009.19	0	2vs1,3vs1,4vs1,5vs1up
Vv_10003673	2.42	2.938	2.267	2.121	0	0	0	0	1520.84	0	2vs1,3vs1,4vs1,5vs1up
Vv_10003674	-0.796	-1.09	-1.586	-1.84	6.5e-05	4e-06	0	0	186.12	0	3vs1,4vs1,5vs1down
Vv_10003681	1.749	1.729	2.387	2.859	0	0	0	0	1150.47	0	2vs1,3vs1,4vs1,5vs1up
Vv_10003685	0.437	0.511	0.551	1.376	0.009272	0.003198	0.001938	1e-06	49.62	0	5vs1up
Vv_10003687	1.009	1.607	1.555	1.383	7e-06	0	0	0	212.07	0	2vs1,3vs1,4vs1,5vs1up
Vv_10003691	-0.982	-1.265	-0.895	-1.355	4.2e-05	5e-06	6.7e-05	1.1e-05	94.5	0	3vs1,5vs1down
Vv_10003693	-1.164	-1.28	-1.209	-1.378	1.5e-05	5e-06	9e-06	2e-06	104.68	0	2vs1,3vs1,4vs1,5vs1down
Vv_10003694	2.477	2.946	3.02	2.54	0	0	0	0	1519.83	0	2vs1,3vs1,4vs1,5vs1up
Vv_10003695	-0.335	-0.469	-0.391	-1.134	0.13607	0.038269	0.075753	0.000145	15.53	0.00021	5vs1down
Vv_10003700	1.052	1.049	1.473	1.311	3e-06	2e-06	0	2e-06	205.95	0	2vs1,3vs1,4vs1,5vs1up
Vv_10003702	-0.557	-1.267	-1.126	-1.565	0.000127	0	0	0	233.77	0	3vs1,4vs1,5vs1down
Vv_10003706	-1.214	-1.388	-1.329	-1.534	3e-06	1e-06	1e-06	0	178.61	0	2vs1,3vs1,4vs1,5vs1down
Vv_10003707	-1.94	-2.518	-2.519	-3.036	0	0	0	0	834.54	0	2vs1,3vs1,4vs1,5vs1down
Vv_10003711	1.614	0.255	-1.781	-2.595	4e-06	0.073823	0	0	255.12	0	2vs1up,4vs1,5vs1down
Vv_10003714	0.25	0.071	-0.851	-1.173	0.040095	0.558512	1e-05	1e-06	68.48	0	5vs1down
Vv_10003728	-2.134	-2.27	-2.273	-1.809	5.8e-05	3.2e-05	9e-06	0.000108	125.38	0	2vs1,3vs1,4vs1,5vs1down
Vv_10003733	-0.975	-1.298	-0.973	-1.057	0	0	0	0	283.68	0	3vs1,5vs1down
Vv_10003736	2.045	2.675	2.42	1.786	1e-06	0	0	1e-06	286.11	0	2vs1,3vs1,4vs1,5vs1up
Vv_10003739	1.144	1.27	1.421	1.838	0	0	0	0	780.75	0	2vs1,3vs1,4vs1,5vs1up
Vv_10003740	0.407	0.674	0.761	1.241	0.007901	0.000238	9.2e-05	1e-06	62.8	0	5vs1up
Vv_10003744	-0.237	-1.092	-0.928	-2.053	0.611862	0.010435	0.044554	0.002394	14.98	0.00202	3vs1,5vs1down
Vv_10003750	0.434	1.201	0.66	1.101	0.0853	0.00026	0.012223	0.00041	23.09	4e-05	3vs1,5vs1up
Vv_10003758	1.001	0.403	0.026	0.786	1.5e-05	0.00805	0.872609	6.8e-05	39.51	0	2vs1up
Vv_10003759	0.89	1.328	1.446	1.084	0.00119	5.1e-05	2.6e-05	0.000204	51.06	0	3vs1,4vs1,5vs1up
Vv_10003760	-1.02	-1.416	-1.26	-1.407	8.1e-05	5e-06	1.2e-05	4e-06	91.85	0	2vs1,3vs1,4vs1,5vs1down
Vv_10003763	0.847	0.989	1.056	0.509	1.8e-05	4e-06	2e-06	0.00058	91.86	0	4vs1up
Vv_10003768	-1.146	-1.01	-1.529	-1.82	0	1e-06	0	0	709.64	0	2vs1,3vs1,4vs1,5vs1down
Vv_10003769	1.315	0.713	0.416	0.375	0.000296	0.013075	0.116499	0.147037	15.12	0.00024	2vs1up
Vv_10003771	0.818	0.609	0.828	1.305	0.00015	0.001086	0.000112	2e-06	63.01	0	5vs1up
Vv_10003773	-0.445	-1.168	-1.182	-2.117	4.8e-05	0	0	0	637.26	0	3vs1,4vs1,5vs1down
Vv_10003778	-1.577	-2.211	-2.106	-1.636	3e-06	0	0	1e-06	205.06	0	2vs1,3vs1,4vs1,5vs1down
Vv_10003785	-0.972	-1.559	-1.303	-0.831	0	0	0	0	389.57	0	3vs1,4vs1down
Vv_10003788	-2.004	-2.419	-2.443	-3.044	1e-06	1e-06	0	0	452.71	0	2vs1,3vs1,4vs1,5vs1down
Vv_10003790	3.359	2.485	3.616	2.705	0	0	0	0	778.56	0	2vs1,3vs1,4vs1,5vs1up
Vv_10003792	1.65	1.343	1.338	0.802	0	0	0	3e-06	331.29	0	2vs1,3vs1,4vs1up
Vv_10003799	-3.544	-4.285	-3.965	-4.332	0	0	0	0	1439.22	0	2vs1,3vs1,4vs1,5vs1down
Vv_10003806	1.777	1.344	0.334	-0.924	0.00022	0.000669	0.047152	0.001615	67.2	8e-05	2vs1,3vs1up
Vv_10003809	0.018	-0.238	-0.4	-1.906	0.884929	0.019974	0.000866	0	173.35	0	5vs1down
Vv_10003815	-1.222	-1.737	-1.49	-2.026	0.001475	9.7e-05	0.000302	2.3e-05	47.19	0	2vs1,3vs1,4vs1,5vs1down
Vv_10003816	0.058	-2.113	-2.13	-2.016	0.663817	0	0	0	411.3	0	3vs1,4vs1,5vs1down
Vv_10003818	1.661	1.235	0.08	0.112	0	0	0.254945	0.102901	365	0	2vs1,3vs1up
Vv_10003821	-0.278	-1.292	-1.158	-1.53	0.074675	3e-06	8e-06	1e-06	100.38	0	3vs1,4vs1,5vs1down
Vv_10003834	1.11	0.847	0.776	1.315	5e-06	2.6e-05	4.9e-05	3e-06	110.71	0	2vs1,5vs1up
Vv_10003835	-0.952	-1.042	-0.775	-0.491	2.4e-05	9e-06	9.6e-05	0.002189	61.98	0	3vs1down
Vv_10003838	-0.821	-1.04	-0.799	-1.697	4e-06	0	4e-06	0	247.17	0	3vs1,5vs1down
Vv_10003842	1.218	0.724	0.68	0.544	0	2e-06	3e-06	1.5e-05	186.03	0	2vs1up
Vv_10003845	-0.515	-0.516	-0.643	-1.175	0.093206	0.08485	0.039207	0.000637	15.92	0.00093	5vs1down
Vv_10003846	-1.347	-2.692	-2.451	-3.625	7.4e-05	0	3e-06	0	245.04	0	2vs1,3vs1,4vs1,5vs1down
Vv_10003847	-0.723	-1.007	-0.973	-1.621	0.000463	3.1e-05	4e-05	1e-06	88.6	0	3vs1,5vs1down
Vv_10003848	-0.613	-1.004	-0.963	-1.126	0.01294	0.000583	0.000752	0.000889	28.09	3e-05	3vs1,5vs1down
Vv_10003849	0.775	0.552	-0.029	-1.112	0.008952	0.038173	0.90307	0.000234	19.03	0.00027	5vs1down
Vv_10003852	1.048	0.506	0.404	0.478	0	6e-06	3.9e-05	8e-06	177.04	0	2vs1up
Vv_10003854	0.551	0.869	1.048	1.838	0.055834	0.003137	0.003303	0.000338	34.28	0.00017	4vs1,5vs1up
Vv_10003856	1.167	1.153	1.151	1.26	0.000818	0.000259	0.00074	0.000841	59.8	3e-05	2vs1,3vs1,4vs1,5vs1up
Vv_10003863	3.98	3.988	4.541	4.063	0.000134	0.000373	0.000167	0.000279	67.43	1e-05	2vs1,3vs1,4vs1,5vs1up
Vv_10003865	1.095	1.174	0.977	1.34	9e-05	4.4e-05	0.000177	1.2e-05	62.3	0	2vs1,3vs1,5vs1up
Vv_10003867	1.07	0.895	0.779	0.603	1e-06	2e-06	6e-06	3.9e-05	126.34	0	2vs1up
Vv_10003868	-0.083	0.617	1.177	1.625	0.402804	2.7e-05	0	0	210.43	0	4vs1,5vs1up
Vv_10003873	0.633	0.481	0.929	1.176	0.020457	0.06064	0.001918	0.00032	19.02	9e-05	5vs1up
Vv_10003875	1.741	0.998	0.395	-0.134	0	0	0.000364	0.105391	247.51	0	2vs1up
Vv_10003881	1.243	1.422	0.972	0.886	0	0	0	0	484.82	0	2vs1,3vs1up
Vv_10003882	0.664	1.147	0.757	0.77	2.9e-05	0	8e-06	6e-06	124.87	0	3vs1up
Vv_10003885	-0.534	-1.354	-1.561	-2.358	0.006717	0.000315	2.2e-05	1.3e-05	132.23	0	3vs1,4vs1,5vs1down
Vv_10003888	1.564	1.131	1.245	1.463	0	0	0	0	430.54	0	2vs1,3vs1,4vs1,5vs1up
Vv_10003889	0.154	0.52	0.58	1.056	0.169864	0.000338	0.000144	1e-06	61.13	0	5vs1up
Vv_10003897	0.398	0.567	1.037	1.462	0.018161	0.002064	2.3e-05	1e-06	64.63	0	4vs1,5vs1up
Vv_10003899	0.556	1.178	1.924	2.515	0.00132	4e-06	0	0	255.03	0	3vs1,4vs1,5vs1up
Vv_10003900	0.184	-0.343	-0.697	-1.021	0.241308	0.030312	0.000423	1.9e-05	30.48	1e-05	5vs1down
Vv_10003904	1.717	2.088	2.149	1.428	1e-06	0	0	3e-06	197.69	0	2vs1,3vs1,4vs1,5vs1up
Vv_10003907	-2.237	-3.433	-3.368	-3.193	0	0	0	0	840.63	0	2vs1,3vs1,4vs1,5vs1down
Vv_10003909	-0.172	-1.033	-1.181	-0.707	0.062934	0	0	4e-06	159.75	0	3vs1,4vs1down
Vv_10003910	-1.086	-1.565	-2.512	-2.887	0	0	0	0	838.9	0	2vs1,3vs1,4vs1,5vs1down
Vv_10003918	0.513	0.84	1.233	1.487	0.000281	5e-06	0	0	185.71	0	4vs1,5vs1up
Vv_10003922	0.939	1.179	0.756	0.486	0.000817	0.000131	0.002926	0.029572	26.95	2e-05	3vs1up
Vv_10003925	-1.194	-1.512	-1.263	-0.932	0	0	0	1e-06	278.97	0	2vs1,3vs1,4vs1down
Vv_10003927	-0.961	-1.082	-1.045	-1.2	0	0	0	0	444.67	0	3vs1,4vs1,5vs1down
Vv_10003929	-1.168	-1.516	-1.093	-1.422	5e-06	2e-06	2.1e-05	1e-06	197.05	0	2vs1,3vs1,4vs1,5vs1down
Vv_10003934	0.959	1.3	1.302	1.715	0	0	0	0	574.22	0	3vs1,4vs1,5vs1up
Vv_10003940	-0.647	-0.662	-0.857	-1.087	2e-06	1e-06	0	0	239.55	0	5vs1down
Vv_10003943	3.186	3.32	3.668	4.203	0	0	0	0	544.29	0	2vs1,3vs1,4vs1,5vs1up
Vv_10003944	-0.847	-2.968	-3.043	-3.163	1e-06	0	0	0	1918.78	0	3vs1,4vs1,5vs1down
Vv_10003945	-0.693	-0.888	-1.232	-1.237	0.000194	0.000277	2.1e-05	1.7e-05	146.11	0	4vs1,5vs1down
Vv_10003946	-0.489	-0.685	-1.029	-1.134	0.002865	0.000237	9e-06	3e-06	67.75	0	4vs1,5vs1down
Vv_10003952	-1.005	-1.846	-1.753	-2.045	1.9e-05	0	0	0	243.71	0	2vs1,3vs1,4vs1,5vs1down
Vv_10003953	2.285	2.18	1.98	1.663	0	0	0	0	648.72	0	2vs1,3vs1,4vs1,5vs1up
Vv_10003958	-0.794	-1.095	-1.124	-1.469	1e-06	0	0	0	350.26	0	3vs1,4vs1,5vs1down
Vv_10003961	0.864	1.023	1.028	1.032	1.3e-05	3e-06	3e-06	2e-06	120.69	0	3vs1,4vs1,5vs1up
Vv_10003963	-0.635	-1.64	-2.384	-3.036	1.2e-05	0	0	0	1048.65	0	3vs1,4vs1,5vs1down
Vv_10003965	-1.718	-1.929	-1.609	-1.388	7.5e-05	3e-05	0.000304	0.001419	80.24	0	2vs1,3vs1,4vs1,5vs1down
Vv_10003968	-0.875	-0.943	-1.113	-1.172	0.000628	0.000313	8.7e-05	4.8e-05	46.38	0	4vs1,5vs1down
Vv_10003970	0.708	0.803	0.855	1.055	7e-06	2e-06	1e-06	0	160.62	0	5vs1up
Vv_10003972	1.376	1.241	0.688	0.43	0	0	9e-06	0.000311	203.62	0	2vs1,3vs1up
Vv_10003973	1.396	1.109	0.704	0.506	0	0	4e-06	4.5e-05	232.52	0	2vs1,3vs1up
Vv_10003977	0.279	0.397	0.698	1.044	0.006114	0.000521	6e-06	0	96.59	0	5vs1up
Vv_10003981	-0.29	-1.751	-1.097	-0.795	0.004498	0	0	2e-06	271.98	0	3vs1,4vs1down
Vv_10003982	-0.467	-0.408	-0.355	-1.127	0.001623	0.003323	0.007517	1e-06	51.71	0	5vs1down
Vv_10003985	1.077	1.438	1.271	1.801	9e-06	1e-06	2e-06	0	178.08	0	2vs1,3vs1,4vs1,5vs1up
Vv_10003987	1.736	1.219	1.809	1.341	0	4e-06	0	1e-06	191.6	0	2vs1,3vs1,4vs1,5vs1up
Vv_10003989	-1.049	-1.147	-1.087	-1.434	2e-06	1e-06	1e-06	0	206.78	0	2vs1,3vs1,4vs1,5vs1down
Vv_10003990	1.077	0.606	0.01	0.041	0	2.3e-05	0.922345	0.663267	79.1	0	2vs1up
Vv_10003991	-1.001	-1.922	-1.88	-1.834	3e-06	0	0	0	389.16	0	2vs1,3vs1,4vs1,5vs1down
Vv_10003992	-0.4	-2.366	-2.368	-1.677	0.016702	0	0	0	255.11	0	3vs1,4vs1,5vs1down
Vv_10003997	-0.712	-1.025	-0.994	-1.646	3e-06	0	0	0	348.86	0	3vs1,5vs1down
Vv_10003999	0.449	0.881	1.092	1.368	0.023253	0.00031	5.9e-05	8e-06	50.43	0	4vs1,5vs1up
Vv_10004004	0.699	1.108	1.167	1.379	0.000305	7e-06	4e-06	1e-06	103.62	0	3vs1,4vs1,5vs1up
Vv_10004006	-2.457	-3.149	-2.868	-3.514	0	0	0	0	785.86	0	2vs1,3vs1,4vs1,5vs1down
Vv_10004008	0.893	1.047	1.176	1.273	7e-06	2e-06	1e-06	0	166.66	0	3vs1,4vs1,5vs1up
Vv_10004015	-0.196	-1.58	-1.208	-1.302	0.092903	0	1e-06	0	186.43	0	3vs1,4vs1,5vs1down
Vv_10004019	1.804	0.94	1.247	1.272	0	1e-06	0	0	318.13	0	2vs1,4vs1,5vs1up
Vv_10004020	4.3	3.143	3.724	4.003	0	0	0	0	653.78	0	2vs1,3vs1,4vs1,5vs1up
Vv_10004025	-0.929	-1.598	-1.717	-1.734	8e-05	1e-06	0	0	157.38	0	3vs1,4vs1,5vs1down
Vv_10004027	0.682	0.886	0.884	1.074	0.000744	9e-05	9e-05	1.6e-05	54.27	0	5vs1up
Vv_10004032	-0.404	-0.729	-0.61	-1.126	0.000174	1e-06	5e-06	0	169.26	0	5vs1down
Vv_10004041	-0.963	-1.053	-1.338	-1.024	0.000102	4.2e-05	6e-06	4.3e-05	71.52	0	3vs1,4vs1,5vs1down
Vv_10004043	-0.787	-1.12	-1.318	-1.888	9e-05	6e-06	7e-06	0	170.68	0	3vs1,4vs1,5vs1down
Vv_10004044	0.084	-0.46	-0.901	-1.492	0.761131	0.050631	0.001275	2.5e-05	25.85	2e-05	5vs1down
Vv_10004046	-0.557	-1.456	-1.584	-2.131	0.002429	1e-06	1e-06	0	170.84	0	3vs1,4vs1,5vs1down
Vv_10004050	-1.035	-1.166	-1.182	-1.29	1e-06	0	0	0	271.24	0	2vs1,3vs1,4vs1,5vs1down
Vv_10004056	1.066	1.236	1.058	0.926	2e-06	2e-06	2e-06	3e-06	166.07	0	2vs1,3vs1,4vs1up
Vv_10004060	-0.743	-2.121	-2.459	-1.965	5.4e-05	0	0	0	434.11	0	3vs1,4vs1,5vs1down
Vv_10004064	-0.416	-0.994	-1.001	-1.012	0.023477	7e-05	6.6e-05	5e-05	45.99	0	4vs1,5vs1down
Vv_10004072	-1.261	-1.314	-1.268	-1.745	0	0	0	0	283.96	0	2vs1,3vs1,4vs1,5vs1down
Vv_10004075	-1.017	-1.046	-0.965	0.002	0	0	0	0.982359	232.74	0	2vs1,3vs1down
Vv_10004079	1.095	0.49	0.059	-0.372	1e-06	0.000458	0.600987	0.002595	57.3	0	2vs1up
Vv_10004080	-0.871	-1.246	-1.152	-1.288	6e-06	0	0	0	195.82	0	3vs1,4vs1,5vs1down
Vv_10004083	-1.91	-2.13	-1.629	-1.971	1e-06	0	3e-06	0	179.11	0	2vs1,3vs1,4vs1,5vs1down
Vv_10004084	-0.818	-1.46	-1.468	-2.171	4.9e-05	0	0	0	237.47	0	3vs1,4vs1,5vs1down
Vv_10004087	0.603	0.803	1.059	1.63	0.010276	0.001565	0.000211	6e-06	45.42	0	4vs1,5vs1up
Vv_10004090	1.224	1.35	0.916	1.089	1e-06	0	4e-06	1e-06	185.67	0	2vs1,3vs1,5vs1up
Vv_10004096	0.032	-0.997	-1.157	-1.403	0.791725	1e-06	0	0	181.97	0	4vs1,5vs1down
Vv_10004101	-1.417	-1.571	-1.574	-1.606	0	0	0	0	759.36	0	2vs1,3vs1,4vs1,5vs1down
Vv_10004102	-1.039	-1.376	-1.46	-1.13	0	0	0	0	399.95	0	2vs1,3vs1,4vs1,5vs1down
Vv_10004104	1.639	1.805	1.77	1.42	0	0	0	0	279.86	0	2vs1,3vs1,4vs1,5vs1up
Vv_10004111	-2.014	-2.051	-1.815	-1.891	0	0	0	0	245.17	0	2vs1,3vs1,4vs1,5vs1down
Vv_10004112	-1.399	-0.881	-1.076	-0.892	0	4e-06	1e-06	3e-06	175.3	0	2vs1,4vs1down
Vv_10004114	-0.723	-1.037	-1.183	-1.393	0.000784	4.4e-05	1.5e-05	3e-06	73.79	0	3vs1,4vs1,5vs1down
Vv_10004117	0.729	1.005	0.995	0.885	6e-06	0	0	1e-06	175.81	0	3vs1up
Vv_10004118	1.836	1.544	1.135	0.775	5e-06	1.7e-05	0.000183	0.002357	65.64	0	2vs1,3vs1,4vs1up
Vv_10004119	-0.335	-0.912	-1.167	-1.886	0.0059	3e-06	0	0	218.95	0	4vs1,5vs1down
Vv_10004120	-0.482	-0.805	-0.771	-1.228	0.002753	1.6e-05	2.2e-05	1e-06	108.55	0	5vs1down
Vv_10004122	1.356	1.154	0.515	0.277	0	1e-06	0.000458	0.018978	114.18	0	2vs1,3vs1up
Vv_10004124	0.801	1.284	1.795	0.587	6e-06	0	0	4.5e-05	258.05	0	3vs1,4vs1up
Vv_10004130	1.911	1.802	1.681	1.312	0	0	0	0	736.4	0	2vs1,3vs1,4vs1,5vs1up
Vv_10004133	-0.565	-1.056	-1.378	-1.647	0.062963	0.000696	0.000107	2.4e-05	45.34	0	3vs1,4vs1,5vs1down
Vv_10004135	-0.312	-0.369	-0.54	-1.136	0.139885	0.075661	0.014226	8.8e-05	18.04	0.00011	5vs1down
Vv_10004136	0.577	0.854	1.05	1.166	0.001334	6.2e-05	1.2e-05	4e-06	71.12	0	4vs1,5vs1up
Vv_10004145	-1.692	-2.032	-1.937	-1.991	1.1e-05	2e-06	3e-06	2e-06	124.71	0	2vs1,3vs1,4vs1,5vs1down
Vv_10004146	-0.815	-0.791	-0.903	-1.183	1.3e-05	1.3e-05	4e-06	0	121.7	0	5vs1down
Vv_10004149	-1.001	-2.079	-1.971	-2.735	2.8e-05	0	0	0	318.04	0	2vs1,3vs1,4vs1,5vs1down
Vv_10004159	0.815	0.754	1.189	1.613	9.1e-05	0.000138	4e-06	0	110.7	0	4vs1,5vs1up
Vv_10004164	1.426	1.509	1.638	1.7	0	0	0	0	568.7	0	2vs1,3vs1,4vs1,5vs1up
Vv_10004173	-0.862	-1.022	-1.004	-1.147	0	0	0	0	399.04	0	3vs1,4vs1,5vs1down
Vv_10004177	2.029	1.176	1.707	0.327	0	0	0	0.00387	351.82	0	2vs1,3vs1,4vs1up
Vv_10004179	1.312	1.031	0.963	0.451	0	0	0	7.4e-05	257.2	0	2vs1,3vs1up
Vv_10004180	1.074	0.807	0.438	0.772	1e-06	4e-06	0.000447	4e-06	117.2	0	2vs1up
Vv_10004181	-0.805	-0.907	-1.052	-1.297	2e-06	0	0	0	262.03	0	4vs1,5vs1down
Vv_10004183	0.194	0.3	0.245	4.362	0.309547	0.101708	0.177017	0	240.99	0	5vs1up
Vv_10004191	-1.366	-1.809	-1.7	-1.908	0	0	0	0	1211.07	0	2vs1,3vs1,4vs1,5vs1down
Vv_10004195	-1.246	-1.538	-1.312	-1.188	0.00051	0.00041	0.000294	0.000502	39.52	1e-05	2vs1,3vs1,4vs1,5vs1down
Vv_10004200	0.515	0.894	1.071	1.206	0.001934	2.7e-05	6e-06	2e-06	82.82	0	4vs1,5vs1up
Vv_10004202	-1.409	-1.299	-0.868	-0.856	0.00067	0.00025	0.003363	0.00327	30.63	2e-05	2vs1,3vs1down
Vv_10004209	0.145	0.388	0.696	1.088	0.226796	0.003632	5.6e-05	1e-06	57.26	0	5vs1up
Vv_10004210	-1.142	-1.225	-1.067	-0.494	6e-06	3e-06	8e-06	0.002142	91.19	0	2vs1,3vs1,4vs1down
Vv_10004211	0.964	1.075	1.154	0.698	0.00013	4.6e-05	2.6e-05	0.000966	53.67	0	3vs1,4vs1up
Vv_10004213	-2.38	-2.581	-2.439	-2.814	0	0	0	0	1569.78	0	2vs1,3vs1,4vs1,5vs1down
Vv_10004216	-1.42	-1.469	-1.228	-2.092	0	0	0	0	460.56	0	2vs1,3vs1,4vs1,5vs1down
Vv_10004221	-0.673	-1.857	-1.235	-1.887	4e-06	0	0	0	605.12	0	3vs1,4vs1,5vs1down
Vv_10004223	2.26	2.328	2.186	2.06	0	0	0	0	250.34	0	2vs1,3vs1,4vs1,5vs1up
Vv_10004226	-0.885	-1.153	-1.013	-1.143	1.3e-05	1e-06	3e-06	1e-06	130.56	0	3vs1,4vs1,5vs1down
Vv_10004228	0.193	0.54	0.975	1.832	0.534865	0.060655	0.002967	2.5e-05	24.29	3e-05	5vs1up
Vv_10004233	-0.639	-0.869	-0.937	-1.348	5.6e-05	2.4e-05	1.5e-05	1e-06	184.96	0	5vs1down
Vv_10004251	1.102	1.914	2.969	2.865	0.000116	2e-06	0	0	236.64	0	2vs1,3vs1,4vs1,5vs1up
Vv_10004261	-0.4	-1.287	-1.178	-0.835	0.00073	0	0	2e-06	194	0	3vs1,4vs1down
Vv_10004275	1.183	1.45	1.394	0.73	0.000154	2.6e-05	3.5e-05	0.003259	52.23	0	2vs1,3vs1,4vs1up
Vv_10004276	-1.849	-1.844	-1.672	-1.258	3.2e-05	0.000171	0.000131	0.000508	111.95	0	2vs1,3vs1,4vs1,5vs1down
Vv_10004277	-1.568	-1.42	-0.966	-0.179	0.000294	0.001203	0.007572	0.587666	37.29	0.00013	2vs1,3vs1down
Vv_10004279	-1.315	-1.541	-1.781	-2.274	0.000111	1e-05	4e-06	6e-06	178.66	0	2vs1,3vs1,4vs1,5vs1down
Vv_10004296	-1.02	-1.435	-1.291	-2.239	1.6e-05	1e-06	2e-06	0	207.52	0	2vs1,3vs1,4vs1,5vs1down
Vv_10004297	0.432	0.346	0.211	2.507	4.3e-05	0.000198	0.005614	0	604.63	0	5vs1up
Vv_10004298	0.52	0.799	0.892	1.025	0.018506	0.001431	0.000676	0.000896	25.75	4e-05	5vs1up
Vv_10004299	1.133	0.928	0.985	0.876	3e-06	1e-05	6e-06	1.2e-05	106.08	0	2vs1up
Vv_10004304	-2.109	-2.039	-2.156	-3.079	0	0	0	0	1397.62	0	2vs1,3vs1,4vs1,5vs1down
Vv_10004305	-1.229	-1.582	-1.642	-1.99	0	0	0	0	416.39	0	2vs1,3vs1,4vs1,5vs1down
Vv_10004306	-2.363	-2.64	-2.435	-2.704	0	0	0	0	946.69	0	2vs1,3vs1,4vs1,5vs1down
Vv_10004307	-1.52	-1.931	-1.964	-1.781	0	0	0	0	595.36	0	2vs1,3vs1,4vs1,5vs1down
Vv_10004309	0.632	1.01	0.337	0.113	0.000245	5e-06	0.012264	0.354394	41.83	0	3vs1up
Vv_10004319	-0.014	0.105	1.005	1.063	0.974001	0.758831	0.004291	0.002688	9.42	0.0017	4vs1,5vs1up
Vv_10004323	2.987	3.516	3.908	4.646	2.8e-05	7e-06	1.4e-05	3e-06	139.92	0	2vs1,3vs1,4vs1,5vs1up
Vv_10004331	-1.053	-1.106	-1.007	-1.119	0	0	0	0	323.17	0	2vs1,3vs1,4vs1,5vs1down
Vv_10004336	-0.764	-1.076	-0.772	-1.139	2.9e-05	1e-06	2.1e-05	1e-06	118.12	0	3vs1,5vs1down
Vv_10004348	-0.918	-1.246	-1.583	-1.859	0.001366	0.000127	1.9e-05	4e-06	66	0	3vs1,4vs1,5vs1down
Vv_10004355	-1.195	-2.554	-2.357	-2.246	2e-06	0	0	0	619.78	0	2vs1,3vs1,4vs1,5vs1down
Vv_10004358	0.672	0.935	1.066	1.105	0.000812	5.8e-05	2e-05	1.2e-05	63.12	0	4vs1,5vs1up
Vv_10004364	1.221	0.701	0.64	0.773	0.001214	0.026335	0.038958	0.014652	13.83	0.00035	2vs1up
Vv_10004371	0.053	-1.099	-1.554	-2.145	0.812031	4.9e-05	3e-06	0	106.44	0	3vs1,4vs1,5vs1down
Vv_10004376	1.982	1.987	1.482	1.77	1e-06	1e-06	9e-06	2e-06	144.7	0	2vs1,3vs1,4vs1,5vs1up
Vv_10004384	-1.576	-1.905	-1.558	-1.531	0	0	0	0	1037.98	0	2vs1,3vs1,4vs1,5vs1down
Vv_10004387	-0.781	-1.069	-0.779	-0.709	1.5e-05	1e-06	1.2e-05	2.1e-05	104.42	0	3vs1down
Vv_10004388	-0.798	-1.128	-1.136	-1.859	3e-06	0	0	0	353.67	0	3vs1,4vs1,5vs1down
Vv_10004391	-0.19	-0.839	-1.119	-1.279	0.011947	0	0	0	327.35	0	4vs1,5vs1down
Vv_10004394	-0.48	-0.926	-1.397	-1.936	0.004545	3.5e-05	1e-06	0	134.61	0	4vs1,5vs1down
Vv_10004396	-0.844	-1.167	-1.044	-1.291	6e-06	0	1e-06	0	191.01	0	3vs1,4vs1,5vs1down
Vv_10004402	-1.025	-1.226	-0.848	-1.348	1e-06	0	2e-06	0	234.61	0	2vs1,3vs1,5vs1down
Vv_10004403	-0.502	-0.591	-1.04	-0.914	0.000626	0.000673	6e-06	9.8e-05	97.11	0	4vs1down
Vv_10004410	0.173	0.425	0.735	1.142	0.067403	0.000386	5e-06	0	103.64	0	5vs1up
Vv_10004416	0.207	1.949	-0.227	-0.399	0.014425	0	0.007636	0.000145	286.92	0	3vs1up
Vv_10004420	1.841	2.373	2.798	2.915	0	0	0	0	929.07	0	2vs1,3vs1,4vs1,5vs1up
Vv_10004421	-0.89	-1	-0.655	-1.117	1e-06	0	9e-06	0	191.81	0	5vs1down
Vv_10004425	0.916	1.23	1.197	1.292	0.000131	1e-05	1.3e-05	6e-06	82.79	0	3vs1,4vs1,5vs1up
Vv_10004426	1.233	1.207	1.345	1.756	0	0	0	0	286.57	0	2vs1,3vs1,4vs1,5vs1up
Vv_10004430	0.615	0.535	0.65	1.005	0.007568	0.00461	0.001381	5.8e-05	31.94	2e-05	5vs1up
Vv_10004431	-0.163	-0.673	-0.972	-2.288	0.048107	3e-06	0	0	455.28	0	5vs1down
Vv_10004433	-2.57	-2.271	-2.36	-2.734	0	0	0	0	866.14	0	2vs1,3vs1,4vs1,5vs1down
Vv_10004436	-0.471	-0.54	-0.958	-1.109	0.000109	3.1e-05	0	0	160.12	0	5vs1down
Vv_10004439	-1.35	-1.289	-1.556	-1.804	5.6e-05	6.7e-05	1.5e-05	4e-06	79.64	0	2vs1,3vs1,4vs1,5vs1down
Vv_10004440	0.594	1.266	1.434	1.163	1e-06	0	0	0	655.63	0	3vs1,4vs1,5vs1up
Vv_10004443	-0.936	-1.1	-0.983	-1.421	2e-06	0	1e-06	0	206.76	0	3vs1,5vs1down
Vv_10004445	1.567	1.742	1.231	1.194	0	0	0	0	651.15	0	2vs1,3vs1,4vs1,5vs1up
Vv_10004448	0.206	-0.052	-0.41	-1.102	0.03592	0.65564	0.00083	4e-06	54.82	0	5vs1down
Vv_10004449	0.969	1.269	0.579	0.023	8.7e-05	8e-06	0.002823	0.903381	43.54	0	3vs1up
Vv_10004455	0.872	1.036	1.042	1.069	1e-06	0	0	0	235.83	0	3vs1,4vs1,5vs1up
Vv_10004456	-1.131	-1.693	-1.808	-2.325	3.5e-05	1e-06	1e-06	0	179.18	0	2vs1,3vs1,4vs1,5vs1down
Vv_10004458	-0.839	-0.931	-0.976	-1.132	4e-06	1e-06	1e-06	0	167.38	0	5vs1down
Vv_10004462	0.328	0.841	1.277	2.112	0.000419	0	0	0	599.24	0	4vs1,5vs1up
Vv_10004469	-0.623	-0.715	-0.755	-1.003	1.1e-05	3e-06	2e-06	0	153.14	0	5vs1down
Vv_10004473	0.896777	1.09183	1.02359	1.07966							3vs1,4vs1,5vs1up
Vv_10004480	0.417	0.872	1.042	1.515	5.1e-05	0	0	0	403.17	0	4vs1,5vs1up
Vv_10004482	-0.774	-1.549	-1.877	-1.617	3e-06	0	0	0	530.19	0	3vs1,4vs1,5vs1down
Vv_10004484	1.291	1.717	1.513	0.909	0	0	0	4e-06	262.94	0	2vs1,3vs1,4vs1up
Vv_10004485	-1.337	-2.252	-2.092	-2.769	0.009758	0.000156	0.000775	0.000126	52.64	1e-05	2vs1,3vs1,4vs1,5vs1down
Vv_10004488	0.69	0.692	1.223	0.979	0.001383	0.00117	1.5e-05	7.5e-05	47.48	0	4vs1up
Vv_10004495	0.452	0.714	0.94	1.228	0.045112	0.003699	0.000581	6.6e-05	28.43	1e-05	5vs1up
Vv_10004497	-1.735	-2.135	-1.958	-2.515	0	0	0	0	564.9	0	2vs1,3vs1,4vs1,5vs1down
Vv_10004498	-0.632	-1.121	-0.969	-1.467	3e-06	0	0	0	415.89	0	3vs1,5vs1down
Vv_10004504	-0.953	-1.057	-1.161	-1.169	1e-06	0	0	0	234.87	0	3vs1,4vs1,5vs1down
Vv_10004509	-0.875	-0.985	-1.103	-1.184	0	0	0	0	316.41	0	4vs1,5vs1down
Vv_10004514	-0.354	-0.654	-0.851	-1.438	0.010959	0.000163	2e-05	0	89.89	0	5vs1down
Vv_10004516	-0.977	-1.494	-1.3	-1.146	0	0	0	0	380.88	0	3vs1,4vs1,5vs1down
Vv_10004517	0.709	-0.513	-0.562	-1	1.1e-05	0.000117	5.6e-05	0	99.16	0	5vs1down
Vv_10004518	-0.687	-0.722	-1.011	-1.234	4e-06	2e-06	0	0	234.23	0	4vs1,5vs1down
Vv_10004524	-0.967	-1.098	-0.997	-1.097	0	0	0	0	284.37	0	3vs1,5vs1down
Vv_10004529	-0.174	-0.551	-0.815	-1.44	0.046252	2.5e-05	1e-06	0	187.38	0	5vs1down
Vv_10004535	0.706	0.917	0.893	1.134	1e-06	0	0	0	292.34	0	5vs1up
Vv_10004536	-1.016	-0.861	-1.273	-1.321	0	0	0	0	468.73	0	2vs1,4vs1,5vs1down
Vv_10004541	-1.582	-2.109	-0.428	-0.656	0	0	0.001525	5.6e-05	252.8	0	2vs1,3vs1down
Vv_10004545	-0.52	-0.676	-0.788	-1.212	0.000365	4.1e-05	1.2e-05	0	100.88	0	5vs1down
Vv_10004551	-0.3	-0.535	-0.981	-1.275	0.007858	0.000134	1e-06	0	125.36	0	5vs1down
Vv_10004583	-1.023	-1.221	-0.982	-1.418	0	0	0	0	310.47	0	2vs1,3vs1,5vs1down
Vv_10004584	-1.006	-1.524	-1.36	-1.425	2.8e-05	1e-06	2e-06	1e-06	135.91	0	2vs1,3vs1,4vs1,5vs1down
Vv_10004591	-1.492	-1.767	-1.454	-1.293	0	0	0	0	841.01	0	2vs1,3vs1,4vs1,5vs1down
Vv_10004596	-2.084	-2.523	-1.855	-2.558	0	0	0	0	1391.68	0	2vs1,3vs1,4vs1,5vs1down
Vv_10004601	-0.814	-0.441	-1.016	-0.603	0.022026	0.296858	0.007379	0.150094	10.1	0.00609	4vs1down
Vv_10004603	2.468	1.824	1.643	1.439	0	0	0	0	740.04	0	2vs1,3vs1,4vs1,5vs1up
Vv_10004604	0.613	0.805	1.158	1.258	0.000909	0.000104	6e-06	2e-06	78.56	0	4vs1,5vs1up
Vv_10004605	-1.018	-1.096	-0.82	-0.95	9e-06	4e-06	4e-05	1e-05	92.8	0	2vs1,3vs1down
Vv_10004609	-0.782	-1.062	-0.789	-1.2	0.001056	9.4e-05	0.000828	2.9e-05	44.59	0	3vs1,5vs1down
Vv_10004613	0.743	1.298	1.872	2.359	0.000903	1.1e-05	1e-06	0	153.72	0	3vs1,4vs1,5vs1up
Vv_10004620	-0.453	-1.023	-0.468	-0.653	0.086815	0.001159	0.070083	0.015145	12.14	0.00061	3vs1down
Vv_10004624	1.002	0.626	0.297	0.381	1e-06	1.5e-05	0.003506	0.000577	87.13	0	2vs1up
Vv_10004631	-0.923	-1.042	-0.854	-0.972	0	0	0	0	296.78	0	3vs1down
Vv_10004632	-0.716	-1.032	-0.939	-1.406	8.1e-05	4e-06	8e-06	0	125.02	0	3vs1,5vs1down
Vv_10004634	-0.388	-1.149	-0.657	0.288	0.005556	1e-06	0.000125	0.021652	56.39	0	3vs1down
Vv_10004640	0.167	0.872	1.075	1.043	0.345879	0.000183	3.6e-05	3.7e-05	44.41	0	4vs1,5vs1up
Vv_10004641	0.448	0.966	1.126	0.961	0.00081	2e-06	0	1e-06	128.27	0	4vs1up
Vv_10004644	1.588	2.009	2.653	2.247	0	0	0	0	825.39	0	2vs1,3vs1,4vs1,5vs1up
Vv_10004656	0.797	0.965	1.03	1.005	2.4e-05	4e-06	2e-06	2e-06	113.08	0	4vs1,5vs1up
Vv_10004674	-0.338	-0.865	-0.893	-1.218	0.159676	0.001921	0.001512	0.000139	24.14	3e-05	5vs1down
Vv_10004675	-0.522	-0.705	-1.097	-0.972	0.000383	3.1e-05	1e-06	2e-06	102.37	0	4vs1down
Vv_10004679	-0.587	-0.878	-1.509	-1.469	2e-05	4e-06	0	0	397.94	0	4vs1,5vs1down
Vv_10004684	-1.476	-1.772	-1.4	-2.294	0	0	0	0	911.19	0	2vs1,3vs1,4vs1,5vs1down
Vv_10004694	0.738	1.312	2.223	2.513	0.000904	9e-06	0	0	186.2	0	3vs1,4vs1,5vs1up
Vv_10004695	-0.917	-1.198	-1.598	-1.907	0.002582	0.000387	4.9e-05	4.9e-05	51.15	0	3vs1,4vs1,5vs1down
Vv_10004713	-0.824	-1.062	-1.216	-1.485	3.8e-05	4e-06	1e-06	0	141.67	0	3vs1,4vs1,5vs1down
Vv_10004714	-0.439	-1.047	-1.032	-1.401	0.000286	0	0	0	231.71	0	3vs1,4vs1,5vs1down
Vv_10004729	-0.52	-0.778	-0.975	-1.185	0.000295	1.3e-05	1.1e-05	0	123.62	0	5vs1down
Vv_10004736	0.985	1.181	0.892	1.003	0	0	0	0	265.94	0	3vs1,5vs1up
Vv_10004737	0.594	0.821	0.821	1.05	0.009245	0.001075	0.00104	0.000149	28.47	1e-05	5vs1up
Vv_10004739	1.458	2.154	1.817	1.037	0	0	0	0	566.27	0	2vs1,3vs1,4vs1,5vs1up
Vv_10004744	-0.837	-1.073	-1.576	-2.363	6.9e-05	8e-06	0	0	213.1	0	3vs1,4vs1,5vs1down
Vv_10004748	1.592	1.05	0.519	0.031	0.00015	0.000553	0.029941	0.903692	25.31	4e-05	2vs1,3vs1up
Vv_10004754	-0.745	-1.287	-1.367	-1.537	0.000326	4e-06	2e-06	1e-06	115.82	0	3vs1,4vs1,5vs1down
Vv_10004758	-1.023	-1.147	-0.66	-1.012	0	0	1e-06	0	403.11	0	2vs1,3vs1,5vs1down
Vv_10004766	0.846	1.275	1.184	1.238	3e-06	0	0	0	255.26	0	3vs1,4vs1,5vs1up
Vv_10004768	-1.287	-1.435	-1.23	-1.172	6e-06	2e-06	6e-06	7e-06	114.86	0	2vs1,3vs1,4vs1,5vs1down
Vv_10004784	0.608	1.67	1.91	2.829	0.000205	0	0	0	452.98	0	3vs1,4vs1,5vs1up
Vv_10004786	-1.505	-2.025	-1.566	-1.772	0	0	0	0	690.06	0	2vs1,3vs1,4vs1,5vs1down
Vv_10004796	-0.62	-0.665	-0.288	-1.253	0.001338	0.000706	0.066401	4e-06	43.16	0	5vs1down
Vv_10004797	1.684	0.587	0.188	-0.833	0	6.4e-05	0.062303	3e-06	165.85	0	2vs1up
Vv_10004804	-0.913	-1.172	-0.955	-1.244	3e-06	0	8e-06	0	207.3	0	3vs1,5vs1down
Vv_10004811	0.38	0.796	1.066	0.835	0.000564	1e-06	0	1e-06	155.24	0	4vs1up
Vv_10004826	0.396	0.621	1.705	1.419	0.001333	3.9e-05	0	0	234.04	0	4vs1,5vs1up
Vv_10004830	-1.791	-1.942	-2.194	-2.351	1e-06	0	0	0	249.91	0	2vs1,3vs1,4vs1,5vs1down
Vv_10004839	-0.575	-1.16	-1.015	-1.343	0.006582	4.1e-05	0.000113	1e-05	55.02	0	3vs1,4vs1,5vs1down
Vv_10004842	-1.492	-2.875	-2.047	-2.519	0.009063	0.000487	0.001177	0.000249	31.41	2e-05	2vs1,3vs1,4vs1,5vs1down
Vv_10004851	2.033	2.013	1.698	1.31	2e-06	7e-06	5e-06	2.9e-05	131.1	0	2vs1,3vs1,4vs1,5vs1up
Vv_10004855	-0.965	-1.221	-1.012	-1.2	1e-06	0	0	0	271.38	0	3vs1,4vs1,5vs1down
Vv_10004859	1.085	1.556	1.692	1.389	1.3e-05	1e-06	0	1e-06	163.93	0	2vs1,3vs1,4vs1,5vs1up
Vv_10004862	0.853	-0.01	-0.91	-1.469	0.00033	0.96177	0.000167	3e-06	50.82	0	5vs1down
Vv_10004866	0.079	-0.474	-0.481	-1.652	0.801116	0.066773	0.062489	2.5e-05	20.56	6e-05	5vs1down
Vv_10004876	-1.317	-1.474	-0.871	-0.757	0	0	0	0	417.02	0	2vs1,3vs1down
Vv_10004878	-1.008	-0.941	-0.956	-1.051	3e-06	4e-06	3e-06	1e-06	129.66	0	2vs1,5vs1down
Vv_10004879	1.044	1.138	1.128	1.58	3e-06	1e-06	1e-06	0	193.59	0	2vs1,3vs1,4vs1,5vs1up
Vv_10004880	1.299	0.789	0.35	0.009	0	4e-06	0.002051	0.9374	111.33	0	2vs1up
Vv_10004883	1.332	1.532	1.234	0.978	0	0	0	0	550.7	0	2vs1,3vs1,4vs1up
Vv_10004888	0.862	0.873	1.225	1.436	1e-06	0	0	0	366.16	0	4vs1,5vs1up
Vv_10004890	-0.909	-1.02	-0.983	-1.604	0	0	0	0	487.26	0	3vs1,5vs1down
Vv_10004896	-1.735	-2.791	-2.502	-2.877	0	0	0	0	857.84	0	2vs1,3vs1,4vs1,5vs1down
Vv_10004905	-0.844	-1.344	-1.418	-1.764	3e-06	0	0	0	362.8	0	3vs1,4vs1,5vs1down
Vv_10004910	0.886	0.994	0.723	1.168	0	0	1e-06	0	267.21	0	5vs1up
Vv_10004911	0.181	0.359	0.676	1.09	0.391509	0.075753	0.003363	9.9e-05	18.91	9e-05	5vs1up
Vv_10004917	-0.496	-0.659	-1.13	-1.213	3.3e-05	1.5e-05	0	0	282.07	0	4vs1,5vs1down
Vv_10004920	-2.062	-1.971	-1.925	-1.767	3e-06	3e-06	3e-06	5e-06	123.4	0	2vs1,3vs1,4vs1,5vs1down
Vv_10004922	-1.039	-1.204	-1.401	-1.657	0	0	0	0	714.77	0	2vs1,3vs1,4vs1,5vs1down
Vv_10004929	1.679	1.141	0.358	1.865	0	0	0.003163	0	293.99	0	2vs1,3vs1,5vs1up
Vv_10004932	0.633	0.56	0.9	1.053	0.012207	0.020264	0.001216	0.000343	21.28	5e-05	5vs1up
Vv_10004934	1.005	0.51	0.324	-0.031	0.000198	0.013876	0.092891	0.884611	15.58	0.00021	2vs1up
Vv_10004938	0.116	-0.255	-0.882	-1.095	0.172399	0.005905	1e-06	0	126.59	0	5vs1down
Vv_10004940	-0.74	-1.129	-1.409	-1.545	2e-06	0	0	0	442.39	0	3vs1,4vs1,5vs1down
Vv_10004949	-1.758	-1.896	-1.999	-2.348	0	0	0	0	627.43	0	2vs1,3vs1,4vs1,5vs1down
Vv_10004954	-0.067	-0.73	-1.093	-0.163	0.300329	0	0	0.013476	188.61	0	4vs1down
Vv_10004959	1.255	1.122	0.591	0.516	0	0	5e-06	1.1e-05	277.36	0	2vs1,3vs1up
Vv_10004962	0.273	0.289	0.943	1.349	0.001635	0.000967	0	0	242.86	0	5vs1up
Vv_10004967	0.23	0.685	1.203	2.254	0.036883	2.7e-05	0	0	272.65	0	4vs1,5vs1up
Vv_10004968	-0.592	-0.705	-0.855	-1.296	0.003278	0.003344	0.001046	1.5e-05	48.82	1e-05	5vs1down
Vv_10004981	0.626	0.914	0.09	2.087	0.001883	0.000104	0.601498	0	86.32	0	5vs1up
Vv_10004982	-1.238	-1.466	-1.117	-1.367	0	0	0	0	949.45	0	2vs1,3vs1,4vs1,5vs1down
Vv_10004995	-0.386	-1.051	-0.417	-0.092	6.4e-05	0	2.8e-05	0.140227	148	0	3vs1down
Vv_10004996	-0.132	-0.466	-0.742	-1.008	0.281653	0.001228	3.8e-05	3e-06	54.45	0	5vs1down
Vv_10004998	1.81	1.141	1.021	1.211	0	0	0	0	968.81	0	2vs1,3vs1,4vs1,5vs1up
Vv_10005018	-0.539	-0.989	-0.983	-1.209	0.000146	1e-06	1e-06	0	157.72	0	5vs1down
Vv_10005026	-0.875	-0.971	-0.9	-1.04	0	0	0	0	313.63	0	5vs1down
Vv_10005027	-1.311	-1.911	-1.665	-1.787	0	0	0	0	733.13	0	2vs1,3vs1,4vs1,5vs1down
Vv_10005029	-0.691	-0.989	-1.079	-1.211	3.2e-05	1e-06	1e-06	0	156.72	0	4vs1,5vs1down
Vv_10005034	1.19	1.091	0.374	-0.099	0	0	0.000174	0.15779	221.14	0	2vs1,3vs1up
Vv_10005035	-1.205	-1.175	-0.998	-1.515	3e-06	3e-06	9e-06	0	145.35	0	2vs1,3vs1,5vs1down
Vv_10005036	-0.571	-0.819	-0.677	-1.49	4.2e-05	2e-06	9e-06	0	192.71	0	5vs1down
Vv_10005046	1.276	1.291	1.081	0.359	0.000165	3.2e-05	0.000394	0.042517	53.56	0	2vs1,3vs1,4vs1up
Vv_10005048	-0.749	-0.827	-0.962	-1.093	1e-06	0	0	0	259.84	0	5vs1down
Vv_10005088	1.273	1.212	0.843	0.619	0	0	1e-06	1.1e-05	234.24	0	2vs1,3vs1up
Vv_10005108	-0.605	-0.982	-0.969	-1.046	1.4e-05	0	0	0	208.72	0	5vs1down
Vv_10005109	1.476	1.815	1.511	1.367	0	0	0	0	350	0	2vs1,3vs1,4vs1,5vs1up
Vv_10005124	-0.506	-0.69	-0.71	-1.219	1.7e-05	1e-06	1e-06	0	228.99	0	5vs1down
Vv_10005134	-1.131	-1.271	-0.361	0.774	0	0	0.000123	0	341.39	0	2vs1,3vs1down
Vv_10005147	0.572	-0.395	-0.662	-1.201	0.010481	0.053177	0.003854	4.6e-05	24.74	3e-05	5vs1down
Vv_10005150	1.125	1.322	2.116	1.689	0.000161	3.8e-05	1e-06	4e-06	98.78	0	2vs1,3vs1,4vs1,5vs1up
Vv_10005173	0.254	0.377	1.254	1.401	0.28307	0.099478	0.000109	3.8e-05	30.22	1e-05	4vs1,5vs1up
Vv_10005187	1.242	1.998	2.634	3.101	0	0	0	0	800.58	0	2vs1,3vs1,4vs1,5vs1up
Vv_10005221	1.352	1.108	0.822	0.648	0	0	0	1e-06	387.64	0	2vs1,3vs1up
Vv_10005235	-0.952	-1.073	-0.892	-0.784	0	0	0	0	259.15	0	3vs1down
Vv_10005247	0.47	0.624	1.001	0.738	8.7e-05	8e-06	0	1e-06	138.24	0	4vs1up
Vv_10005271	1.513	1.59	1.181	1.825	1e-06	0	3e-06	0	208.82	0	2vs1,3vs1,4vs1,5vs1up
Vv_10005277	-0.431	-0.985	-0.651	-1.07	5.3e-05	0	2e-06	0	236.36	0	5vs1down
Vv_10005290	2.421	2.264	1.945	0.886	0	0	0	5.3e-05	288.6	0	2vs1,3vs1,4vs1up
Vv_10005294	0.724	0.919	1.214	0.927	0.038588	0.010733	0.001982	0.009163	14.2	0.00031	4vs1up
Vv_10005298	1.05	1.476	2.292	1.544	1e-06	0	0	0	408.89	0	2vs1,3vs1,4vs1,5vs1up
Vv_10005332	1.589	2.04	2.229	1.742	0	0	0	0	435.37	0	2vs1,3vs1,4vs1,5vs1up
Vv_10005334	0.673	0.903	1.63	1.293	0.000764	7.2e-05	1e-06	3e-06	97.09	0	4vs1,5vs1up
Vv_10005341	1.645	1.948	2.307	2.296	0.001325	0.000343	9.3e-05	8.1e-05	42.47	0	2vs1,3vs1,4vs1,5vs1up
Vv_10005384	0.863	1.491	1.181	0.313	0.043942	0.002045	0.008257	0.437232	11.31	0.00081	3vs1,4vs1up
Vv_10005415	-0.57	-0.937	-0.739	-1.022	8e-06	0	1e-06	0	226.68	0	5vs1down
Vv_10005492	0.609	1.017	0.752	0.588	0.001033	1.8e-05	0.000185	0.000955	45.15	0	3vs1up
Vv_10005496	-0.395	-0.435	-0.008	-1.1	0.005779	0.002768	0.960361	2e-06	42.14	0	5vs1down
Vv_10005505	-1.978	-2.189	-2.075	-2.549	0	0	0	0	810.91	0	2vs1,3vs1,4vs1,5vs1down
Vv_10005507	-0.828	-1.141	-1.103	-1.762	0.000408	2.9e-05	3.8e-05	1e-06	86.35	0	3vs1,4vs1,5vs1down
Vv_10005516	0.525	0.779	1.072	0.633	7e-05	2e-06	0	1.1e-05	131.84	0	4vs1up
Vv_10005524	0.435	0.584	1.325	0.909	0.082305	0.022147	0.000112	0.001481	22.32	4e-05	4vs1up
Vv_10005553	-0.904	-0.85	-0.936	-1.477	0	0	0	0	569.31	0	5vs1down
Vv_10005554	-0.87	-1.211	-1.29	-2.267	0	0	0	0	833.46	0	3vs1,4vs1,5vs1down
Vv_10005560	-1.527	-1.843	-1.851	-2.536	0	0	0	0	1342.94	0	2vs1,3vs1,4vs1,5vs1down
Vv_10005635	1.014	1.589	1.84	0.674	3.1e-05	1e-06	0	0.00048	132.97	0	2vs1,3vs1,4vs1up
Vv_10005648	1.137	0.733	0.42	-0.456	4e-06	0.000107	0.004972	0.00266	52.85	0	2vs1up
Vv_10005649	-1.991	-2.346	-2.091	-2.978	0	0	0	0	2364.82	0	2vs1,3vs1,4vs1,5vs1down
Vv_10005654	-0.696	-1.046	-0.511	-0.599	1e-06	0	4e-06	1e-06	238.75	0	3vs1down
Vv_10005656	0.019	-0.464	-0.37	-1.056	0.886139	0.000567	0.00257	1e-06	55.8	0	5vs1down
Vv_10005660	-0.993	-0.885	-0.924	-1.027	1e-06	0	0	0	300.01	0	5vs1down
Vv_10005693	0.72	1.098	1.131	1.245	2.4e-05	1e-06	0	0	174.56	0	3vs1,4vs1,5vs1up
Vv_10005709	1.062	1.255	1.164	0.795	4e-06	1e-06	1e-06	2.5e-05	130.07	0	2vs1,3vs1,4vs1up
Vv_10005732	0.535	0.86	1.772	2.313	0.000311	6e-06	0	0	336.27	0	4vs1,5vs1up
Vv_10005762	-0.577	-1.345	-1.359	-1.975	0.00015	0	0	0	291.46	0	3vs1,4vs1,5vs1down
Vv_10005788	-1.277	-1.857	-1.508	-2.064	1e-06	0	0	0	332.49	0	2vs1,3vs1,4vs1,5vs1down
Vv_10005849	1.069	1.012	0.968	1.045	0.000867	0.0011	0.001441	0.000738	27.85	1e-05	2vs1,3vs1,5vs1up
Vv_10005857	-0.913	-1.465	-1.084	-1.678	0	0	0	0	481.34	0	3vs1,4vs1,5vs1down
Vv_10005868	1.23	1.224	1.145	0.902	3e-06	2e-06	3e-06	1.9e-05	118.93	0	2vs1,3vs1,4vs1up
Vv_10005909	-0.835	-1.462	-0.47	-0.908	1e-06	0	9.9e-05	0	228.86	0	3vs1down
Vv_10005915	0.253	0.806	0.798	1.057	0.000675	0	0	0	313.23	0	5vs1up
Vv_10005924	-1.996	-2.75	-2.519	-2.166	0	0	0	0	1483.36	0	2vs1,3vs1,4vs1,5vs1down
Vv_10005933	1.73	2.217	2.687	2.658	0	0	0	0	1015.79	0	2vs1,3vs1,4vs1,5vs1up
Vv_10005954	1.386	0.504	-0.081	0.091	0	0.000613	0.492577	0.42634	69.07	0	2vs1up
Vv_10005956	2.043	2.719	3.538	3.982	1e-06	0	0	0	459.55	0	2vs1,3vs1,4vs1,5vs1up
Vv_10005977	-0.425	-0.787	-0.728	-1.133	0.000101	1e-06	1e-06	0	197.19	0	5vs1down
Vv_10006005	0.986	1.215	0.996	0.735	4e-05	6e-06	3e-05	0.000263	70.92	0	3vs1up
Vv_10006006	0.64	0.905	1.234	1.301	3e-06	0	0	0	360.52	0	4vs1,5vs1up
Vv_10006011	-0.892	-0.937	-0.872	-1.086	0	0	0	0	315.04	0	5vs1down
Vv_10006023	-0.888	-1.031	-0.971	-1.357	0.001577	0.000477	0.00071	4.8e-05	37.52	0	3vs1,5vs1down
Vv_10006035	-1.007	-1.634	-1.33	-1.811	0	0	0	0	640.26	0	2vs1,3vs1,4vs1,5vs1down
Vv_10006060	-2.115	-2.396	-1.275	-1.769	0	0	0	0	694.47	0	2vs1,3vs1,4vs1,5vs1down
Vv_10006086	1.648	1.078	0.738	0.531	0	1e-06	3e-05	0.000317	152.57	0	2vs1,3vs1up
Vv_10006094	0.522	0.727	1.215	0.936	0.005107	0.000491	9e-06	6e-05	50.9	0	4vs1up
Vv_10006098	-1.295	-1.616	-2.285	-2.523	1e-06	0	0	0	737.15	0	2vs1,3vs1,4vs1,5vs1down
Vv_10006113	-0.702	-1.152	-0.827	-0.993	3e-06	0	1e-06	0	246.38	0	3vs1down
Vv_10006114	1.742	1.959	1.486	0.664	0	0	0	7e-06	527.81	0	2vs1,3vs1,4vs1up
Vv_10006141	1.456	2.105	1.937	2.078	0	0	0	0	512.23	0	2vs1,3vs1,4vs1,5vs1up
Vv_10006146	-1.061	-1.046	-1.326	-1.643	6e-06	5e-06	1e-06	0	168.2	0	2vs1,3vs1,4vs1,5vs1down
Vv_10006158	1.601	1.928	1.728	1.226	1e-06	0	0	5e-06	183.7	0	2vs1,3vs1,4vs1,5vs1up
Vv_10006164	-0.123	-0.243	-0.464	-1.05	0.087943	0.0028	2.4e-05	0	120.8	0	5vs1down
Vv_10006172	0.805	1.334	0.451	0.51	0.000276	4e-06	0.010135	0.004513	46.69	0	3vs1up
Vv_10006190	-0.738	-1.018	-1.127	-2.105	2.8e-05	2e-06	1e-06	0	255.11	0	3vs1,4vs1,5vs1down
Vv_10006249	1.863	1.944	1.779	1.17	0	0	0	0	454.65	0	2vs1,3vs1,4vs1,5vs1up
Vv_10006262	0.818	1.269	1.819	2.485	1e-06	0	0	0	823.55	0	3vs1,4vs1,5vs1up
Vv_10006276	1.181	1.071	0.797	0.393	3e-06	4e-06	4.6e-05	0.005893	83.02	0	2vs1,3vs1up
Vv_10006277	-1.914	-2.485	-2.095	-1.868	0	0	0	0	458.23	0	2vs1,3vs1,4vs1,5vs1down
Vv_10006282	-0.992	-1.112	-0.993	-1.268	0	0	0	0	529.77	0	3vs1,5vs1down
Vv_10006284	-0.643	0.175	0.647	1.49	1.6e-05	0.053356	1.2e-05	0	164.06	0	5vs1up
Vv_10006286	-0.699	-1.578	-1.526	-2.227	0.001377	2e-06	3e-06	0	139.45	0	3vs1,4vs1,5vs1down
Vv_10006304	1.518	1.435	1.202	1.011	0	0	0	0	348.35	0	2vs1,3vs1,4vs1,5vs1up
Vv_10006307	0.716	1.057	1.271	1.252	0	0	0	0	680.24	0	3vs1,4vs1,5vs1up
Vv_10006318	0.836	-0.424	-0.495	-1.03	1.4e-05	0.001771	0.000596	1e-06	71.68	0	5vs1down
Vv_10006323	0.183	0.466	0.634	1.047	0.007848	8e-06	1e-06	0	198.52	0	5vs1up
Vv_10006326	-1.156	-1.723	-2.179	-2.949	2e-06	0	0	0	494.13	0	2vs1,3vs1,4vs1,5vs1down
Vv_10006328	-1.795	-2.236	-1.897	-2.428	0	0	0	0	979.1	0	2vs1,3vs1,4vs1,5vs1down
Vv_10006331	1.121	1.02	1.252	1.188	0	0	0	0	595.85	0	2vs1,3vs1,4vs1,5vs1up
Vv_10006335	1.154	-0.164	-0.864	-1.357	0	0.055725	1e-06	0	235.68	0	2vs1up,5vs1down
Vv_10006339	-1.04	-0.994	-0.922	-1.032	0.000136	0.00016	0.000274	9.9e-05	46.52	0	2vs1,5vs1down
Vv_10006346	-0.271	-0.865	-0.674	-1.041	0.013527	3e-06	2.1e-05	0	100.46	0	5vs1down
Vv_10006347	-2.56	-3.035	-2.792	-3.003	0	0	0	0	981.69	0	2vs1,3vs1,4vs1,5vs1down
Vv_10006350	0.486	0.736	0.848	1.18	0.001563	6.3e-05	2.1e-05	1e-06	78.1	0	5vs1up
Vv_10006360	1.187	1.414	1.22	1.414	0	0	0	0	356.98	0	2vs1,3vs1,4vs1,5vs1up
Vv_10006363	1.074	1.086	1.26	0.614	0	0	0	3e-06	327.6	0	2vs1,3vs1,4vs1up
Vv_10006364	-0.306	-0.548	-0.826	-1.396	0.021182	0.000526	2.2e-05	0	84.25	0	5vs1down
Vv_10006372	0.387	0.767	0.875	1.105	0.001776	9e-06	3e-06	0	111.97	0	5vs1up
Vv_10006375	-1.063	-1.237	-0.601	-1.215	0	0	2.3e-05	0	233.97	0	2vs1,3vs1,5vs1down
Vv_10006395	-0.907	-0.522	-0.809	-1.122	0	1e-05	0	0	256	0	5vs1down
Vv_10006396	1.011	0.576	0.35	0.07	1e-06	9.4e-05	0.003133	0.498071	59.03	0	2vs1up
Vv_10006397	-0.835	-1.279	-0.848	-1.131	2e-06	0	1e-06	0	230.19	0	3vs1,5vs1down
Vv_10006399	0.886	0.901	1.087	0.986	1e-06	1e-06	0	0	218.02	0	4vs1up
Vv_10006405	0.017	0.429	1.102	1.054	0.867852	0.000155	0	0	158.7	0	4vs1,5vs1up
Vv_10006433	0.42	1.437	0.901	0.994	0.059094	2.2e-05	0.000764	0.000326	37.2	0	3vs1up
Vv_10006467	1.581	0.858	0.818	0.238	0	2e-06	3e-06	0.0174	180.11	0	2vs1up
Vv_10006535	0.794	0.988	0.905	1.257	5e-06	1e-06	1e-06	0	187.16	0	5vs1up
Vv_10006544	-2.678	-3.769	-2.66	-2.657	0	0	0	0	1199.24	0	2vs1,3vs1,4vs1,5vs1down
Vv_10006591	-1.225	-1.636	-1.837	-1.755	1e-06	0	0	0	356.6	0	2vs1,3vs1,4vs1,5vs1down
Vv_10006593	0.118	0.435	0.797	1.187	0.294038	0.001071	1e-05	0	81.23	0	5vs1up
Vv_10006597	0.739	1.099	0.952	1.024	1e-06	0	0	0	302.07	0	3vs1,5vs1up
Vv_10006606	1.688	0.511	-0.396	-1.318	0	5.7e-05	0.00038	0	289.11	0	2vs1up,5vs1down
Vv_10006637	-1.595	-1.469	-1.643	-1.572	0	0	0	0	533.58	0	2vs1,3vs1,4vs1,5vs1down
Vv_10006638	-1.07	-1.188	-1.123	-1.138	1e-06	0	0	0	226.34	0	2vs1,3vs1,4vs1,5vs1down
Vv_10006652	-0.289	-0.4	-0.522	-1.046	0.012554	0.001563	0.000226	1e-06	61.66	0	5vs1down
Vv_10006671	0.388	0.364	1.02	0.509	0.008399	0.010525	7e-06	0.001149	39.04	0	4vs1up
Vv_10006695	1.032	1.222	1.08	1.77	0	0	0	0	866.77	0	2vs1,3vs1,4vs1,5vs1up
Vv_10006698	1.09	1.16	1.369	0.599	0	0	0	5e-06	343.2	0	2vs1,3vs1,4vs1up
Vv_10006703	-0.779	-0.924	-0.889	-1.043	0	0	0	0	397.98	0	5vs1down
Vv_10006713	0.643	1.078	0.685	1.312	5.8e-05	1e-06	2.8e-05	0	143.31	0	3vs1,5vs1up
Vv_10006717	0.727	1.047	1.134	0.855	0.000125	6e-06	3e-06	2.3e-05	89.07	0	3vs1,4vs1up
Vv_10006719	0.331	0.226	0.753	3.577	0.001705	0.014635	3e-06	0	766.34	0	5vs1up
Vv_10006723	1.282	0.717	0.924	0.416	0	2e-06	0	0.000124	216.15	0	2vs1up
Vv_10006729	0.094	0.235	0.259	1.209	0.353057	0.021476	0.012826	0	71.49	0	5vs1up
Vv_10006741	-0.865	-0.807	-0.708	-1.078	0	0	1e-06	0	233.03	0	5vs1down
Vv_10006743	0.146	0.31	0.77	1.423	0.041005	0.00044	0	0	251.2	0	5vs1up
Vv_10006755	1.363	1.125	1.038	0.849	0	0	0	1e-06	262.48	0	2vs1,3vs1,4vs1up
Vv_10006756	-1.158	-2.319	-1.881	-2.185	0	0	0	0	920.56	0	2vs1,3vs1,4vs1,5vs1down
Vv_10006766	-0.635	-0.771	-0.994	-1.348	1.3e-05	2e-06	0	0	219.53	0	5vs1down
Vv_10006790	1.054	1.399	2.024	1.69	2.6e-05	2e-06	0	0	174.16	0	2vs1,3vs1,4vs1,5vs1up
Vv_10006798	-0.633	-0.97	-0.972	-1.259	7.7e-05	2e-06	2e-06	0	141.77	0	5vs1down
Vv_10006800	-1.78	-1.828	-1.906	-1.919	1e-06	0	0	0	216.41	0	2vs1,3vs1,4vs1,5vs1down
Vv_10006813	1.165	1.558	1.713	2.016	2e-06	0	0	0	320.01	0	2vs1,3vs1,4vs1,5vs1up
Vv_10006831	-0.11	-0.745	-0.777	-2.004	0.12978	1e-06	0	0	441.12	0	5vs1down
Vv_10006840	0.805	1.061	1.564	1.312	0.001578	0.000187	9e-06	2.9e-05	58.47	0	3vs1,4vs1,5vs1up
Vv_10006847	-1.186	-1.439	-1.13	-1.286	0	0	0	0	368.59	0	2vs1,3vs1,4vs1,5vs1down
Vv_10006874	0.267	0.283	0.577	1.2	0.011625	0.007445	5.2e-05	0	89.01	0	5vs1up
Vv_10006877	-1.383	-1.945	-1.463	-1.185	1.2e-05	5e-06	2.1e-05	0.000122	233.88	0	2vs1,3vs1,4vs1,5vs1down
Vv_10006880	0.818	1.222	1.071	1.046	0	0	0	0	392.24	0	3vs1,4vs1,5vs1up
Vv_10006902	2.085	1.82	1.675	1.213	0	0	0	0	918.95	0	2vs1,3vs1,4vs1,5vs1up
Vv_10006906	-0.211	0.253	0.569	1.06	0.033085	0.012185	4.8e-05	0	75.25	0	5vs1up
Vv_10006907	0.587	0.615	1.11	0.516	2.4e-05	1.3e-05	0	4.3e-05	127.84	0	4vs1up
Vv_10006914	1.458	1.922	2.837	3.341	1e-06	0	0	0	631.14	0	2vs1,3vs1,4vs1,5vs1up
Vv_10006917	-1.2	-1.392	-1.196	-1.535	0	0	0	0	457.62	0	2vs1,3vs1,4vs1,5vs1down
Vv_10006919	1.193	0.989	1.249	0.531	7.3e-05	0.000257	4.2e-05	0.012479	44.18	0	2vs1,4vs1up
Vv_10006932	1.139	0.368	0.283	0.046	2e-06	0.006188	0.02488	0.717397	43.98	0	2vs1up
Vv_10006936	0.19	-0.105	-0.552	-1.635	0.0212	0.168128	1.2e-05	0	219.11	0	5vs1down
Vv_10006937	0.253	0.413	0.955	1.516	0.002494	6.1e-05	0	0	298.05	0	5vs1up
Vv_10006940	-0.85	-1.55	-1.943	-2.576	2.8e-05	0	0	0	358.99	0	3vs1,4vs1,5vs1down
Vv_10006956	1.366	0.907	0.428	0.36	0	2e-06	0.000582	0.001674	132.53	0	2vs1up
Vv_10006977	1.076	0.661	0.914	1.035	0	1e-06	0	0	321.8	0	2vs1,5vs1up
Vv_10006978	1.151	1.006	0.466	-0.121	0	1e-06	0.000318	0.201122	112.67	0	2vs1,3vs1up
Vv_10006996	-0.057	0.244	0.629	1.198	0.767482	0.128764	0.001293	8e-06	30.71	1e-05	5vs1up
Vv_10007013	-1.105	-1.24	-0.756	-0.754	2e-06	1e-06	3.3e-05	2.8e-05	117.51	0	2vs1,3vs1down
Vv_10007020	0.963	0.951	1.176	1.097	3.2e-05	2.9e-05	5e-06	7e-06	87.32	0	4vs1,5vs1up
Vv_10007023	2.057	1.805	2.123	1.906	0	0	0	0	1121.61	0	2vs1,3vs1,4vs1,5vs1up
Vv_10007044	0.302	0.645	0.635	1.023	6.7e-05	0	0	0	325.15	0	5vs1up
Vv_10007046	-1.523	-2.635	-2.295	-2.962	2e-06	0	0	0	364.53	0	2vs1,3vs1,4vs1,5vs1down
Vv_10007048	-0.985	-0.921	-0.845	-1.002	0	0	0	0	246.68	0	5vs1down
Vv_10007081	-0.1	-1.014	-1.652	-2.438	0.554444	2.6e-05	1e-06	0	172.29	0	3vs1,4vs1,5vs1down
Vv_10007087	0.025	-0.41	-0.519	-1.338	0.79023	0.000172	2.7e-05	0	150.19	0	5vs1down
Vv_10007088	-0.816	-0.846	-0.832	-1.185	0	0	0	0	326.79	0	5vs1down
Vv_10007090	0.81	1.343	1.509	1.888	7e-06	0	0	0	342.13	0	3vs1,4vs1,5vs1up
Vv_10007099	-1.677	-2.355	-2.446	-2.671	0	0	0	0	683.19	0	2vs1,3vs1,4vs1,5vs1down
Vv_10007103	1.64	1.344	1.104	0.43	0	0	0	1.8e-05	603.95	0	2vs1,3vs1,4vs1up
Vv_10007107	-1.108	-1.453	-1.273	-1.494	0	0	0	0	359.39	0	2vs1,3vs1,4vs1,5vs1down
Vv_10007108	-0.962	-1.005	-1.013	-1.085	5e-06	2e-06	2e-06	1e-06	135.22	0	3vs1,4vs1,5vs1down
Vv_10007112	1.028	1.717	1.997	2.324	0	0	0	0	966.29	0	2vs1,3vs1,4vs1,5vs1up
Vv_10007114	1.116	1.173	1.065	1.641	1e-06	1e-06	1e-06	0	219.43	0	2vs1,3vs1,4vs1,5vs1up
Vv_10007120	1.544	1.805	2.134	1.99	0	0	0	0	755.37	0	2vs1,3vs1,4vs1,5vs1up
Vv_10007128	-0.783	-0.981	-1.134	-1.329	0	0	0	0	444.79	0	4vs1,5vs1down
Vv_10007132	0.056	0.22	0.281	1.717	0.3724	0.002027	0.000352	0	360.47	0	5vs1up
Vv_10007145	-0.428	-1.458	-0.797	-1.502	0.000305	0	2e-06	0	288.49	0	3vs1,5vs1down
Vv_10007152	0.153	0.213	0.624	1	0.088973	0.020739	1.3e-05	0	80.82	0	5vs1up
Vv_10007153	2.078	1.781	1.547	1.194	0	0	0	0	904.67	0	2vs1,3vs1,4vs1,5vs1up
Vv_10007161	-0.23	-0.888	-0.936	-1.519	0.031543	3e-06	2e-06	0	167.4	0	5vs1down
Vv_10007170	1.138	1.721	1.694	1.472	0	0	0	0	1030.99	0	2vs1,3vs1,4vs1,5vs1up
Vv_10007212	-0.589	-1.016	-0.83	-0.861	0.0001	1e-06	5e-06	3e-06	110.79	0	3vs1down
Vv_10007215	0.742	-0.653	-0.653	-1.223	1e-06	2e-06	2e-06	0	242.98	0	5vs1down
Vv_10007229	1.539	1.746	1.395	0.771	0	0	0	0	969.68	0	2vs1,3vs1,4vs1up
Vv_10007239	-1.01	-0.795	-1.264	-1.379	1e-06	3e-06	0	0	265.87	0	2vs1,4vs1,5vs1down
Vv_10007242	0.428	0.805	1.618	1.644	0.167577	0.013426	0.000132	9.9e-05	28.32	1e-05	4vs1,5vs1up
Vv_10007245	0.823	1.356	2.591	3.304	0.000253	4e-06	0	0	317.88	0	3vs1,4vs1,5vs1up
Vv_10007257	-0.59	-0.852	-0.682	-1.095	1.5e-05	1e-06	4e-06	0	176.58	0	5vs1down
Vv_10007258	0.209	0.392	0.53	1.159	0.089994	0.004114	0.000542	1e-06	53.49	0	5vs1up
Vv_10007262	1.072	0.624	0.909	0.42	4e-06	0.0002	1e-05	0.002733	70.92	0	2vs1up
Vv_10007266	1.136	1.641	1.865	1.855	4e-06	0	0	0	263.28	0	2vs1,3vs1,4vs1,5vs1up
Vv_10007290	0.776	1.211	2.268	1.732	0.001394	4.4e-05	0	2e-06	112.16	0	3vs1,4vs1,5vs1up
Vv_10007292	0.984	1.058	1.016	0.742	3e-06	1e-06	1e-06	1.5e-05	133.78	0	3vs1,4vs1up
Vv_10007309	0.869	1.802	1.858	0.303	0	0	0	0.00053	652.21	0	3vs1,4vs1up
Vv_10007320	1.097	0.661	0.57	0.07	0	1e-06	4e-06	0.29368	178.29	0	2vs1up
Vv_10007323	1.328	0.518	-0.297	-0.72	0	2e-06	0.000124	0	365.97	0	2vs1up
Vv_10007325	-0.367	-0.869	-0.734	-1.188	0.003682	5e-06	2e-05	0	103.24	0	5vs1down
Vv_10007334	0.622	-0.3	0.906	1.322	0.000677	0.039692	3.3e-05	1e-06	64.07	0	5vs1up
Vv_10007339	1.171	0.573	0.603	0.372	0	4.1e-05	2.7e-05	0.000876	109.65	0	2vs1up
Vv_10007367	1.449	1.406	0.688	0.467	0	0	3e-06	5.5e-05	315.22	0	2vs1,3vs1up
Vv_10007388	-1.431	-2.376	-2.251	-2.766	0	0	0	0	988.77	0	2vs1,3vs1,4vs1,5vs1down
Vv_10007393	0.994	1.138	0.909	0.406	1e-06	0	1e-06	0.000344	177.95	0	3vs1up
Vv_10007400	0.729	-0.331	-0.638	-1.061	3e-06	0.001051	7e-06	0	136.52	0	5vs1down
Vv_10007402	1.126	1.078	0.867	0.613	0.000398	0.000457	0.001844	0.031731	28.51	3e-05	2vs1,3vs1up
Vv_10007406	0.708	0.776	1.01	0.993	0	0	0	0	385.89	0	4vs1up
Vv_10007410	0.033	0.164	0.762	1.399	0.828638	0.178485	4.1e-05	0	72	0	5vs1up
Vv_10007411	0.259	0.115	0.259	-1.579	0.000326	0.037053	0.000266	0	392.52	0	5vs1down
Vv_10007420	-2.823	-3.325	-2.94	-3.289	0	0	0	0	1203.36	0	2vs1,3vs1,4vs1,5vs1down
Vv_10007443	-0.681	-0.846	-0.889	-1.096	2e-06	0	0	0	265.22	0	5vs1down
Vv_10007464	-1.142	-1.326	-1.006	-1.244	3.5e-05	9e-06	7.6e-05	1.2e-05	77.26	0	2vs1,3vs1,4vs1,5vs1down
Vv_10007465	1.039	1.207	1.092	0.77	1e-06	0	0	7e-06	176.62	0	2vs1,3vs1,4vs1up
Vv_10007474	1.544	1.836	1.433	1.059	0	0	0	0	854.42	0	2vs1,3vs1,4vs1,5vs1up
Vv_10007479	1.216	1.499	2.495	1.986	0.000123	1.9e-05	0	2e-06	121.97	0	2vs1,3vs1,4vs1,5vs1up
Vv_10007496	0.476	0.713	1.002	0.938	3.7e-05	1e-06	0	0	204.32	0	4vs1up
Vv_10007503	0.555	1.345	0.706	0.646	0.001784	2e-06	0.000274	0.000451	60.41	0	3vs1up
Vv_10007507	-2.128	-2.351	-2.118	-2.455	0	0	0	0	1310.88	0	2vs1,3vs1,4vs1,5vs1down
Vv_10007512	-0.97	-0.908	-1.02	-1.382	0.0009	0.001224	0.000525	4.4e-05	37.66	0	4vs1,5vs1down
Vv_10007519	1.579	1.7	1.338	1.14	0	0	0	0	338.8	0	2vs1,3vs1,4vs1,5vs1up
Vv_10007531	0.937	1.264	1.171	0.645	0	0	0	1e-06	390.41	0	3vs1,4vs1up
Vv_10007532	2.379	2.088	2.202	2.161	0	0	0	0	1054.41	0	2vs1,3vs1,4vs1,5vs1up
Vv_10007569	-1.023	-1.031	-1.154	-1.28	2e-06	1e-06	0	0	193.63	0	2vs1,3vs1,4vs1,5vs1down
Vv_10007585	1.097	1.656	0.484	0.335	4e-06	0	0.001636	0.013373	109.54	0	2vs1,3vs1up
Vv_10007591	-1.773	-2.215	-2.095	-2.295	2e-06	0	0	0	225.76	0	2vs1,3vs1,4vs1,5vs1down
Vv_10007607	-0.62	-1.064	-0.88	-1.071	7.3e-05	1e-06	4e-06	1e-06	132.93	0	3vs1,5vs1down
Vv_10007610	-2.162	-1.766	-1.632	-1.735	0	0	0	0	511.96	0	2vs1,3vs1,4vs1,5vs1down
Vv_10007613	0.932	1.276	0.943	0.709	1e-06	0	1e-06	5e-06	202.33	0	3vs1up
Vv_10007621	-0.656	-0.474	-0.494	-1.281	1e-06	1.4e-05	1e-05	0	240.07	0	5vs1down
Vv_10007627	-2.16	-2.74	-2.364	-2.642	0	0	0	0	835.56	0	2vs1,3vs1,4vs1,5vs1down
Vv_10007635	1.312	0.869	0.604	0.274	0	1e-06	2e-05	0.005221	155.67	0	2vs1up
Vv_10007666	-0.631	-0.762	-1.114	-1.202	2.1e-05	4e-06	0	0	188.08	0	4vs1,5vs1down
Vv_10007677	0.276	0.523	0.916	1.305	0.070605	0.002473	4.1e-05	2e-06	56.19	0	5vs1up
Vv_10007692	0.499	1.097	1.179	0.95	0.07032	0.000395	0.00024	0.002788	32.14	4e-05	3vs1,4vs1up
Vv_10007693	-0.944	-0.891	-1.22	-1.605	1.8e-05	2.2e-05	2e-06	0	137.88	0	4vs1,5vs1down
Vv_10007698	0.656	1.165	1.153	1.278	2e-06	0	0	0	411.29	0	3vs1,4vs1,5vs1up
Vv_10007738	1.412	-0.143	0.516	-0.231	4e-06	0.382666	0.00475	0.141373	37.53	0	2vs1up
Vv_10007756	0.975	1.163	1.258	0.575	0	0	0	2e-06	430.03	0	3vs1,4vs1up
Vv_10007759	1.5	2.003	2.007	1.074	0	0	0	0	731.59	0	2vs1,3vs1,4vs1,5vs1up
Vv_10007760	-1.126	-1.337	-0.856	-0.807	1e-06	0	7e-06	1e-05	151.24	0	2vs1,3vs1down
Vv_10007777	-0.836	-1.118	-1.036	-1.775	1e-06	0	0	0	429.5	0	3vs1,4vs1,5vs1down
Vv_10007801	-2.086	-1.491	-1.1	-0.976	0	0	0	0	419.37	0	2vs1,3vs1,4vs1down
Vv_10007802	-0.44	-0.77	-0.654	-1.126	0.000352	4e-06	1.3e-05	0	125.16	0	5vs1down
Vv_10007815	2.776	1.443	0.204	0.308	0	0	0.043895	0.004891	427.62	0	2vs1,3vs1up
Vv_10007819	0.154	0.976	1.006	0.381	0.028258	0	0	6.1e-05	207	0	4vs1up
Vv_10007823	-0.675	-1.275	-1.102	-1.491	3e-06	0	0	0	422.07	0	3vs1,4vs1,5vs1down
Vv_10007824	-1.1	-1.388	-1.475	-1.841	1e-06	0	0	0	353.42	0	2vs1,3vs1,4vs1,5vs1down
Vv_10007828	-0.896	-1.587	-1.243	-2.167	8.8e-05	1e-06	5e-06	0	167.92	0	3vs1,4vs1,5vs1down
Vv_10007829	-0.627	-0.652	-0.689	-1.255	0.00026	0.000163	0.000104	1e-06	77.54	0	5vs1down
Vv_10007836	-0.888	-0.967	-0.939	-1.072	0.000368	0.000165	0.0002	6.1e-05	46	0	5vs1down
Vv_10007839	-1.393	-1.283	-1.052	-1.181	0	0	0	0	395.27	0	2vs1,3vs1,4vs1,5vs1down
Vv_10007845	1.011	0.642	0.874	0.773	2e-06	5.4e-05	4e-06	1e-05	103.72	0	2vs1up
Vv_10007850	-0.141	-0.698	-0.906	-1.094	0.438006	0.000918	0.000132	2.5e-05	37.05	0	5vs1down
Vv_10007852	1.22	1.693	1.159	0.533	0.000436	2.9e-05	0.000524	0.041757	37.05	0	2vs1,3vs1,4vs1up
Vv_10007859	1.71	1.497	2.609	2.294	1.6e-05	3.7e-05	0	1e-06	129.23	0	2vs1,3vs1,4vs1,5vs1up
Vv_10007874	0.761	1.032	1.666	1.498	2e-06	0	0	0	431.42	0	3vs1,4vs1,5vs1up
Vv_10007880	1.67	2.183	2.638	2.972	1e-06	0	0	0	431.97	0	2vs1,3vs1,4vs1,5vs1up
Vv_10007921	0.988	1.163	1.105	0.723	7e-06	1e-06	2e-06	5.2e-05	114.22	0	3vs1,4vs1up
Vv_10007949	1.167	1.379	1.18	0.886	1e-06	0	0	4e-06	191.41	0	2vs1,3vs1,4vs1up
Vv_10008023	-0.919	-0.839	-0.806	-1.247	0.000416	0.000677	0.000878	2.7e-05	41.5	0	5vs1down
Vv_10008025	0.852	1.348	1.21	0.547	0.000524	1.3e-05	3e-05	0.007055	51.92	0	3vs1,4vs1up
Vv_10008049	1.224	1.222	1.455	1.424	1e-06	0	0	0	246.63	0	2vs1,3vs1,4vs1,5vs1up
Vv_10008052	0.938	0.875	0.942	1.17	3.8e-05	5.4e-05	3e-05	4e-06	77.86	0	5vs1up
Vv_10008053	1.342	1.571	1.564	1.327	1e-06	0	0	0	237.88	0	2vs1,3vs1,4vs1,5vs1up
Vv_10008087	-0.536	-1.318	-1.404	-2.114	8.1e-05	0	0	0	426.9	0	3vs1,4vs1,5vs1down
Vv_10008109	0.572	0.578	1.072	1.574	3.8e-05	2.8e-05	0	0	229.85	0	4vs1,5vs1up
Vv_10008110	-0.979	-1.407	-1.178	-1.41	1e-06	0	0	0	322	0	3vs1,4vs1,5vs1down
Vv_10008119	0.791	1.005	1.769	1.36	0.007014	0.001355	1.9e-05	0.000126	41.84	0	3vs1,4vs1,5vs1up
Vv_10008136	1.097	1.531	2.097	2.866	0.000254	1.6e-05	1e-06	0	143.5	0	2vs1,3vs1,4vs1,5vs1up
Vv_10008150	1.119	0.743	1.115	0.572	3e-06	5.9e-05	2e-06	0.000355	91.52	0	2vs1,4vs1up
Vv_10008152	-0.216	-0.993	-0.991	-1.243	0.016513	0	0	0	220.76	0	5vs1down
Vv_10008159	-0.894	-1.105	-1.231	-1.217	1e-06	0	0	0	290.62	0	3vs1,4vs1,5vs1down
Vv_10008182	-0.346	-1.103	-0.783	-1.13	0.002434	0	4e-06	0	150.72	0	3vs1,5vs1down
Vv_10008184	-1.244	-1.449	-1.466	-1.641	9e-06	2e-06	2e-06	1e-06	138.3	0	2vs1,3vs1,4vs1,5vs1down
Vv_10008188	-0.791	-1.513	-1.433	-1.336	6e-06	0	0	0	305.54	0	3vs1,4vs1,5vs1down
Vv_10008198	1.548	2.326	3.031	3.425	3e-05	1e-06	0	0	223.31	0	2vs1,3vs1,4vs1,5vs1up
Vv_10008218	-0.885	-0.883	-1.052	-1.093	5e-06	4e-06	1e-06	0	148.16	0	4vs1,5vs1down
Vv_10008242	0.83	1.044	1.048	1.063	3.8e-05	5e-06	5e-06	3e-06	102.1	0	3vs1,4vs1,5vs1up
Vv_10008244	1.253	0.965	0.97	0.885	0	0	0	0	630.41	0	2vs1up
Vv_10008245	-1.953	-2.407	-2.09	-2.369	0	0	0	0	453.5	0	2vs1,3vs1,4vs1,5vs1down
Vv_10008276	1.022	1.208	1.543	1.645	0	0	0	0	622.04	0	2vs1,3vs1,4vs1,5vs1up
Vv_10008280	0.705	1.279	1.722	1.808	2.2e-05	0	0	0	342.21	0	3vs1,4vs1,5vs1up
Vv_10008284	0.332	0.321	0.488	1.38	6.2e-05	6.7e-05	2e-06	0	330.54	0	5vs1up
Vv_10008288	-0.653	-0.663	-0.731	-1.208	0.000476	0.000362	0.000169	2e-06	60.4	0	5vs1down
Vv_10008289	0.458	0.604	1.489	1.73	0.005598	0.000804	1e-06	0	117.59	0	4vs1,5vs1up
Vv_10008294	-0.921	-1.252	-1.045	-1.158	3e-06	0	1e-06	0	191.27	0	3vs1,4vs1,5vs1down
Vv_10008298	1.053	0.66	0.045	-0.069	0	0	0.434998	0.216468	197.73	0	2vs1up
Vv_10008299	1.351	1.728	2.319	2.767	5e-05	6e-06	1e-06	0	159.59	0	2vs1,3vs1,4vs1,5vs1up
Vv_10008304	0.651	1.167	1.002	1.571	1.2e-05	0	0	0	294.03	0	3vs1,4vs1,5vs1up
Vv_10008356	0.673	0.383	1.073	0.585	1.9e-05	0.001091	0	3.8e-05	97.05	0	4vs1up
Vv_10008358	0.969	1.286	1.4	0.926	4e-06	0	0	4e-06	176.22	0	3vs1,4vs1up
Vv_10008372	-0.225	-1.12	-0.875	-1.485	0.054296	1e-06	6e-06	0	143.99	0	3vs1,5vs1down
Vv_10008384	1.552	0.722	0.383	-0.393	2e-06	0.000463	0.021929	0.017656	53.79	0	2vs1up
Vv_10008389	-0.731	-1.26	-1.112	-1.473	0.000747	1e-05	2.6e-05	2e-06	81.83	0	3vs1,4vs1,5vs1down
Vv_10008392	-0.252	-1.408	-0.95	-1.231	0.036334	0	4e-06	0	145.34	0	3vs1,5vs1down
Vv_10008396	-1.091	-1.507	-1.062	-1.268	1e-06	0	1e-06	0	214.87	0	2vs1,3vs1,4vs1,5vs1down
Vv_10008397	-0.927	-1.53	-0.974	-1.621	1.6e-05	0	8e-06	0	174.26	0	3vs1,5vs1down
Vv_10008398	0.914	0.814	1.271	1.214	0	0	0	0	394.6	0	4vs1,5vs1up
Vv_10008423	-0.543	-0.891	-0.836	-1.018	4.7e-05	1e-06	1e-06	0	159.28	0	5vs1down
Vv_10008425	-0.598	-0.823	-0.112	-1.641	8e-05	5e-06	0.26849	0	151.95	0	5vs1down
Vv_10008441	-1.243	-1.779	-1.702	-2.034	0	0	0	0	518.36	0	2vs1,3vs1,4vs1,5vs1down
Vv_10008443	1.349	1.618	1.617	1.322	2e-06	0	0	1e-06	193.02	0	2vs1,3vs1,4vs1,5vs1up
Vv_10008449	-0.195	-0.388	-0.634	-1.143	0.058636	0.001308	3.3e-05	0	81.41	0	5vs1down
Vv_10008489	0.342	0.993	2.19	3.07	0.002044	0	0	0	770.85	0	4vs1,5vs1up
Vv_10008492	-1.844	-3.644	-3.579	-4.317	0	0	0	0	2053.12	0	2vs1,3vs1,4vs1,5vs1down
Vv_10008498	-0.928	-0.957	-1.079	-1.547	0	0	0	0	372.22	0	4vs1,5vs1down
Vv_10008504	0.853	0.886	1.095	0.725	1.1e-05	6e-06	1e-06	2.6e-05	107.54	0	4vs1up
Vv_10008513	1.078	1.24	2.208	1.607	0	0	0	0	500.03	0	2vs1,3vs1,4vs1,5vs1up
Vv_10008517	-1.316	-2.686	-1.382	-2.235	4e-06	0	2e-06	0	292.3	0	2vs1,3vs1,4vs1,5vs1down
Vv_10008519	-2.12	-2.203	-1.921	-2.42	0	0	0	0	2598.28	0	2vs1,3vs1,4vs1,5vs1down
Vv_10008520	-1.458	-1.859	-2.043	-1.928	0.000178	2.2e-05	1e-05	1.3e-05	74.53	0	2vs1,3vs1,4vs1,5vs1down
Vv_10008532	-1.038	-0.488	-0.065	0.406	0	0.00011	0.471031	0.000365	79.36	0	2vs1down
Vv_10008537	-1.884	-2.636	-2.336	-2.444	1e-06	0	0	0	362.29	0	2vs1,3vs1,4vs1,5vs1down
Vv_10008539	-0.453	-0.487	-0.464	-1.124	0.000321	0.000158	0.000223	0	93.74	0	5vs1down
Vv_10008543	-0.966	-1.084	-1.099	-1.158	0	0	0	0	348.97	0	3vs1,4vs1,5vs1down
Vv_10008551	-0.443	-0.815	-0.789	-1.166	0.000633	5e-06	6e-06	0	120.31	0	5vs1down
Vv_10008563	-1.071	-0.915	-0.385	-0.009	0	0	0.00031	0.923928	138.13	0	2vs1down
Vv_10008564	-1.192	-0.937	-0.544	-0.411	0	1e-06	4.5e-05	0.00032	149.06	0	2vs1down
Vv_10008566	-1.405	-1.51	-1.657	-2.158	0	0	0	0	417.59	0	2vs1,3vs1,4vs1,5vs1down
Vv_10008567	-0.82	-1.03	-1.202	-1.088	3e-06	0	0	0	223.58	0	3vs1,4vs1,5vs1down
Vv_10008570	-1.514	-2.07	-1.949	-1.977	2e-06	0	0	0	236.44	0	2vs1,3vs1,4vs1,5vs1down
Vv_10008574	-0.577	-1.099	-1.493	-2.908	0.028974	0.000542	5.3e-05	0	83.95	0	3vs1,4vs1,5vs1down
Vv_10008575	-0.492	0.276	1.786	2.984	0.001364	0.032022	0	0	341.45	0	4vs1,5vs1up
Vv_10008578	0.234	0.763	0.866	1.12	0.024937	1.1e-05	1.9e-05	0	111.15	0	5vs1up
Vv_10008579	-0.661	-1.233	-1.115	-1.105	0.0001	1e-06	1e-06	1e-06	138.22	0	3vs1,4vs1,5vs1down
Vv_10008582	-0.338	-0.343	1.093	1.69	0.024033	0.019728	6e-06	0	93.12	0	4vs1,5vs1up
Vv_10008594	-1.005	-1.29	-1.017	-1.035	1e-06	0	0	0	247.09	0	2vs1,3vs1,4vs1,5vs1down
Vv_10008595	-1.713	-1.814	-1.665	-1.886	3e-06	1e-06	3e-06	1e-06	144.16	0	2vs1,3vs1,4vs1,5vs1down
Vv_10008596	0.414	0.593	1.484	2.419	0.000134	6e-06	0	0	634.26	0	4vs1,5vs1up
Vv_10008599	-0.405	-0.013	0.629	1.179	1.5e-05	0.834654	0	0	264.39	0	5vs1up
Vv_10008605	-1.233	-1.948	-2.306	-2.669	0	0	0	0	1360.3	0	2vs1,3vs1,4vs1,5vs1down
Vv_10008612	-2.57	-3.203	-2.936	-3.234	0	0	0	0	1605.26	0	2vs1,3vs1,4vs1,5vs1down
Vv_10008619	0.544	-0.172	-0.874	-1.136	0.000297	0.11723	6e-06	1e-06	82.43	0	5vs1down
Vv_10008629	-1.745	-1.605	-1.505	-1.71	1e-06	1e-06	1e-06	0	185.38	0	2vs1,3vs1,4vs1,5vs1down
Vv_10008631	1.062	0.557	1.161	1.271	0	2e-06	0	0	508.51	0	2vs1,4vs1,5vs1up
Vv_10008643	0.345	0.484	0.621	1.182	6.8e-05	4e-06	0	0	270.71	0	5vs1up
Vv_10008647	-1.098	-1.364	-1.294	-1.664	0	0	0	0	523.04	0	2vs1,3vs1,4vs1,5vs1down
Vv_10008655	3.601	4.4	4.477	4.552	0	0	0	0	2848.63	0	2vs1,3vs1,4vs1,5vs1up
Vv_10008657	0.668	1.088	1.181	1.088	1.6e-05	0	0	0	208.03	0	3vs1,4vs1,5vs1up
Vv_10008666	1.756	2.391	3.576	3.812	2e-05	7e-06	0	0	269.57	0	2vs1,3vs1,4vs1,5vs1up
Vv_10008678	1.139	0.72	0.789	0.38	1e-06	2.9e-05	1.4e-05	0.002705	88.5	0	2vs1up
Vv_10008681	0.283	1.021	1.096	1.311	0.051299	1.1e-05	6e-06	1e-06	88.65	0	3vs1,4vs1,5vs1up
Vv_10008684	1.353	0.707	0.103	-0.329	0	5.6e-05	0.384481	0.009286	74.21	0	2vs1up
Vv_10008694	-0.782	-0.987	-0.96	-1.164	0.000209	2.8e-05	3.5e-05	6e-06	71.18	0	5vs1down
Vv_10008701	1.564	0.692	-0.618	-0.906	5e-06	0.00186	0.003746	0.000234	49.96	0	2vs1up
Vv_10008717	-0.868	-0.916	-0.945	-1.122	1e-06	1e-06	0	0	306.35	0	5vs1down
Vv_10008718	-2.124	-2.291	-1.39	-2.235	0	0	0	0	445.78	0	2vs1,3vs1,4vs1,5vs1down
Vv_10008723	1.051	0.88	0.728	0.54	0.001135	0.003145	0.009461	0.037406	17.18	0.00014	2vs1up
Vv_10008727	-1.177	-1.49	-1.421	-1.576	4e-06	0	1e-06	0	179.79	0	2vs1,3vs1,4vs1,5vs1down
Vv_10008728	-0.937	-0.849	-1.2	-0.869	6.6e-05	0.000117	7e-06	8.1e-05	65.78	0	4vs1down
Vv_10008733	0.697	0.825	1.412	1.2	0.002148	0.000581	9e-06	2.7e-05	54.95	0	4vs1,5vs1up
Vv_10008734	1.064	0.944	0.52	-0.09	3.2e-05	6.8e-05	0.004497	0.585307	37.15	0	2vs1up
Vv_10008737	-0.524	-0.661	-0.67	-1.153	0.008153	0.001698	0.001513	2.2e-05	34	1e-05	5vs1down
Vv_10008746	1.952	1.732	1.484	1.577	0	1e-06	3e-06	1e-06	166.15	0	2vs1,3vs1,4vs1,5vs1up
Vv_10008748	-2.121	-2.211	-1.937	-2.09	0	0	0	0	259.17	0	2vs1,3vs1,4vs1,5vs1down
Vv_10008761	-1.056	-0.654	-0.421	-0.323	0	1e-06	3.9e-05	0.000258	169.43	0	2vs1down
Vv_10008766	0.495	0.92	1.068	1.386	0.068644	0.002671	0.000964	0.000123	25.46	2e-05	4vs1,5vs1up
Vv_10008777	-2.513	-2.897	-2.536	-2.993	0	0	0	0	760.72	0	2vs1,3vs1,4vs1,5vs1down
Vv_10008790	-0.707	-1.295	-1.134	-1.457	0.002152	2e-05	5.8e-05	6e-06	64.81	0	3vs1,4vs1,5vs1down
Vv_10008794	0.232	0.455	1.106	1.468	0.089781	0.003133	4e-06	0	86.82	0	4vs1,5vs1up
Vv_10008795	-1.188	-1.84	-2.063	-2.28	0	0	0	0	1159.42	0	2vs1,3vs1,4vs1,5vs1down
Vv_10008796	0.579	-0.199	-0.946	-1.089	0.006762	0.28919	0.000208	6e-05	29.33	1e-05	5vs1down
Vv_10008800	-0.73	-1.047	-1.277	-1.668	3.9e-05	2e-06	0	0	198.19	0	3vs1,4vs1,5vs1down
Vv_10008803	0.513	1.194	1.14	0.768	1.4e-05	0	0	0	321.04	0	3vs1,4vs1up
Vv_10008808	0.647	1.531	1.323	1.577	7e-06	0	0	0	456.49	0	3vs1,4vs1,5vs1up
Vv_10008818	-0.908	-1.17	-1.174	-1.595	0.001625	0.00023	0.000218	1.6e-05	46.83	0	3vs1,4vs1,5vs1down
Vv_10008821	-0.781	-1.252	-1.287	-1.536	0.000604	1.3e-05	1e-05	2e-06	85.41	0	3vs1,4vs1,5vs1down
Vv_10008826	-1.291	-1.088	-1.034	-1.441	3e-06	8e-06	1.2e-05	1e-06	124.44	0	2vs1,3vs1,4vs1,5vs1down
Vv_10008829	-1.04	-1.275	-1.01	-1.852	0	0	0	0	517.95	0	2vs1,3vs1,4vs1,5vs1down
Vv_10008830	-1.487	-1.715	-1.423	-1.314	0	0	0	0	1249.6	0	2vs1,3vs1,4vs1,5vs1down
Vv_10008831	-1.677	-1.85	-1.456	-1.217	0	0	0	0	562.41	0	2vs1,3vs1,4vs1,5vs1down
Vv_10008833	-1.023	-1.239	-1.102	-1.12	0	0	0	0	364.51	0	2vs1,3vs1,4vs1,5vs1down
Vv_10008838	0.088	0.332	0.65	1.407	0.356803	0.002194	1.4e-05	0	126.4	0	5vs1up
Vv_10008840	-1.561	-1.457	-1.468	-1.542	0	0	0	0	332.1	0	2vs1,3vs1,4vs1,5vs1down
Vv_10008853	0.163	0.506	0.64	1.342	0.043136	2.5e-05	4e-06	0	179.77	0	5vs1up
Vv_10008857	-1.203	-1.584	-1.694	-2.373	0	0	0	0	522.31	0	2vs1,3vs1,4vs1,5vs1down
Vv_10008866	1.316	1.213	1.134	0.92	0.000117	0.000183	0.000293	0.001126	40.43	0	2vs1,3vs1,4vs1up
Vv_10008871	0.368	0.585	0.874	1.327	6.4e-05	1e-06	0	0	340.48	0	5vs1up
Vv_10008880	0.046	0.168	0.19	1.278	0.624732	0.047506	0.02745	0	104.58	0	5vs1up
Vv_10008882	1.896	2.344	1.584	0.806	0	0	0	1e-05	414.93	0	2vs1,3vs1,4vs1up
Vv_10008883	-1.706	-2.092	-2.236	-2.492	9e-05	1.5e-05	8e-06	3e-06	89.43	0	2vs1,3vs1,4vs1,5vs1down
Vv_10008886	0.677	-0.31	-1.42	-1.885	2.8e-05	0.004556	0	0	264.86	0	4vs1,5vs1down
Vv_10008891	1.906	1.156	0.033	0.64	0	2e-06	0.824206	0.000211	134.35	0	2vs1,3vs1up
Vv_10008897	-0.165	-1.317	-0.991	-1.065	0.016155	0	0	0	415.22	0	3vs1,5vs1down
Vv_10008915	-1.31	-1.58	-1.288	-1.315	0	0	0	0	296.18	0	2vs1,3vs1,4vs1,5vs1down
Vv_10008916	-0.991	-1.228	-1.003	-1.173	3e-06	0	2e-06	0	172.2	0	3vs1,4vs1,5vs1down
Vv_10008923	-0.108	-0.309	-0.459	-1.007	0.116529	0.000398	1.8e-05	0	126.2	0	5vs1down
Vv_10008925	-0.782	-1.39	-2.044	-2.613	2e-06	0	0	0	786.9	0	3vs1,4vs1,5vs1down
Vv_10008926	-1.44	-1.521	-2.249	-2.415	0.012424	0.008101	0.000644	0.000331	23.72	3e-05	2vs1,3vs1,4vs1,5vs1down
Vv_10008946	0.082	-0.668	-1.153	-1.307	0.533612	0.000104	1e-06	0	101.12	0	4vs1,5vs1down
Vv_10008952	-0.977	-1.521	-1.276	-1.932	2.1e-05	0	2e-06	0	186.13	0	3vs1,4vs1,5vs1down
Vv_10008973	0.226	0.688	0.813	1.104	0.013454	4e-06	1e-06	0	147.41	0	5vs1up
Vv_10008977	0.701	1.1	0.551	0.291	1e-06	0	7e-06	0.00081	174.81	0	3vs1up
Vv_10008981	-0.841	-1.02	-1.42	-1.763	1.5e-05	2e-06	0	0	218.14	0	3vs1,4vs1,5vs1down
Vv_10008982	-0.642	-1.16	-1.082	-1.221	0.000113	1e-06	1e-06	0	142.17	0	3vs1,4vs1,5vs1down
Vv_10008983	0.754	1.063	0.748	1.206	5e-06	0	4e-06	0	189.22	0	3vs1,5vs1up
Vv_10008993	-0.546	-1.131	-1.035	-1.256	1.9e-05	0	0	0	299.19	0	3vs1,4vs1,5vs1down
Vv_10008995	0.942	1.011	1.021	0.694	0	0	0	1e-06	304.85	0	3vs1,4vs1up
Vv_10009001	-1.119	-1.529	-1.186	-1.351	0	0	0	0	497.53	0	2vs1,3vs1,4vs1,5vs1down
Vv_10009005	-2.079	-2.251	-1.503	-2.35	0	0	0	0	1186.44	0	2vs1,3vs1,4vs1,5vs1down
Vv_10009007	0.754	1.123	0.676	0.685	7e-06	0	1.3e-05	1e-05	129.84	0	3vs1up
Vv_10009008	1.003	1.185	1.155	1.637	2e-06	0	0	0	237.86	0	2vs1,3vs1,4vs1,5vs1up
Vv_10009014	-0.813	-0.803	-0.701	-1.018	0	0	1e-06	0	274.18	0	5vs1down
Vv_10009017	0.3	0.112	1.748	2.177	0.031034	0.39631	0	0	194.37	0	4vs1,5vs1up
Vv_10009029	-0.317	-1.001	-0.676	-0.88	0.021885	2e-06	4.5e-05	5e-06	92.42	0	3vs1down
Vv_10009037	-0.607	-1.831	-1.106	-1.307	0.000858	0	7e-06	1e-06	137.35	0	3vs1,4vs1,5vs1down
Vv_10009040	0.472	0.766	1.131	1.163	0.030891	0.001798	0.000107	7.2e-05	34.36	1e-05	4vs1,5vs1up
Vv_10009043	-1.006	-1.545	-1.593	-1.971	3e-05	1e-06	1e-06	0	180.71	0	2vs1,3vs1,4vs1,5vs1down
Vv_10009046	-1.223	-1.501	-1.238	-1.5	0	0	0	0	327.77	0	2vs1,3vs1,4vs1,5vs1down
Vv_10009047	0.957	0.882	0.756	-1.043	9e-06	3e-06	9e-06	1e-06	152.15	0	5vs1down
Vv_10009052	1.101	0.76	-0.114	-0.346	0	1e-06	0.150749	0.00057	125.38	0	2vs1up
Vv_10009055	-0.674	-0.821	-0.602	-1.331	0.002231	0.000529	0.0115	1.3e-05	43.04	0	5vs1down
Vv_10009064	-1.62	-2.31	-2.221	-2.44	0	0	0	0	511.22	0	2vs1,3vs1,4vs1,5vs1down
Vv_10009065	0.612	0.006	-0.245	-1.058	2e-06	0.938204	0.001539	0	158.01	0	5vs1down
Vv_10009071	-0.587	-0.953	-1.622	-1.887	2.3e-05	0	0	0	434.12	0	4vs1,5vs1down
Vv_10009073	1.067	1	1.01	0.489	0.000107	0.000147	0.000133	0.013848	40.09	0	2vs1,4vs1up
Vv_10009074	0.888	1.023	1.092	0.347	0.000343	9.9e-05	5.9e-05	0.05771	39.3	0	3vs1,4vs1up
Vv_10009085	0.419	0.912	0.943	1.313	0.049697	0.000512	0.000389	2.6e-05	36.71	0	5vs1up
Vv_10009088	-1.349	-2.016	-2.147	-2.354	1e-06	0	0	0	514.42	0	2vs1,3vs1,4vs1,5vs1down
Vv_10009093	0.744	-0.531	-0.896	-1.157	0	3e-06	0	0	325.94	0	5vs1down
Vv_10009113	0.729	0.802	1.109	1.407	2e-06	0	0	0	333.68	0	4vs1,5vs1up
Vv_10009117	-0.457	-1.202	-1.317	-1.756	9.7e-05	0	0	0	426.75	0	3vs1,4vs1,5vs1down
Vv_10009125	-0.565	-1.506	-0.934	-1.365	1.8e-05	0	0	0	357.23	0	3vs1,5vs1down
Vv_10009127	-0.667	-0.91	-0.711	-1.161	1.2e-05	1e-06	6e-06	0	164.38	0	5vs1down
Vv_10009138	-1.157	-1.372	-1.277	-1.14	1.8e-05	4e-06	6e-06	1.3e-05	97.91	0	2vs1,3vs1,4vs1,5vs1down
Vv_10009139	-0.776	-1.045	-0.948	-1.242	5e-06	0	1e-06	0	207.48	0	3vs1,5vs1down
Vv_10009141	0.586	0.785	1.316	1.426	7e-06	0	0	0	377.76	0	4vs1,5vs1up
Vv_10009145	0.218	0.587	0.873	1.077	0.001924	1e-06	0	0	293.7	0	5vs1up
Vv_10009148	0.104	0.176	0.493	1.203	0.404419	0.135188	0.000812	1e-06	52.23	0	5vs1up
Vv_10009149	-0.621	-0.798	-1.266	-1.639	0.000318	3.9e-05	1e-06	0	138.41	0	4vs1,5vs1down
Vv_10009159	-1.369	-1.883	-2.224	-3.084	0.058256	0.015669	0.002825	0.002758	21.34	0.00072	2vs1,3vs1,4vs1,5vs1down
Vv_10009165	-1.806	-1.483	-1.437	-1.711	0	0	0	0	483.88	0	2vs1,3vs1,4vs1,5vs1down
Vv_10009167	-0.127	-1.208	-2.018	-2.912	0.187196	0	0	0	676.71	0	3vs1,4vs1,5vs1down
Vv_10009170	-1.784	-1.851	-2.078	-2.61	0	0	0	0	577.74	0	2vs1,3vs1,4vs1,5vs1down
Vv_10009174	1.903	1.59	2.481	2.006	1.2e-05	3e-06	0	2e-06	343.38	0	2vs1,3vs1,4vs1,5vs1up
Vv_10009176	-1.228	-1.824	-1.316	-1.475	1e-06	0	0	0	308.71	0	2vs1,3vs1,4vs1,5vs1down
Vv_10009178	-0.86	-1.07	-0.886	-0.93	1.2e-05	2e-06	7e-06	4e-06	112.39	0	3vs1down
Vv_10009186	-2.6	-3.003	-2.785	-3.108	0	0	0	0	423.93	0	2vs1,3vs1,4vs1,5vs1down
Vv_10009198	0.967	1.002	0.493	0.695	0.00068	0.000459	0.061673	0.004082	24.8	5e-05	3vs1up
Vv_10009208	0.142	0.526	0.728	1.09	0.078703	2.2e-05	2e-06	0	139.35	0	5vs1up
Vv_10009209	-0.565	-0.734	-0.922	-1.072	0.006946	0.00116	0.000218	5.8e-05	35.5	0	5vs1down
Vv_10009218	-1.319	-1.592	-1.495	-1.524	0	0	0	0	900.49	0	2vs1,3vs1,4vs1,5vs1down
Vv_10009230	0.292	-0.926	-1.536	-3.099	0.114038	0.000181	3e-06	0	168.47	0	4vs1,5vs1down
Vv_10009231	-0.558	-1.152	-1.421	-1.431	7e-06	0	0	0	492.82	0	3vs1,4vs1,5vs1down
Vv_10009232	-1.208	-1.196	-0.998	-0.812	0	0	0	2e-06	232.72	0	2vs1,3vs1down
Vv_10009235	0.631	0.671	0.572	1.037	2e-06	1e-06	3e-06	0	217.28	0	5vs1up
Vv_10009241	1.434	1.592	1.676	1.378	3e-06	1e-06	1e-06	3e-06	148.22	0	2vs1,3vs1,4vs1,5vs1up
Vv_10009246	1.011	0.872	0.985	0.964	1e-06	2e-06	1e-06	1e-06	178.7	0	2vs1up
Vv_10009254	-0.834	-1.66	-1.179	-0.98	1e-06	0	0	0	356.68	0	3vs1,4vs1down
Vv_10009262	-0.042	-0.771	-1.273	-1.738	0.863841	0.000381	1e-05	1e-06	89.58	0	4vs1,5vs1down
Vv_10009265	-1.655	-1.827	-1.543	-1.866	0	0	0	0	677.16	0	2vs1,3vs1,4vs1,5vs1down
Vv_10009270	0.233	0.463	0.699	1.011	0.403727	0.080607	0.013368	0.001262	10.81	0.00098	5vs1up
Vv_10009273	1.156	0.909	0.429	0.447	0	0	5.5e-05	3.3e-05	209.78	0	2vs1up
Vv_10009287	1.444	1.663	1.783	1.7	1e-05	2e-06	1e-06	2e-06	131.27	0	2vs1,3vs1,4vs1,5vs1up
Vv_10009290	1.92	1.5	1.916	0.737	0	0	0	4e-06	559.89	0	2vs1,3vs1,4vs1up
Vv_10009293	-1.644	-1.824	-1.9	-1.889	1.5e-05	5e-06	4e-06	3e-06	109.99	0	2vs1,3vs1,4vs1,5vs1down
Vv_10009295	-1.154	-1.192	-1.184	-1.536	3.6e-05	2.2e-05	2.3e-05	2e-06	87.49	0	2vs1,3vs1,4vs1,5vs1down
Vv_10009296	0.588	0.818	1.398	0.823	8.2e-05	5e-06	0	4e-06	151.93	0	4vs1up
Vv_10009303	-0.98	-0.876	-1.045	-0.782	0	0	0	0	282.62	0	4vs1down
Vv_10009307	1.998	1.808	1.386	0.954	0	0	0	4e-06	297.84	0	2vs1,3vs1,4vs1up
Vv_10009314	-0.761	-0.92	-0.949	-1.036	1e-05	2e-06	1e-06	0	146.17	0	5vs1down
Vv_10009316	1.177	1.059	0.798	0.408	3.4e-05	6.4e-05	0.00053	0.026564	43.15	0	2vs1,3vs1up
Vv_10009324	-0.634	0.19	0.621	1.473	1e-06	0.00563	1e-06	0	336.53	0	5vs1up
Vv_10009335	-1.254	-1.605	-1.545	-2.356	4.1e-05	5e-06	6e-06	0	132.25	0	2vs1,3vs1,4vs1,5vs1down
Vv_10009347	0.651	1.008	1.751	1.438	1.1e-05	0	0	0	373.79	0	3vs1,4vs1,5vs1up
Vv_10009350	-0.592	-0.643	-0.872	-1.068	5.4e-05	2.3e-05	2e-06	0	122.2	0	5vs1down
Vv_10009358	-0.719	-0.902	-1.067	-1.162	1.6e-05	1.1e-05	4e-06	2e-06	222.39	0	4vs1,5vs1down
Vv_10009380	-0.828	-1.169	-1.31	-1.293	0.001195	8e-05	3.2e-05	2.9e-05	54.93	0	3vs1,4vs1,5vs1down
Vv_10009386	-0.858	-1.46	-1.027	-1.397	0.001195	5e-06	7e-05	6e-06	87.01	0	3vs1,4vs1,5vs1down
Vv_10009396	-0.692	-0.983	-0.949	-1.064	6e-06	0	0	0	209.38	0	5vs1down
Vv_10009414	-1.488	-1.699	-1.479	-1.881	0	0	0	0	356.96	0	2vs1,3vs1,4vs1,5vs1down
Vv_10009415	-1.782	-1.996	-1.634	-1.853	0	0	0	0	750.79	0	2vs1,3vs1,4vs1,5vs1down
Vv_10009420	0.832	1.005	0.414	0.713	3e-06	1e-06	0.000545	7e-06	114.15	0	3vs1up
Vv_10009432	1.717	1.676	2.697	2.126	4.9e-05	4.8e-05	6e-06	6e-06	97.65	0	2vs1,3vs1,4vs1,5vs1up
Vv_10009434	-0.767	-0.938	-1.259	-0.853	1e-06	0	0	0	293.81	0	4vs1down
Vv_10009441	1.44	1.707	2.055	0.828	0	0	0	2e-06	478.65	0	2vs1,3vs1,4vs1up
Vv_10009444	1.597	1.35	0.928	-0.441	0	0	0	2e-05	516.24	0	2vs1,3vs1up
Vv_10009455	-1.628	-1.37	-1.431	-1.488	3e-06	8e-06	6e-06	3e-06	114.97	0	2vs1,3vs1,4vs1,5vs1down
Vv_10009458	-1.746	-2.311	-2.418	-2.598	0	0	0	0	378.38	0	2vs1,3vs1,4vs1,5vs1down
Vv_10009471	-1.122	-1.221	-0.87	-0.75	0	0	0	0	423.41	0	2vs1,3vs1down
Vv_10009472	1.159	0.547	0.7	0.292	0	8.7e-05	1.2e-05	0.005862	100.12	0	2vs1up
Vv_10009486	-0.78	-0.989	-0.848	-1.541	1e-06	0	0	0	353.44	0	5vs1down
Vv_10009488	-0.341	-0.775	-0.924	-1.01	0.004244	9e-06	2e-06	1e-06	104.33	0	5vs1down
Vv_10009489	1.255	0.97	1.332	1.106	0	0	0	0	714.49	0	2vs1,4vs1,5vs1up
Vv_10009490	-0.252	-0.617	-0.877	-1.109	0.000353	0	0	0	375.33	0	5vs1down
Vv_10009495	1.928	1.824	1.105	0.856	0	0	0	1e-06	443.65	0	2vs1,3vs1,4vs1up
Vv_10009501	-0.962	-1.102	-1.125	-1.356	2e-06	2e-06	0	0	251.31	0	3vs1,4vs1,5vs1down
Vv_10009503	-1.04	-1.14	-1.5	-2.118	0	0	0	0	790.37	0	2vs1,3vs1,4vs1,5vs1down
Vv_10009515	0.493	0.312	1.25	0.242	0.000643	0.010158	0	0.032276	66.6	0	4vs1up
Vv_10009524	-1.304	-1.31	-0.536	-0.606	0	0	5.5e-05	1.7e-05	214.47	0	2vs1,3vs1down
Vv_10009527	-0.516	-0.822	-0.623	-1.203	6e-06	0	1e-06	0	292.08	0	5vs1down
Vv_10009540	-1.446	-1.311	-1.07	-1.058	1e-06	1e-06	7e-06	6e-06	133.09	0	2vs1,3vs1,4vs1,5vs1down
Vv_10009542	0.238	0.179	1.989	1.828	0.031432	0.087264	0	0	288.11	0	4vs1,5vs1up
Vv_10009566	-0.378	-0.732	-0.906	-1.025	8.1e-05	0	0	0	258.04	0	5vs1down
Vv_10009574	-1.106	-1.263	-1.496	-1.714	1e-06	0	0	0	291.54	0	2vs1,3vs1,4vs1,5vs1down
Vv_10009575	0.694	1.474	2.405	2.74	6e-05	0	0	0	515.82	0	3vs1,4vs1,5vs1up
Vv_10009579	-1.374	-1.301	-0.891	-1.378	1e-06	1e-06	2.4e-05	1e-06	147.19	0	2vs1,3vs1,5vs1down
Vv_10009581	-0.967	-1.304	-1.123	-1.458	8e-06	1e-06	2e-06	0	171.13	0	3vs1,4vs1,5vs1down
Vv_10009584	-0.749	-0.993	-1.121	-1.304	0	0	0	0	538.27	0	4vs1,5vs1down
Vv_10009587	-0.928	-1.127	-1.041	-0.875	9e-06	8e-06	3e-06	9e-06	125.4	0	3vs1,4vs1down
Vv_10009590	1.089	0.514	0.151	0.117	0	5e-06	0.023422	0.061974	155.62	0	2vs1up
Vv_10009592	-0.9	-1.242	-0.749	-0.851	0.000566	4.1e-05	0.001681	0.000606	38.48	0	3vs1down
Vv_10009597	-3.167	-3.466	-3.37	-3.523	0	0	0	0	1129.67	0	2vs1,3vs1,4vs1,5vs1down
Vv_10009608	-0.263	-0.272	-0.519	-1.024	0.004221	0.00299	2.6e-05	0	98.86	0	5vs1down
Vv_10009609	2.6	2.748	2.402	1.821	0	0	0	0	2223.78	0	2vs1,3vs1,4vs1,5vs1up
Vv_10009610	-1.32	-1.671	-1.635	-1.441	1.7e-05	2e-06	2e-06	5e-06	115.07	0	2vs1,3vs1,4vs1,5vs1down
Vv_10009612	-0.444	-0.818	-0.868	-1.136	0.001646	1.4e-05	9e-06	1e-06	92.73	0	5vs1down
Vv_10009623	1.019	-0.177	-0.778	-0.664	0	0.016939	0	1e-06	184.31	0	2vs1up
Vv_10009630	-1.627	-1.799	-1.597	-2.043	0	0	0	0	1434.66	0	2vs1,3vs1,4vs1,5vs1down
Vv_10009642	-0.257	-1.039	-1.22	0.599	0.036974	2e-06	1e-06	0.000153	92.64	0	3vs1,4vs1down
Vv_10009644	-1.69	-2.079	-1.392	-1.59	0	0	0	0	686.96	0	2vs1,3vs1,4vs1,5vs1down
Vv_10009659	-1.235	-1.403	-0.926	-0.93	0.000385	0.000891	0.002909	0.004761	60.51	0.0001	2vs1,3vs1down
Vv_10009661	1.817	2.201	2.014	1.521	0	0	0	0	830.09	0	2vs1,3vs1,4vs1,5vs1up
Vv_10009663	-1.564	-1.857	-1.525	-1.69	1e-06	0	1e-06	0	222.8	0	2vs1,3vs1,4vs1,5vs1down
Vv_10009665	0.985	0.907	1.001	0.874	0	0	0	0	381.78	0	4vs1up
Vv_10009669	1.743	2.234	1.571	0.488	0	0	0	4e-06	1207.46	0	2vs1,3vs1,4vs1up
Vv_10009678	0.856	0.877	0.911	1.11	0	0	0	0	411.49	0	5vs1up
Vv_10009700	-0.757	-1.072	-1.145	-1.359	0	0	0	0	500.84	0	3vs1,4vs1,5vs1down
Vv_10009701	-0.393	-0.86	-1.203	-1.295	0.000437	1e-06	0	0	239.91	0	4vs1,5vs1down
Vv_10009717	0.657	1.071	0.556	0.148	4.2e-05	1e-06	0.000125	0.140325	75.52	0	3vs1up
Vv_10009720	-0.793	-1.019	-0.905	-1.387	3.2e-05	3e-06	9e-06	0	128.62	0	3vs1,5vs1down
Vv_10009722	0.585	0.784	0.816	1.052	0.006702	0.000894	0.000658	8.4e-05	32.01	1e-05	5vs1up
Vv_10009743	1.093	0.845	0.782	0.433	6e-06	3.8e-05	6.9e-05	0.003994	63.1	0	2vs1up
Vv_10009750	-0.218	-0.321	-0.549	-1.528	0.007337	0.000507	8e-06	0	228.93	0	5vs1down
Vv_10009752	1.059	1.396	1.001	0.378	2e-06	1e-06	2e-06	0.003141	203.91	0	2vs1,3vs1,4vs1up
Vv_10009766	0.911	1.149	0.971	1.086	2.3e-05	3e-06	1.1e-05	3e-06	102.82	0	3vs1,5vs1up
Vv_10009768	0.874	0.893	1.026	0.857	0.000626	0.000459	0.000159	0.000519	36.5	0	4vs1up
Vv_10009786	-0.231	-0.683	-1.113	-1.194	0.001435	0	0	0	392.41	0	4vs1,5vs1down
Vv_10009788	-2.061	-2.531	-3.45	-3.972	0	0	0	0	1872.76	0	2vs1,3vs1,4vs1,5vs1down
Vv_10009794	-3.006	-3.54	-2.906	-2.931	0	0	0	0	653.22	0	2vs1,3vs1,4vs1,5vs1down
Vv_10009798	1.553	2.642	2.8	2.572	1.7e-05	0	0	0	213.61	0	2vs1,3vs1,4vs1,5vs1up
Vv_10009803	0.573	0.799	0.81	1.073	2.4e-05	1e-06	1e-06	0	168.03	0	5vs1up
Vv_10009807	1.479	1.088	0.616	1.165	0	0	1e-06	0	632.87	0	2vs1,3vs1,5vs1up
Vv_10009809	1.03	0.936	0.424	-0.107	0.00105	0.00173	0.089472	0.677881	14.41	0.00029	2vs1up
Vv_10009818	-0.231	-0.842	-1.117	-1.457	0.164694	0.00017	1.8e-05	2e-06	66.33	0	4vs1,5vs1down
Vv_10009825	-1.019	-0.814	-0.939	-1.04	6e-06	0.000106	8e-06	3e-06	113.83	0	2vs1,5vs1down
Vv_10009826	-0.744	-1.701	-1.105	-1.794	1.1e-05	0	0	0	345.13	0	3vs1,4vs1,5vs1down
Vv_10009828	-0.312	-0.717	-0.679	-1.265	0.008386	2e-05	3e-05	0	102.05	0	5vs1down
Vv_10009833	-0.988	-1.04	-1.649	-1.298	0.003581	0.002247	8e-05	0.000413	32.69	1e-05	3vs1,4vs1,5vs1down
Vv_10009835	-0.727	-0.991	-1.196	-1.79	1e-06	0	0	0	582.84	0	4vs1,5vs1down
Vv_10009841	0.764	-1.137	-1.44	-1.501	1e-06	0	0	0	461.57	0	3vs1,4vs1,5vs1down
Vv_10009851	-0.376	-1	-1.239	-1.368	0.004446	3e-06	0	0	148.31	0	4vs1,5vs1down
Vv_10009855	-1.777	-1.836	-1.622	-1.914	3e-06	2e-06	5e-06	1e-06	133.05	0	2vs1,3vs1,4vs1,5vs1down
Vv_10009860	2.955	4.081	4.941	4.797	0	0	0	0	1143.66	0	2vs1,3vs1,4vs1,5vs1up
Vv_10009861	-0.925	-1.56	-1.125	-1.023	1e-06	0	0	0	312.46	0	3vs1,4vs1,5vs1down
Vv_10009863	-2.231	-3.262	-3.225	-3.797	0	0	0	0	1394.78	0	2vs1,3vs1,4vs1,5vs1down
Vv_10009864	-0.066	-0.302	-0.459	-1.286	0.425974	0.001323	5.9e-05	0	138.15	0	5vs1down
Vv_10009872	-1.537	-1.598	-1.639	-1.346	0	0	0	0	406.38	0	2vs1,3vs1,4vs1,5vs1down
Vv_10009878	-0.371	-0.591	-1.055	-1.343	0.000108	2e-06	0	0	330.89	0	4vs1,5vs1down
Vv_10009885	-1.58	-1.348	-1.281	-1.191	1e-06	1e-06	2e-06	3e-06	153.56	0	2vs1,3vs1,4vs1,5vs1down
Vv_10009886	-0.979	-0.965	-1.065	-1.058	1.1e-05	1e-05	4e-06	4e-06	103.43	0	4vs1,5vs1down
Vv_10009897	-0.306	-0.482	-1.031	-1.464	0.022573	0.001416	4e-06	0	95.94	0	4vs1,5vs1down
Vv_10009899	0.751	1.168	1.004	0.751	8e-06	0	1e-06	5e-06	164.45	0	3vs1,4vs1up
Vv_10009900	1.233	0.635	0.49	0.606	0	2.6e-05	0.000195	3.1e-05	114.65	0	2vs1up
Vv_10009916	0.96	1.324	1.451	0.594	0	0	0	5e-06	380.29	0	3vs1,4vs1up
Vv_10009922	-0.764	-0.802	-0.628	-1.234	9e-06	5e-06	3.2e-05	0	138.17	0	5vs1down
Vv_10009924	-2.032	-1.682	-1.528	-1.921	0	0	0	0	823.11	0	2vs1,3vs1,4vs1,5vs1down
Vv_10009926	1.347	1.552	1.45	1.695	0	0	0	0	835.9	0	2vs1,3vs1,4vs1,5vs1up
Vv_10009927	-1.127	-1.459	-1.391	-1.686	2e-06	0	0	0	259.47	0	2vs1,3vs1,4vs1,5vs1down
Vv_10009936	0.069	-0.368	-0.521	-1.075	0.801935	0.104567	0.027286	0.000279	12.86	0.00048	5vs1down
Vv_10009941	0.474	0.666	1.131	1.459	0.000143	8e-06	0	0	226.09	0	4vs1,5vs1up
Vv_10009944	1.082	1.461	2.516	2.014	1.3e-05	1e-06	0	0	270.58	0	2vs1,3vs1,4vs1,5vs1up
Vv_10009951	2.005	1.354	-0.057	-0.508	0	0	0.464385	1.9e-05	443.35	0	2vs1,3vs1up
Vv_10009966	0.256	1.124	2.516	3.512	0.117687	1.5e-05	0	0	332.33	0	3vs1,4vs1,5vs1up
Vv_10009972	1.487	0.704	1.084	1.157	0	0	0	0	588.69	0	2vs1,4vs1,5vs1up
Vv_10009976	-0.744	-0.942	-1.011	-1.018	0.002045	0.000339	0.000194	0.000158	37.26	0	4vs1,5vs1down
Vv_10009982	-1.407	-1.399	-0.35	0.29	0	0	0.001337	0.00403	215.02	0	2vs1,3vs1down
Vv_10009983	-0.439	-0.627	-0.536	-1.067	0.000309	1.6e-05	5.6e-05	0	105.74	0	5vs1down
Vv_10009987	-0.945	-1.142	-0.913	-0.359	3e-06	1e-06	3e-06	0.003025	116.8	0	3vs1down
Vv_10009989	0.262	0.53	0.545	1.004	0.00163	7e-06	5e-06	0	151.74	0	5vs1up
Vv_10009991	-0.695	-0.871	-0.925	-1.066	0.000186	2.6e-05	1.6e-05	4e-06	77.81	0	5vs1down
Vv_10010004	0.834	1.011	0.307	0.259	1e-06	0	0.000867	0.00237	143.92	0	3vs1up
Vv_10010007	0.422	0.88	1.108	0.93	0.001732	5e-06	1e-06	3e-06	106.17	0	4vs1up
Vv_10010017	-0.799	-1.133	-1.355	-1.321	5e-06	0	0	0	254.93	0	3vs1,4vs1,5vs1down
Vv_10010027	1.004	1.748	1.098	0.351	1e-06	0	0	0.001809	244.02	0	2vs1,3vs1,4vs1up
Vv_10010028	-0.682	-0.757	-0.903	-1.159	5e-06	2e-06	0	0	201.87	0	5vs1down
Vv_10010032	-0.098	-0.593	-1.564	-1.54	0.164557	3e-06	0	0	462.09	0	4vs1,5vs1down
Vv_10010033	-1.16	-1.538	-1.592	-1.301	0	0	0	0	486.13	0	2vs1,3vs1,4vs1,5vs1down
Vv_10010038	-0.844	-1.27	-1.152	-1.443	1e-06	0	0	0	331.14	0	3vs1,4vs1,5vs1down
Vv_10010045	-0.976	-1.438	-1.201	-1.978	1e-06	0	0	0	404.68	0	3vs1,4vs1,5vs1down
Vv_10010055	-0.823	-1.634	-2.037	-2.279	0.000165	1e-06	0	0	224.74	0	3vs1,4vs1,5vs1down
Vv_10010057	-1.016	-1.355	-1.546	-1.766	0	0	0	0	483.96	0	2vs1,3vs1,4vs1,5vs1down
Vv_10010080	-1.119	-2.503	-1.736	-1.502	3e-06	0	0	0	346.1	0	2vs1,3vs1,4vs1,5vs1down
Vv_10010127	-1.861	-2.156	-1.809	-2.783	0	0	0	0	367.03	0	2vs1,3vs1,4vs1,5vs1down
Vv_10010141	-0.731	-0.784	-1.025	-0.973	3.4e-05	1.5e-05	2e-06	2e-06	106.73	0	4vs1down
Vv_10010145	0.562	0.402	0.727	1.09	3e-06	3.3e-05	0	0	233.84	0	5vs1up
Vv_10010159	-1.319	-1.337	-1.682	-1.993	0	0	0	0	341.23	0	2vs1,3vs1,4vs1,5vs1down
Vv_10010171	1.277	1.372	1.362	1.439	0	0	0	0	282.73	0	2vs1,3vs1,4vs1,5vs1up
Vv_10010187	-1.012	-0.89	-0.596	-1.012	6e-06	1.2e-05	0.000271	3e-06	89.64	0	2vs1,5vs1down
Vv_10010188	-0.93	-0.742	-1.118	-1.169	3e-06	1.2e-05	0	0	161.66	0	4vs1,5vs1down
Vv_10010212	-0.91	-0.99	-1.133	-1.598	0.000133	5.7e-05	1.9e-05	1e-06	86.69	0	4vs1,5vs1down
Vv_10010236	-2.115	-3.295	-3.645	-3.725	0	0	0	0	2482.15	0	2vs1,3vs1,4vs1,5vs1down
Vv_10010240	-0.834	-1	-1.117	-1.542	0.000211	4.3e-05	1.8e-05	1e-06	86.01	0	3vs1,4vs1,5vs1down
Vv_10010244	-2.296	-2.454	-2.73	-3.148	0	0	0	0	967.17	0	2vs1,3vs1,4vs1,5vs1down
Vv_10010250	0.428	0.573	0.824	1.469	0.000404	3.7e-05	2e-06	0	171.95	0	5vs1up
Vv_10010260	0.385	1.101	1.156	1.229	0.002362	1e-06	0	0	160.54	0	3vs1,4vs1,5vs1up
Vv_10010262	-0.694	-0.779	-0.977	-1.179	7.6e-05	2.5e-05	4e-06	1e-06	104.43	0	5vs1down
Vv_10010267	-0.988	-1.009	-0.958	-1.234	6e-06	4e-06	6e-06	1e-06	127.93	0	3vs1,5vs1down
Vv_10010268	1.191	1.026	0.78	2.813	1e-06	1e-06	1.2e-05	0	402.67	0	2vs1,3vs1,5vs1up
Vv_10010270	-1.087	-1.502	-1.438	-1.713	3e-06	0	0	0	233.25	0	2vs1,3vs1,4vs1,5vs1down
Vv_10010284	-0.651	-1.067	-1.118	-1.4	0.000105	2e-06	7e-06	0	157.91	0	3vs1,4vs1,5vs1down
Vv_10010285	0.739	1.078	1.153	0.794	0.000442	2e-05	1.1e-05	0.000184	61.68	0	3vs1,4vs1up
Vv_10010294	0.34	0.662	1.331	0.604	0.00261	1.6e-05	0	2.7e-05	127.01	0	4vs1up
Vv_10010310	-0.304	-0.656	-1.124	-1.27	0.002838	8e-06	0	0	195.54	0	4vs1,5vs1down
Vv_10010312	0.057	1.08	-0.068	-0.064	0.535084	0	0.425809	0.444519	69.89	0	3vs1up
Vv_10010317	-0.631	-0.975	-1.567	-1.849	4e-06	0	0	0	558.94	0	4vs1,5vs1down
Vv_10010326	0.233	0.903	0.441	1.365	0.067197	1.1e-05	0.00222	0	82.17	0	5vs1up
Vv_10010356	-1.187	-1.567	-0.89	-0.872	7.8e-05	7e-06	0.000549	0.000546	56.17	0	2vs1,3vs1down
Vv_10010364	0.435	0.768	1.065	1.002	4.8e-05	0	0	0	255.86	0	4vs1,5vs1up
Vv_10010376	-0.7	-0.931	-0.969	-1.124	3.8e-05	3e-06	2e-06	1e-06	127.43	0	5vs1down
Vv_10010391	-0.287	-1.146	-0.769	-0.784	0.002206	0	1e-06	1e-06	182.5	0	3vs1down
Vv_10010396	0.166	0.819	1.247	1.57	0.462536	0.00134	5.9e-05	8e-06	45.05	0	4vs1,5vs1up
Vv_10010404	-1.249	-1.425	-1.58	-1.905	0	0	0	0	366.74	0	2vs1,3vs1,4vs1,5vs1down
Vv_10010405	-1.099	-1.541	-1.57	-1.766	0	0	0	0	761.68	0	2vs1,3vs1,4vs1,5vs1down
Vv_10010412	-1.434	-1.665	-1.752	-2.184	0	0	0	0	396.76	0	2vs1,3vs1,4vs1,5vs1down
Vv_10010415	0.342	0.766	1.21	0.675	0.133918	0.002995	0.000117	0.005722	22.34	4e-05	4vs1up
Vv_10010418	3.423	4.367	4.086	3.697	0	0	0	0	895.68	0	2vs1,3vs1,4vs1,5vs1up
Vv_10010420	-0.822	-0.988	-1.134	-1.029	0.000581	0.000126	4.2e-05	7.6e-05	50.28	0	4vs1,5vs1down
Vv_10010423	0.168	0.136	0.349	1.084	0.013619	0.033635	8.7e-05	0	148.24	0	5vs1up
Vv_10010446	-1.282	-1.312	-0.966	-0.656	1e-06	0	4e-06	7.2e-05	148.01	0	2vs1,3vs1down
Vv_10010480	-0.915	-0.746	-1.338	-1.119	0.000309	0.001137	1.3e-05	4.5e-05	53.67	0	4vs1,5vs1down
Vv_10010487	-1.191	-1.741	-1.934	-2.324	4e-06	0	0	0	301.31	0	2vs1,3vs1,4vs1,5vs1down
Vv_10010492	-1.685	-1.925	-2.074	-2.369	0	0	0	0	1067.33	0	2vs1,3vs1,4vs1,5vs1down
Vv_10010496	1.119	0.988	1.194	1.304	0	0	0	0	457.7	0	2vs1,4vs1,5vs1up
Vv_10010515	-0.136	0.012	0.251	1.274	0.539923	0.96116	0.210771	3.1e-05	17.57	0.00012	5vs1up
Vv_10010516	1.058	0.747	0.318	0.17	0	0	7.5e-05	0.005153	249.83	0	2vs1up
Vv_10010520	-1.522	-1.651	-1.55	-1.952	0	0	0	0	726.11	0	2vs1,3vs1,4vs1,5vs1down
Vv_10010551	0.648	1.801	1.907	1.704	1.5e-05	0	0	0	540.51	0	3vs1,4vs1,5vs1up
Vv_10010580	-0.739	-1.038	-0.812	-0.876	0.000291	9.2e-05	0.000123	5.9e-05	56.88	0	3vs1down
Vv_10010591	0.759	0.665	1.048	1.359	7e-06	1.6e-05	0	0	184.87	0	4vs1,5vs1up
Vv_10010592	0.391	-0.043	-0.099	-2.372	3e-05	0.471192	0.092345	0	707.26	0	5vs1down
Vv_10010598	-2.514	-3.22	-2.594	-3.212	0	0	0	0	2274.36	0	2vs1,3vs1,4vs1,5vs1down
Vv_10010600	0.265	0.814	0.957	1.117	0.012409	3e-06	1e-06	0	132.52	0	5vs1up
Vv_10010608	0.749	1.724	2.393	2.614	4.5e-05	0	0	0	482.56	0	3vs1,4vs1,5vs1up
Vv_10010613	-0.708	-0.8	-0.93	-1.341	1e-06	0	0	0	389.1	0	5vs1down
Vv_10010624	-0.903	-1.074	-0.876	-1.236	0.00012	2.5e-05	0.000124	7e-06	68.13	0	3vs1,5vs1down
Vv_10010653	-0.758	-0.527	-1.133	-1.014	1e-06	1.1e-05	0	0	259.39	0	4vs1,5vs1down
Vv_10010670	0.093	-2.238	-0.734	-0.233	0.733898	1e-06	0.005086	0.304692	43.59	0	3vs1down
Vv_10010674	1.091	1.285	0.997	1.352	4e-06	1e-06	6e-06	0	150.38	0	2vs1,3vs1,5vs1up
Vv_10010682	0.589	0.488	1.271	0.914	0.001053	0.003146	2e-06	2.7e-05	62.83	0	4vs1up
Vv_10010686	0.959	0.973	1.08	0.685	0	0	0	0	387.39	0	4vs1up
Vv_10010687	1.86	1.553	1.918	1.08	0	0	0	1e-06	375.93	0	2vs1,3vs1,4vs1,5vs1up
Vv_10010690	-0.4	-1.093	-1.339	-1.88	5.4e-05	0	0	0	670.87	0	3vs1,4vs1,5vs1down
Vv_10010692	-1.876	-2.341	-2.022	-2.357	0	0	0	0	556.86	0	2vs1,3vs1,4vs1,5vs1down
Vv_10010695	1.245	1.154	1.274	0.754	0	0	0	3e-06	273.16	0	2vs1,3vs1,4vs1up
Vv_10010697	1.492	2.322	3.02	3.328	0	0	0	0	1213.93	0	2vs1,3vs1,4vs1,5vs1up
Vv_10010701	0.935	0.806	1.042	0.606	0	0	0	1e-06	358.89	0	4vs1up
Vv_10010702	-0.616	-0.728	-0.663	-1.046	2.9e-05	6e-06	1.2e-05	0	121.67	0	5vs1down
Vv_10010705	-0.301	-0.603	-0.948	-1.529	0.007943	5.5e-05	1e-06	0	153.85	0	5vs1down
Vv_10010709	-0.74	-1.108	-1.029	-1.687	0	0	0	0	561.4	0	3vs1,4vs1,5vs1down
Vv_10010712	-0.749	-1.499	-1.421	-1.65	1.6e-05	0	0	0	293.94	0	3vs1,4vs1,5vs1down
Vv_10010713	1.298	1.36	1.251	0.526	0.000468	0.000283	0.000506	0.058662	28.85	1e-05	2vs1,3vs1,4vs1up
Vv_10010716	-0.695	-2.824	-2.329	-3.021	0.000255	0	0	0	508.36	0	3vs1,4vs1,5vs1down
Vv_10010718	-0.907	-1.141	-0.739	-0.974	2e-06	0	7e-06	1e-06	170.05	0	3vs1down
Vv_10010726	-0.098	-0.7	-0.832	-1.113	0.588729	0.000672	0.000184	1.6e-05	38.74	0	5vs1down
Vv_10010730	-0.851	-1.046	-0.816	-0.907	0	0	0	0	313.93	0	3vs1down
Vv_10010736	0.925	0.784	1.592	1.928	1e-05	2.9e-05	0	0	223.84	0	4vs1,5vs1up
Vv_10010742	-0.126	-1.482	-1.074	-1.219	0.107722	0	0	0	349.58	0	3vs1,4vs1,5vs1down
Vv_10010746	-1.121	-0.819	0.37	0.372	2.8e-05	0.000257	0.031981	0.028696	33.42	1e-05	2vs1down
Vv_10010748	1.387	1.296	1.595	0.152	0	0	0	0.162485	206.47	0	2vs1,3vs1,4vs1up
Vv_10010749	1.019	1.085	1.436	1.185	0	0	0	0	494.98	0	2vs1,3vs1,4vs1,5vs1up
Vv_10010750	-0.932	-1.3	-0.611	-0.83	5.8e-05	3e-06	0.001087	9.7e-05	65.66	0	3vs1down
Vv_10010751	0.441	2.4	1	0.891	0.001534	0	2e-06	5e-06	255.56	0	3vs1,4vs1up
Vv_10010752	-1.374	-1.518	-1.442	-1.664	0.000106	0.000187	6.1e-05	1.7e-05	67.23	0	2vs1,3vs1,4vs1,5vs1down
Vv_10010753	1.586	1.339	1.658	1.191	0	0	0	0	321.4	0	2vs1,3vs1,4vs1,5vs1up
Vv_10010756	1.583	1.227	1.669	1.817	0	0	0	0	541.54	0	2vs1,3vs1,4vs1,5vs1up
Vv_10010757	0.779	1.061	0.52	0.067	4.2e-05	3e-06	0.000716	0.587242	56.59	0	3vs1up
Vv_10010758	-0.211	-0.814	-0.755	-1.724	0.086457	2e-05	3.7e-05	0	125.19	0	5vs1down
Vv_10010759	1.217	0.294	-0.007	-1.165	3e-05	0.158898	0.975112	2.7e-05	42.62	0	2vs1up,5vs1down
Vv_10010760	0.817	-0.084	-0.486	-1.688	0.042216	0.837929	0.182291	0.000291	17.32	0.0007	5vs1down
Vv_10010761	-0.665	-0.84	-0.915	-1.405	1.2e-05	1e-06	1e-06	0	210.5	0	5vs1down
Vv_10010762	-0.677	-0.943	-1.259	-1.707	0.008741	0.000945	0.000111	8e-06	46.64	0	4vs1,5vs1down
Vv_10010763	1.269	1.209	0.999	0.542	0	0	2e-06	0.000204	153.14	0	2vs1,3vs1up
Vv_10010771	-2.509	-3.676	-3.977	-4.145	0	0	0	0	1638.54	0	2vs1,3vs1,4vs1,5vs1down
Vv_10010773	2.537	1.217	1.162	-0.277	0	0	0	0.0028	594.95	0	2vs1,3vs1,4vs1up
Vv_10010774	1.457	1.511	1.291	1.41	0	0	0	0	433.37	0	2vs1,3vs1,4vs1,5vs1up
Vv_10010776	1.234	1.058	1.028	0.406	0	0	0	9.1e-05	297.65	0	2vs1,3vs1,4vs1up
Vv_10010784	-0.116	-0.716	-0.536	-1.124	0.663817	0.005885	0.026819	0.000238	16.25	0.00017	5vs1down
Vv_10010795	1.34	0.741	0.858	1.179	0	3e-06	1e-06	0	260.65	0	2vs1,5vs1up
Vv_10010802	-0.771	-0.816	-0.752	-1.113	6e-06	3e-06	5e-06	0	146.22	0	5vs1down
Vv_10010803	-1.11	-1.137	-1.284	-1.408	0	0	0	0	404.36	0	2vs1,3vs1,4vs1,5vs1down
Vv_10010809	-0.83	-0.941	-1.108	-1.098	1.3e-05	4e-06	1e-06	1e-06	134.48	0	4vs1,5vs1down
Vv_10010819	1.082	1.277	1.632	1.596	1e-06	0	0	0	360.29	0	2vs1,3vs1,4vs1,5vs1up
Vv_10010828	-0.864	-0.866	-0.913	-1.245	0.002047	0.001749	0.001188	0.000106	30.62	1e-05	5vs1down
Vv_10010835	-0.765	-0.902	-1.235	-1.029	1.9e-05	4e-06	0	1e-06	143.56	0	4vs1,5vs1down
Vv_10010845	-0.627	-0.704	-0.944	-1.187	3e-06	1e-06	0	0	281.95	0	5vs1down
Vv_10010846	0.65	-0.487	-0.812	-1.279	0.000146	0.001002	2.1e-05	0	86.81	0	5vs1down
Vv_10010848	-2.161	-2.319	-2.218	-2.387	0	0	0	0	862.47	0	2vs1,3vs1,4vs1,5vs1down
Vv_10010855	3.618	3.335	4.784	3.642	0	0	0	0	2040.24	0	2vs1,3vs1,4vs1,5vs1up
Vv_10010862	-0.739	-1.14	-1.381	-1.185	5e-06	0	0	0	281.22	0	3vs1,4vs1,5vs1down
Vv_10010863	2.993	2.261	1.917	3.757	0	0	0	0	1387.19	0	2vs1,3vs1,4vs1,5vs1up
Vv_10010864	-0.96	-1.003	-1.222	-1.269	1e-06	0	0	0	265.81	0	3vs1,4vs1,5vs1down
Vv_10010865	-0.551	-0.715	-1.094	-0.77	0.001074	0.000136	5e-06	6.3e-05	61.35	0	4vs1down
Vv_10010872	-0.458	-1.002	-1.485	-1.402	0.007497	2.5e-05	1e-06	1e-06	99.24	0	3vs1,4vs1,5vs1down
Vv_10010881	0.403	0.584	0.689	1.278	0.000408	2e-05	5e-06	0	150.68	0	5vs1up
Vv_10010883	0.812	0.997	0.99	1.961	2e-06	0	0	0	358.88	0	5vs1up
Vv_10010884	1.234	1.197	0.704	0.403	1e-06	1e-06	5.5e-05	0.002697	110.23	0	2vs1,3vs1up
Vv_10010891	-1.351	-1.472	-1.799	-1.864	0	0	0	0	398.58	0	2vs1,3vs1,4vs1,5vs1down
Vv_10010893	-0.681	-0.849	-1.024	-1.077	0.000107	1.5e-05	3e-06	2e-06	98.23	0	4vs1,5vs1down
Vv_10010895	1.269	2.543	2.355	2.134	0	0	0	0	1480.91	0	2vs1,3vs1,4vs1,5vs1up
Vv_10010898	-1.697	-1.952	-1.675	-1.446	0	0	0	1e-06	251.25	0	2vs1,3vs1,4vs1,5vs1down
Vv_10010902	1.22	1.408	1.812	1.617	1.6e-05	4e-06	1e-06	1e-06	138.26	0	2vs1,3vs1,4vs1,5vs1up
Vv_10010907	1.83	2.254	2.889	2.965	0	0	0	0	652.03	0	2vs1,3vs1,4vs1,5vs1up
Vv_10010908	0.381	0.423	0.24	1.119	0.001256	0.000509	0.016931	0	77.04	0	5vs1up
Vv_10010916	0.61	0.773	0.936	1.24	1.3e-05	2e-06	0	0	210.91	0	5vs1up
Vv_10010917	0.655	0.79	0.945	1.113	8e-06	1e-06	0	0	194.22	0	5vs1up
Vv_10010920	-0.032	-0.89	-0.905	-1.033	0.847019	2.1e-05	1.9e-05	5e-06	65.02	0	5vs1down
Vv_10010921	-0.524	-0.896	-0.837	-1.957	0.004734	0.00066	0.000946	5e-06	82.05	0	5vs1down
Vv_10010922	1.109	1.704	1.615	0.771	0	0	0	1e-06	553.11	0	2vs1,3vs1,4vs1up
Vv_10010935	-1.836	-1.824	-1.251	-1.713	8e-06	2.3e-05	0.00022	2.7e-05	135.76	0	2vs1,3vs1,4vs1,5vs1down
Vv_10010936	1.657	1.465	1.318	0.954	0	0	0	1e-06	316.71	0	2vs1,3vs1,4vs1up
Vv_10010937	-0.522	-0.883	-0.618	-1.662	0.000492	7e-06	0.000115	0	137.21	0	5vs1down
Vv_10010944	-1.026	-2.022	-2.274	-3.254	3e-06	0	0	0	700.1	0	2vs1,3vs1,4vs1,5vs1down
Vv_10010947	-0.221	-1.223	-0.956	-2.259	0.182986	9e-06	6e-05	0	122.34	0	3vs1,5vs1down
Vv_10010950	-0.341	-1.454	-1.115	-1.903	0.002107	0	0	0	356.83	0	3vs1,4vs1,5vs1down
Vv_10010954	0.79	0.739	1.566	1.858	1e-06	2e-06	0	0	460.09	0	4vs1,5vs1up
Vv_10010958	-0.847	-0.922	-1.023	-0.475	1.5e-05	6e-06	2e-06	0.000811	88.89	0	4vs1down
Vv_10010959	0.906	0.797	1.068	-0.265	1e-06	2e-06	0	0.004724	156.74	0	4vs1up
Vv_10010961	1.233	1.313	1.704	1.62	1e-06	0	0	0	275.11	0	2vs1,3vs1,4vs1,5vs1up
Vv_10010962	-0.838	-1.413	-1.527	-2.754	1.2e-05	0	0	0	427.71	0	3vs1,4vs1,5vs1down
Vv_10010971	-0.641	-0.584	-1.211	-1.258	3.6e-05	6.1e-05	0	0	164.8	0	4vs1,5vs1down
Vv_10010972	0.542	0.47	0.785	1.179	8e-06	1.9e-05	0	0	226.17	0	5vs1up
Vv_10010977	0.754	0.956	1.2	1.252	2.3e-05	3e-06	0	0	157.32	0	4vs1,5vs1up
Vv_10010985	0.76	0.706	1.027	1.004	0.000287	0.000415	2.3e-05	2.3e-05	56.26	0	4vs1,5vs1up
Vv_10010986	0.898	1.069	1.286	1.298	7e-06	1e-06	0	0	178.41	0	3vs1,4vs1,5vs1up
Vv_10010987	0.914	1.093	1.342	1.439	0	0	0	0	730.29	0	3vs1,4vs1,5vs1up
Vv_10010994	0.832	1.341	1.147	0.417	1e-06	0	0	0.000121	270.64	0	3vs1,4vs1up
Vv_10010997	0.793	0.841	1.233	1.077	0.002702	0.00163	0.000487	0.000262	32.55	2e-05	4vs1,5vs1up
Vv_10011009	1.06	1.127	1.303	1.065	2.5e-05	1.2e-05	4e-06	1.6e-05	91.08	0	2vs1,3vs1,4vs1,5vs1up
Vv_10011011	0.755	0.785	1.19	1.078	3e-06	2e-06	0	0	225.58	0	4vs1,5vs1up
Vv_10011014	0.991	-0.005	-0.474	-1.331	2.8e-05	0.978883	0.004517	2e-06	57.78	0	5vs1down
Vv_10011016	-0.942	-1.243	-1.554	-1.995	1e-06	0	0	0	502.64	0	3vs1,4vs1,5vs1down
Vv_10011021	-0.677	-0.589	-0.5	-1.014	0.033288	0.053763	0.094933	0.002929	9.77	0.00147	5vs1down
Vv_10011029	-1.66	-3.935	-2.887	-3.713	7e-06	1e-06	1e-06	1e-06	1256.53	0	2vs1,3vs1,4vs1,5vs1down
Vv_10011031	-0.719	-2.875	-0.837	-0.186	4.3e-05	0	1e-05	0.093923	312.79	0	3vs1down
Vv_10011032	-0.526	-0.823	-0.131	-1.381	0.001716	5.5e-05	0.338241	1e-06	64.66	0	5vs1down
Vv_10011035	1.932	2.889	2.514	3.377	0.009167	0.000693	0.005632	0.000199	28.26	3e-05	2vs1,3vs1,4vs1,5vs1up
Vv_10011038	0.876	1.119	1.157	0.555	4e-06	0	0	9.4e-05	150.02	0	3vs1,4vs1up
Vv_10011041	1.297	1.605	1.755	2.103	0	0	0	0	553.53	0	2vs1,3vs1,4vs1,5vs1up
Vv_10011044	-1.639	-2.2	-1.925	-2.175	1.5e-05	7e-06	1.5e-05	1.4e-05	251.4	0	2vs1,3vs1,4vs1,5vs1down
Vv_10011047	1.056	1.063	1.166	1.106	1.1e-05	2.7e-05	4e-06	4.2e-05	168.39	0	2vs1,3vs1,4vs1,5vs1up
Vv_10011048	-0.535	-1.335	-1.456	-1.855	8.4e-05	0	0	0	380.81	0	3vs1,4vs1,5vs1down
Vv_10011049	0.764	1.043	1.283	0.955	5.8e-05	4e-06	1e-06	6e-06	114	0	3vs1,4vs1up
Vv_10011050	-1.212	-0.776	-0.381	0.765	2.5e-05	0.000605	0.037075	0.000564	37.43	0	2vs1down
Vv_10011053	-1.353	-1.36	-1.201	-1.079	0	0	0	0	272.79	0	2vs1,3vs1,4vs1,5vs1down
Vv_10011055	-1.113	-2.564	-2.861	-3.447	8e-06	0	0	0	598.39	0	2vs1,3vs1,4vs1,5vs1down
Vv_10011056	0.399	-2.471	-3.056	-2.64	0.000442	0	0	0	1303.79	0	3vs1,4vs1,5vs1down
Vv_10011058	-0.496	-0.727	-0.91	-1.014	0.000103	4e-06	1e-06	0	144.98	0	5vs1down
Vv_10011061	1.246	1.131	0.997	1.172	0	0	1e-06	0	240.87	0	2vs1,3vs1,5vs1up
Vv_10011067	-1.081	-0.937	-0.681	-1.439	0	1e-06	7e-06	0	253.58	0	2vs1,5vs1down
Vv_10011068	-1.888	-2.775	-2.661	-2.721	1e-06	0	0	0	302.2	0	2vs1,3vs1,4vs1,5vs1down
Vv_10011069	-1.14	-1.527	-1.736	-1.561	2e-06	0	0	0	281.22	0	2vs1,3vs1,4vs1,5vs1down
Vv_10011075	-0.46	-0.692	-0.756	-1.498	0.016007	0.001206	0.000632	2e-06	48.41	0	5vs1down
Vv_10011078	-1.077	-1.443	-1.244	-1.286	3e-06	0	1e-06	0	181.82	0	2vs1,3vs1,4vs1,5vs1down
Vv_10011079	-0.378	-0.662	-0.97	-1.318	0.000764	9e-06	0	0	179.23	0	5vs1down
Vv_10011080	1.018	1.169	0.759	1.545	3e-05	8e-06	0.000233	1e-06	96.77	0	2vs1,3vs1,5vs1up
Vv_10011082	-2.1	-2.046	-1.463	-1.677	0	0	0	0	659.79	0	2vs1,3vs1,4vs1,5vs1down
Vv_10011083	-1.304	-1.417	-1.126	-0.937	5e-06	2e-06	1.3e-05	4.6e-05	100.43	0	2vs1,3vs1,4vs1down
Vv_10011094	-1.456	-1.387	-1.455	-1.506	1e-06	1e-06	1e-06	0	191.09	0	2vs1,3vs1,4vs1,5vs1down
Vv_10011095	-3.321	-4.615	-3.057	-2.967	0	0	0	0	1102.64	0	2vs1,3vs1,4vs1,5vs1down
Vv_10011099	-0.803	-0.844	-0.924	-1.009	6e-06	3e-06	1e-06	1e-06	142.12	0	5vs1down
Vv_10011100	-0.814	-1.419	-1.566	-1.81	8.4e-05	1e-06	0	0	181.84	0	3vs1,4vs1,5vs1down
Vv_10011103	2.721	2.342	1.966	1.313	0	0	0	1e-06	611	0	2vs1,3vs1,4vs1,5vs1up
Vv_10011106	3.172	3.635	1.851	1.947	0.000211	0.000264	0.010138	0.007172	42.18	3e-05	2vs1,3vs1,4vs1,5vs1up
Vv_10011108	2.631	2.317	0.932	1.72	0.009766	0.014338	0.212821	0.061553	13.21	0.00518	2vs1,3vs1,5vs1up
Vv_10011111	3.691	4.361	4.8	4.965	0	0	0	0	5258.99	0	2vs1,3vs1,4vs1,5vs1up
Vv_10011112	-1.104	-1.569	-1.09	-1.071	0	0	0	0	407.51	0	2vs1,3vs1,4vs1,5vs1down
Vv_10011113	1.034	1.263	1.237	1.363	1.3e-05	3e-06	1.1e-05	5e-06	158.27	0	2vs1,3vs1,4vs1,5vs1up
Vv_10011114	-2.655	-3.52	-3.825	-4.213	0	0	0	0	941.24	0	2vs1,3vs1,4vs1,5vs1down
Vv_10011116	0.357	0.06	0.935	1.471	0.005432	0.610162	4e-06	0	107.08	0	5vs1up
Vv_10011124	-2.964	-3.699	-3.638	-3.559	0	0	0	0	2229.25	0	2vs1,3vs1,4vs1,5vs1down
Vv_10011125	-1.34	-1.576	-1.5	-1.616	0	0	0	0	339	0	2vs1,3vs1,4vs1,5vs1down
Vv_10011128	-0.636	-0.637	-0.669	-1.178	4e-06	3e-06	2e-06	0	201.3	0	5vs1down
Vv_10011135	0.683	0.993	1.222	1.237	0.004892	0.000338	6.9e-05	5.2e-05	42.89	0	4vs1,5vs1up
Vv_10011136	-0.885	-1.28	-1.093	-0.943	0.000167	7e-06	2.6e-05	7e-05	68.86	0	3vs1,4vs1down
Vv_10011137	0.652	0.713	0.853	1.168	0.000626	0.000279	7e-05	4e-06	59.25	0	5vs1up
Vv_10011143	-1.764	-2.783	-1.98	-1.305	0	0	0	1e-06	396.43	0	2vs1,3vs1,4vs1,5vs1down
Vv_10011144	-1.266	-1.539	-1.415	-1.141	1e-06	0	0	1e-06	226.05	0	2vs1,3vs1,4vs1,5vs1down
Vv_10011147	-0.612	-0.85	-1.004	-1.116	4.3e-05	3e-06	1e-06	0	151.92	0	4vs1,5vs1down
Vv_10011150	-0.652	-0.889	-0.716	-1.171	1.6e-05	1e-06	6e-06	0	160.63	0	5vs1down
Vv_10011154	-0.567	-0.97	-0.871	-1.867	0.002328	6.5e-05	0.000487	2e-06	86.33	0	5vs1down
Vv_10011155	-1.718	-1.767	-2.172	-2.652	0.032597	0.025917	0.045504	0.002906	12.48	0.00126	2vs1,3vs1,4vs1,5vs1down
Vv_10011159	1.29	1.884	2.657	2.082	0.000115	5e-06	0	2e-06	131.38	0	2vs1,3vs1,4vs1,5vs1up
Vv_10011160	-0.837	-0.874	-1.032	-1.13	1e-06	1e-06	0	0	230.43	0	4vs1,5vs1down
Vv_10011164	0.711	0.687	1.138	1.035	2e-06	2e-06	0	0	257.48	0	4vs1,5vs1up
Vv_10011166	1.419	1.395	1.609	1.252	2e-06	1e-06	0	2e-06	160.6	0	2vs1,3vs1,4vs1,5vs1up
Vv_10011167	-0.764	-0.966	-1.239	-1.137	0.001112	0.000174	2.4e-05	4e-05	52.58	0	4vs1,5vs1down
Vv_10011168	-0.877	-1.492	-1.371	-1.609	1e-06	0	0	0	408.46	0	3vs1,4vs1,5vs1down
Vv_10011169	-0.736	-0.726	-1.06	-1.188	1.1e-05	1e-05	0	0	160.49	0	4vs1,5vs1down
Vv_10011171	-0.939	-1.035	-1.355	-1.414	0	0	0	0	467.43	0	3vs1,4vs1,5vs1down
Vv_10011174	-0.607	-0.556	-0.79	-1.022	0.000263	0.000424	2.8e-05	3e-06	67.45	0	5vs1down
Vv_10011178	-0.561	-0.715	-0.987	-1.039	6.7e-05	8e-06	1e-06	0	138.56	0	5vs1down
Vv_10011184	-1.288	-1.462	-2.027	-2.2	0	0	0	0	1584.95	0	2vs1,3vs1,4vs1,5vs1down
Vv_10011186	-0.563	-1.956	-2.308	-2.61	0.451225	0.017938	0.008584	0.00436	15.11	0.00197	3vs1,4vs1,5vs1down
Vv_10011190	-0.846	-0.947	-1.085	-1.244	0	0	0	0	562.84	0	4vs1,5vs1down
Vv_10011194	-0.996	-0.918	-1.099	-1.064	0	0	0	0	429.46	0	4vs1,5vs1down
Vv_10011196	-0.716	-0.753	-0.89	-1.003	2e-06	1e-06	0	0	216.82	0	5vs1down
Vv_10011198	-0.914	-1.15	-1.442	-1.607	1e-06	0	0	0	338.56	0	3vs1,4vs1,5vs1down
Vv_10011203	-0.595	-0.558	-0.536	-1.028	4.5e-05	6.2e-05	8.3e-05	0	95.3	0	5vs1down
Vv_10011204	-0.646	-0.658	-0.928	-1.235	8e-06	5e-06	0	0	204.09	0	5vs1down
Vv_10011205	-1.06	-1.317	-0.772	-0.453	0	0	3e-06	0.000187	188.27	0	2vs1,3vs1down
Vv_10011206	-0.86	-1.108	-0.677	-0.256	1e-06	0	4e-06	0.004768	156.56	0	3vs1down
Vv_10011217	1.297	1.081	0.754	0.489	4.2e-05	0.000142	0.001818	0.020029	37.33	0	2vs1,3vs1up
Vv_10011218	0.489	0.613	1.185	1.546	0.003024	0.000566	3e-06	0	96.18	0	4vs1,5vs1up
Vv_10011225	2.757	3.123	1.839	2.954	0.000813	0.000739	0.00362	0.000743	203.23	0.00019	2vs1,3vs1,4vs1,5vs1up
Vv_10011227	-0.47	-0.797	-0.918	-1.753	0.00181	3e-05	1e-05	0	132.31	0	5vs1down
Vv_10011231	-1.404	-1.829	-1.55	-1.718	0	0	0	0	1578.56	0	2vs1,3vs1,4vs1,5vs1down
Vv_10011243	-0.873	-0.548	-1.348	0.371	9e-06	0.000264	0	0.003329	101.61	0	4vs1down
Vv_10011245	0.034	-1.149	-0.774	-0.22	0.890997	5.4e-05	0.000998	0.23376	22.75	4e-05	3vs1down
Vv_10011247	0.907	1.163	1.104	0.946	4.1e-05	5e-06	7e-06	1.9e-05	89.87	0	3vs1,4vs1up
Vv_10011248	-0.533	-1.047	-0.909	-0.481	0.000324	1e-06	4e-06	0.000483	85.88	0	3vs1down
Vv_10011252	-0.515	-1.008	-0.783	-1.134	4.2e-05	0	1e-06	0	204.47	0	3vs1,5vs1down
Vv_10011253	-0.994	-1.591	-1.524	-1.316	0.000426	9e-06	1.3e-05	3.4e-05	71.1	0	3vs1,4vs1,5vs1down
Vv_10011256	-0.738	-0.419	-0.761	-1.301	6e-06	0.000404	4e-06	0	153.86	0	5vs1down
Vv_10011261	-1.378	-1.397	-1.188	-1.246	0	0	0	0	537.1	0	2vs1,3vs1,4vs1,5vs1down
Vv_10011264	1.053	1.305	1.028	0.382	0.001304	0.00024	0.001287	0.135523	24.45	3e-05	2vs1,3vs1,4vs1up
Vv_10011265	-1.038	-1.107	-1.077	-1.241	5e-06	2e-06	3e-06	1e-06	136.05	0	2vs1,3vs1,4vs1,5vs1down
Vv_10011267	0.715	0.952	0.395	1.446	1.3e-05	1e-06	0.00089	0	167.81	0	5vs1up
Vv_10011272	1.697	1.582	1.689	1.366	9e-06	1.1e-05	3e-05	2.7e-05	98.43	0	2vs1,3vs1,4vs1,5vs1up
Vv_10011277	0.853	0.947	0.954	1.034	0.000199	7.4e-05	6.9e-05	3e-05	56.55	0	5vs1up
Vv_10011280	-4.204	-4.653	-4.791	-3.949	2e-06	2e-06	0	1e-06	669.21	0	2vs1,3vs1,4vs1,5vs1down
Vv_10011282	-0.499	-0.625	-0.826	-1.089	5.6e-05	7e-06	1e-06	0	160.65	0	5vs1down
Vv_10011287	-0.962	-1.089	-0.973	-0.937	0	0	0	0	315.9	0	3vs1down
Vv_10011290	-0.657	-0.628	-0.587	-1.287	8.1e-05	9.6e-05	0.000157	0	94.46	0	5vs1down
Vv_10011291	-0.788	-1.106	-1.063	-1.298	2e-06	0	0	0	293.93	0	3vs1,4vs1,5vs1down
Vv_10011295	0.339	0.281	0.781	1.362	0.000218	0.000724	0	0	257.46	0	5vs1up
Vv_10011297	-0.489	-0.409	-0.479	-1.285	6.9e-05	0.000227	6.7e-05	0	143.7	0	5vs1down
Vv_10011298	-2.613	-3.857	-3.919	-4.162	0	0	0	0	1443.03	0	2vs1,3vs1,4vs1,5vs1down
Vv_10011299	-0.535	-1.201	-1.012	-0.839	2.6e-05	0	0	0	234.1	0	3vs1,4vs1down
Vv_10011300	1.133	0.96	0.533	0.219	0	0	1.8e-05	0.00823	180.33	0	2vs1up
Vv_10011301	-1.641	-2.003	-2.277	-2.398	0	0	0	0	2333.94	0	2vs1,3vs1,4vs1,5vs1down
Vv_10011310	-0.341	-0.529	-0.446	-1.197	0.009325	0.000483	0.001529	1e-06	62.18	0	5vs1down
Vv_10011314	-0.94	-1.53	-1.062	-1.804	3e-06	0	1e-06	0	285.11	0	3vs1,4vs1,5vs1down
Vv_10011315	-0.861	-0.71	-0.746	-1.136	2.3e-05	8.5e-05	5.7e-05	2e-06	83.32	0	5vs1down
Vv_10011316	-0.618	-0.678	-0.878	-1.081	0.002021	0.000928	0.000137	2.2e-05	43.12	0	5vs1down
Vv_10011319	0.146	-0.671	-0.662	-1.088	0.349407	0.000496	0.000531	9e-06	39.57	0	5vs1down
Vv_10011320	0.364	0.62	0.916	1.093	0.008009	0.000197	9e-06	2e-06	72.54	0	5vs1up
Vv_10011336	-1.288	-1.539	-2.002	-2.174	0	0	0	0	530.72	0	2vs1,3vs1,4vs1,5vs1down
Vv_10011339	-1.049	-1.519	-1.506	-1.882	0.001275	7e-05	7.5e-05	1e-05	56.92	0	2vs1,3vs1,4vs1,5vs1down
Vv_10011341	3.235	3.09	3.517	2.636	0	0	0	0	2240.89	0	2vs1,3vs1,4vs1,5vs1up
Vv_10011343	-2.604	-4.052	-2.486	-3.594	0	0	0	0	978.16	0	2vs1,3vs1,4vs1,5vs1down
Vv_10011345	-1.979	-2.331	-2.359	-3.348	0	0	0	0	738.61	0	2vs1,3vs1,4vs1,5vs1down
Vv_10011348	-0.81	-1.344	-1.664	-2.48	0.000148	2e-06	0	0	214.44	0	3vs1,4vs1,5vs1down
Vv_10011351	-0.789	-1.115	-1.111	-1.223	0.000166	9e-06	9e-06	3e-06	88.56	0	3vs1,4vs1,5vs1down
Vv_10011353	0.56	1.294	1.813	2.635	0.000822	3e-06	3e-06	0	322.83	0	3vs1,4vs1,5vs1up
Vv_10011358	-2.332	-2.457	-2.553	-3.104	0	0	0	0	620.19	0	2vs1,3vs1,4vs1,5vs1down
Vv_10011366	-0.892	-1.431	-1.968	-2.007	0	0	0	0	792.06	0	3vs1,4vs1,5vs1down
Vv_10011367	1.03	1.971	3.159	3.674	1.1e-05	0	0	0	643.21	0	2vs1,3vs1,4vs1,5vs1up
Vv_10011370	0.488	0.797	0.902	1.077	0.000669	1.3e-05	5e-06	1e-06	97.56	0	5vs1up
Vv_10011372	-0.688	-1.061	-0.949	-1.278	1e-06	0	0	0	415.02	0	3vs1,5vs1down
Vv_10011374	0.182	-0.879	-1.451	-2.154	0.121929	8e-06	0	0	241.77	0	4vs1,5vs1down
Vv_10011379	-0.95	-1.373	-1.478	-1.498	4e-06	0	0	0	256.16	0	3vs1,4vs1,5vs1down
Vv_10011392	-1.212	-1.626	-1.411	-1.262	0	0	0	0	531.83	0	2vs1,3vs1,4vs1,5vs1down
Vv_10011397	1.479	0.998	0.887	0.399	1.5e-05	0.00084	0.000463	0.037001	46.04	0	2vs1up
Vv_10011402	0.672	0.741	0.932	1.071	6.4e-05	2.4e-05	4e-06	1e-06	102.65	0	5vs1up
Vv_10011406	-0.111	-1.372	-1.459	-1.909	0.144684	0	0	0	587.34	0	3vs1,4vs1,5vs1down
Vv_10011409	-0.087	-0.189	0.087	-1.262	0.372653	0.04621	0.342116	0	81.06	0	5vs1down
Vv_10011420	-1.463	-1.564	-1.336	-1.14	1e-06	1e-06	2e-06	5e-06	153.09	0	2vs1,3vs1,4vs1,5vs1down
Vv_10011427	-1.097	-1.177	-1.112	-1.277	1.6e-05	7e-06	1.1e-05	3e-06	99.55	0	2vs1,3vs1,4vs1,5vs1down
Vv_10011432	-0.744	-0.915	-0.714	-1.462	1e-05	1e-06	1e-05	0	181.05	0	5vs1down
Vv_10011435	-0.383	-0.926	-1.032	-1.455	0.01816	4.2e-05	1.7e-05	1e-06	79.41	0	4vs1,5vs1down
Vv_10011436	1.056	0.813	0.881	0.999	0	1e-06	0	0	237.11	0	2vs1up
Vv_10011441	1.001	1.427	1.246	1.513	0	0	0	0	377.28	0	2vs1,3vs1,4vs1,5vs1up
Vv_10011444	0.16	-0.186	-0.31	-1.131	0.020682	0.008225	0.000275	0	148.37	0	5vs1down
Vv_10011460	-0.943	-1.023	-0.966	-1.577	4.8e-05	2.1e-05	3.2e-05	0	99.47	0	3vs1,5vs1down
Vv_10011466	0.797	1.145	0.984	0.703	2.6e-05	1e-06	4e-06	4.5e-05	104.61	0	3vs1up
Vv_10011468	-0.71	-1.181	-0.987	-0.785	1e-06	0	0	0	356.6	0	3vs1down
Vv_10011469	1.501	1.315	1.538	1.584	1e-06	1e-06	0	0	204.48	0	2vs1,3vs1,4vs1,5vs1up
Vv_10011488	-1.2	-1.551	-1.96	-1.999	0	0	0	0	936.68	0	2vs1,3vs1,4vs1,5vs1down
Vv_10011495	1.505	1.773	1.681	0.979	0.000115	0.000127	4.2e-05	0.001538	53.96	0	2vs1,3vs1,4vs1up
Vv_10011499	1.34	1.112	1.54	1.5	0	0	0	0	452.32	0	2vs1,3vs1,4vs1,5vs1up
Vv_10011504	-1.095	-1.186	-0.975	-1.006	1e-06	0	1e-06	1e-06	194.56	0	2vs1,3vs1,5vs1down
Vv_10011516	1.528	0.77	0.534	0.232	0	1.4e-05	0.000198	0.058184	138.8	0	2vs1up
Vv_10011524	-0.611	-1.401	-1.231	-1.714	0.000395	0	1e-06	0	172.08	0	3vs1,4vs1,5vs1down
Vv_10011529	-0.435	-0.707	-0.914	-1.278	0.027731	0.001525	0.00024	1.5e-05	38.91	0	5vs1down
Vv_10011534	-0.924	-1.386	-1.511	-2.228	0	0	0	0	803.72	0	3vs1,4vs1,5vs1down
Vv_10011535	-0.337	-0.717	-1.044	-1.814	0.024929	0.000191	1e-05	0	107.26	0	4vs1,5vs1down
Vv_10011539	-2.519	-3.08	-2.805	-2.535	0	0	0	0	1649.88	0	2vs1,3vs1,4vs1,5vs1down
Vv_10011540	-1.295	-1.614	-1.245	-1.254	6.9e-05	1e-05	7.7e-05	6.1e-05	66.37	0	2vs1,3vs1,4vs1,5vs1down
Vv_10011547	1.228	1.251	1.871	0.8	0	0	0	3e-06	327.06	0	2vs1,3vs1,4vs1up
Vv_10011549	-0.433	-0.708	-0.642	-1.028	0.001946	4.5e-05	9.4e-05	2e-06	68.89	0	5vs1down
Vv_10011550	-0.345	-0.67	-0.682	-1.044	0.000773	4e-06	3e-06	0	139.56	0	5vs1down
Vv_10011565	1.626	1.526	1.51	1.609	0	0	0	0	276.05	0	2vs1,3vs1,4vs1,5vs1up
Vv_10011572	-1.363	-1.537	-1.544	-1.728	1e-06	0	0	0	269.53	0	2vs1,3vs1,4vs1,5vs1down
Vv_10011573	1.441	1.595	1.699	2.086	2e-05	7e-06	4e-06	1e-06	117.96	0	2vs1,3vs1,4vs1,5vs1up
Vv_10011574	0.585	0.911	1.107	1.338	0.003228	0.000121	2.6e-05	4e-06	62.58	0	4vs1,5vs1up
Vv_10011576	1.176	0.379	-0.101	-0.002	0	0.001743	0.31488	0.98874	63.37	0	2vs1up
Vv_10011578	-0.505	-0.732	-0.839	-1.045	3e-06	0	0	0	349.87	0	5vs1down
Vv_10011580	-1.23	-1.478	-1.474	-1.627	0	0	0	0	378.68	0	2vs1,3vs1,4vs1,5vs1down
Vv_10011583	-1.239	-1.918	-1.545	-1.796	0.000146	4e-06	2.1e-05	5e-06	87.55	0	2vs1,3vs1,4vs1,5vs1down
Vv_10011585	-0.493	-0.459	-0.949	-1.098	0.006006	0.007991	5.2e-05	1.3e-05	43.8	0	5vs1down
Vv_10011586	0.04	0.559	0.72	1.243	0.55572	2e-06	0	0	258.14	0	5vs1up
Vv_10011593	1.336	0.874	0.853	1.329	0	1e-06	2e-06	0	251.12	0	2vs1,5vs1up
Vv_10011594	-0.458	-0.896	-1.125	-1.176	3.4e-05	0	0	0	314.89	0	4vs1,5vs1down
Vv_10011601	0.517	0.882	1.225	1.463	0.004182	8.2e-05	6e-06	1e-06	82.47	0	4vs1,5vs1up
Vv_10011608	-0.844	-0.876	-1.004	-1.048	4e-06	2e-06	1e-06	0	157.48	0	4vs1,5vs1down
Vv_10011611	-0.612	-0.42	-1.459	-1.767	4.2e-05	0.000601	0	0	265.57	0	4vs1,5vs1down
Vv_10011625	-0.891	-1.148	-1.211	-1.534	0	0	0	0	511.89	0	3vs1,4vs1,5vs1down
Vv_10011627	1.066	0.879	1.297	1.14	5e-06	1.7e-05	1e-06	2e-06	129.31	0	2vs1,4vs1,5vs1up
Vv_10011636	-1.901	-2.047	-2.361	-2.194	0	0	0	0	271.5	0	2vs1,3vs1,4vs1,5vs1down
Vv_10011639	-0.622	-1.118	-1.329	-1.871	2e-06	0	0	0	707.5	0	3vs1,4vs1,5vs1down
Vv_10011647	-1.714	-1.638	-1.69	-1.571	1e-06	1e-06	0	1e-06	198.02	0	2vs1,3vs1,4vs1,5vs1down
Vv_10011675	1.549	2.051	2.089	2.295	0	0	0	0	509.95	0	2vs1,3vs1,4vs1,5vs1up
Vv_10011694	1.216	-0.095	-0.048	0.643	0	0.2466	0.569844	5e-06	118.18	0	2vs1up
Vv_10011716	-0.095	0.369	0.576	1.074	0.505545	0.009832	0.000556	3e-06	40.2	0	5vs1up
Vv_10011721	-0.051	0.245	0.642	1.122	0.769298	0.090133	0.000512	5e-06	35.2	0	5vs1up
Vv_10011736	0.785	0.903	1.514	2.103	2.4e-05	6e-06	0	0	262.65	0	4vs1,5vs1up
Vv_10011740	0.763	1.437	1.493	2.313	5e-06	0	0	0	513.13	0	3vs1,4vs1,5vs1up
Vv_10011751	-0.9	-1.137	-1.135	-1.238	1e-06	0	0	0	325.53	0	3vs1,4vs1,5vs1down
Vv_10011763	3.32	3.756	3.925	4.555	9e-06	3e-06	9e-06	3e-06	170.3	0	2vs1,3vs1,4vs1,5vs1up
Vv_10011773	0.345	0.625	0.802	1.149	0.005759	7.8e-05	1e-05	0	87.94	0	5vs1up
Vv_10011789	-1.605	-1.5	-1.331	-1.277	0	0	0	0	599.37	0	2vs1,3vs1,4vs1,5vs1down
Vv_10011797	-0.485	-0.826	-1.058	-1.218	3.7e-05	0	0	0	265.88	0	4vs1,5vs1down
Vv_10011810	-1.201	-1.157	-1.368	-0.903	0.009163	0.003466	0.004107	0.026412	19.18	0.0005	2vs1,3vs1,4vs1down
Vv_10011811	-0.663	-1.019	-1.016	-0.971	2e-06	0	0	0	285.03	0	3vs1,4vs1down
Vv_10011818	1.102	1.519	1.345	0.933	3.6e-05	2e-06	6e-06	9e-05	90.74	0	2vs1,3vs1,4vs1up
Vv_10011830	0.023	-0.437	-0.805	-1.239	0.891106	0.003775	4.7e-05	1e-06	57.73	0	5vs1down
Vv_10011837	0.941	1.514	1.323	1.671	1e-06	0	0	0	370.42	0	3vs1,4vs1,5vs1up
Vv_10011838	-1.111	-1.211	-1.029	-1.295	0	0	0	0	317.4	0	2vs1,3vs1,4vs1,5vs1down
Vv_10011841	-0.081	-0.186	-1.002	-0.847	0.538722	0.121861	4e-06	1.2e-05	51.33	0	4vs1down
Vv_10011842	0.987	1.704	1.454	1.299	0	0	0	0	522.2	0	3vs1,4vs1,5vs1up
Vv_10011844	-2.211	-2.982	-2.797	-2.13	0	0	0	0	873.56	0	2vs1,3vs1,4vs1,5vs1down
Vv_10011862	-0.948	-0.913	-0.737	-1.3	6e-06	6e-06	3.1e-05	0	127.2	0	5vs1down
Vv_10011865	1.285	1.493	1.583	1.49	1e-06	0	0	0	241.25	0	2vs1,3vs1,4vs1,5vs1up
Vv_10011888	-0.834	-1.215	-0.896	-1.064	3e-06	0	1e-06	0	193.38	0	3vs1,5vs1down
Vv_10011891	2.119	2.254	2.311	1.258	0	0	0	0	1068.59	0	2vs1,3vs1,4vs1,5vs1up
Vv_10011893	0.383	0.471	0.781	1.008	0.000102	1.6e-05	0	0	184.8	0	5vs1up
Vv_10011898	-0.902	-1.914	-2.285	-2.999	3e-06	0	0	0	803.15	0	3vs1,4vs1,5vs1down
Vv_10011901	0.995	1.289	0.898	1.246	0.000206	2.3e-05	0.000359	2.4e-05	57.25	0	3vs1,5vs1up
Vv_10011903	1.619	1.508	1.165	0.843	0	0	0	0	468.51	0	2vs1,3vs1,4vs1up
Vv_10011905	-0.695	-1.248	-1.32	-1.774	0.01387	0.00028	0.000177	1.5e-05	44.31	0	3vs1,4vs1,5vs1down
Vv_10011908	1.394	1.779	0.94	0.498	2e-06	0	4.1e-05	0.00342	115.36	0	2vs1,3vs1up
Vv_10011924	0.528	1.054	1.196	1.635	0.003612	2e-05	7e-06	0	96.93	0	3vs1,4vs1,5vs1up
Vv_10011930	0.396	-0.506	-1.162	-1.232	0.005721	0.001045	2e-06	1e-06	88.53	0	4vs1,5vs1down
Vv_10011931	0.323	1.04	0.451	0.881	0.003603	0	0.000312	1e-06	102.13	0	3vs1up
Vv_10011935	-1.239	-1.327	-1.369	-1.366	0	0	0	0	446.15	0	2vs1,3vs1,4vs1,5vs1down
Vv_10011941	-0.021	0.117	0.674	1.198	0.851027	0.193211	1e-05	0	97.67	0	5vs1up
Vv_10011949	-0.668	-0.979	-1.042	-1.673	9e-06	0	0	0	305.5	0	4vs1,5vs1down
Vv_10011953	0.779	1.417	1.624	1.88	8.2e-05	1e-06	0	0	208.53	0	3vs1,4vs1,5vs1up
Vv_10011958	1.33	0.951	1.063	0.394	0	4e-06	2e-06	0.002434	130.31	0	2vs1,4vs1up
Vv_10011961	0.218	-0.377	-1.494	-1.568	0.044827	0.002118	0	0	191.72	0	4vs1,5vs1down
Vv_10011974	0.941	0.801	0.732	1.043	4e-06	1e-05	2e-05	1e-06	114.46	0	5vs1up
Vv_10011994	0.082	0.441	0.479	1.003	0.36272	0.000176	9.2e-05	0	83	0	5vs1up
Vv_10012005	0.198	0.183	1.236	0.725	0.02736	0.034377	0	2e-06	127.77	0	4vs1up
Vv_10012008	1.135	1.351	1.279	1.759	0	0	0	0	714.58	0	2vs1,3vs1,4vs1,5vs1up
Vv_10012021	-0.485	-0.548	-0.519	-1.024	0.002396	0.000913	0.001294	6e-06	44.22	0	5vs1down
Vv_10012022	2.063	2.995	3.636	4.023	0	0	0	0	858.88	0	2vs1,3vs1,4vs1,5vs1up
Vv_10012035	-1.009	-1.491	-1.327	-1.552	0	0	0	0	624.91	0	2vs1,3vs1,4vs1,5vs1down
Vv_10012040	0.921	1.389	1.303	1.233	0.000189	6e-06	1e-05	1.3e-05	81.79	0	3vs1,4vs1,5vs1up
Vv_10012042	-1.1	-1.835	-1.753	-1.93	3.9e-05	1.4e-05	9e-06	9e-06	400.37	0	2vs1,3vs1,4vs1,5vs1down
Vv_10012051	-1.29	-1.235	-0.81	-0.778	8e-06	9e-06	0.000236	0.000273	70.12	0	2vs1,3vs1down
Vv_10012053	2.387	1.991	2.077	1.048	0	0	0	1e-06	513.86	0	2vs1,3vs1,4vs1,5vs1up
Vv_10012063	-1.209	-1.636	-1.796	-2.019	0	0	0	0	781.77	0	2vs1,3vs1,4vs1,5vs1down
Vv_10012067	-0.64	-0.525	-0.189	-1.044	6.5e-05	0.000245	0.076201	1e-06	67.73	0	5vs1down
Vv_10012074	-1.954	-2.496	-2.376	-2.584	0	0	0	0	518.29	0	2vs1,3vs1,4vs1,5vs1down
Vv_10012085	-0.75	-1.164	-1.333	-1.554	5.5e-05	1e-06	0	0	173.33	0	3vs1,4vs1,5vs1down
Vv_10012112	0.297	0.713	1.893	2.525	0.160914	0.002968	2e-06	0	104.15	0	4vs1,5vs1up
Vv_10012131	-0.202	-0.582	-1.035	-0.911	0.054482	7.4e-05	1e-06	2e-06	94.76	0	4vs1down
Vv_10012138	-0.904	-1.333	-1.354	-1.627	3e-06	0	0	0	289.69	0	3vs1,4vs1,5vs1down
Vv_10012147	-1.074	-1.195	-0.305	-0.008	1e-06	0	0.007563	0.947249	104.57	0	2vs1,3vs1down
Vv_10012177	-1.022	-1.065	-1.101	-1.161	0	0	0	0	272.09	0	2vs1,3vs1,4vs1,5vs1down
Vv_10012180	-1.966	-2.064	-2.286	-2.251	0	0	0	0	1397.36	0	2vs1,3vs1,4vs1,5vs1down
Vv_10012187	1.125	0.983	0.561	0.116	5e-06	1.1e-05	0.00082	0.377542	59.56	0	2vs1up
Vv_10012190	1.5	1.891	2.038	2.862	3e-06	0	0	0	280.73	0	2vs1,3vs1,4vs1,5vs1up
Vv_10012196	-1.317	-1.609	-2.016	-2.175	2e-06	0	0	0	295.41	0	2vs1,3vs1,4vs1,5vs1down
Vv_10012198	-0.11	-0.684	-0.88	-1.608	0.288663	2e-05	3e-06	0	161.22	0	5vs1down
Vv_10012211	0.552	0.811	0.582	1.003	0.000212	8e-06	0.000116	1e-06	85	0	5vs1up
Vv_10012226	0.59	0.948	1.019	1.768	4e-06	0	0	0	477.6	0	4vs1,5vs1up
Vv_10012227	-0.719	-1.001	-1.677	-2.153	1e-06	0	0	0	777.35	0	3vs1,4vs1,5vs1down
Vv_10012232	-0.159	-0.83	-0.962	-1.239	0.044581	0	0	0	235.57	0	5vs1down
Vv_10012233	-1.418	-1.327	-1.788	-1.569	1e-06	1e-06	0	0	249.82	0	2vs1,3vs1,4vs1,5vs1down
Vv_10012264	1.479	0.319	-0.256	-0.979	1.9e-05	0.050415	0.105906	5.8e-05	44.07	0	2vs1up
Vv_10012266	-1.017	-0.878	-0.854	-0.958	0.000464	0.001119	0.001315	0.000505	30.27	1e-05	2vs1down
Vv_10012269	-0.634	-1.067	-1.113	-1.146	2e-06	0	0	0	382.23	0	3vs1,4vs1,5vs1down
Vv_10012270	1.766	2.439	2.404	1.57	0	0	0	0	665.4	0	2vs1,3vs1,4vs1,5vs1up
Vv_10012277	1.413	1.736	1.922	2.139	0	0	0	0	398.59	0	2vs1,3vs1,4vs1,5vs1up
Vv_10012293	-0.344	-1.226	-0.342	-1.365	0.00356	0	0.003138	0	150.47	0	3vs1,5vs1down
Vv_10012303	-1.062	-1.045	-0.978	-0.967	0.00096	0.000928	0.001413	0.001334	26.87	2e-05	2vs1,3vs1down
Vv_10012309	-0.085	0.287	0.448	1.023	0.397614	0.006457	0.00033	0	62.79	0	5vs1up
Vv_10012319	1.903	1.817	1.903	1.953	1e-06	1e-06	1e-06	0	191.97	0	2vs1,3vs1,4vs1,5vs1up
Vv_10012337	1.004	0.207	-0.248	-0.799	0.000941	0.445103	0.351057	0.00272	15.6	0.00057	2vs1up
Vv_10012347	-0.97	-1.203	-1.13	-1.163	1e-06	0	0	0	235.71	0	3vs1,4vs1,5vs1down
Vv_10012352	-0.397	-0.153	0.544	1.061	0.021902	0.34344	0.003283	2.1e-05	26.11	2e-05	5vs1up
Vv_10012360	0.645	0.904	1.265	1.549	9e-06	0	0	0	319.15	0	4vs1,5vs1up
Vv_10012366	0.616	1.032	0.973	0.59	0.000281	4e-06	6e-06	0.000274	75.03	0	3vs1up
Vv_10012368	0.684	0.957	1.454	1.24	0.001744	0.000134	5e-06	1.4e-05	66.52	0	4vs1,5vs1up
Vv_10012373	0.792	1.292	1.389	1.487	3e-06	0	0	0	355.75	0	3vs1,4vs1,5vs1up
Vv_10012377	-0.629	-1.406	-1.148	-1.344	8.8e-05	0	1e-06	0	196.48	0	3vs1,4vs1,5vs1down
Vv_10012395	-0.665	-1.531	-0.95	-1.009	5.1e-05	0	2e-06	1e-06	173.3	0	3vs1,5vs1down
Vv_10012400	0.689	0.747	1.579	1.109	1e-06	0	0	0	477.18	0	4vs1,5vs1up
Vv_10012407	-0.623	-0.989	-1.037	-1.362	7e-06	0	0	0	299.94	0	4vs1,5vs1down
Vv_10012429	-0.939	-1.24	-1.283	-1.095	1e-06	0	0	0	293.07	0	3vs1,4vs1,5vs1down
Vv_10012433	0.231	0.262	0.411	1.046	0.007071	0.002889	0.000115	0	102.2	0	5vs1up
Vv_10012440	1.209	1.309	1.4	1.02	1.1e-05	4e-06	2e-06	2.6e-05	103.37	0	2vs1,3vs1,4vs1,5vs1up
Vv_10012444	-1.028	-1.178	-1.081	-1.078	0	0	0	0	503.19	0	2vs1,3vs1,4vs1,5vs1down
Vv_10012445	-0.066	0.038	0.848	1.16	0.695476	0.817618	7.1e-05	5e-06	40.91	0	5vs1up
Vv_10012455	-0.126	0.429	1.188	1.66	0.28517	0.001694	1e-06	0	141.74	0	4vs1,5vs1up
Vv_10012460	1.065	1.347	1.482	1.292	9e-06	1e-06	0	1e-06	153.66	0	2vs1,3vs1,4vs1,5vs1up
Vv_10012465	-0.544	-0.787	-0.865	-1.002	3.1e-05	1e-06	1e-06	0	167.07	0	5vs1down
Vv_10012469	-1.009	-1.16	-1.493	-1.576	3.2e-05	8e-06	1e-06	1e-06	127.34	0	2vs1,3vs1,4vs1,5vs1down
Vv_10012473	-0.232	-0.779	-0.848	-1.591	0.037754	1.1e-05	5e-06	0	147.32	0	5vs1down
Vv_10012478	-0.083	-0.367	-0.491	-1.03	0.621122	0.019872	0.003881	1.4e-05	27.41	2e-05	5vs1down
Vv_10012487	-0.211	-0.142	-0.516	-1.014	0.118612	0.28092	0.001267	6e-06	32.96	1e-05	5vs1down
Vv_10012501	0.48	0.532	1.196	0.725	2.2e-05	7e-06	0	0	218.61	0	4vs1up
Vv_10012510	-0.876	-1.002	-0.608	-0.669	0.001475	0.000494	0.011505	0.0061	21.96	4e-05	3vs1down
Vv_10012513	-1.361	-1.423	-1.178	-1.363	0	0	0	0	363.66	0	2vs1,3vs1,4vs1,5vs1down
Vv_10012514	1.357	1.704	1.254	0.718	0	0	0	1.1e-05	287.11	0	2vs1,3vs1,4vs1up
Vv_10012527	0.142	0.683	0.767	1.255	0.207126	4e-05	1.5e-05	0	93.88	0	5vs1up
Vv_10012528	0.35	0.684	1.255	0.94	0.039517	0.000738	7e-06	5.7e-05	49.52	0	4vs1up
Vv_10012529	0.624	1.243	0.735	0.936	0.003371	1.8e-05	0.000967	0.000142	43.36	0	3vs1up
Vv_10012533	-0.446	-1.091	-1.52	-1.777	1.9e-05	0	0	0	723.49	0	3vs1,4vs1,5vs1down
Vv_10012538	0.096	0.771	1.015	1.025	0.199489	1e-06	0	0	212.74	0	4vs1,5vs1up
Vv_10012551	-0.91	-0.905	-1.216	-1.407	0	0	0	0	702.44	0	4vs1,5vs1down
Vv_10012554	0.848	1.093	1.273	1.026	9e-06	1e-06	0	1e-06	163.74	0	3vs1,4vs1,5vs1up
[truncated: 230 more rows]
