# Supplementary material for: Drawing Links from Transcriptome to Metabolites: The Evolution of Aroma in the Ripening Berry of Moscato Bianco (Vitis vinifera L.)
Source: Front Plant Sci. 2017 May 16;8:780. doi: 10.3389/fpls.2017.00780 (PMC5432621; doi:10.3389/fpls.2017.00780)
Supplement: Supplementary file 6 [file Table6.xlsx]

## Sheet: 1-step_Pearson_pvalues
Supplementary Table S6: Correlation between transcripts and metabolites (1-step strategy) and among transcripts (2-step strategy). In the '1-step' sheets a Pearson correlation coefficient (without correction for multiple testing) was calculated for the log2-transformed differential transcript and metabolite abundances in the pairwise comparison between time points (2vs1, 3vs1, 4vs1, 5vs1). In the…
IDENTIFIER	Linalool free	Geraniol free	Nerol free	trans-8-HO-linalool free	cis-8-HO-linalool free	Ox A free	Ox B free	Ox C free	Ox D free	trans-geranic acid free	Citronellol free	alpha-terpineol free	4-terpineol free	HO-diendiol I free	HO-trienol free	HO-diendiol II free	Rose oxide I free	Rose oxide II free	3-HO-beta-damascone free	3-oxo-alpha-ionol free	6-methyl-5-hepten-2-one free	Benzyl alcohol free	Benzaldehyde free	2-phenylethanol free	Hexanol free	trans-3-hexen-1-ol free	cis-3-hexen-1-ol free	Linalool bound	Geraniol bound	Nerol bound	trans-8-HO-linalool bound	cis-8-HO-linalool bound	Ox A bound	Ox B bound	Ox C bound	Ox D bound	trans-geranic acid bound	Citronellol bound	alpha-terpineol bound	4-terpineol bound	HO-diendiol I bound	HO-trienol bound	HO-diendiol II bound	Rose oxide I bound	Rose oxide II bound	3-HO-beta-damascone bound	3-oxo-alpha-ionol bound	6-methyl-5-hepten-2-one bound	Benzyl alcohol bound
Vv_10000001	0.723339	0.220451	0.652635	0.813078	0.8716	0.774238	0.447532	0.707322	0.443738	0.70336	0.386321	0.85265	0.771903	0.692056	0.724125	0.929254	0.853041	0.799458	0.819893	0.833123	0.661641	0.20863	0.737769	0.293809	0.39309	0.407383	0.79311	0.942848	0.986906	0.930917	0.839389	0.924119	0.967871	0.815872	0.534334	0.850567	0.730849	0.839953	0.424879	0.000364482	0.976693	0.281225	0.859226	0.831091	0.955515	0.712182	0.6111	0.732555	0.782972
Vv_10000003	0.0889948	0.289516	0.0400657	0.0827108	0.634688	0.859322	0.256978	0.183505	0.324637	0.838929	0.913355	0.0405953	0.935414	0.287866	0.677735	0.0246282	0.0602632	0.358758	0.247536	0.365366	0.944273	0.870438	0.648284	0.694527	0.302245	0.21826	0.225843	0.048935	0.0206941	0.0236005	0.0898051	0.00550952	0.0903745	0.321507	0.325217	0.0426997	0.0110391	0.0409715	0.128817	0.859415	0.0809992	0.447346	0.057319	0.144108	0.178215	0.086652	0.513818	0.0897921	0.200537
Vv_10000004	0.267462	0.264097	0.106145	0.168465	0.726563	0.287828	0.420923	0.658353	0.356122	0.273064	0.51764	0.232889	0.445629	0.790907	0.755447	0.315589	0.170125	0.116426	0.795835	0.93248	0.461076	0.643849	0.779927	0.257047	0.46686	0.0808931	0.733305	0.420077	0.330328	0.310371	0.510963	0.271607	0.527998	0.903644	0.773762	0.403506	0.207381	0.286792	0.319597	0.747074	0.507774	0.537761	0.442785	0.618869	0.692876	0.35425	0.0874691	0.426005	0.712834
Vv_10000005	0.237571	0.714093	0.41008	0.334638	0.159555	0.514213	0.310245	0.0143705	0.474907	0.520863	0.318631	0.215317	0.344926	0.144294	0.315791	0.124969	0.304617	0.807569	0.00173515	0.109296	0.633005	0.343197	0.291165	0.66531	0.32861	0.74693	0.0868903	0.0666	0.114007	0.128534	0.0782173	0.159435	0.0332366	0.0142057	0.242501	0.104543	0.258179	0.16337	0.382214	0.824853	0.0390976	0.468807	0.0889309	0.00976438	0.0123003	0.150819	0.834465	0.0915223	0.0012962
Vv_10000007	0.271845	0.720686	0.396663	0.190518	0.560231	0.241172	0.26479	0.735934	0.150906	0.265993	0.645578	0.311682	0.365415	0.829342	0.410839	0.464873	0.221976	0.00407933	0.946508	0.747178	0.147673	0.88291	0.4378	0.510635	0.278932	0.415716	0.9306	0.598356	0.514873	0.459316	0.810666	0.489347	0.735178	0.944662	0.787043	0.683744	0.501019	0.375491	0.754708	0.767737	0.717025	0.25626	0.724742	0.762915	0.908702	0.380471	0.201762	0.483199	0.838454
Vv_10000009	0.0985667	0.818148	0.392866	0.179844	0.346428	0.720497	0.111538	0.0144782	0.227532	0.707529	0.37861	0.111961	0.540195	0.344077	0.593263	0.0841518	0.168365	0.54744	0.0757555	0.308483	0.949031	0.309561	0.562452	0.700794	0.121496	0.737931	0.25035	0.0683478	0.0972152	0.0862074	0.170191	0.146755	0.0774265	0.113045	0.469202	0.159848	0.271095	0.079811	0.497931	0.609618	0.0796531	0.219307	0.15474	0.0392266	0.0998856	0.0471827	0.983077	0.0241337	0.0419397
Vv_10000013	0.972904	0.543868	0.71536	0.955617	0.196589	0.335026	0.828692	0.559221	0.641299	0.389707	0.609088	0.868593	0.278343	0.11129	0.0251951	0.677942	0.984351	0.493416	0.376646	0.11175	0.0851385	0.848417	0.028609	0.840425	0.795078	0.831288	0.175619	0.554044	0.612921	0.682813	0.335078	0.615574	0.441141	0.328103	0.0809996	0.430242	0.584452	0.801201	0.381668	0.49419	0.451012	0.621138	0.400444	0.477966	0.336326	0.854111	0.635161	0.742995	0.454565
Vv_10000014	0.411366	0.0329384	0.0474754	0.330594	0.98728	0.561327	0.673159	0.612094	0.682477	0.514278	0.583361	0.317293	0.718054	0.443384	0.815887	0.306823	0.302642	0.44846	0.644463	0.597241	0.920105	0.572242	0.798657	0.256089	0.736549	0.0130332	0.437168	0.352024	0.284747	0.303607	0.308573	0.215379	0.401578	0.722475	0.384081	0.2503	0.107113	0.343636	0.0689403	0.389524	0.385477	0.882698	0.276066	0.522926	0.511613	0.448219	0.247545	0.467861	0.607054
Vv_10000017	0.140363	0.513165	0.222155	0.200202	0.302092	0.739231	0.260711	0.0305856	0.396492	0.753176	0.527777	0.103791	0.545956	0.145483	0.414126	0.0361404	0.170627	0.622643	0.0452978	0.155981	0.772457	0.530668	0.386447	0.914389	0.291926	0.510479	0.0850192	0.0069041	0.0261435	0.0380562	0.026299	0.0483244	0.000758856	0.0829566	0.221975	0.0252589	0.111821	0.0698536	0.234223	0.960553	0.000734846	0.444466	0.0209112	0.0093661	0.0220001	0.0823035	0.908656	0.0439207	0.0271338
Vv_10000021	0.128133	0.623409	0.286493	0.200545	0.283422	0.697344	0.212141	0.00788638	0.348448	0.702584	0.446523	0.107659	0.508179	0.189703	0.44309	0.0473444	0.175731	0.620961	0.0325697	0.180357	0.800577	0.431481	0.414482	0.814789	0.235793	0.603042	0.118953	0.017405	0.0438054	0.0495681	0.0601609	0.0776868	0.0117285	0.0671257	0.284788	0.0602922	0.165079	0.0711216	0.320295	0.837671	0.0132054	0.372995	0.0540401	0.00217039	0.027637	0.0669875	0.975648	0.0294865	0.0120611
Vv_10000023	0.88563	0.641688	0.808251	0.953182	0.0812944	0.0467384	0.814444	0.406031	0.999109	0.0366878	0.0277417	0.901136	0.021619	0.45615	0.260751	0.768656	0.977038	0.517618	0.300514	0.312111	0.312619	0.130625	0.257357	0.119335	0.792134	0.49005	0.444088	0.642719	0.75226	0.775646	0.59918	0.840002	0.536009	0.230525	0.561865	0.700537	0.983536	0.816508	0.975531	0.598817	0.556565	0.849937	0.657613	0.439669	0.394916	0.747365	0.15628	0.645448	0.359473
Vv_10000028	0.243575	0.908068	0.503484	0.191856	0.650583	0.367354	0.177727	0.660131	0.0772724	0.40584	0.832593	0.308452	0.487635	0.801251	0.4177	0.463732	0.228797	0.0322142	0.87875	0.758264	0.151378	0.909976	0.446353	0.718028	0.179157	0.586567	0.918886	0.587799	0.522303	0.459102	0.832304	0.520141	0.718288	0.978435	0.723925	0.7138	0.577236	0.362703	0.883131	0.557116	0.703736	0.137732	0.749109	0.712495	0.874604	0.338322	0.357366	0.435562	0.771008
Vv_10000031	0.784964	0.780959	0.953102	0.940947	0.0342271	0.0710401	0.752783	0.314307	0.949888	0.0681459	0.0477643	0.785943	0.0193397	0.339261	0.194542	0.645226	0.911377	0.583043	0.208784	0.213118	0.291622	0.157594	0.188202	0.196838	0.739661	0.624994	0.325659	0.520413	0.624422	0.652038	0.467588	0.705201	0.416467	0.147981	0.440484	0.564498	0.838158	0.70143	0.874754	0.678431	0.435423	0.824002	0.523641	0.335104	0.286256	0.645882	0.236801	0.542129	0.264606
Vv_10000038	0.596618	0.111163	0.191057	0.46711	0.622754	0.26292	0.826128	0.952493	0.754623	0.222903	0.273104	0.518497	0.372328	0.804242	0.828272	0.56661	0.455907	0.373624	0.977843	0.982298	0.647803	0.308585	0.840079	0.0614799	0.883883	0.0313376	0.804225	0.654371	0.55682	0.561205	0.640209	0.467013	0.737396	0.888614	0.714797	0.552813	0.324254	0.57431	0.278811	0.366843	0.716431	0.971019	0.590612	0.870462	0.881098	0.683101	0.0694352	0.741189	0.968527
Vv_10000039	0.19259	0.382103	0.16693	0.237047	0.325498	0.776966	0.359752	0.0848127	0.495976	0.803059	0.633681	0.133908	0.585086	0.09539	0.367541	0.0530079	0.200657	0.660765	0.0796817	0.129805	0.713249	0.667569	0.342363	0.965577	0.400143	0.412181	0.0526938	0.0212222	0.0330527	0.0546457	0.00274053	0.0399812	0.0104798	0.117628	0.144498	0.00392849	0.0701278	0.10211	0.13908	0.867567	0.00898947	0.571348	0.000978808	0.0424097	0.0333367	0.136382	0.844341	0.0943971	0.0681688
Vv_10000043	0.283553	0.853646	0.710628	0.406087	0.252333	0.480087	0.212448	0.0820701	0.346248	0.452942	0.154608	0.325152	0.347531	0.453872	0.562372	0.283754	0.399783	0.784477	0.117899	0.356903	0.837049	0.0986296	0.537133	0.384302	0.201121	0.905119	0.363782	0.239017	0.300408	0.287572	0.343607	0.379404	0.219559	0.122418	0.605183	0.363607	0.548845	0.2755	0.783509	0.39795	0.228992	0.261582	0.345693	0.13562	0.191291	0.205284	0.658595	0.163998	0.10376
Vv_10000050	0.191258	0.173877	0.0238584	0.17473	0.628682	0.871985	0.407732	0.256451	0.483589	0.837467	0.997726	0.117503	0.932477	0.224651	0.589992	0.077594	0.143165	0.464854	0.285949	0.321115	0.937451	0.997418	0.564911	0.604615	0.461459	0.156767	0.187638	0.0902682	0.0600792	0.0766574	0.0780152	0.0310009	0.117762	0.352888	0.231127	0.0417571	0.00160426	0.11575	0.0475581	0.66767	0.10811	0.627279	0.0550402	0.193522	0.195558	0.183457	0.501754	0.175957	0.253048
Vv_10000063	0.462183	0.702658	0.874933	0.435326	0.589737	0.482714	0.285637	0.833709	0.168615	0.542448	0.959435	0.569183	0.541248	0.533469	0.281241	0.74176	0.486818	0.199835	0.946696	0.54738	0.11638	0.762081	0.303796	0.981823	0.261287	0.962846	0.653425	0.857859	0.813085	0.737976	0.866049	0.836402	0.978017	0.872373	0.431995	0.969751	0.935791	0.618431	0.729715	0.295586	0.968717	0.153681	0.941862	0.924767	0.898901	0.551655	0.609598	0.649461	0.953855
Vv_10000067	0.0308954	0.421401	0.0919084	0.0372503	0.631749	0.875083	0.149925	0.136259	0.21244	0.867709	0.822177	0.00621833	0.917959	0.354498	0.747237	0.0082675	0.0228408	0.301487	0.22517	0.4098	0.860735	0.742263	0.715006	0.802097	0.185866	0.309801	0.272996	0.0388056	0.0157081	0.00735671	0.122666	0.0149258	0.08829	0.300971	0.419336	0.0702412	0.0533789	0.00647877	0.229359	0.962633	0.0799471	0.309485	0.0845153	0.119124	0.178435	0.0301594	0.560332	0.0399694	0.169106
Vv_10000068	0.0216375	0.432432	0.0904784	0.0132365	0.744982	0.763316	0.12897	0.191043	0.166118	0.760136	0.905056	0.00496138	0.967691	0.450434	0.86833	0.0309951	0.00516028	0.218202	0.303382	0.514319	0.740546	0.796972	0.835386	0.737754	0.16376	0.285232	0.362362	0.0797594	0.0452175	0.0292653	0.186916	0.0395479	0.145823	0.388583	0.513563	0.119718	0.0738842	0.0156891	0.268941	0.938194	0.135364	0.271122	0.13917	0.179039	0.254388	0.038754	0.475279	0.0640058	0.236253
Vv_10000069	0.0772501	0.99672	0.486548	0.132155	0.651019	0.982286	0.0100505	0.159107	0.053723	0.946614	0.516581	0.133553	0.818584	0.682791	0.976255	0.182497	0.144722	0.324342	0.297027	0.645919	0.679613	0.347518	0.942948	0.756121	0.00671931	0.796453	0.559524	0.216708	0.222511	0.182635	0.411382	0.272641	0.272199	0.355507	0.82461	0.361807	0.413934	0.127779	0.731409	0.39026	0.270462	0.0371999	0.368697	0.217766	0.338308	0.0725377	0.867944	0.094009	0.230207
Vv_10000070	0.941411	0.85679	0.902499	0.938406	0.0502231	0.123221	0.957114	0.446183	0.747723	0.155731	0.303898	0.877879	0.0758965	0.162437	0.0126913	0.689603	0.989568	0.43399	0.27443	0.0979785	0.0720927	0.512851	0.0138505	0.497362	0.944663	0.879588	0.201576	0.549178	0.638139	0.696029	0.380419	0.679029	0.424562	0.209509	0.188274	0.490657	0.721439	0.794495	0.600257	0.835393	0.440502	0.802369	0.45118	0.406272	0.289663	0.799302	0.371994	0.678472	0.354134
Vv_10000076	0.232282	0.121001	0.00449736	0.169057	0.927135	0.579707	0.45133	0.449892	0.464958	0.546683	0.722157	0.162426	0.762579	0.43583	0.853745	0.170479	0.148158	0.310837	0.51897	0.568705	0.820416	0.76045	0.829607	0.368705	0.507969	0.045016	0.398019	0.224265	0.161861	0.1674	0.238387	0.110059	0.286939	0.606683	0.416723	0.169652	0.0456901	0.18734	0.0942184	0.601275	0.271367	0.644978	0.195999	0.384441	0.407748	0.268697	0.26272	0.295411	0.465781
Vv_10000079	0.118032	0.437107	0.158636	0.160984	0.375334	0.838279	0.256623	0.0574367	0.377772	0.855196	0.625691	0.0758389	0.638908	0.161902	0.465547	0.0186783	0.13205	0.554202	0.0828165	0.191482	0.833605	0.620125	0.437196	0.97852	0.292715	0.420371	0.101694	0.00203777	0.00909283	0.0198677	0.0235666	0.0209236	0.00720182	0.130171	0.227381	0.0112536	0.0679472	0.0500711	0.186263	0.979263	0.00471346	0.447706	0.0116834	0.0293604	0.0455237	0.0730364	0.802864	0.0440064	0.0577931
Vv_10000080	0.971654	0.117739	0.425207	0.92704	0.754588	0.991528	0.724934	0.877481	0.647387	0.934884	0.695924	0.833262	0.925705	0.326046	0.41732	0.714245	0.873796	0.852064	0.754229	0.447735	0.482332	0.502456	0.421162	0.461261	0.663829	0.326023	0.404584	0.671678	0.651067	0.714301	0.454874	0.583418	0.628375	0.760016	0.210848	0.481197	0.434346	0.821615	0.177042	0.080494	0.622746	0.492964	0.481777	0.75249	0.626081	0.942222	0.71229	0.893555	0.793952
Vv_10000082	0.479348	0.13853	0.168816	0.480963	0.461565	0.871377	0.746233	0.369833	0.869773	0.926901	0.947056	0.368944	0.716335	0.0837568	0.306451	0.257323	0.430307	0.856912	0.303147	0.172232	0.557316	0.93097	0.292713	0.678353	0.804344	0.265129	0.0986906	0.216933	0.211614	0.258264	0.0912918	0.178683	0.189058	0.331246	0.051871	0.104263	0.116309	0.344216	0.0227719	0.423279	0.184795	0.998562	0.103439	0.27645	0.204591	0.430765	0.735633	0.38033	0.315942
Vv_10000085	0.851578	0.667551	0.843781	0.987859	0.0708766	0.0550031	0.786238	0.377251	0.974487	0.0455783	0.0267128	0.865538	0.022352	0.432489	0.252222	0.733145	0.987637	0.543715	0.274776	0.291532	0.318077	0.127193	0.247715	0.132299	0.765562	0.519574	0.417929	0.608616	0.716802	0.740075	0.567278	0.803864	0.503905	0.207787	0.539571	0.666478	0.947524	0.781211	0.993406	0.603158	0.524057	0.828268	0.624237	0.409596	0.366574	0.713719	0.176571	0.61235	0.331681
Vv_10000086	0.594743	0.547196	0.50684	0.683857	0.0914269	0.363797	0.761676	0.235071	0.958567	0.40253	0.4388	0.516076	0.241461	0.014022	0.0552381	0.353194	0.63104	0.795144	0.116273	0.00209739	0.254743	0.600075	0.044874	0.761281	0.793487	0.741464	0.0260148	0.249126	0.306706	0.357858	0.117089	0.328255	0.164176	0.0945262	0.040995	0.187307	0.353451	0.449719	0.286225	0.751151	0.172667	0.974376	0.161977	0.179477	0.0921726	0.479815	0.715864	0.382461	0.16341
Vv_10000087	0.719886	0.883363	0.742805	0.595038	0.166607	0.0529018	0.67822	0.739309	0.489617	0.0786602	0.322923	0.76702	0.081039	0.409367	0.111337	0.953481	0.639007	0.182801	0.539841	0.315008	0.0310612	0.552657	0.123521	0.374619	0.682243	0.587236	0.472659	0.894058	0.995307	0.946541	0.706035	0.957489	0.75133	0.446013	0.421479	0.836161	0.916684	0.852269	0.915026	0.88203	0.771077	0.590747	0.790429	0.712952	0.580906	0.864085	0.17859	0.988672	0.638809
Vv_10000091	0.960362	0.258697	0.528984	0.886218	0.379042	0.216409	0.751491	0.607446	0.864725	0.172574	0.0636838	0.959533	0.236027	0.903779	0.683173	0.9887	0.87967	0.645695	0.576196	0.7249	0.678137	0.0587338	0.679897	0.0106086	0.702379	0.229404	0.859647	0.90446	0.994783	0.994449	0.96914	0.890303	0.835558	0.512798	0.956948	0.95809	0.702645	0.976579	0.553081	0.231489	0.855478	0.662727	0.994197	0.695693	0.717072	0.861018	0.151132	0.800285	0.607897
Vv_10000093	0.292755	0.824678	0.513381	0.405088	0.118428	0.426461	0.336996	0.0269697	0.509462	0.428227	0.233981	0.280108	0.271789	0.173483	0.298474	0.184264	0.376582	0.886597	0.00562248	0.116896	0.591245	0.263053	0.275485	0.552414	0.348183	0.86747	0.116602	0.115388	0.174494	0.188473	0.128348	0.230606	0.0719261	0.00698061	0.281888	0.165336	0.346087	0.221605	0.474484	0.749173	0.08033	0.476879	0.14516	0.0323511	0.0333633	0.195872	0.720989	0.129734	0.0118784
Vv_10000097	0.425956	0.796096	0.83096	0.56689	0.150335	0.315227	0.356278	0.124894	0.51576	0.293115	0.0707171	0.459392	0.206659	0.409319	0.432274	0.385195	0.553797	0.989652	0.116951	0.294327	0.655845	0.0640289	0.412338	0.275933	0.342034	0.784083	0.339393	0.311943	0.391463	0.390221	0.373017	0.476603	0.263598	0.0988674	0.553436	0.419799	0.645369	0.39577	0.829456	0.441228	0.276919	0.408493	0.393112	0.173153	0.198799	0.323957	0.488679	0.260592	0.12526
Vv_10000098	0.569869	0.519126	0.945057	0.565668	0.639598	0.615932	0.346549	0.876001	0.239032	0.68346	0.918463	0.692437	0.646981	0.469702	0.297257	0.857413	0.620053	0.334739	0.919064	0.517656	0.179361	0.647825	0.316546	0.843074	0.310309	0.836938	0.5871	0.95735	0.930617	0.854605	0.765732	0.97011	0.938548	0.863244	0.354286	0.852379	0.906008	0.732031	0.568474	0.179974	0.943833	0.181534	0.831631	0.982923	0.843957	0.644507	0.790764	0.732163	0.992699
Vv_10000099	0.0935763	0.481907	0.173233	0.139184	0.386303	0.846348	0.21432	0.0445799	0.330941	0.858309	0.603323	0.060418	0.645983	0.193895	0.502823	0.0122858	0.113714	0.5223	0.0815892	0.217012	0.876964	0.581423	0.473318	0.992578	0.247184	0.446704	0.125919	3.22518e-05	0.00744335	0.0134166	0.0394056	0.0236681	0.0100814	0.130935	0.268879	0.0233489	0.0817	0.0358358	0.222931	0.95636	0.00767295	0.393286	0.0243144	0.0247246	0.051663	0.0512209	0.807448	0.0263323	0.0519512
Vv_10000103	0.21561	0.559587	0.297153	0.292129	0.208641	0.609197	0.333936	0.0310935	0.491472	0.625562	0.44234	0.175081	0.428368	0.0990396	0.312038	0.0838227	0.257808	0.756639	0.0171176	0.0937452	0.643791	0.476904	0.287195	0.818857	0.362633	0.598454	0.0493921	0.0336354	0.0673612	0.0866912	0.0269384	0.096454	0.00709129	0.0393481	0.175684	0.0449068	0.165251	0.129972	0.260946	0.968914	0.0100581	0.520814	0.0339481	0.0082427	0.00229171	0.138791	0.962802	0.0840123	0.0138582
Vv_10000106	0.739345	0.659371	0.948619	0.676089	0.315175	0.321236	0.558319	0.822716	0.389914	0.377876	0.701767	0.844062	0.322861	0.279891	0.0873799	0.961667	0.734087	0.291079	0.609957	0.274003	0.0336124	0.972398	0.100607	0.832198	0.531546	0.987035	0.37276	0.829607	0.891512	0.966637	0.575471	0.888649	0.702429	0.541048	0.221733	0.685014	0.834732	0.910053	0.565321	0.424612	0.71396	0.386537	0.65209	0.739085	0.574339	0.856056	0.541295	0.970123	0.705088
Vv_10000108	0.396409	0.829821	0.576916	0.516505	0.0609181	0.332187	0.452737	0.0685594	0.641283	0.340052	0.207572	0.373306	0.193251	0.134535	0.206101	0.253688	0.482113	0.974362	0.0148035	0.0723908	0.463085	0.275211	0.187102	0.513443	0.464269	0.920557	0.0947593	0.166278	0.234974	0.258587	0.142604	0.291219	0.103516	0.00193997	0.231646	0.197002	0.39808	0.306575	0.481461	0.81823	0.114013	0.601048	0.171647	0.0654954	0.0423075	0.285117	0.62946	0.204256	0.0368397
Vv_10000109	0.714832	0.764094	0.98226	0.871159	0.0461147	0.103127	0.669477	0.270722	0.861029	0.0952102	0.0321296	0.724498	0.0411948	0.355052	0.237957	0.596379	0.845231	0.659804	0.184239	0.226846	0.359043	0.11812	0.228897	0.189618	0.65481	0.636706	0.329204	0.480171	0.581525	0.602957	0.451983	0.665593	0.385916	0.13044	0.467994	0.540442	0.810046	0.642858	0.879684	0.611937	0.404202	0.733877	0.501622	0.299316	0.26608	0.581176	0.267307	0.484358	0.231234
Vv_10000116	0.704059	0.00578959	0.196801	0.625273	0.940917	0.702963	0.993619	0.794234	0.963059	0.638402	0.540394	0.580186	0.814259	0.403451	0.654946	0.521448	0.584347	0.765941	0.751909	0.559138	0.816366	0.43778	0.648855	0.258065	0.926755	0.0968752	0.444618	0.531618	0.477298	0.519267	0.39492	0.398043	0.541816	0.799851	0.301431	0.371566	0.24986	0.594349	0.0859671	0.157522	0.528939	0.765879	0.388438	0.678527	0.607476	0.718427	0.395091	0.710483	0.750004
Vv_10000119	0.195348	0.23074	0.0665009	0.20253	0.49516	0.980979	0.401926	0.184565	0.505479	0.985329	0.858243	0.122878	0.785514	0.149029	0.477088	0.0615047	0.167061	0.555168	0.19468	0.223891	0.824363	0.8827	0.45226	0.735933	0.452187	0.241485	0.112933	0.0539564	0.0406078	0.0616461	0.030715	0.024026	0.0637019	0.249406	0.168694	0.0112638	0.0137337	0.108187	0.0589358	0.716779	0.0572789	0.625968	0.0177435	0.12565	0.118117	0.166314	0.635827	0.142617	0.172413
Vv_10000120	0.394869	0.107157	0.0985235	0.382521	0.545683	0.991685	0.658504	0.357195	0.761574	0.956595	0.985739	0.290889	0.823298	0.130521	0.408377	0.203522	0.337173	0.719713	0.320987	0.231411	0.68865	0.898451	0.391414	0.600976	0.718083	0.18921	0.13237	0.18367	0.165297	0.203582	0.0882716	0.12768	0.17618	0.364263	0.102346	0.0824678	0.0646889	0.276572	0.00451443	0.453214	0.169192	0.908185	0.087875	0.267943	0.216957	0.36398	0.618178	0.329735	0.318349
Vv_10000125	0.0570596	0.383344	0.0841883	0.0690142	0.565897	0.9394	0.195351	0.120175	0.274249	0.926113	0.796797	0.0214528	0.853658	0.28243	0.657006	0.00423014	0.0487385	0.370825	0.187875	0.338041	0.956251	0.744093	0.626113	0.814012	0.234236	0.30451	0.210463	0.0219181	0.00453835	0.00379026	0.0799314	0.00295006	0.0589716	0.257082	0.340747	0.0381447	0.035062	0.0153964	0.183261	0.975726	0.0516871	0.372658	0.0492917	0.0941914	0.13685	0.0450837	0.602128	0.0437307	0.141203
Vv_10000126	0.659647	0.544253	0.541455	0.747206	0.0974084	0.347597	0.833526	0.284214	0.968511	0.389559	0.459665	0.575631	0.236018	0.0198052	0.0370561	0.40545	0.692451	0.735428	0.152071	0.0092821	0.213123	0.637282	0.0291017	0.768932	0.865846	0.758191	0.0414343	0.296119	0.355048	0.410232	0.146699	0.373797	0.204697	0.124845	0.0370941	0.222673	0.389664	0.508022	0.297193	0.703867	0.213627	0.95255	0.196063	0.223578	0.125271	0.542215	0.694003	0.440898	0.205596
Vv_10000128	0.378917	0.381717	0.275178	0.437503	0.214693	0.602633	0.57145	0.155867	0.738472	0.640629	0.585771	0.299668	0.438227	0.0142461	0.190265	0.173777	0.389709	0.915725	0.090213	0.0395634	0.472393	0.692178	0.172324	0.967184	0.613145	0.501641	0.00337903	0.107457	0.136802	0.176691	0.0198975	0.143479	0.0608686	0.10226	0.0419429	0.0532805	0.156776	0.252509	0.141355	0.732907	0.063172	0.80135	0.0408067	0.0967726	0.0422131	0.295739	0.990494	0.226125	0.107945
Vv_10000133	0.0846685	0.276125	0.0259288	0.0622282	0.742025	0.748916	0.249857	0.239418	0.294301	0.730426	0.993361	0.0400242	0.952445	0.366092	0.781571	0.0441981	0.0444997	0.284579	0.322383	0.455658	0.841632	0.942224	0.751724	0.614561	0.295689	0.176622	0.300487	0.0851481	0.0449859	0.0423611	0.141896	0.0227985	0.141452	0.405453	0.397715	0.0812083	0.0192884	0.050466	0.146909	0.854529	0.12984	0.429238	0.100922	0.201294	0.247045	0.0991981	0.422577	0.116137	0.265942
Vv_10000136	0.00261835	0.665261	0.228933	0.0145867	0.749513	0.810965	0.0310924	0.171862	0.0599926	0.826957	0.770397	0.0215889	0.995807	0.579172	0.971137	0.0707452	0.0184847	0.192581	0.311676	0.605238	0.643397	0.616968	0.936362	0.919501	0.0498092	0.470963	0.468723	0.124077	0.100336	0.0693664	0.285874	0.116729	0.196342	0.393115	0.678831	0.216451	0.197772	0.0306424	0.464341	0.680818	0.188276	0.119308	0.23369	0.193238	0.299596	0.0196296	0.585979	0.0518974	0.236498
Vv_10000137	0.102565	0.595765	0.22902	0.0505313	0.841719	0.42678	0.137886	0.467565	0.0830202	0.442922	0.837961	0.123783	0.595235	0.871742	0.681991	0.233348	0.0677686	0.0244503	0.652341	0.947448	0.342068	0.960551	0.713862	0.59773	0.16061	0.33435	0.766441	0.338868	0.272582	0.229152	0.525437	0.256642	0.454477	0.758101	0.930716	0.415913	0.284701	0.168093	0.538673	0.79872	0.438734	0.190861	0.44994	0.482654	0.610833	0.177789	0.279006	0.253834	0.553913
Vv_10000139	0.904935	0.651335	0.85322	0.825162	0.200035	0.268321	0.730196	0.643462	0.542275	0.320477	0.576972	0.996747	0.238518	0.177042	0.0275652	0.800479	0.883815	0.377867	0.445296	0.160914	0.0376447	0.829592	0.0349973	0.76034	0.703348	0.958594	0.250394	0.666492	0.734486	0.805838	0.437173	0.742814	0.542027	0.382979	0.145381	0.544238	0.716269	0.925012	0.496007	0.523202	0.554162	0.545027	0.510284	0.567976	0.417902	0.969474	0.528624	0.852357	0.533173
Vv_10000145	0.306336	0.838559	0.491017	0.231767	0.534697	0.257967	0.262209	0.770006	0.140633	0.290944	0.685264	0.361832	0.36855	0.743856	0.35115	0.525642	0.268998	0.0191325	0.989057	0.678445	0.107506	0.938824	0.377462	0.586621	0.268363	0.517567	0.850784	0.660798	0.58182	0.520208	0.892498	0.564692	0.798994	0.906298	0.690133	0.766018	0.592794	0.425669	0.868188	0.666377	0.782009	0.224258	0.805862	0.81123	0.967694	0.416145	0.25901	0.522236	0.879559
Vv_10000149	0.109228	0.67333	0.282184	0.0624055	0.829587	0.436784	0.118879	0.476131	0.0594053	0.458952	0.871385	0.141806	0.599048	0.923626	0.641707	0.259483	0.0837303	0.0217034	0.669139	0.987787	0.308698	0.913208	0.673734	0.651112	0.136281	0.397504	0.812396	0.366911	0.303549	0.25536	0.569862	0.293936	0.48458	0.773268	0.992534	0.459596	0.335181	0.186161	0.60912	0.721286	0.469549	0.152773	0.493046	0.501657	0.639124	0.185362	0.313343	0.264173	0.568477
Vv_10000151	0.424247	0.882029	0.776142	0.563597	0.106605	0.294544	0.385477	0.102899	0.556879	0.280156	0.0845838	0.44313	0.179136	0.327898	0.355278	0.353377	0.544319	0.981946	0.0791583	0.222937	0.585443	0.101195	0.335811	0.315599	0.377251	0.844008	0.266527	0.272858	0.352455	0.358554	0.309297	0.432061	0.217485	0.0599971	0.461456	0.361174	0.587472	0.376534	0.743905	0.532652	0.230645	0.462884	0.333627	0.138391	0.149241	0.316271	0.50104	0.245544	0.0931675
Vv_10000153	0.482891	0.246045	0.243992	0.514473	0.315782	0.699691	0.723914	0.289088	0.876374	0.750728	0.768392	0.380578	0.547337	0.0257155	0.201363	0.24951	0.461757	0.953831	0.205834	0.0831611	0.449947	0.90384	0.187651	0.857704	0.775121	0.395002	0.0377315	0.187532	0.20289	0.25171	0.0596487	0.187862	0.141058	0.219536	0.0150077	0.090923	0.155159	0.341238	0.0735791	0.525154	0.14083	0.973674	0.0821316	0.206372	0.129526	0.410821	0.905501	0.343756	0.229039
Vv_10000154	0.416059	0.809913	0.575472	0.535295	0.0533211	0.322837	0.481351	0.0789839	0.672814	0.333401	0.217259	0.3881	0.185715	0.118498	0.183693	0.262834	0.498947	0.949803	0.0176583	0.0590246	0.434895	0.295045	0.16554	0.52472	0.49437	0.912408	0.0835788	0.172227	0.241333	0.267801	0.137779	0.295477	0.105945	0.00288319	0.210276	0.195052	0.396492	0.320346	0.465993	0.853023	0.116538	0.63558	0.169122	0.0715473	0.0417191	0.302708	0.62562	0.219026	0.0429062
Vv_10000155	0.0899021	0.923026	0.452694	0.168355	0.434417	0.783546	0.0619103	0.0526047	0.155416	0.759747	0.387216	0.123651	0.610865	0.470637	0.725738	0.122872	0.166454	0.479615	0.141722	0.425932	0.923783	0.279601	0.693858	0.674545	0.0643626	0.798223	0.363567	0.122229	0.147074	0.124467	0.262722	0.201828	0.145788	0.18402	0.608732	0.240848	0.341586	0.0985903	0.610146	0.488666	0.147454	0.134217	0.238608	0.0946263	0.179238	0.0517184	0.999183	0.0428702	0.0968148
Vv_10000160	0.824126	0.863867	0.841663	0.950118	0.0190522	0.132038	0.913756	0.346222	0.874394	0.159094	0.248766	0.769498	0.0647632	0.136691	0.0258331	0.590629	0.901553	0.528619	0.195093	0.0675342	0.128151	0.432184	0.0226863	0.468967	0.925229	0.902827	0.159039	0.456629	0.545346	0.596992	0.31633	0.59258	0.340968	0.138443	0.181114	0.418661	0.653519	0.686499	0.576192	0.921509	0.356521	0.931465	0.38056	0.315135	0.21625	0.683391	0.394955	0.567145	0.264978
Vv_10000166	0.464367	0.214212	0.211973	0.487749	0.355001	0.752792	0.711585	0.298519	0.855726	0.804409	0.814248	0.360866	0.596627	0.0390524	0.234722	0.237003	0.436014	0.910596	0.223268	0.105222	0.49041	0.941933	0.220365	0.807545	0.764761	0.352022	0.0494919	0.182471	0.191545	0.238814	0.0593858	0.172025	0.142918	0.242546	0.0246606	0.0839759	0.13305	0.325986	0.0542525	0.506757	0.141412	0.963112	0.0777931	0.213834	0.141064	0.399572	0.850694	0.33818	0.241892
Vv_10000172	0.187364	0.206925	0.045053	0.184441	0.552657	0.953687	0.397374	0.211108	0.488761	0.919993	0.916545	0.11494	0.849827	0.181707	0.528177	0.0636526	0.150885	0.510171	0.23099	0.265726	0.877739	0.930807	0.503006	0.680056	0.449049	0.203568	0.144237	0.0654079	0.0446388	0.0633151	0.0487396	0.0229489	0.0835002	0.291535	0.196655	0.0214295	0.00536126	0.105988	0.0534768	0.700606	0.0756379	0.6192	0.0309824	0.151016	0.14877	0.167799	0.575762	0.151539	0.203472
Vv_10000180	0.724601	0.597059	0.612483	0.818626	0.0817397	0.296021	0.888431	0.319622	0.90938	0.337425	0.430977	0.642267	0.197939	0.0384596	0.0190744	0.46535	0.763545	0.662473	0.175626	0.0182122	0.169424	0.620082	0.0133262	0.718455	0.917505	0.827039	0.0659084	0.347949	0.413314	0.470509	0.189265	0.43564	0.247938	0.139823	0.0550981	0.273705	0.454258	0.570802	0.349379	0.713741	0.258356	0.906288	0.244152	0.261006	0.15568	0.600893	0.62621	0.494043	0.236068
Vv_10000182	0.0880178	0.855033	0.409371	0.166918	0.387659	0.755418	0.0851982	0.028201	0.190772	0.738015	0.38827	0.109687	0.576867	0.396493	0.652822	0.0943198	0.159549	0.509514	0.102751	0.358601	0.990897	0.301513	0.621327	0.698051	0.092447	0.753939	0.296573	0.0861253	0.11227	0.0961198	0.205289	0.163332	0.102531	0.143299	0.526803	0.188881	0.293388	0.0811804	0.538933	0.561339	0.104296	0.179005	0.185427	0.0598453	0.131434	0.0432596	0.999867	0.0270648	0.0633523
Vv_10000183	0.83571	0.353564	0.658052	0.992213	0.302325	0.208791	0.65074	0.481076	0.779003	0.168244	0.0289269	0.908201	0.199651	0.78628	0.613212	0.849285	0.994501	0.716	0.454011	0.615155	0.660635	0.0233414	0.60597	0.0332486	0.607743	0.327162	0.734476	0.764319	0.864095	0.85509	0.830724	0.968186	0.697491	0.398593	0.932095	0.900323	0.841198	0.841899	0.677823	0.249803	0.716664	0.590963	0.864986	0.56356	0.586779	0.731909	0.195917	0.668225	0.481543
Vv_10000184	0.504869	0.579268	0.980302	0.498944	0.66259	0.600488	0.296454	0.819754	0.19336	0.665903	0.920201	0.622762	0.646664	0.52317	0.320886	0.786387	0.551424	0.287142	0.971105	0.563763	0.175617	0.647452	0.342239	0.874336	0.264082	0.901384	0.644322	0.888442	0.858894	0.783466	0.8332	0.896256	0.995777	0.909529	0.406597	0.923593	0.981478	0.662769	0.637785	0.199733	0.989658	0.146772	0.901547	0.922651	0.902541	0.579888	0.748751	0.667957	0.937267
Vv_10000186	0.955408	0.471948	0.662586	0.8814	0.172398	0.0688882	0.829372	0.498889	0.993589	0.0466858	0.0188396	0.994558	0.0684256	0.62341	0.394022	0.885323	0.894948	0.511765	0.410962	0.46037	0.408774	0.0922026	0.392158	0.045527	0.795492	0.351695	0.60411	0.768169	0.879236	0.892151	0.755912	0.975403	0.668576	0.337313	0.740572	0.853265	0.863559	0.91436	0.79316	0.463529	0.68996	0.815853	0.810631	0.552961	0.526368	0.82615	0.106847	0.734605	0.465246
Vv_10000195	0.447299	0.339615	0.28635	0.499379	0.230828	0.605078	0.659379	0.214381	0.826485	0.649264	0.638145	0.357228	0.449932	0.00709851	0.165633	0.222222	0.448154	0.972887	0.132663	0.0411859	0.424822	0.766293	0.150389	0.987526	0.704253	0.484255	0.00925992	0.151508	0.179265	0.225117	0.0390788	0.178823	0.0988561	0.140687	0.018484	0.0772839	0.174184	0.310088	0.122586	0.642772	0.100991	0.898161	0.0643864	0.144893	0.0753334	0.363302	0.995504	0.289926	0.157218
Vv_10000196	0.0221514	0.696625	0.266638	0.0684254	0.522959	0.951566	0.0565227	0.0610749	0.134701	0.939852	0.574019	0.0328109	0.756585	0.416155	0.749503	0.0384057	0.0621765	0.359283	0.15896	0.416306	0.866424	0.468181	0.715937	0.909498	0.0738851	0.56475	0.314552	0.0556512	0.0575702	0.0387674	0.181739	0.08868	0.0954277	0.220152	0.526916	0.142028	0.188054	0.0202908	0.430674	0.674393	0.0922141	0.167434	0.148222	0.0794208	0.159745	0.00297379	0.784674	0.00543619	0.104732
Vv_10000197	0.364794	0.0984701	0.0582925	0.266576	0.843362	0.395034	0.589733	0.669215	0.558566	0.359667	0.494878	0.292456	0.550337	0.612072	0.972118	0.326175	0.251497	0.290988	0.748496	0.77055	0.700269	0.542809	0.991864	0.199387	0.647875	0.00645907	0.587098	0.402172	0.319216	0.32174	0.412768	0.248209	0.480904	0.842363	0.56193	0.329174	0.14739	0.334825	0.16381	0.499932	0.461901	0.761412	0.362878	0.596848	0.620967	0.429705	0.13199	0.475863	0.689898
Vv_10000204	0.494898	0.0113098	0.0808946	0.412027	0.984232	0.588234	0.772187	0.670115	0.785736	0.535366	0.554894	0.390808	0.73253	0.432608	0.774705	0.367347	0.380204	0.532649	0.681655	0.590199	0.990157	0.517462	0.760692	0.239077	0.837489	0.0226863	0.440686	0.403978	0.338638	0.364327	0.332672	0.264596	0.443477	0.752229	0.358668	0.283104	0.141615	0.41476	0.0648899	0.309349	0.427944	0.988755	0.306962	0.571738	0.542939	0.527011	0.274546	0.539786	0.653832
Vv_10000205	0.104918	0.272569	0.0387943	0.099901	0.613933	0.881042	0.281355	0.184026	0.354589	0.858027	0.909905	0.0517355	0.91467	0.262782	0.644628	0.0283021	0.0751205	0.388216	0.239221	0.341235	0.981551	0.878425	0.615908	0.694191	0.327928	0.214945	0.205315	0.0477876	0.0213463	0.0274333	0.0773768	0.00518684	0.084379	0.310527	0.296288	0.0343871	0.0067798	0.0499601	0.11148	0.829528	0.0753504	0.4786	0.0478946	0.140596	0.167534	0.0986633	0.527699	0.0976255	0.196111
Vv_10000207	0.516143	0.30181	0.30024	0.560652	0.257324	0.616459	0.745744	0.278714	0.910568	0.666257	0.696498	0.416356	0.471226	0.0105583	0.152907	0.274544	0.506691	0.976346	0.183108	0.05367	0.388428	0.843599	0.140329	0.938923	0.793474	0.467767	0.0250674	0.201008	0.226342	0.277355	0.0661707	0.218593	0.143713	0.187766	0.0057756	0.10798	0.196102	0.370117	0.110466	0.557422	0.145535	0.991096	0.0950603	0.199655	0.116717	0.432865	0.993997	0.357118	0.213533
Vv_10000208	0.219415	0.180771	0.0463252	0.213613	0.554873	0.956174	0.441038	0.235847	0.533815	0.918944	0.940481	0.140716	0.851126	0.170619	0.50875	0.0835771	0.177882	0.540569	0.246617	0.259307	0.848074	0.967146	0.484889	0.657207	0.494661	0.191547	0.139993	0.0824009	0.0611127	0.0832573	0.0518617	0.0357819	0.0968295	0.305023	0.1772	0.0274596	0.00890962	0.131357	0.0377246	0.651322	0.0889171	0.669183	0.0366531	0.169866	0.159221	0.198691	0.57414	0.179842	0.222918
Vv_10000212	0.342351	0.112106	0.071356	0.327605	0.568677	0.968497	0.597761	0.332508	0.693813	0.920299	0.981664	0.244462	0.855416	0.149437	0.451991	0.168598	0.285303	0.653152	0.312347	0.251339	0.750194	0.913898	0.432988	0.591186	0.656666	0.170246	0.142223	0.157267	0.135056	0.168367	0.0810087	0.098414	0.158834	0.36216	0.128341	0.0671435	0.041638	0.233669	0.0056601	0.495769	0.150989	0.842253	0.0748051	0.248409	0.209853	0.317758	0.580488	0.290347	0.302063
Vv_10000213	0.267469	0.195311	0.0852536	0.274454	0.470208	0.940039	0.494358	0.22309	0.606912	0.980628	0.874479	0.182798	0.753608	0.112856	0.412577	0.104468	0.233754	0.642738	0.209589	0.191629	0.736537	0.929192	0.390669	0.722431	0.547486	0.241988	0.0913401	0.085971	0.0757456	0.104909	0.0315359	0.0547971	0.0837534	0.256577	0.118341	0.022316	0.0300567	0.164196	0.0349319	0.628708	0.0780551	0.731179	0.0263517	0.153352	0.126178	0.231034	0.667455	0.198178	0.197942
Vv_10000214	0.572667	0.14294	0.224598	0.575083	0.453972	0.829986	0.847715	0.431359	0.976088	0.889892	0.959024	0.455022	0.690441	0.0838245	0.267478	0.330514	0.521265	0.953209	0.343414	0.171406	0.484709	0.893556	0.257209	0.684671	0.906016	0.300742	0.112506	0.280167	0.278903	0.331759	0.128701	0.243641	0.240915	0.362156	0.039939	0.151938	0.170569	0.42692	0.0413131	0.36342	0.237692	0.895182	0.14844	0.33149	0.242942	0.517921	0.784029	0.459898	0.366588
Vv_10000215	0.861875	0.754593	0.944526	0.769557	0.174308	0.201819	0.715314	0.656162	0.523174	0.248681	0.506276	0.949908	0.184647	0.214072	0.0271012	0.852211	0.825906	0.320656	0.453984	0.178906	0.0170012	0.758202	0.0357131	0.662938	0.695251	0.935007	0.286179	0.711146	0.788478	0.858058	0.487462	0.806373	0.579919	0.383063	0.192593	0.602085	0.795717	0.973632	0.584199	0.600408	0.59411	0.549407	0.564646	0.590957	0.442412	0.994522	0.436041	0.88421	0.54612
Vv_10000220	0.728603	0.669814	0.66224	0.833137	0.0529699	0.247965	0.870673	0.304193	0.922773	0.28463	0.366764	0.655102	0.154094	0.0550027	0.0174229	0.478321	0.78001	0.641003	0.161193	0.0202107	0.163394	0.550681	0.0115566	0.642349	0.894867	0.89646	0.0780737	0.356807	0.428992	0.483834	0.207558	0.459536	0.253524	0.120942	0.0829048	0.295992	0.493444	0.580079	0.403739	0.785603	0.265356	0.936776	0.264148	0.254491	0.153614	0.599682	0.564174	0.490435	0.222787
Vv_10000222	0.448318	0.13077	0.145758	0.446818	0.480456	0.902816	0.713528	0.358515	0.832065	0.956955	0.959895	0.340222	0.742735	0.0933895	0.333337	0.235512	0.397708	0.814302	0.301231	0.184701	0.595192	0.928978	0.31843	0.660681	0.771958	0.243625	0.103658	0.20087	0.192189	0.236223	0.0851674	0.158548	0.178908	0.333875	0.0639064	0.0927153	0.0974544	0.318181	0.0158773	0.437528	0.173915	0.967408	0.0935942	0.266853	0.201708	0.404356	0.703679	0.358408	0.309307
Vv_10000223	0.156227	0.191447	0.0137665	0.133961	0.682823	0.810888	0.360061	0.260625	0.42236	0.780819	0.976493	0.0905488	0.990487	0.275943	0.663578	0.0670239	0.106998	0.394842	0.309179	0.374323	0.979015	0.995251	0.63696	0.584264	0.412241	0.14541	0.230229	0.0914213	0.0553896	0.0656399	0.101245	0.0261549	0.13044	0.38314	0.287649	0.0548747	0.00109073	0.0945253	0.0713623	0.713246	0.119638	0.567861	0.0712286	0.204092	0.220584	0.158493	0.454348	0.160844	0.267465
Vv_10000224	0.81342	0.448743	0.564353	0.878109	0.192168	0.410781	0.972169	0.447689	0.786759	0.465236	0.62506	0.707866	0.321755	0.0499358	0.039936	0.528413	0.818443	0.6451	0.289849	0.0646626	0.162576	0.839381	0.0378882	0.909278	0.93282	0.702524	0.0987218	0.4181	0.467373	0.532729	0.222113	0.466816	0.320974	0.258154	0.0280426	0.301773	0.438358	0.645641	0.270753	0.503673	0.328403	0.745675	0.276848	0.365084	0.239731	0.703161	0.750563	0.600875	0.353666
Vv_10000226	0.316973	0.626207	0.854588	0.359205	0.971808	0.881917	0.128734	0.489659	0.100164	0.943487	0.61098	0.424897	0.973206	0.84778	0.639075	0.537645	0.397704	0.342918	0.669486	0.915464	0.411763	0.373707	0.666167	0.670678	0.0997643	0.901211	0.979048	0.601381	0.6011	0.536788	0.86169	0.660562	0.679316	0.721198	0.697111	0.797203	0.822052	0.437378	0.814724	0.14104	0.677929	0.0333649	0.80799	0.590528	0.750325	0.346011	0.923475	0.399634	0.590927
Vv_10000228	0.890436	0.296717	0.50527	0.91635	0.368426	0.595332	0.848665	0.603435	0.694723	0.660877	0.871737	0.765356	0.515185	0.111456	0.129495	0.597261	0.855503	0.68226	0.445792	0.167768	0.226752	0.905082	0.130543	0.854624	0.799049	0.553276	0.177651	0.50515	0.530951	0.600223	0.28504	0.503945	0.421114	0.424519	0.0494471	0.35068	0.424909	0.718753	0.205383	0.301607	0.424148	0.608908	0.333676	0.498913	0.362799	0.804427	0.932454	0.715921	0.506118
Vv_10000231	0.385647	0.433699	0.31338	0.453957	0.178076	0.551149	0.564027	0.138822	0.737812	0.586357	0.527799	0.311595	0.389906	0.0134059	0.171616	0.182211	0.406653	0.945356	0.0701498	0.0268724	0.449739	0.634906	0.15378	0.902501	0.602304	0.556842	0.000591515	0.110138	0.146142	0.185502	0.0256435	0.159443	0.058598	0.0774084	0.0492669	0.0642326	0.184219	0.260321	0.176372	0.780669	0.0622523	0.786998	0.049306	0.0853923	0.0314719	0.296065	0.93218	0.222397	0.0905049
Vv_10000232	0.344163	0.742454	0.490542	0.452863	0.089078	0.400298	0.422381	0.0501439	0.605401	0.411712	0.269046	0.313949	0.24825	0.107671	0.218508	0.198929	0.417341	0.957563	0.00437574	0.0621341	0.498061	0.331758	0.197905	0.599638	0.439554	0.823731	0.0663639	0.119979	0.179598	0.203329	0.0969028	0.227932	0.0655719	0.000756152	0.198101	0.142542	0.322971	0.252245	0.405773	0.872335	0.0740639	0.585834	0.120809	0.0397159	0.018742	0.240667	0.719519	0.165276	0.0205877
Vv_10000234	0.637355	0.295614	0.364315	0.678306	0.272734	0.590547	0.879889	0.372824	0.95419	0.646324	0.739285	0.527688	0.46549	0.0243635	0.122925	0.373004	0.620897	0.867583	0.252992	0.0705978	0.314576	0.916128	0.114839	0.921337	0.928605	0.497274	0.0567667	0.290278	0.317658	0.376003	0.123522	0.30438	0.221461	0.247765	0.00122042	0.175562	0.264056	0.479506	0.131551	0.468628	0.224016	0.872865	0.160451	0.284363	0.181289	0.550058	0.968797	0.46744	0.294995
Vv_10000235	0.14097	0.31349	0.0899302	0.16118	0.457704	0.94239	0.317328	0.122873	0.424796	0.96795	0.768365	0.0830486	0.741808	0.161705	0.491366	0.0283654	0.129599	0.524958	0.146103	0.219254	0.85506	0.77239	0.464227	0.826875	0.361757	0.302851	0.112076	0.0209993	0.0139746	0.0287907	0.0238269	0.00899473	0.0329546	0.200865	0.202555	0.00360382	0.0240068	0.0655418	0.108734	0.838684	0.0276958	0.526298	0.00870435	0.0783255	0.0856116	0.108409	0.684598	0.0856142	0.11935
Vv_10000237	0.652788	0.689299	0.632303	0.761569	0.0388731	0.255849	0.781907	0.242348	0.988308	0.287673	0.327417	0.587516	0.150173	0.0512503	0.0378441	0.419256	0.711128	0.706388	0.115209	0.0115379	0.210569	0.491031	0.0291063	0.616112	0.804428	0.892157	0.0619976	0.302949	0.375113	0.424711	0.176203	0.410812	0.206499	0.0803996	0.0931023	0.2588	0.459154	0.513125	0.402541	0.857247	0.218135	0.970302	0.227932	0.200546	0.113568	0.525572	0.575822	0.42039	0.169569
Vv_10000239	0.405347	0.402972	0.304394	0.46878	0.192292	0.565954	0.594881	0.16155	0.767128	0.60415	0.561313	0.325948	0.406538	0.00892516	0.166798	0.194201	0.420063	0.955891	0.0881712	0.028846	0.438991	0.675812	0.1498	0.936458	0.635319	0.533815	0.00105113	0.122154	0.155762	0.197384	0.0281643	0.164755	0.0698904	0.0954856	0.0369756	0.0669532	0.180178	0.275762	0.157878	0.735758	0.073102	0.823398	0.0525645	0.10283	0.0435291	0.317148	0.950738	0.24322	0.110114
Vv_10000242	0.229004	0.956602	0.559464	0.341508	0.205096	0.500752	0.218061	0.0245658	0.365615	0.486939	0.213765	0.245011	0.34618	0.311403	0.459793	0.185211	0.325583	0.765209	0.0454335	0.240842	0.765742	0.18546	0.433564	0.502676	0.219616	0.932899	0.230816	0.136754	0.191558	0.188877	0.208864	0.257339	0.114141	0.0561234	0.444438	0.229001	0.400607	0.194727	0.599279	0.56214	0.121819	0.315372	0.212643	0.054956	0.0925578	0.147834	0.745626	0.100277	0.0342543
Vv_10000245	0.118633	0.623977	0.281112	0.189343	0.296453	0.713349	0.2007	0.0082667	0.33381	0.717752	0.454601	0.0996563	0.523042	0.200026	0.459741	0.0431079	0.165496	0.603126	0.0374152	0.191735	0.820203	0.434212	0.430741	0.822561	0.224226	0.596931	0.127329	0.0160587	0.0408311	0.0452143	0.0636545	0.0743703	0.0132207	0.0738528	0.295983	0.0612414	0.162243	0.0645689	0.322724	0.829805	0.0143698	0.359537	0.0557999	0.00366831	0.0323741	0.0599956	0.961853	0.0248629	0.0147619
Vv_10000246	0.375998	0.530859	0.330776	0.262486	0.456808	0.128209	0.435145	0.872468	0.307728	0.135822	0.429843	0.38499	0.243593	0.845285	0.418753	0.528817	0.286539	0.0417712	0.939415	0.721907	0.186395	0.62942	0.441226	0.291152	0.462506	0.263596	0.919212	0.666498	0.566027	0.522429	0.827487	0.513621	0.802924	0.827397	0.849436	0.698135	0.468755	0.457435	0.641666	0.967754	0.781581	0.458494	0.743585	0.868465	0.985888	0.496503	0.0675782	0.600889	0.959135
Vv_10000249	0.714115	0.582252	0.596915	0.806188	0.0867409	0.308364	0.881481	0.315474	0.917375	0.350284	0.44122	0.630718	0.207795	0.0340233	0.0219848	0.45483	0.750979	0.675758	0.173229	0.0166025	0.17674	0.629011	0.0159035	0.733175	0.911502	0.810044	0.0609623	0.339053	0.402802	0.459899	0.180953	0.42383	0.24067	0.139162	0.0497467	0.263718	0.44064	0.560172	0.336319	0.705704	0.25073	0.910735	0.234829	0.255737	0.151098	0.591849	0.642353	0.486074	0.232493
Vv_10000252	0.413075	0.295856	0.237627	0.455114	0.276366	0.672922	0.633343	0.216604	0.790533	0.717693	0.692494	0.321658	0.51083	0.0183994	0.206205	0.196046	0.405112	0.910349	0.146289	0.0636579	0.478587	0.809426	0.189771	0.924192	0.680905	0.424642	0.0174123	0.135121	0.15482	0.198444	0.0303174	0.148959	0.0918228	0.162139	0.0262778	0.059483	0.137378	0.280131	0.0920704	0.623012	0.0922819	0.875461	0.0500089	0.144838	0.0814424	0.338253	0.931802	0.272232	0.164352
Vv_10000253	0.221313	0.80684	0.425952	0.160557	0.649718	0.333115	0.186582	0.648481	0.0880155	0.36482	0.77851	0.273288	0.463214	0.856185	0.448729	0.422923	0.193412	0.011594	0.862312	0.796667	0.169031	0.975131	0.477729	0.637857	0.194839	0.495265	0.968723	0.548327	0.476846	0.41804	0.777884	0.46597	0.679911	0.966685	0.79062	0.656947	0.506511	0.329387	0.793434	0.6479	0.663988	0.169043	0.694091	0.688661	0.842957	0.318165	0.293892	0.414913	0.754609
Vv_10000258	0.914174	0.42509	0.60431	0.967307	0.254691	0.442779	0.857709	0.55366	0.681722	0.502377	0.711358	0.800196	0.37091	0.0910715	0.0575603	0.618069	0.906307	0.586873	0.382827	0.116008	0.143111	0.943054	0.0591957	0.970711	0.816426	0.698209	0.154393	0.507527	0.552416	0.62215	0.289241	0.542808	0.407302	0.347254	0.0491852	0.371302	0.492727	0.7411	0.286584	0.413333	0.414181	0.631891	0.347019	0.461999	0.323515	0.808379	0.767495	0.70636	0.452404
Vv_10000260	0.253805	0.498413	0.279597	0.325037	0.205318	0.607945	0.396236	0.0583864	0.557579	0.631015	0.48334	0.201134	0.429623	0.0648437	0.271113	0.0991927	0.286398	0.797285	0.029579	0.0694773	0.592453	0.539017	0.247991	0.865971	0.42933	0.560868	0.0260754	0.0443357	0.0765272	0.10207	0.0138592	0.0988165	0.0121685	0.0495526	0.127369	0.0359935	0.151198	0.155335	0.215031	0.940555	0.0148475	0.598244	0.0247096	0.0242575	0.004105	0.174922	0.975932	0.115639	0.0321154
Vv_10000261	0.44808	0.350745	0.294195	0.50243	0.221672	0.592993	0.657148	0.209548	0.825967	0.636583	0.624526	0.359109	0.438375	0.00584175	0.160555	0.223184	0.451267	0.979445	0.127091	0.0372666	0.419167	0.752927	0.145313	0.997757	0.701291	0.496221	0.00753814	0.1511	0.180398	0.226168	0.0392932	0.181468	0.097283	0.134049	0.0191206	0.0787081	0.179459	0.310986	0.129593	0.653376	0.0997266	0.894604	0.0652424	0.141288	0.0718278	0.362544	0.982293	0.288179	0.152253
Vv_10000266	0.627705	0.153131	0.23326	0.49072	0.543817	0.206862	0.841443	0.98405	0.752612	0.170614	0.226772	0.557133	0.306163	0.89116	0.743696	0.620142	0.484364	0.351743	0.902912	0.930202	0.579214	0.277795	0.754768	0.0429127	0.896233	0.0546589	0.889271	0.717358	0.614804	0.614326	0.716344	0.523509	0.808263	0.811479	0.800328	0.622439	0.379596	0.618798	0.342307	0.394047	0.786553	0.967172	0.662506	0.939413	0.958662	0.724372	0.0443536	0.791272	0.961136
Vv_10000267	0.144859	0.32624	0.100929	0.169196	0.436139	0.916606	0.318761	0.113414	0.430715	0.941912	0.744497	0.0874047	0.716788	0.151548	0.473387	0.0291506	0.137051	0.542645	0.133155	0.205043	0.835698	0.751935	0.446392	0.850833	0.362401	0.320525	0.102249	0.0182443	0.0142269	0.0297649	0.0191603	0.0114879	0.0270258	0.185555	0.194602	0.0019782	0.0298512	0.0676771	0.114183	0.848138	0.0223585	0.527712	0.00585696	0.0697639	0.0753557	0.10867	0.709519	0.0831042	0.108373
Vv_10000269	0.415178	0.560644	0.947665	0.441015	0.873614	0.781069	0.205183	0.640841	0.144474	0.846913	0.719535	0.532463	0.847395	0.685064	0.493227	0.668246	0.487009	0.336922	0.833398	0.748673	0.309796	0.464475	0.517414	0.721026	0.171735	0.857367	0.813081	0.746815	0.737106	0.66665	0.980811	0.790843	0.835767	0.886386	0.544724	0.945671	0.942077	0.555538	0.697714	0.130809	0.83307	0.0768364	0.960194	0.747436	0.915631	0.462303	0.881724	0.530136	0.750179
Vv_10000270	0.358337	0.274408	0.191833	0.393496	0.314628	0.735193	0.577894	0.199604	0.725399	0.778001	0.72359	0.270109	0.563893	0.035136	0.255531	0.15698	0.34609	0.832089	0.14601	0.0871246	0.547552	0.821662	0.237058	0.883681	0.626535	0.378933	0.0263778	0.106878	0.11974	0.158921	0.0187878	0.111632	0.0745646	0.170458	0.0459164	0.037775	0.100501	0.233858	0.0747145	0.6403	0.0735548	0.818798	0.0316222	0.12994	0.0780546	0.292486	0.867567	0.234845	0.15551
Vv_10000275	0.92272	0.0526045	0.348999	0.839874	0.989065	0.744349	0.772018	0.973043	0.745564	0.67404	0.480208	0.790483	0.815104	0.475945	0.644047	0.717396	0.796493	0.94784	0.896279	0.629645	0.722589	0.338036	0.645725	0.259065	0.707415	0.192664	0.543795	0.714606	0.664833	0.715517	0.535775	0.579884	0.707646	0.926511	0.348463	0.528442	0.409293	0.802343	0.178948	0.0593029	0.696363	0.556695	0.54156	0.848838	0.750586	0.932523	0.477084	0.916058	0.912089
Vv_10000280	0.507233	0.139602	0.185384	0.509343	0.457313	0.857122	0.776764	0.387146	0.902188	0.914025	0.949176	0.394531	0.706635	0.082062	0.292721	0.278655	0.457633	0.886988	0.313728	0.170127	0.533613	0.920788	0.280027	0.68133	0.834955	0.276105	0.101199	0.234985	0.23107	0.279701	0.101253	0.197529	0.203438	0.338882	0.0466352	0.117534	0.132041	0.368617	0.027545	0.40502	0.19952	0.96715	0.115825	0.29174	0.214636	0.456505	0.751486	0.403543	0.329802
Vv_10000281	0.4772	0.81256	0.850599	0.622294	0.107402	0.259166	0.420677	0.138225	0.591812	0.241919	0.0569193	0.501977	0.15678	0.368218	0.364603	0.411605	0.604675	0.9318	0.109816	0.252253	0.57196	0.0755682	0.346771	0.262323	0.407951	0.76966	0.308878	0.326812	0.411601	0.417041	0.363435	0.495835	0.266672	0.0840519	0.504559	0.42058	0.657654	0.433178	0.812691	0.496127	0.281088	0.483265	0.390916	0.179332	0.189115	0.365992	0.442296	0.293072	0.127646
Vv_10000282	0.905175	0.661088	0.859501	0.823748	0.194465	0.260468	0.73332	0.639913	0.544468	0.311995	0.566812	0.997668	0.231049	0.177862	0.0259026	0.801186	0.882197	0.374629	0.441742	0.159622	0.0357301	0.818893	0.0332948	0.749013	0.707125	0.968116	0.250577	0.66646	0.73552	0.806603	0.438339	0.745071	0.54141	0.378768	0.147889	0.546072	0.720788	0.925322	0.502671	0.533269	0.553761	0.549651	0.511752	0.565635	0.416095	0.968314	0.519329	0.850711	0.52984
Vv_10000286	0.140253	0.918774	0.458048	0.119595	0.86098	0.540527	0.0740597	0.472226	0.0155956	0.579503	0.968793	0.204497	0.683679	0.967472	0.587691	0.333106	0.15014	0.0683709	0.676574	0.946224	0.277893	0.726666	0.619648	0.864972	0.0748854	0.619482	0.906643	0.435001	0.388431	0.329745	0.675694	0.402335	0.548595	0.769185	0.865671	0.572618	0.488599	0.242347	0.814187	0.4871	0.53724	0.0568403	0.600863	0.528228	0.685256	0.207989	0.479817	0.285881	0.575945
Vv_10000288	0.0299125	0.810015	0.342441	0.0799716	0.56825	0.964721	0.0248229	0.0872185	0.0901779	0.9434	0.546934	0.0587134	0.779302	0.513908	0.836709	0.08174	0.0811019	0.335315	0.202518	0.499711	0.789502	0.414417	0.802764	0.849249	0.0343103	0.648956	0.402302	0.106161	0.109442	0.0820061	0.261229	0.14835	0.152911	0.263655	0.638344	0.216864	0.265451	0.0488285	0.541063	0.558251	0.150196	0.104219	0.2235	0.121681	0.219126	0.0164172	0.81288	0.0266034	0.142426
Vv_10000292	0.409779	0.516324	0.381489	0.492458	0.126992	0.47159	0.566528	0.125083	0.749985	0.502836	0.444363	0.343265	0.317814	0.0182896	0.144344	0.208003	0.445846	0.999038	0.0499685	0.0136516	0.411027	0.554621	0.127153	0.804593	0.599418	0.646956	0.00410156	0.126599	0.172891	0.211878	0.0444639	0.195874	0.0666565	0.0489248	0.0649727	0.0918007	0.236694	0.285718	0.236475	0.847777	0.0724439	0.777836	0.072967	0.0798514	0.0254226	0.3104	0.839156	0.230238	0.0752909
Vv_10000293	0.157715	0.535295	0.247007	0.223535	0.272585	0.698539	0.274335	0.0259622	0.416547	0.712355	0.49508	0.121495	0.508587	0.134602	0.387101	0.047838	0.193025	0.658546	0.0337342	0.138853	0.738954	0.505019	0.360044	0.878168	0.30421	0.5424	0.0759815	0.01266	0.036646	0.050052	0.0271312	0.0619217	0.000899965	0.0669272	0.213125	0.0314596	0.129348	0.0841276	0.247839	0.950963	0.00184742	0.457245	0.0250884	0.00572333	0.0144815	0.094014	0.950406	0.0510774	0.0194201
Vv_10000295	0.567787	0.463865	0.908258	0.580783	0.727186	0.715245	0.331592	0.824849	0.241565	0.784945	0.815566	0.694195	0.745944	0.509791	0.362571	0.847223	0.633618	0.389005	0.980156	0.574882	0.244031	0.553494	0.381957	0.742612	0.291823	0.767999	0.628788	0.934507	0.919582	0.845144	0.790725	0.969106	0.972236	0.93236	0.382432	0.866805	0.890429	0.725234	0.546635	0.125663	0.97524	0.165343	0.850626	0.937213	0.893015	0.62861	0.886099	0.706374	0.937644
Vv_10000298	0.194116	0.414801	0.189504	0.245063	0.299933	0.743045	0.352271	0.0708018	0.493207	0.767317	0.594576	0.138796	0.552628	0.0927329	0.354233	0.0555507	0.208945	0.678408	0.0639071	0.119445	0.698479	0.628724	0.329027	0.992036	0.390506	0.446725	0.0485064	0.020017	0.03621	0.0574373	0.00379044	0.0475357	0.0061179	0.0988958	0.147455	0.00829243	0.0854176	0.104254	0.159901	0.899323	0.0055011	0.559782	0.00375212	0.0320967	0.0236055	0.133634	0.881797	0.0889688	0.0539791
Vv_10000299	0.712179	0.623242	0.622643	0.810503	0.0683761	0.280643	0.867011	0.302652	0.929062	0.319745	0.402377	0.633988	0.181688	0.0414557	0.0203802	0.458291	0.756425	0.666357	0.161492	0.0156179	0.174249	0.586596	0.0140826	0.688808	0.894269	0.848399	0.0653887	0.340264	0.407942	0.463563	0.188275	0.43386	0.240213	0.12514	0.0641945	0.273134	0.459967	0.561359	0.365578	0.748943	0.251072	0.932183	0.24296	0.24819	0.146541	0.586867	0.607555	0.479765	0.22115
Vv_10000312	0.0736775	0.483972	0.162246	0.114459	0.423193	0.889083	0.189461	0.0505743	0.297264	0.898977	0.627473	0.0442608	0.68667	0.223647	0.547661	0.00594627	0.0915232	0.478656	0.0987451	0.249714	0.927675	0.592205	0.517304	0.985627	0.22197	0.432024	0.151156	0.00121627	0.00426998	0.00676408	0.0524745	0.0193319	0.0185275	0.152757	0.300193	0.0299149	0.0779081	0.0235822	0.231465	0.938414	0.0152594	0.362757	0.0329985	0.0334286	0.0683668	0.0380473	0.771653	0.01937	0.063761
Vv_10000313	0.576623	0.797978	0.609734	0.457931	0.258307	0.0710971	0.554858	0.887306	0.383631	0.0948275	0.379334	0.618272	0.130954	0.534441	0.185985	0.79785	0.497963	0.103897	0.681375	0.435366	0.0465599	0.613054	0.20283	0.369595	0.5643	0.495446	0.608384	0.94915	0.848346	0.791044	0.856472	0.803089	0.905866	0.579247	0.535428	0.989788	0.77044	0.700157	0.960679	0.878495	0.926135	0.49578	0.943622	0.864429	0.727919	0.71497	0.142254	0.836228	0.785403
Vv_10000314	0.285638	0.0797392	0.0115007	0.234358	0.812414	0.70081	0.530755	0.42647	0.572489	0.659058	0.779076	0.19976	0.880844	0.324129	0.703637	0.175391	0.204187	0.438815	0.459325	0.453486	0.983864	0.77215	0.682	0.409102	0.590844	0.0590497	0.301996	0.206278	0.155367	0.173199	0.178483	0.104228	0.246801	0.534197	0.296247	0.129083	0.0325992	0.213168	0.0365684	0.514798	0.233428	0.749784	0.149483	0.348456	0.344313	0.301864	0.352047	0.309116	0.422709
Vv_10000317	0.273413	0.0860893	0.00827112	0.220883	0.826056	0.684706	0.514379	0.425057	0.552523	0.644389	0.774438	0.190124	0.865963	0.337957	0.72414	0.170477	0.192073	0.417812	0.463639	0.467462	0.959731	0.774684	0.70198	0.405572	0.573929	0.0566942	0.312968	0.204656	0.15226	0.168166	0.183755	0.101376	0.24849	0.540547	0.312146	0.131469	0.0316453	0.20505	0.0435816	0.53063	0.23482	0.729941	0.152702	0.349169	0.349487	0.292341	0.339647	0.302362	0.424399
Vv_10000318	0.390066	0.504756	0.980959	0.477295	0.723818	0.817962	0.184642	0.401782	0.209377	0.756803	0.357272	0.497416	0.738622	0.977044	0.865776	0.563369	0.507192	0.574539	0.532877	0.912931	0.66326	0.170987	0.890038	0.41571	0.148476	0.709748	0.901778	0.583483	0.617426	0.564712	0.808791	0.699354	0.621382	0.555431	0.808651	0.782087	0.890907	0.483842	0.768263	0.0781742	0.626766	0.0953609	0.778442	0.507434	0.63985	0.376064	0.790932	0.39524	0.480582
Vv_10000319	0.654076	0.01675	0.179609	0.596051	0.80177	0.824924	0.956688	0.682767	0.984442	0.760098	0.669926	0.528873	0.948069	0.296354	0.537539	0.450508	0.55049	0.80776	0.627383	0.437132	0.720891	0.553012	0.529926	0.357907	0.977022	0.127739	0.334461	0.444311	0.403304	0.449221	0.300887	0.334414	0.441345	0.668847	0.208541	0.289575	0.203898	0.531628	0.0469932	0.195301	0.430793	0.801015	0.301279	0.568642	0.491473	0.649575	0.486029	0.627601	0.632021
Vv_10000320	0.475061	0.560617	0.995265	0.612577	0.323519	0.408723	0.321662	0.245573	0.4384	0.366244	0.0855462	0.547469	0.327883	0.676781	0.680972	0.520588	0.617595	0.920459	0.280829	0.539474	0.868738	0.0154723	0.661254	0.202758	0.290986	0.620131	0.587977	0.471168	0.546413	0.52493	0.596306	0.64228	0.444374	0.265735	0.841495	0.627037	0.838417	0.495607	0.913015	0.218114	0.457521	0.298828	0.60402	0.326917	0.391526	0.395302	0.476571	0.355763	0.273568
Vv_10000323	0.0418072	0.376253	0.0638308	0.0185095	0.814598	0.687796	0.165223	0.245192	0.189471	0.681035	0.997993	0.0188059	0.890127	0.476412	0.908858	0.0509505	0.0104817	0.193418	0.360215	0.55603	0.706554	0.890054	0.876737	0.647792	0.203752	0.226206	0.393376	0.107909	0.0639599	0.0486666	0.209149	0.0485506	0.180344	0.450385	0.525685	0.135392	0.0649722	0.0359491	0.244543	0.993083	0.168101	0.311525	0.158175	0.225817	0.29916	0.0690159	0.401049	0.100532	0.290533
Vv_10000324	0.198697	0.340076	0.142553	0.235132	0.355662	0.815079	0.378397	0.107044	0.509438	0.843973	0.683554	0.134912	0.622573	0.0969783	0.379083	0.0554848	0.198002	0.647755	0.101938	0.141092	0.723847	0.719802	0.354248	0.912661	0.421607	0.371099	0.0575465	0.0273414	0.0341067	0.0568429	0.00331608	0.0352583	0.01939	0.142729	0.13786	0.00138132	0.0545983	0.106167	0.113023	0.821058	0.0169013	0.59576	0.000157952	0.0592218	0.047677	0.14714	0.801747	0.107673	0.0894718
Vv_10000325	0.383823	0.823672	0.565699	0.502679	0.0664938	0.343645	0.440593	0.0629383	0.62765	0.351236	0.212827	0.361116	0.20242	0.135155	0.213735	0.243642	0.468668	0.990229	0.0123303	0.0744598	0.475403	0.277014	0.194282	0.521636	0.452467	0.909912	0.093815	0.158218	0.225614	0.248457	0.137608	0.281405	0.0975269	0.00122342	0.232885	0.190059	0.388348	0.295318	0.475529	0.815718	0.107733	0.58932	0.165338	0.0601074	0.0390502	0.274108	0.642398	0.194733	0.0327067
Vv_10000329	0.251117	0.630486	0.327852	0.165502	0.58638	0.23681	0.273404	0.710254	0.167048	0.254946	0.619286	0.278186	0.370769	0.899806	0.465148	0.421258	0.192039	0.00243107	0.91192	0.805399	0.188873	0.841313	0.492376	0.45664	0.293706	0.341386	0.995636	0.551917	0.465855	0.415669	0.746763	0.434075	0.686157	0.977087	0.866765	0.620879	0.432875	0.34121	0.667037	0.849568	0.667287	0.288361	0.662323	0.725747	0.861606	0.357518	0.165469	0.456416	0.806142
Vv_10000331	0.0914612	0.264648	0.0222312	0.0671002	0.748073	0.742463	0.260713	0.247911	0.304402	0.722903	0.980374	0.0449019	0.94538	0.364984	0.780711	0.0484072	0.0488979	0.287478	0.329373	0.457026	0.844527	0.957668	0.751154	0.601413	0.307348	0.167639	0.301112	0.0895329	0.048381	0.0465228	0.143009	0.0245629	0.14573	0.412574	0.393738	0.082249	0.017584	0.0558332	0.140107	0.838185	0.133933	0.442059	0.102211	0.207871	0.251797	0.106651	0.414835	0.123628	0.273401
Vv_10000335	0.936227	0.145171	0.426046	0.910081	0.641703	0.886103	0.765733	0.790009	0.665563	0.958711	0.810556	0.799043	0.812643	0.249391	0.327543	0.665035	0.8538	0.813441	0.656841	0.355978	0.407515	0.607272	0.330252	0.556817	0.706339	0.368076	0.324662	0.608871	0.600175	0.665865	0.389088	0.542486	0.554593	0.65643	0.147721	0.425711	0.410633	0.777788	0.162086	0.127062	0.551108	0.526066	0.421744	0.668459	0.538355	0.891071	0.798018	0.831057	0.701961
Vv_10000336	0.415127	0.122264	0.120809	0.409535	0.505976	0.941718	0.678278	0.349312	0.790309	0.994257	0.978029	0.309736	0.776398	0.10782	0.367338	0.213425	0.362327	0.765254	0.303019	0.20269	0.640787	0.92353	0.351167	0.638176	0.737045	0.219009	0.112914	0.185739	0.172904	0.213852	0.0814906	0.138191	0.17082	0.340942	0.0806608	0.0825875	0.078079	0.291055	0.00982409	0.452859	0.164945	0.930097	0.0855289	0.2596	0.202228	0.376927	0.665316	0.336456	0.305592
Vv_10000342	0.240858	0.409078	0.213254	0.29583	0.265076	0.693793	0.407677	0.0849781	0.55804	0.721669	0.580107	0.179207	0.509711	0.063702	0.300475	0.0828319	0.25624	0.74708	0.0610878	0.0884021	0.629298	0.634886	0.277131	0.975052	0.446647	0.466419	0.0281955	0.0375091	0.0585383	0.085079	0.00162605	0.0696658	0.013575	0.0891714	0.112517	0.015063	0.102707	0.140231	0.153709	0.859237	0.0139803	0.621977	0.00788578	0.0411327	0.0197557	0.172566	0.925688	0.119941	0.0592451
Vv_10000343	0.272812	0.498932	0.291025	0.345672	0.193031	0.589054	0.417708	0.0650783	0.582392	0.61332	0.477338	0.218075	0.413538	0.0560833	0.252264	0.111401	0.305849	0.823926	0.0299744	0.0596067	0.56712	0.540525	0.22988	0.858033	0.4509	0.570724	0.0205524	0.0528768	0.0869851	0.114417	0.0153104	0.109355	0.0169277	0.0472153	0.116546	0.0408498	0.160189	0.170612	0.21546	0.927348	0.0200188	0.621584	0.0285432	0.0292977	0.00445628	0.191021	0.958035	0.128806	0.0355657
Vv_10000344	0.76829	0.0149713	0.235273	0.67194	0.930612	0.601594	0.934244	0.90922	0.929727	0.537901	0.42792	0.647	0.697779	0.513492	0.764518	0.605744	0.635634	0.744711	0.87688	0.679885	0.898144	0.337008	0.760412	0.180754	0.868083	0.0901768	0.558556	0.629484	0.564447	0.602819	0.498089	0.476807	0.650104	0.928639	0.398669	0.465444	0.313673	0.670968	0.141612	0.130464	0.635464	0.723962	0.486407	0.793358	0.727043	0.798968	0.329077	0.803098	0.870371
Vv_10000347	0.256608	0.715094	0.421905	0.355682	0.144865	0.492827	0.331744	0.0197574	0.500259	0.500698	0.310421	0.232236	0.326307	0.133878	0.294712	0.136729	0.324382	0.835803	0.000433757	0.0974695	0.605483	0.34293	0.27083	0.655436	0.350182	0.757848	0.0797673	0.0743279	0.123926	0.140451	0.0785561	0.16961	0.0368599	0.00996944	0.230187	0.108585	0.267053	0.1784	0.382381	0.837714	0.0431846	0.492377	0.0918351	0.013501	0.0111202	0.166574	0.814459	0.104044	0.00324972
Vv_10000349	0.261385	0.368657	0.198491	0.310476	0.280222	0.711669	0.442574	0.10914	0.591498	0.743304	0.620136	0.192955	0.528991	0.0547556	0.292485	0.093467	0.269027	0.757984	0.0795917	0.0875879	0.615565	0.683969	0.270054	0.9827	0.484371	0.435366	0.0250839	0.0481471	0.066216	0.0955827	0.000666642	0.0720539	0.023379	0.107972	0.0941888	0.0142625	0.09372	0.155238	0.127402	0.803652	0.0232211	0.664521	0.00776482	0.0586404	0.0307152	0.194651	0.901678	0.141615	0.079578
Vv_10000350	0.594567	0.0289253	0.155972	0.548586	0.726319	0.881234	0.892111	0.599248	0.965009	0.818325	0.750917	0.472157	0.984205	0.240352	0.487819	0.387775	0.501853	0.798585	0.544444	0.371841	0.694416	0.635842	0.478148	0.417701	0.9575	0.139261	0.271479	0.375829	0.341302	0.386902	0.238921	0.27971	0.369434	0.585243	0.165653	0.230903	0.164146	0.469569	0.0252666	0.244559	0.35992	0.859781	0.240519	0.489227	0.415137	0.581509	0.524636	0.554392	0.549064
Vv_10000354	0.533793	0.111221	0.180754	0.526239	0.506975	0.903761	0.812136	0.433946	0.928457	0.962899	0.988572	0.417302	0.757461	0.107405	0.321912	0.305244	0.474732	0.881029	0.360922	0.204848	0.553132	0.857202	0.310202	0.626137	0.872254	0.247595	0.130964	0.266371	0.25674	0.305948	0.127537	0.216927	0.238185	0.388197	0.0621157	0.140368	0.139327	0.39549	0.0222735	0.359901	0.233238	0.931229	0.140593	0.333983	0.254682	0.489527	0.709931	0.440413	0.376174
Vv_10000361	0.0196794	0.788266	0.316716	0.0389252	0.775496	0.822485	0.00765556	0.193704	0.0280055	0.84789	0.724265	0.0564796	0.995385	0.667091	0.960525	0.118982	0.0494241	0.190179	0.346368	0.675507	0.588583	0.549052	0.995325	0.999646	0.0179443	0.571364	0.547947	0.175752	0.156164	0.117688	0.36285	0.181997	0.251474	0.425143	0.781327	0.292076	0.282672	0.0660361	0.579137	0.562092	0.244469	0.0648683	0.308544	0.231324	0.352058	0.0388291	0.63806	0.0758827	0.267746
Vv_10000367	0.105085	0.999982	0.496032	0.119719	0.940167	0.744129	0.0212487	0.336187	0.00266826	0.786074	0.753923	0.174059	0.894219	0.916388	0.742558	0.275623	0.145612	0.162518	0.52032	0.905796	0.417974	0.530697	0.775654	0.941258	0.0169402	0.729582	0.786043	0.351278	0.328267	0.273756	0.586166	0.361858	0.442992	0.598655	0.956944	0.50399	0.481239	0.193843	0.820722	0.389253	0.436033	0.0106593	0.523152	0.400744	0.550336	0.143418	0.659885	0.200079	0.431266
Vv_10000372	0.440597	0.0718427	0.0998394	0.41571	0.61052	0.951749	0.716246	0.426029	0.807773	0.89671	0.903023	0.331035	0.887266	0.164991	0.443252	0.247404	0.370355	0.722729	0.388097	0.277902	0.70682	0.811376	0.427976	0.530048	0.778276	0.15697	0.174106	0.232783	0.207396	0.247049	0.128066	0.161379	0.228474	0.433074	0.122661	0.118865	0.0814809	0.321742	0.00111396	0.388547	0.220262	0.966476	0.126506	0.330249	0.274665	0.417544	0.569606	0.387565	0.385507
Vv_10000374	0.549222	0.365087	0.84633	0.614974	0.959305	0.958191	0.298479	0.637421	0.273466	0.887885	0.501839	0.675856	0.920881	0.707263	0.631334	0.779086	0.657885	0.574069	0.789679	0.817544	0.501223	0.284242	0.651005	0.461136	0.25281	0.606904	0.825387	0.821245	0.843169	0.779401	0.929352	0.919756	0.875456	0.812287	0.550108	0.968822	0.897934	0.677703	0.554509	0.0274318	0.879384	0.150105	0.967499	0.756537	0.904718	0.561957	0.829504	0.60296	0.730325
Vv_10000376	0.230821	0.119718	0.00828491	0.19374	0.739136	0.763656	0.462031	0.346461	0.516698	0.725812	0.873293	0.151514	0.95257	0.285082	0.66536	0.123325	0.163682	0.432335	0.381952	0.400823	0.997865	0.872131	0.641699	0.489389	0.519329	0.0945387	0.254266	0.148597	0.105514	0.121594	0.132204	0.0639817	0.185875	0.455192	0.273643	0.0863309	0.0118781	0.159332	0.0398994	0.590107	0.173859	0.680361	0.104281	0.276065	0.277674	0.238358	0.405626	0.241014	0.34495
Vv_10000377	0.955605	0.107707	0.392161	0.825493	0.638683	0.403937	0.777595	0.802862	0.832829	0.345808	0.204595	0.847321	0.454563	0.804059	0.972913	0.846685	0.801795	0.735736	0.814569	0.983247	0.921175	0.141531	0.971316	0.0610283	0.717752	0.147797	0.858125	0.897983	0.813615	0.84231	0.782368	0.712208	0.938742	0.759787	0.664923	0.73282	0.523518	0.891594	0.336551	0.115933	0.921291	0.622485	0.76118	0.912297	0.966702	0.979414	0.234686	0.949257	0.828929
Vv_10000380	0.503616	0.86003	0.65792	0.630718	0.0247527	0.251313	0.562773	0.1234	0.762153	0.262955	0.184718	0.474486	0.130876	0.126313	0.143711	0.336905	0.592561	0.846228	0.042721	0.0564938	0.361605	0.283122	0.128653	0.468528	0.572883	0.98977	0.101274	0.234099	0.311574	0.342396	0.181543	0.368989	0.154913	0.0163357	0.214434	0.251119	0.47017	0.401091	0.516366	0.862222	0.167414	0.71111	0.221147	0.115612	0.073001	0.380821	0.539596	0.288267	0.0784514
Vv_10000387	0.81972	0.0568033	0.299853	0.768712	0.768902	0.925591	0.87257	0.780273	0.801798	0.855001	0.682875	0.685389	0.980143	0.298427	0.461597	0.583149	0.718138	0.990808	0.686785	0.430554	0.584161	0.522155	0.460042	0.407172	0.808094	0.222939	0.358986	0.556611	0.526452	0.582599	0.370927	0.457489	0.531296	0.709316	0.19482	0.380243	0.31542	0.680021	0.101788	0.121713	0.523326	0.631716	0.38593	0.658539	0.553258	0.801041	0.603744	0.76381	0.710746
Vv_10000388	0.526951	0.361041	0.345812	0.583818	0.20629	0.547541	0.74132	0.256432	0.915996	0.594552	0.623631	0.432369	0.406148	0.00229896	0.121215	0.284381	0.529861	0.93342	0.155032	0.0310664	0.351341	0.774318	0.108898	0.981418	0.7852	0.534201	0.0154061	0.202574	0.236562	0.287697	0.0688535	0.236765	0.138022	0.153217	0.00676218	0.118049	0.227559	0.380502	0.148313	0.609155	0.141589	0.98005	0.101839	0.183355	0.0995169	0.434774	0.931062	0.352987	0.189584
Vv_10000390	0.496646	0.229498	0.240639	0.52417	0.333536	0.716483	0.743346	0.30905	0.892883	0.769024	0.795275	0.391704	0.565942	0.0314857	0.207772	0.260917	0.471083	0.955983	0.22439	0.0933561	0.451702	0.933405	0.194601	0.832812	0.795701	0.380867	0.0462467	0.200194	0.21332	0.262994	0.0679829	0.19531	0.15435	0.238617	0.0157239	0.0984435	0.156503	0.353783	0.0670361	0.499391	0.15372	0.994845	0.0903188	0.223514	0.144392	0.42671	0.889118	0.360575	0.247905
Vv_10000396	0.589072	0.378291	0.81864	0.71923	0.487533	0.483804	0.376398	0.408915	0.456193	0.428483	0.137947	0.687037	0.437934	0.91079	0.876567	0.692968	0.737281	0.921757	0.466447	0.759395	0.991754	0.0325148	0.859759	0.167163	0.333288	0.476971	0.8175	0.659361	0.730681	0.69676	0.818206	0.830635	0.644841	0.448951	0.920315	0.840447	0.9638	0.644868	0.691394	0.0957919	0.65797	0.293127	0.819761	0.51104	0.595994	0.527105	0.457369	0.504391	0.452538
Vv_10000397	0.114626	0.240263	0.0160239	0.0702552	0.874569	0.620118	0.286185	0.334042	0.303758	0.600757	0.859236	0.0689669	0.81683	0.453654	0.889675	0.0919022	0.056293	0.227892	0.430831	0.561484	0.746704	0.937626	0.860742	0.499735	0.334218	0.120489	0.390464	0.149888	0.0951695	0.0891206	0.212551	0.0613411	0.220321	0.522351	0.470474	0.138601	0.0384165	0.0910601	0.159257	0.804011	0.206045	0.457121	0.163983	0.292238	0.343938	0.148265	0.314978	0.179284	0.366917
Vv_10000399	0.804426	0.0274678	0.268658	0.732845	0.898186	0.785732	0.887867	0.840973	0.845039	0.716895	0.56514	0.673506	0.88038	0.385103	0.585048	0.595674	0.687648	0.891815	0.77121	0.533868	0.71051	0.430737	0.582704	0.300631	0.821855	0.158607	0.440952	0.59002	0.544499	0.594099	0.423454	0.466213	0.583538	0.805968	0.274062	0.415389	0.312031	0.680695	0.110542	0.108904	0.57263	0.657448	0.427622	0.71971	0.628676	0.806708	0.482558	0.786535	0.783056
Vv_10000400	0.847934	0.295062	0.480817	0.877017	0.346804	0.589443	0.893416	0.561734	0.736208	0.653603	0.845864	0.724952	0.501495	0.0916057	0.122251	0.557911	0.816407	0.709727	0.409301	0.145954	0.235616	0.937318	0.121787	0.868257	0.843833	0.54416	0.152458	0.466518	0.493082	0.560917	0.254155	0.46855	0.384261	0.390327	0.0361347	0.318189	0.396098	0.677593	0.190173	0.327796	0.387304	0.651346	0.301271	0.459564	0.328183	0.760865	0.935071	0.672604	0.467067
Vv_10000412	0.3073	0.664366	0.839622	0.418493	0.453874	0.622038	0.16342	0.20195	0.248693	0.576169	0.213301	0.3846	0.511062	0.717964	0.830322	0.395265	0.430286	0.672705	0.287128	0.608717	0.920126	0.0890914	0.804499	0.365472	0.138614	0.795298	0.608015	0.380671	0.431668	0.398044	0.551215	0.516391	0.388758	0.300363	0.885476	0.549112	0.705776	0.350532	0.99478	0.204228	0.39672	0.14381	0.537333	0.284873	0.381843	0.257348	0.703459	0.244346	0.25341
Vv_10000413	0.864905	0.301991	0.494816	0.89432	0.34802	0.582921	0.877143	0.574121	0.719797	0.647334	0.846605	0.741627	0.498243	0.0970029	0.120174	0.573267	0.833554	0.694019	0.418881	0.150425	0.227014	0.933533	0.120305	0.872575	0.827954	0.555012	0.159747	0.480513	0.507859	0.57632	0.265159	0.483331	0.396631	0.398253	0.0401408	0.330748	0.409935	0.693823	0.199476	0.323483	0.399884	0.63646	0.313385	0.471677	0.338278	0.777067	0.925041	0.687893	0.478161
Vv_10000415	0.761759	0.426101	0.520651	0.824847	0.191704	0.434208	0.978603	0.411799	0.837073	0.487929	0.626307	0.65704	0.335231	0.0352523	0.048893	0.482098	0.765737	0.695008	0.262936	0.0533514	0.191376	0.830942	0.0450344	0.925741	0.980754	0.667327	0.0782864	0.376407	0.422885	0.486243	0.189729	0.421996	0.284644	0.236567	0.0172356	0.264257	0.395901	0.596486	0.242032	0.515366	0.291356	0.790754	0.240853	0.329901	0.210889	0.654351	0.784392	0.555226	0.321902
Vv_10000418	0.0484509	0.397883	0.0788302	0.0143543	0.905495	0.606251	0.159646	0.298645	0.163667	0.603168	0.939723	0.0325999	0.803399	0.560896	0.993906	0.0833076	0.0115687	0.140127	0.430646	0.645391	0.615798	0.931273	0.973863	0.605935	0.196445	0.221585	0.473607	0.153678	0.101653	0.080426	0.272442	0.0830329	0.238041	0.526733	0.608711	0.188247	0.0967782	0.0576047	0.289712	0.983568	0.224372	0.289357	0.214684	0.284098	0.369343	0.089143	0.345559	0.132321	0.353253
Vv_10000426	0.49047	0.772096	0.593816	0.608453	0.0342785	0.287503	0.57671	0.122429	0.776032	0.305112	0.24014	0.450072	0.15983	0.0858422	0.123354	0.308499	0.566975	0.863811	0.0378197	0.0312272	0.350351	0.347944	0.108201	0.543987	0.592754	0.91006	0.0658172	0.207606	0.279177	0.313724	0.141802	0.32833	0.129872	0.0156153	0.162531	0.20881	0.413757	0.378908	0.442044	0.944828	0.141071	0.74354	0.180675	0.103827	0.0543642	0.370526	0.598793	0.278226	0.073474
Vv_10000430	0.0392091	0.83328	0.354154	0.0504262	0.860915	0.756759	0.00886787	0.252434	0.00998135	0.786899	0.771513	0.0852541	0.930316	0.760365	0.864156	0.165625	0.0666053	0.152687	0.420547	0.769396	0.504405	0.575831	0.898684	0.979552	0.0159051	0.591747	0.637137	0.23396	0.208478	0.16385	0.439059	0.233141	0.319777	0.503027	0.875	0.359829	0.334311	0.101545	0.644946	0.52339	0.311833	0.0451469	0.379102	0.296987	0.429462	0.0701314	0.604621	0.117726	0.335478
Vv_10000432	0.09293	0.40651	0.122866	0.123851	0.443121	0.921461	0.23486	0.0777528	0.341183	0.937814	0.692411	0.0516841	0.718133	0.198436	0.530354	0.00818393	0.0975581	0.485826	0.11782	0.239136	0.906898	0.671118	0.501027	0.910999	0.272715	0.368551	0.134495	0.00397581	0.00164165	0.00876372	0.0370161	0.00774688	0.0206937	0.173554	0.260163	0.013866	0.0477112	0.0331536	0.17484	0.968321	0.0163377	0.423582	0.0183333	0.0491031	0.0739501	0.0599508	0.723955	0.0407618	0.0850151
Vv_10000437	0.728128	0.240764	0.377992	0.751749	0.357089	0.655391	0.992289	0.484756	0.85545	0.717698	0.858946	0.607388	0.544604	0.06565	0.153704	0.452851	0.692897	0.832865	0.355009	0.129159	0.312817	0.948792	0.149018	0.82131	0.955038	0.457966	0.112883	0.373889	0.392709	0.455374	0.184596	0.366615	0.305588	0.349318	0.0184446	0.235335	0.298555	0.56496	0.125248	0.353692	0.306732	0.757084	0.222477	0.384274	0.268708	0.649433	0.976822	0.569924	0.400585
Vv_10000438	0.200432	0.810022	0.670791	0.226793	0.973329	0.793027	0.0612485	0.41479	0.0334243	0.84598	0.692319	0.291045	0.914757	0.950623	0.668472	0.403153	0.26032	0.230947	0.602491	0.988725	0.389426	0.455102	0.699023	0.814523	0.0442919	0.908629	0.916089	0.476522	0.462894	0.401644	0.730486	0.509112	0.56493	0.66977	0.81074	0.653976	0.650366	0.309024	0.991431	0.253654	0.560366	0.00510017	0.669951	0.499156	0.658074	0.237328	0.775422	0.295525	0.515989
Vv_10000441	0.213023	0.289536	0.117134	0.239521	0.393672	0.860164	0.408374	0.139649	0.533051	0.892721	0.746472	0.142626	0.668114	0.100554	0.392227	0.0644238	0.20136	0.637812	0.133365	0.156531	0.733284	0.787032	0.36806	0.847747	0.455004	0.32346	0.066017	0.0402638	0.0409861	0.065451	0.00794652	0.034859	0.0351256	0.177063	0.130503	0.00274221	0.0401889	0.117515	0.0834453	0.760438	0.0314665	0.632588	0.00350238	0.0848396	0.0693027	0.166955	0.752205	0.130238	0.120337
Vv_10000443	0.189368	0.326184	0.127698	0.221374	0.378937	0.844745	0.37126	0.113638	0.497282	0.873674	0.708256	0.125472	0.650556	0.107664	0.400256	0.0505368	0.185011	0.62364	0.113403	0.156146	0.74837	0.739489	0.375075	0.886813	0.415305	0.350271	0.0671265	0.0266992	0.0300446	0.0516775	0.00611232	0.0289392	0.0227437	0.157222	0.146859	0.000382155	0.0452991	0.0992709	0.106099	0.814239	0.0195688	0.588568	0.00060436	0.0652086	0.0563747	0.142001	0.772567	0.10589	0.0982721
Vv_10000444	0.644983	0.636655	0.59363	0.746702	0.0560483	0.288768	0.789597	0.248064	0.99346	0.323875	0.369859	0.573533	0.17912	0.0361775	0.0371306	0.40509	0.694829	0.72435	0.12062	0.0066256	0.214912	0.5367	0.0283059	0.668713	0.815635	0.841342	0.0495027	0.29167	0.359115	0.410304	0.158846	0.389235	0.197641	0.0892005	0.0707092	0.238507	0.427385	0.501523	0.36129	0.808409	0.20828	0.987575	0.209254	0.200081	0.11032	0.521238	0.620034	0.417677	0.173945
Vv_10000446	0.255378	0.67428	0.358162	0.172757	0.579928	0.243025	0.263245	0.715227	0.154392	0.26453	0.638368	0.288801	0.373418	0.870809	0.442979	0.436314	0.201567	0.0016293	0.921359	0.782955	0.170775	0.868039	0.470275	0.487027	0.280546	0.377311	0.969898	0.567942	0.483588	0.43077	0.771835	0.455384	0.703234	0.968646	0.832214	0.645631	0.461592	0.3518	0.706791	0.806215	0.684779	0.267491	0.68672	0.736564	0.877534	0.362205	0.185376	0.462579	0.814407
Vv_10000448	0.403561	0.406875	0.30595	0.467657	0.190136	0.563478	0.59177	0.158978	0.764314	0.601337	0.556932	0.324766	0.403937	0.00924357	0.166805	0.193161	0.419079	0.955483	0.0859774	0.0283163	0.439505	0.670755	0.149728	0.931934	0.631939	0.537064	0.000861315	0.120989	0.154961	0.196361	0.0279528	0.164497	0.0686901	0.0931911	0.038201	0.0668308	0.181038	0.274389	0.160258	0.740951	0.0719711	0.819643	0.0523406	0.100868	0.0420839	0.315094	0.947803	0.241103	0.107824
Vv_10000454	0.346581	0.340718	0.22936	0.395689	0.257879	0.666804	0.546728	0.158044	0.704334	0.705323	0.637052	0.266119	0.495862	0.0252388	0.228896	0.149164	0.349074	0.856527	0.103226	0.0610692	0.523465	0.73277	0.209828	0.973144	0.590937	0.445559	0.0113621	0.0921209	0.113852	0.151608	0.0118646	0.115434	0.054397	0.12267	0.0496659	0.0366875	0.122228	0.224275	0.112862	0.714608	0.0551177	0.779679	0.0274512	0.0968482	0.0481712	0.272095	0.940881	0.209457	0.114801
Vv_10000466	0.671645	0.0547134	0.217816	0.635875	0.665864	0.974271	0.972059	0.619758	0.939845	0.908086	0.797466	0.543774	0.903667	0.209151	0.410035	0.440169	0.584955	0.913162	0.539799	0.331279	0.589425	0.653699	0.403275	0.47551	0.963747	0.201752	0.251836	0.411941	0.387495	0.439976	0.249502	0.329018	0.389118	0.568091	0.129987	0.256617	0.212407	0.533206	0.0441081	0.215212	0.381747	0.776265	0.261316	0.506002	0.414427	0.644975	0.617812	0.605117	0.557156
Vv_10000467	0.468066	0.777609	0.584552	0.586029	0.0390751	0.298704	0.549992	0.109045	0.747319	0.314673	0.235879	0.430511	0.1678	0.0917516	0.138274	0.293166	0.545769	0.888989	0.0307099	0.0365491	0.372902	0.335835	0.122248	0.542228	0.565531	0.906151	0.0677664	0.195175	0.265801	0.29831	0.137431	0.315961	0.120675	0.0108177	0.172162	0.201617	0.405019	0.360354	0.444007	0.923397	0.131642	0.714486	0.174176	0.0929768	0.0486322	0.350008	0.609239	0.260055	0.0634547
Vv_10000469	0.434701	0.913444	0.762442	0.573777	0.0878673	0.280383	0.408488	0.101172	0.585241	0.269427	0.0898844	0.447235	0.164226	0.296382	0.320445	0.349863	0.551748	0.958914	0.0687503	0.194897	0.549115	0.118513	0.301568	0.328567	0.402527	0.861619	0.239884	0.26522	0.345491	0.355144	0.289175	0.422849	0.205667	0.0479534	0.424654	0.34436	0.572129	0.378989	0.713865	0.573836	0.218921	0.495689	0.316104	0.131107	0.134292	0.323526	0.49867	0.248959	0.0862485
Vv_10000473	0.157179	0.595452	0.285829	0.231004	0.253895	0.665167	0.255107	0.0132719	0.399681	0.674749	0.445245	0.128827	0.478216	0.152194	0.392209	0.0567534	0.202481	0.669199	0.0236206	0.144868	0.741663	0.448808	0.364897	0.818454	0.280913	0.597184	0.0891917	0.0193151	0.0482879	0.0592124	0.0434699	0.0802079	0.00597105	0.0538891	0.240357	0.0500919	0.160439	0.0890908	0.293524	0.888611	0.00795508	0.426751	0.0421496	0.000818916	0.0145198	0.0901582	0.996132	0.04617	0.0094111
Vv_10000474	0.719105	0.467249	0.524094	0.791756	0.15177	0.399565	0.92074	0.358498	0.888887	0.449027	0.560985	0.621813	0.294808	0.0239281	0.0401765	0.448055	0.734046	0.711393	0.215728	0.0313647	0.197142	0.755836	0.0346477	0.866381	0.958471	0.698626	0.0587248	0.340687	0.392003	0.452454	0.167767	0.398583	0.24887	0.189165	0.0194804	0.242957	0.388482	0.558354	0.257957	0.585473	0.256426	0.853663	0.218291	0.284344	0.17296	0.60749	0.75053	0.507201	0.272667
Vv_10000476	0.178618	0.792097	0.676198	0.236856	0.757625	0.998099	0.0450269	0.281227	0.0630299	0.948187	0.503287	0.26283	0.86728	0.886092	0.869853	0.337553	0.261452	0.350289	0.436653	0.825041	0.576929	0.302752	0.900698	0.660254	0.0273964	0.975081	0.756232	0.380286	0.389161	0.337576	0.608802	0.449648	0.442092	0.488703	0.959592	0.556527	0.611285	0.261544	0.959049	0.232317	0.441646	0.0123736	0.56312	0.36406	0.503867	0.183299	0.940896	0.215764	0.366132
Vv_10000478	0.485549	0.788162	0.830335	0.436563	0.487304	0.368658	0.332988	0.909033	0.196841	0.423209	0.822447	0.583336	0.425404	0.497036	0.220488	0.765461	0.488194	0.157237	0.866325	0.487367	0.0628171	0.8981	0.242053	0.847345	0.314302	0.871618	0.610281	0.894189	0.835221	0.760839	0.837295	0.844157	0.975617	0.784033	0.415489	0.951281	0.917457	0.642234	0.769172	0.395352	0.987632	0.207654	0.918302	0.989323	0.836525	0.590229	0.496161	0.697643	0.970124
Vv_10000480	0.621753	0.446771	0.868618	0.627116	0.664247	0.676675	0.381232	0.896605	0.278886	0.746689	0.868387	0.749452	0.695477	0.448168	0.311919	0.909274	0.682093	0.400425	0.907189	0.50995	0.215777	0.60438	0.329556	0.771023	0.340368	0.753629	0.562971	0.998814	0.982388	0.906911	0.724963	0.971785	0.902773	0.859928	0.328362	0.803332	0.839137	0.784518	0.504602	0.141156	0.906294	0.204026	0.785853	0.991045	0.821419	0.689273	0.870083	0.771609	0.989581
Vv_10000481	0.378407	0.19494	0.149684	0.394133	0.401791	0.833875	0.620603	0.264069	0.752031	0.881626	0.844065	0.281348	0.66372	0.0625175	0.304523	0.175747	0.346517	0.79614	0.21408	0.135671	0.590715	0.942495	0.286931	0.763934	0.674524	0.295799	0.0600562	0.136314	0.136762	0.176964	0.040323	0.115786	0.11242	0.245461	0.055333	0.0505707	0.0811464	0.253379	0.0354783	0.548242	0.109026	0.868672	0.0488278	0.18431	0.129754	0.325539	0.767594	0.275915	0.220061
Vv_10000486	0.559911	0.550454	0.489288	0.649767	0.0899537	0.373775	0.722454	0.209585	0.918343	0.410599	0.428036	0.484445	0.245821	0.0132112	0.067396	0.32596	0.598155	0.828356	0.0984223	0.000419843	0.279333	0.579892	0.0557258	0.756971	0.753871	0.733407	0.0198271	0.224995	0.281757	0.33055	0.102922	0.30487	0.14378	0.0797091	0.0455561	0.16984	0.33528	0.4189	0.282252	0.778386	0.152021	0.93389	0.145254	0.156972	0.0759687	0.446582	0.728047	0.351613	0.14194
Vv_10000489	0.160768	0.329026	0.0908325	0.0844446	0.841916	0.380087	0.289681	0.517943	0.244461	0.372622	0.671614	0.138468	0.555127	0.729699	0.807681	0.217905	0.0870347	0.0862045	0.664212	0.849399	0.474567	0.812609	0.836115	0.385467	0.330986	0.131877	0.655241	0.315504	0.237515	0.213364	0.430335	0.194793	0.420624	0.771293	0.741564	0.32639	0.164316	0.184125	0.32283	0.881717	0.402373	0.404546	0.362287	0.492231	0.579095	0.234946	0.164059	0.300976	0.578406
Vv_10000490	0.206056	0.356659	0.131213	0.117719	0.740409	0.303217	0.323883	0.604222	0.257316	0.298292	0.595692	0.189202	0.465984	0.827444	0.711159	0.284879	0.125111	0.0637264	0.761541	0.952235	0.399118	0.750819	0.738324	0.340631	0.363208	0.141731	0.753559	0.393899	0.308305	0.279774	0.518676	0.261039	0.508167	0.87163	0.832934	0.406865	0.223353	0.242531	0.383098	0.885448	0.488706	0.420206	0.445876	0.58158	0.675518	0.293252	0.120255	0.369658	0.671027
Vv_10000495	0.570783	0.185695	0.2528	0.585951	0.390178	0.757148	0.835592	0.393755	0.97662	0.815259	0.882555	0.45633	0.61795	0.0559673	0.221023	0.32338	0.531137	0.99233	0.298893	0.130654	0.438722	0.964308	0.210658	0.759834	0.891148	0.352914	0.0832202	0.263873	0.271326	0.325158	0.111467	0.243615	0.216802	0.311761	0.0211977	0.142366	0.183149	0.421979	0.05928	0.405858	0.215264	0.908782	0.135518	0.298219	0.20759	0.505975	0.854624	0.440828	0.326364
Vv_10000496	0.271349	0.0981882	0.0109408	0.200969	0.961774	0.553638	0.499549	0.497129	0.50764	0.517822	0.672458	0.19676	0.73037	0.452699	0.865634	0.204622	0.179406	0.326855	0.561718	0.592725	0.822519	0.703897	0.84296	0.327362	0.557841	0.029209	0.421267	0.259782	0.193906	0.201351	0.264098	0.136754	0.322463	0.649081	0.42342	0.195008	0.0607086	0.223989	0.0917099	0.552545	0.306324	0.694688	0.22224	0.42657	0.444401	0.311203	0.24101	0.339058	0.510192
Vv_10000503	0.202636	0.320954	0.107327	0.115695	0.773155	0.325186	0.333962	0.585229	0.275435	0.316811	0.60228	0.179226	0.491687	0.781875	0.756797	0.265965	0.119896	0.0824024	0.733955	0.909474	0.440569	0.745368	0.783828	0.333644	0.375819	0.119923	0.711694	0.370002	0.285859	0.261022	0.482908	0.237186	0.479673	0.842712	0.783947	0.374727	0.195257	0.230066	0.342952	0.848481	0.460398	0.44259	0.412792	0.557104	0.643678	0.285247	0.125131	0.356918	0.646788
Vv_10000504	0.570574	0.415575	0.851475	0.704913	0.43458	0.447675	0.371719	0.36833	0.463478	0.395709	0.112646	0.661956	0.394862	0.847641	0.815407	0.656819	0.7192	0.9389	0.41677	0.697364	0.957446	0.0198047	0.798237	0.161985	0.331235	0.499431	0.756716	0.616564	0.690851	0.660875	0.764035	0.790874	0.59636	0.397807	0.984197	0.790871	0.995162	0.615898	0.741309	0.125228	0.609906	0.303427	0.768717	0.465346	0.543047	0.501721	0.444327	0.472728	0.406412
Vv_10000508	0.637545	0.303382	0.758835	0.698585	0.971772	0.979297	0.370764	0.735094	0.332077	0.906719	0.541384	0.769499	0.962472	0.615369	0.569335	0.880138	0.744959	0.614459	0.88647	0.728899	0.476572	0.3221	0.586209	0.458884	0.321095	0.546164	0.728148	0.924981	0.945813	0.880298	0.825619	0.978639	0.979619	0.904697	0.46425	0.864629	0.800434	0.774447	0.466698	0.0193969	0.983735	0.201214	0.863129	0.857917	0.994161	0.655726	0.811842	0.700569	0.82894
Vv_10000509	0.80091	0.258601	0.430305	0.824385	0.365922	0.633976	0.934239	0.540274	0.781838	0.698204	0.871882	0.677355	0.536601	0.0852599	0.143755	0.516844	0.764474	0.767657	0.39799	0.147075	0.275394	0.921555	0.141664	0.828082	0.882451	0.493672	0.141458	0.432493	0.453685	0.519524	0.228475	0.426301	0.357537	0.385786	0.0302021	0.285429	0.351685	0.633478	0.156083	0.322949	0.359375	0.687324	0.27097	0.437085	0.311894	0.719569	0.989184	0.636349	0.450031
Vv_10000510	0.434488	0.579503	0.436918	0.527214	0.0943468	0.414861	0.574904	0.122488	0.764576	0.443219	0.387119	0.373555	0.268028	0.0273935	0.1277	0.234248	0.481243	0.954586	0.0422364	0.00953917	0.383173	0.500083	0.111217	0.734021	0.603686	0.716122	0.0128398	0.146092	0.199792	0.238539	0.0650972	0.229613	0.0798988	0.0347639	0.0812219	0.118963	0.281474	0.311621	0.285375	0.895167	0.0872517	0.776589	0.0972776	0.0832279	0.0280601	0.328274	0.770249	0.243519	0.0714594
Vv_10000511	0.207246	0.314113	0.130239	0.238913	0.37272	0.835396	0.395259	0.123288	0.523612	0.866292	0.71415	0.139846	0.643246	0.0968942	0.38294	0.0604208	0.201095	0.645426	0.116875	0.146881	0.725451	0.753446	0.3585	0.880884	0.44024	0.347678	0.0602463	0.033835	0.0377899	0.0616297	0.00482257	0.0352978	0.0268608	0.158856	0.132095	0.00162922	0.047449	0.112709	0.0973494	0.788958	0.0238287	0.616486	0.00128487	0.0717245	0.0576346	0.158065	0.778703	0.119609	0.104459
Vv_10000513	0.411694	0.0342054	0.0481663	0.32955	0.997909	0.551315	0.67243	0.618073	0.679403	0.50462	0.57545	0.31831	0.707587	0.452563	0.82692	0.30996	0.302165	0.441811	0.652403	0.607194	0.909601	0.566699	0.809667	0.250205	0.735703	0.0113025	0.445888	0.35676	0.28846	0.30667	0.315217	0.218614	0.40774	0.731181	0.392967	0.255677	0.109852	0.345599	0.0730696	0.391239	0.391454	0.880307	0.281897	0.529329	0.51934	0.450157	0.240199	0.471168	0.614075
Vv_10000518	0.326171	0.72427	0.46839	0.431813	0.100216	0.422163	0.407916	0.0441667	0.588382	0.433836	0.284521	0.295313	0.266367	0.106004	0.228903	0.183169	0.396542	0.932973	0.00255901	0.0643702	0.515548	0.34322	0.207687	0.620835	0.426211	0.799865	0.0631244	0.107458	0.16441	0.187409	0.0873119	0.211049	0.0563008	0.0019344	0.195817	0.129771	0.304199	0.235338	0.390214	0.878408	0.0642105	0.573689	0.109203	0.0328685	0.0142123	0.225489	0.745381	0.152426	0.0163515
Vv_10000521	0.440098	0.904128	0.649695	0.568631	0.0459996	0.283397	0.477165	0.0886169	0.668412	0.287978	0.162404	0.423554	0.155765	0.16456	0.204865	0.301865	0.535663	0.9231	0.029853	0.0891191	0.442631	0.232133	0.187176	0.44596	0.483867	0.999783	0.125634	0.208706	0.284164	0.307122	0.186201	0.346665	0.140149	0.00989996	0.267088	0.246868	0.463086	0.353392	0.548243	0.771181	0.152172	0.611408	0.218856	0.0921058	0.0682129	0.323608	0.560114	0.239307	0.0559804
Vv_10000524	0.131333	0.516366	0.193004	0.0654792	0.795156	0.371081	0.192687	0.516037	0.130916	0.380828	0.748333	0.141003	0.53818	0.867116	0.676743	0.24916	0.0802558	0.023562	0.695236	0.960282	0.344478	0.938624	0.707295	0.504119	0.220856	0.265085	0.77093	0.358341	0.284125	0.244555	0.528028	0.257262	0.475885	0.803959	0.908581	0.415602	0.263364	0.189645	0.489635	0.899012	0.45861	0.258264	0.452002	0.519345	0.638632	0.21282	0.213963	0.291046	0.597726
Vv_10000528	0.115472	0.502725	0.200289	0.169214	0.340307	0.788182	0.234407	0.034223	0.361258	0.800757	0.559094	0.0812882	0.591312	0.169331	0.457147	0.0232772	0.141799	0.573458	0.0602129	0.184922	0.823773	0.549137	0.428486	0.946826	0.266095	0.483471	0.104604	0.00212778	0.0160713	0.0248343	0.0323729	0.0360218	0.00379563	0.10342	0.246195	0.0241559	0.0982272	0.0516575	0.231613	0.952212	0.0026991	0.415062	0.0222624	0.0144054	0.0346078	0.0647042	0.863118	0.0327897	0.0363656
Vv_10000530	0.756307	0.504432	0.836426	0.722426	0.426961	0.476198	0.532959	0.877147	0.385183	0.541233	0.877374	0.876634	0.468993	0.284629	0.144515	0.939627	0.781856	0.378094	0.673183	0.314325	0.101484	0.85382	0.157539	0.973225	0.495992	0.822774	0.38366	0.824824	0.866707	0.943461	0.561137	0.843852	0.712418	0.618464	0.201599	0.655148	0.755149	0.930203	0.462258	0.280277	0.719901	0.340805	0.629579	0.77647	0.609584	0.853686	0.715798	0.955555	0.760591
Vv_10000531	0.846323	0.174728	0.397993	0.841776	0.510497	0.781289	0.865884	0.654054	0.741076	0.850572	0.953224	0.714122	0.690738	0.157082	0.239561	0.568652	0.783421	0.816239	0.519746	0.246222	0.354615	0.750978	0.239155	0.667129	0.808563	0.399413	0.22153	0.501277	0.504722	0.57025	0.290867	0.460043	0.439646	0.516709	0.0775601	0.334586	0.354044	0.6831	0.133884	0.212189	0.438184	0.61774	0.326552	0.539785	0.413636	0.785498	0.875419	0.715747	0.566064
Vv_10000535	0.0630444	0.362469	0.0639101	0.0234839	0.921161	0.587041	0.186346	0.318728	0.188464	0.580891	0.903469	0.041647	0.783449	0.554833	0.997302	0.0905182	0.019296	0.144793	0.446941	0.646655	0.623081	0.97406	0.971134	0.567445	0.225598	0.192642	0.472064	0.161577	0.106601	0.0874955	0.271498	0.083329	0.245913	0.543788	0.594803	0.18681	0.0873885	0.0680686	0.266723	0.970196	0.231674	0.322376	0.214033	0.298663	0.379043	0.105651	0.321223	0.14902	0.370586
Vv_10000546	0.135339	0.466603	0.188579	0.186826	0.332269	0.782416	0.268628	0.0451326	0.398958	0.798974	0.577812	0.093898	0.586396	0.144183	0.427846	0.0287443	0.156652	0.598798	0.0618581	0.165061	0.789488	0.580894	0.400118	0.970654	0.302917	0.462067	0.0857119	0.00416643	0.0177444	0.0303433	0.0201143	0.0341027	0.00198837	0.103509	0.21333	0.0148321	0.0873601	0.0633807	0.202301	0.995825	0.00081338	0.45895	0.0125392	0.0186963	0.0302782	0.0825579	0.858867	0.0473971	0.0416774
Vv_10000548	0.151134	0.192962	0.00605389	0.101001	0.88364	0.612095	0.341278	0.366409	0.359499	0.587509	0.816608	0.0961069	0.80536	0.43678	0.867224	0.112149	0.0840415	0.258541	0.452302	0.5534	0.780098	0.879289	0.839848	0.455616	0.39271	0.0905005	0.382597	0.167636	0.110756	0.109307	0.211903	0.0707905	0.234525	0.542337	0.441241	0.140448	0.0335106	0.118531	0.1283	0.729895	0.219868	0.522543	0.165931	0.31567	0.35652	0.184599	0.298906	0.213129	0.392594
Vv_10000549	0.344573	0.157953	0.0825213	0.239775	0.757024	0.318082	0.542479	0.699897	0.490059	0.290529	0.464011	0.286829	0.470489	0.712307	0.855044	0.344851	0.232392	0.213709	0.804848	0.86889	0.581852	0.545527	0.876067	0.191037	0.596175	0.0258566	0.67612	0.436448	0.346944	0.339853	0.479087	0.277409	0.530049	0.905812	0.670163	0.382964	0.184921	0.336974	0.23494	0.581135	0.509895	0.688998	0.420304	0.639403	0.684009	0.423398	0.0883055	0.483388	0.735186
Vv_10000551	0.587248	0.284718	0.328906	0.627059	0.276426	0.614546	0.828234	0.33988	0.991885	0.668643	0.73746	0.480209	0.480637	0.0194088	0.140113	0.331643	0.570921	0.918888	0.230569	0.0674838	0.350288	0.902163	0.130206	0.911446	0.877434	0.471186	0.0451552	0.254129	0.278936	0.334467	0.0993926	0.266138	0.191241	0.230551	0.00147652	0.145959	0.229951	0.4339	0.11425	0.491807	0.193149	0.923549	0.132372	0.253725	0.158573	0.503268	0.998968	0.424489	0.267239
Vv_10000552	0.256738	0.569929	0.328007	0.338627	0.174754	0.558814	0.377825	0.0412704	0.543924	0.577236	0.418157	0.212716	0.384397	0.0792427	0.267556	0.110595	0.301829	0.818902	0.0132492	0.0693631	0.585026	0.468953	0.244287	0.789661	0.406124	0.629407	0.0361091	0.0514409	0.0905399	0.113832	0.0301402	0.121066	0.0158586	0.0287651	0.153071	0.0563795	0.188757	0.16324	0.26764	0.988251	0.0199613	0.567597	0.0427657	0.0159173	4.84668e-05	0.172433	0.913631	0.110571	0.0170099
Vv_10000555	0.227781	0.26963	0.0888229	0.137055	0.780249	0.328041	0.378927	0.600914	0.32429	0.314267	0.572877	0.194525	0.493713	0.749474	0.792998	0.272341	0.137645	0.112559	0.737926	0.884966	0.482881	0.699164	0.81883	0.297057	0.424451	0.0873491	0.687561	0.372458	0.287248	0.267418	0.466598	0.233337	0.477596	0.845094	0.740833	0.361749	0.178808	0.244587	0.301966	0.777016	0.458099	0.500666	0.399516	0.563725	0.639092	0.308363	0.114443	0.376199	0.655269
Vv_10000556	0.770525	0.772617	0.993796	0.684487	0.226265	0.216215	0.624243	0.748269	0.440729	0.264786	0.557973	0.860688	0.216855	0.268933	0.0538545	0.941458	0.740386	0.265455	0.537276	0.236124	0.00818421	0.819973	0.0656306	0.684342	0.605118	0.904909	0.351112	0.799816	0.875678	0.947199	0.5634	0.8893	0.665724	0.461476	0.235297	0.680818	0.866901	0.935187	0.630712	0.559601	0.679957	0.467311	0.643259	0.68013	0.523734	0.900161	0.42702	0.979065	0.634088
Vv_10000559	0.434936	0.100976	0.1173	0.422228	0.542283	0.975814	0.704745	0.383822	0.81015	0.969952	0.976063	0.326665	0.813586	0.126073	0.388329	0.23305	0.37513	0.76129	0.337679	0.227889	0.654595	0.876453	0.372895	0.59739	0.76496	0.197844	0.134502	0.20883	0.1918	0.233227	0.100631	0.152438	0.196316	0.377131	0.0915699	0.0992445	0.083318	0.310978	0.00558428	0.419041	0.189685	0.957096	0.103597	0.290676	0.231566	0.401443	0.634821	0.363746	0.339706
Vv_10000561	0.918803	0.0600443	0.353894	0.847934	0.908255	0.824279	0.773662	0.925981	0.72991	0.75268	0.550502	0.783931	0.89769	0.415336	0.567379	0.696363	0.801104	0.996704	0.83627	0.560344	0.649548	0.393589	0.569102	0.317337	0.70934	0.219524	0.48504	0.681699	0.640532	0.695069	0.492322	0.560852	0.664308	0.860384	0.292776	0.494495	0.397486	0.788445	0.161783	0.0651361	0.654615	0.549615	0.503985	0.800988	0.694916	0.916305	0.541293	0.88991	0.858497
Vv_10000562	0.936091	0.551049	0.722864	0.901046	0.124944	0.0490106	0.837223	0.462202	0.986642	0.0332396	0.0218758	0.962911	0.0390924	0.542005	0.322225	0.840209	0.920066	0.498294	0.362305	0.387434	0.349676	0.113528	0.320152	0.0769817	0.808817	0.410584	0.528224	0.716951	0.828254	0.847184	0.685693	0.920323	0.611889	0.288748	0.652205	0.786843	0.928172	0.87982	0.87716	0.535922	0.633102	0.847465	0.743528	0.505647	0.467702	0.801163	0.120355	0.703194	0.420591
Vv_10000566	0.0674877	0.370264	0.082184	0.0805725	0.548881	0.956489	0.212185	0.118721	0.295537	0.941244	0.792919	0.0282893	0.836982	0.2622	0.631114	0.0053465	0.0585077	0.392391	0.179826	0.318443	0.984659	0.748761	0.600718	0.81444	0.252071	0.301626	0.19351	0.0193376	0.00338928	0.0050317	0.0689905	0.00116652	0.0527215	0.247071	0.317848	0.0303163	0.0305458	0.0205336	0.169261	0.953878	0.0457067	0.394891	0.0406058	0.089735	0.12707	0.0524377	0.612804	0.0478659	0.136047
Vv_10000568	0.627571	0.506813	0.872298	0.77983	0.244793	0.264129	0.476351	0.308339	0.614152	0.226873	0.0248075	0.691618	0.209433	0.649175	0.569139	0.634838	0.778686	0.879617	0.301441	0.496662	0.701603	0.00241583	0.555053	0.11264	0.442993	0.505284	0.581465	0.559457	0.650564	0.640238	0.641326	0.750603	0.505754	0.264714	0.803797	0.696998	0.94252	0.627666	0.861856	0.270915	0.522395	0.454634	0.666054	0.383737	0.418815	0.527158	0.322117	0.467719	0.315766
Vv_10000572	0.133319	0.36978	0.102106	0.0639602	0.864256	0.402684	0.24753	0.484967	0.205065	0.399157	0.719165	0.118043	0.580472	0.732809	0.804314	0.200107	0.0682972	0.0732173	0.637141	0.843619	0.462747	0.869578	0.8339	0.432789	0.285972	0.162942	0.651734	0.297266	0.222773	0.195733	0.424484	0.186001	0.403021	0.743999	0.755358	0.320569	0.168328	0.161977	0.346137	0.941988	0.385412	0.355464	0.355628	0.46628	0.560107	0.205196	0.190776	0.271219	0.549393
Vv_10000576	0.164656	0.9183	0.5976	0.261116	0.403558	0.686862	0.0936554	0.082903	0.192055	0.655123	0.287471	0.213951	0.535277	0.534804	0.730673	0.211286	0.2629	0.570269	0.165543	0.461693	0.953232	0.179223	0.7009	0.530677	0.0856987	0.962117	0.426765	0.200274	0.238851	0.213589	0.348493	0.307538	0.213662	0.194499	0.687001	0.338029	0.470036	0.182179	0.749669	0.375417	0.2184	0.135413	0.330614	0.140313	0.226778	0.11651	0.859865	0.101779	0.127333
Vv_10000582	0.27147	0.649911	0.819502	0.340056	0.770118	0.941826	0.0993329	0.348497	0.113869	0.885033	0.451987	0.369536	0.835418	0.97666	0.834373	0.447054	0.369075	0.430612	0.499699	0.894002	0.582882	0.24924	0.86248	0.557894	0.0723811	0.880671	0.848246	0.484162	0.502036	0.44749	0.719074	0.571925	0.539422	0.540522	0.861613	0.674698	0.74797	0.365168	0.899921	0.146274	0.541197	0.0346207	0.677826	0.44425	0.585849	0.272034	0.953901	0.302521	0.434421
Vv_10000583	0.186101	0.236611	0.0649331	0.19335	0.498919	0.986443	0.389603	0.179884	0.491841	0.980868	0.855848	0.115418	0.789917	0.154832	0.486442	0.0564394	0.158642	0.543551	0.193256	0.229027	0.836618	0.876082	0.461233	0.738353	0.439402	0.242371	0.116735	0.050392	0.036653	0.0565409	0.0315192	0.0207239	0.0617671	0.248984	0.176487	0.010689	0.0125016	0.101264	0.063299	0.729496	0.0552556	0.611631	0.0174908	0.122553	0.117758	0.158092	0.632042	0.13567	0.169547
Vv_10000587	0.490058	0.994164	0.689882	0.405172	0.370145	0.200123	0.40225	0.983755	0.246835	0.240487	0.601627	0.561643	0.265794	0.521069	0.190242	0.747279	0.45194	0.0888248	0.792585	0.464925	0.026417	0.867769	0.210928	0.599163	0.39815	0.660758	0.619949	0.891489	0.809441	0.741421	0.867662	0.791524	0.966143	0.696092	0.476775	0.995752	0.814912	0.633556	0.920061	0.619875	0.982829	0.3113	0.954925	0.963032	0.801469	0.614245	0.293822	0.731638	0.900789
Vv_10000590	0.554465	0.88332	0.652695	0.447172	0.284049	0.110157	0.504041	0.91998	0.335237	0.140955	0.45414	0.609034	0.169279	0.509725	0.170377	0.793714	0.49075	0.0975453	0.705596	0.427125	0.026665	0.702708	0.18838	0.454287	0.507599	0.566102	0.593085	0.943951	0.849443	0.787195	0.841958	0.814295	0.91082	0.605572	0.494099	0.974255	0.802521	0.688234	0.978175	0.775311	0.929827	0.42844	0.92976	0.884457	0.737103	0.689359	0.197301	0.810762	0.811795
Vv_10000592	0.123968	0.415954	0.14823	0.164048	0.382026	0.848111	0.269687	0.0660188	0.390182	0.866793	0.644583	0.0785527	0.648641	0.156042	0.461833	0.0201318	0.134237	0.556007	0.0892625	0.189738	0.828658	0.642748	0.433785	0.957317	0.307239	0.402916	0.098223	0.00375996	0.0092366	0.021249	0.0203322	0.0185298	0.00885611	0.137121	0.217329	0.00777275	0.0603013	0.0534664	0.171276	0.953401	0.00605297	0.464833	0.00862	0.0347833	0.0482172	0.0798531	0.789172	0.0507951	0.0647972
Vv_10000593	0.0753911	0.845672	0.378275	0.0668263	0.991264	0.627317	0.0351667	0.358067	0.0049281	0.660431	0.891536	0.127708	0.789627	0.886455	0.723983	0.233117	0.0896236	0.0912751	0.54606	0.907293	0.382709	0.672138	0.757638	0.892886	0.0410804	0.57347	0.76197	0.320656	0.281705	0.230393	0.542552	0.298167	0.4227	0.636385	0.991864	0.448861	0.387351	0.156325	0.703675	0.526718	0.412408	0.0501677	0.473739	0.405478	0.550215	0.12707	0.513352	0.191309	0.451678
Vv_10000599	0.42393	0.703815	0.511601	0.532303	0.0626175	0.355997	0.524361	0.0933539	0.717073	0.37497	0.287605	0.380358	0.21401	0.0688666	0.148513	0.24685	0.491077	0.946335	0.0217234	0.0276695	0.402212	0.383449	0.131133	0.614875	0.544665	0.824431	0.0435966	0.155969	0.218952	0.251574	0.0986912	0.262445	0.0884928	0.00962077	0.143646	0.155508	0.341534	0.314425	0.380008	0.969106	0.0977709	0.701676	0.131117	0.07106	0.0285584	0.31242	0.685123	0.227056	0.0495694
Vv_10000602	0.155338	0.203016	0.0218986	0.13998	0.640817	0.854784	0.357928	0.236698	0.429041	0.824589	0.982785	0.0893186	0.945869	0.248648	0.626347	0.0587775	0.111555	0.421232	0.279017	0.341255	0.984816	0.970689	0.599757	0.620624	0.409439	0.166125	0.203427	0.0769628	0.0458353	0.0577153	0.0826023	0.0200175	0.110546	0.349497	0.263881	0.0412957	3.50718e-05	0.0893575	0.0691839	0.723565	0.100669	0.568535	0.0556406	0.180724	0.193849	0.151088	0.492267	0.148363	0.240573
Vv_10000604	0.168779	0.377779	0.14987	0.209001	0.354251	0.814693	0.333218	0.0838397	0.462443	0.839233	0.654087	0.112817	0.619479	0.115038	0.4031	0.040113	0.174569	0.618719	0.0886422	0.152678	0.756694	0.676371	0.376977	0.94408	0.373697	0.39316	0.0680872	0.0149247	0.0227851	0.0414745	0.00673442	0.028536	0.0106804	0.131146	0.165648	0.0020178	0.0590424	0.0843633	0.139189	0.881031	0.00837732	0.541574	0.00099508	0.04335	0.0412721	0.118301	0.809741	0.0816245	0.0722323
Vv_10000605	0.691051	0.145476	0.292413	0.689438	0.478507	0.811832	0.975303	0.528139	0.897567	0.876666	0.996488	0.565481	0.692803	0.109518	0.251075	0.430965	0.633125	0.946914	0.419068	0.199618	0.424697	0.82347	0.245126	0.668153	0.966052	0.334106	0.154602	0.373164	0.373356	0.432341	0.193866	0.332972	0.324075	0.428677	0.0485711	0.225942	0.243504	0.53625	0.0718655	0.286245	0.321485	0.76893	0.220625	0.420508	0.314395	0.633776	0.817606	0.570446	0.452518
Vv_10000615	0.54187	0.208589	0.252068	0.563749	0.358262	0.730164	0.798323	0.355161	0.944651	0.785901	0.837249	0.431481	0.586597	0.041722	0.208293	0.297972	0.509409	0.984478	0.263074	0.109553	0.43623	0.985622	0.196833	0.799252	0.852263	0.371302	0.0639906	0.236546	0.247524	0.299949	0.0916299	0.224677	0.188705	0.27556	0.0156158	0.123566	0.174414	0.394776	0.0644675	0.44786	0.187775	0.947706	0.115707	0.264065	0.177461	0.473503	0.878668	0.406836	0.289714
Vv_10000616	0.902979	0.319466	0.632826	0.894706	0.498999	0.645287	0.637603	0.819493	0.505514	0.715766	0.99044	0.965157	0.604724	0.236218	0.19602	0.798112	0.954763	0.56566	0.642525	0.302015	0.213369	0.744185	0.204273	0.783506	0.588912	0.602858	0.326195	0.706529	0.726732	0.800706	0.455988	0.687668	0.61752	0.611688	0.143546	0.52633	0.577774	0.924383	0.298972	0.191196	0.620195	0.415744	0.509868	0.706212	0.551761	0.980024	0.931546	0.933875	0.712727
Vv_10000620	0.496305	0.318374	0.300061	0.544403	0.243247	0.605416	0.719396	0.256465	0.886124	0.65332	0.671225	0.399822	0.457476	0.00748789	0.152348	0.25921	0.491189	0.986862	0.164252	0.0464766	0.394596	0.813262	0.138993	0.961585	0.765934	0.47897	0.0182101	0.185556	0.212544	0.262102	0.0573121	0.207782	0.128808	0.169235	0.00845634	0.0988771	0.191943	0.352671	0.116956	0.58759	0.130908	0.962401	0.0856039	0.180773	0.101605	0.411783	0.995056	0.336016	0.193406
Vv_10000621	0.276367	0.401862	0.229228	0.333031	0.246541	0.66491	0.45021	0.100178	0.606081	0.695545	0.57717	0.209885	0.485708	0.0464362	0.26647	0.104826	0.29105	0.794104	0.0645267	0.0708099	0.583473	0.646434	0.244532	0.96956	0.48991	0.476845	0.0174924	0.0532514	0.0769868	0.107284	0.00313105	0.08726	0.0227305	0.0880558	0.0900205	0.0223804	0.115554	0.168298	0.148809	0.826237	0.0237283	0.669287	0.0135926	0.0522413	0.0216623	0.203388	0.95143	0.145674	0.0682066
Vv_10000624	0.930637	0.221903	0.524206	0.922209	0.449031	0.286364	0.70231	0.623317	0.798167	0.236436	0.0923399	0.97802	0.305425	0.978321	0.778316	0.990626	0.90954	0.721205	0.614675	0.799702	0.779783	0.0585829	0.773565	0.0261214	0.65031	0.227425	0.924076	0.920193	0.985376	0.995863	0.987897	0.880315	0.864663	0.558555	0.875743	0.926628	0.686369	0.964901	0.507536	0.168489	0.883399	0.595476	0.95932	0.72061	0.759597	0.843369	0.198302	0.794559	0.63628
Vv_10000626	0.110695	0.685706	0.316047	0.186165	0.302392	0.70639	0.171272	0.00372049	0.301058	0.705449	0.422078	0.101638	0.518703	0.237821	0.492772	0.0525014	0.165816	0.590401	0.0416348	0.219923	0.852624	0.387906	0.463165	0.777376	0.190507	0.643959	0.158583	0.0276591	0.0547109	0.0546593	0.091305	0.0939369	0.0274318	0.0777127	0.343672	0.0874327	0.194256	0.066621	0.375338	0.759309	0.029099	0.315135	0.0816881	0.0083087	0.0462915	0.0529135	0.98632	0.0204572	0.0161318
Vv_10000627	0.0355908	0.530476	0.16847	0.0707577	0.495175	0.961484	0.127775	0.0612904	0.217196	0.964072	0.650293	0.0195979	0.75778	0.304694	0.651583	0.00396636	0.0547741	0.393486	0.135187	0.329567	0.959466	0.581953	0.619387	0.976697	0.156682	0.438835	0.219966	0.0142249	0.0109697	0.00425417	0.0973556	0.0276902	0.0462556	0.197163	0.390403	0.0622238	0.0953602	0.00603658	0.284294	0.859383	0.0418006	0.280362	0.0688965	0.0551889	0.110561	0.0127127	0.724452	0.00702628	0.0888183
Vv_10000628	0.410675	0.0274346	0.0459757	0.341105	0.903555	0.641989	0.679506	0.566177	0.707238	0.592411	0.647837	0.311679	0.801713	0.37358	0.730065	0.284653	0.30884	0.502614	0.583121	0.520615	0.997318	0.618323	0.71307	0.305932	0.743528	0.0309851	0.370885	0.317114	0.25819	0.282028	0.259054	0.192937	0.35529	0.654815	0.316976	0.210953	0.0891954	0.330464	0.0405563	0.379407	0.340716	0.901158	0.233042	0.474135	0.452591	0.434707	0.308578	0.443532	0.553036
Vv_10000631	0.728611	0.485636	0.541534	0.804174	0.142231	0.382204	0.925721	0.359354	0.882007	0.430939	0.544806	0.632754	0.27985	0.0266396	0.0344735	0.457519	0.746574	0.696164	0.214578	0.0302395	0.187343	0.741063	0.0292369	0.845869	0.962268	0.719508	0.0616743	0.347961	0.401513	0.462046	0.174734	0.410007	0.254062	0.185927	0.0239517	0.252061	0.402823	0.56795	0.272597	0.597674	0.262095	0.851431	0.226507	0.286766	0.174758	0.614877	0.729448	0.51308	0.2729
Vv_10000632	0.447964	0.108238	0.12987	0.43848	0.523193	0.950636	0.717862	0.382351	0.82769	0.994576	0.992754	0.338749	0.790428	0.11529	0.367433	0.240419	0.390382	0.786405	0.330644	0.214231	0.629233	0.886916	0.352501	0.615199	0.777703	0.213222	0.125767	0.212121	0.19786	0.24078	0.0987682	0.159783	0.195668	0.367217	0.0808191	0.101028	0.0916228	0.320871	0.00873259	0.416613	0.189602	0.971308	0.104115	0.288741	0.225986	0.41078	0.6589	0.369854	0.335522
Vv_10000633	0.904751	0.717804	0.7918	0.991321	0.079265	0.199753	0.953407	0.441067	0.747724	0.240566	0.399259	0.825384	0.138785	0.108992	0.000164254	0.635507	0.953458	0.486481	0.269074	0.0697644	0.0792283	0.615938	0.000542852	0.625327	0.9317	0.985539	0.153174	0.501741	0.579406	0.641372	0.318665	0.607005	0.383092	0.213323	0.118395	0.421544	0.625648	0.747251	0.483843	0.716533	0.396564	0.771574	0.385987	0.385601	0.262561	0.770148	0.483139	0.652656	0.345771
Vv_10000635	0.110808	0.239879	0.0183909	0.0894687	0.709558	0.780869	0.292549	0.241445	0.346033	0.757458	0.992878	0.0571656	0.983259	0.321638	0.725516	0.0486741	0.0675852	0.332037	0.309377	0.414294	0.904138	0.962569	0.696904	0.606305	0.341098	0.163758	0.264151	0.0818785	0.0440745	0.0470707	0.118607	0.0194145	0.130316	0.38841	0.345649	0.0644705	0.00772468	0.0643164	0.111749	0.796725	0.119146	0.484929	0.0825356	0.195588	0.228773	0.119229	0.439706	0.129331	0.259386
Vv_10000637	0.708927	0.60432	0.885412	0.868548	0.12538	0.14277	0.605344	0.304099	0.774857	0.120103	0.00269334	0.74628	0.0919888	0.504442	0.382289	0.647837	0.854311	0.720172	0.248597	0.357348	0.494457	0.0433996	0.372026	0.114343	0.579448	0.527644	0.46142	0.545688	0.646815	0.654126	0.565456	0.741593	0.465237	0.197486	0.638362	0.643782	0.912184	0.670237	0.963474	0.435837	0.483779	0.622985	0.606692	0.357047	0.352673	0.586552	0.246677	0.503812	0.284216
Vv_10000638	0.303877	0.445529	0.274015	0.370221	0.203856	0.602256	0.468725	0.0947771	0.633654	0.631913	0.523691	0.239409	0.428968	0.0370928	0.231103	0.126349	0.327369	0.848201	0.0496886	0.0505356	0.537246	0.601815	0.210099	0.907995	0.5057	0.533456	0.0102025	0.0660545	0.09733	0.129266	0.0105902	0.113083	0.0273157	0.0662398	0.0849867	0.0378582	0.148982	0.19266	0.178832	0.850673	0.0298734	0.683978	0.0259403	0.0496757	0.0144276	0.22252	0.981009	0.158298	0.0589087
Vv_10000639	0.978875	0.635412	0.778915	0.934406	0.145909	0.259998	0.849093	0.532579	0.653012	0.30913	0.516826	0.884881	0.208329	0.12059	0.00827433	0.691487	0.992715	0.456018	0.34845	0.10142	0.0628384	0.752927	0.011615	0.735316	0.821571	0.922869	0.180097	0.560118	0.629104	0.696908	0.350408	0.642861	0.441026	0.293096	0.104932	0.452462	0.631807	0.811665	0.446157	0.583134	0.45296	0.655656	0.419109	0.462093	0.324208	0.851243	0.545593	0.735185	0.429173
Vv_10000641	0.112783	0.512413	0.205002	0.167503	0.339652	0.786038	0.228304	0.0316267	0.354929	0.797744	0.552391	0.0801927	0.589291	0.173938	0.461252	0.0232207	0.140607	0.571084	0.0590213	0.187867	0.828355	0.540225	0.432447	0.938675	0.259317	0.49082	0.108031	0.00231258	0.0167308	0.0247936	0.0352124	0.0377099	0.00433559	0.102182	0.25262	0.0268163	0.102159	0.0504689	0.239161	0.94025	0.00333755	0.406785	0.0248391	0.0133162	0.0350428	0.0619815	0.867552	0.0303871	0.0347125
Vv_10000642	0.154314	0.564566	0.235379	0.0852481	0.742364	0.339443	0.198701	0.559308	0.12485	0.353172	0.728458	0.171787	0.498196	0.936219	0.613042	0.291345	0.104159	0.0107252	0.747651	0.973511	0.293328	0.931972	0.643118	0.507584	0.223517	0.298077	0.837429	0.406821	0.330359	0.286508	0.588914	0.304301	0.52969	0.857138	0.979399	0.472374	0.3132	0.224054	0.549582	0.861217	0.512167	0.246927	0.509988	0.568885	0.695896	0.242338	0.208715	0.326738	0.646811
Vv_10000643	0.0352614	0.870859	0.380664	0.0722696	0.700515	0.922519	0.00228991	0.160914	0.0372289	0.951689	0.619692	0.0790894	0.900674	0.652548	0.991275	0.132176	0.0825725	0.253032	0.304699	0.640613	0.644368	0.450419	0.956869	0.886816	0.00722492	0.665201	0.531669	0.176784	0.169673	0.131616	0.364676	0.206789	0.24181	0.374105	0.779761	0.304719	0.326172	0.0804348	0.630929	0.490525	0.237316	0.050776	0.316416	0.206738	0.325685	0.0413868	0.74571	0.0694919	0.232219
Vv_10000647	0.845279	0.290135	0.476035	0.873353	0.350997	0.595742	0.894973	0.56232	0.738635	0.66005	0.851495	0.722002	0.507182	0.0921808	0.125458	0.555687	0.812796	0.714985	0.410742	0.147707	0.239907	0.932437	0.124907	0.861704	0.845079	0.538086	0.152892	0.46514	0.490933	0.558646	0.253156	0.465802	0.383676	0.392465	0.0361867	0.316406	0.392474	0.675156	0.186691	0.324695	0.386559	0.652382	0.299803	0.459781	0.328776	0.759035	0.942022	0.671395	0.467984
Vv_10000648	0.728563	0.879913	0.900842	0.631159	0.211637	0.159988	0.612599	0.7661	0.427441	0.202614	0.493656	0.807211	0.173661	0.316957	0.066489	0.995949	0.683986	0.216644	0.553718	0.265466	0.000462273	0.75165	0.0793537	0.590902	0.600574	0.798528	0.396972	0.84906	0.933283	0.997898	0.621232	0.956273	0.709895	0.470178	0.293794	0.744744	0.949951	0.885438	0.725257	0.642433	0.726009	0.477311	0.704176	0.709162	0.556246	0.863518	0.341301	0.986852	0.653613
Vv_10000654	0.212351	0.796341	0.447909	0.313717	0.18283	0.52519	0.253987	0.0063558	0.410348	0.523616	0.284444	0.205259	0.357434	0.206321	0.38039	0.129604	0.289576	0.766227	0.0113492	0.159858	0.701575	0.283548	0.354369	0.61472	0.266515	0.800728	0.137453	0.0779032	0.126282	0.13309	0.117413	0.178937	0.0517389	0.025895	0.319119	0.13845	0.295147	0.155219	0.453988	0.719988	0.057865	0.390301	0.123482	0.0154704	0.03471	0.129885	0.819966	0.0771786	0.00423854
Vv_10000661	0.967532	0.212613	0.489905	0.961277	0.540962	0.759047	0.747216	0.754808	0.625847	0.83049	0.923691	0.832621	0.691809	0.206733	0.241995	0.680943	0.902316	0.718084	0.603243	0.293165	0.310351	0.702331	0.245828	0.674684	0.691978	0.461382	0.284835	0.607066	0.61325	0.682704	0.376412	0.566318	0.536615	0.590381	0.11469	0.428562	0.449934	0.800532	0.196616	0.170471	0.536101	0.50916	0.418469	0.63756	0.498162	0.904665	0.924246	0.830936	0.658762
Vv_10000662	0.267734	0.266106	0.133613	0.294594	0.373293	0.826811	0.477449	0.167962	0.609174	0.86437	0.755635	0.18851	0.641781	0.0738204	0.343191	0.0974589	0.252559	0.705131	0.143836	0.132065	0.666425	0.81887	0.321226	0.84117	0.526023	0.327093	0.0501112	0.0648028	0.0682202	0.0987298	0.00930645	0.059181	0.0504437	0.181465	0.0935748	0.0120445	0.054305	0.160261	0.0677518	0.697155	0.0474012	0.710762	0.0108429	0.105376	0.0751736	0.215801	0.779121	0.172025	0.138906
Vv_10000667	0.693073	0.00398412	0.188994	0.612073	0.956171	0.683651	0.993951	0.794862	0.979157	0.619872	0.529486	0.570582	0.796412	0.414205	0.673419	0.516026	0.572156	0.745239	0.757495	0.571532	0.838403	0.432676	0.666886	0.24701	0.939164	0.0877166	0.453318	0.529544	0.473196	0.513703	0.397958	0.393307	0.543013	0.80769	0.312825	0.371636	0.245196	0.586467	0.0867386	0.164047	0.529725	0.780105	0.389484	0.680115	0.612544	0.710389	0.377703	0.705154	0.753154
Vv_10000669	0.402761	0.885922	0.616506	0.527923	0.0603339	0.315213	0.441265	0.0707373	0.628576	0.319032	0.176192	0.387285	0.180724	0.164657	0.225315	0.271533	0.495982	0.968728	0.020919	0.0933069	0.477047	0.236139	0.206286	0.46881	0.448984	0.969268	0.121172	0.183932	0.255761	0.276556	0.170161	0.317043	0.121217	0.00600453	0.26912	0.225322	0.433858	0.319689	0.530056	0.763815	0.132421	0.577021	0.199092	0.0748651	0.0570418	0.290605	0.596784	0.210433	0.0423129
Vv_10000670	0.332797	0.606596	0.396068	0.424986	0.120696	0.469677	0.452665	0.0641619	0.632221	0.490315	0.370274	0.285299	0.308446	0.0589869	0.200821	0.166245	0.384865	0.928109	0.0134106	0.0385492	0.490667	0.446305	0.180356	0.72736	0.478999	0.698855	0.0261132	0.0919778	0.141019	0.170135	0.0487437	0.175356	0.0411122	0.0167371	0.129824	0.089242	0.243793	0.228331	0.297331	0.994874	0.0473511	0.642679	0.0708882	0.0368048	0.00563981	0.235835	0.820084	0.162363	0.0289807
Vv_10000672	0.344079	0.330771	0.221295	0.391002	0.267267	0.679423	0.546664	0.161746	0.702413	0.718356	0.649795	0.262838	0.507747	0.0272507	0.235281	0.147166	0.344449	0.84811	0.108198	0.0655614	0.530978	0.744558	0.216141	0.959253	0.591514	0.433961	0.0134766	0.0917012	0.111873	0.149517	0.0115786	0.112097	0.0553837	0.128856	0.0501872	0.0349923	0.116695	0.222034	0.106612	0.706439	0.0557895	0.780608	0.0263621	0.0996182	0.0513075	0.27125	0.927372	0.209781	0.118937
Vv_10000674	0.895423	0.128266	0.369003	0.756296	0.557896	0.308561	0.855548	0.802014	0.931134	0.257014	0.164617	0.799002	0.365448	0.877218	0.862529	0.823332	0.739449	0.623615	0.784111	0.939853	0.792794	0.137916	0.863492	0.0263614	0.797666	0.123626	0.917601	0.892822	0.799188	0.818259	0.811127	0.697289	0.951576	0.717975	0.746156	0.745694	0.515002	0.852111	0.365833	0.183439	0.932274	0.716843	0.778899	0.902095	0.934205	0.975889	0.157563	0.978809	0.812317
Vv_10000675	0.420498	0.494617	0.373399	0.500073	0.134747	0.480925	0.584958	0.137638	0.767715	0.514185	0.465488	0.35035	0.327841	0.0131704	0.139781	0.213381	0.452455	0.993233	0.0594829	0.0128632	0.403502	0.580608	0.12307	0.827031	0.619366	0.630284	0.00208518	0.131949	0.176681	0.217187	0.0436075	0.196854	0.0715416	0.0585971	0.0548727	0.0910455	0.231629	0.293453	0.222184	0.818112	0.0770309	0.800416	0.0725671	0.0888452	0.0309091	0.321914	0.851891	0.241504	0.0857883
Vv_10000678	0.49897	0.237347	0.247251	0.528462	0.32436	0.704665	0.743891	0.305411	0.895292	0.756942	0.783872	0.394525	0.554707	0.0285016	0.200838	0.262341	0.475229	0.964122	0.219356	0.0882538	0.44381	0.92322	0.187742	0.844909	0.795748	0.390611	0.0433001	0.20007	0.214621	0.264505	0.0673698	0.197768	0.152837	0.232455	0.0139395	0.0991935	0.160764	0.355613	0.071533	0.505495	0.152493	0.994845	0.0905026	0.22054	0.140862	0.427435	0.901284	0.360126	0.243721
Vv_10000679	0.782182	0.0395353	0.266714	0.725776	0.798362	0.879074	0.909956	0.770461	0.846456	0.809713	0.657478	0.649826	0.979712	0.311091	0.497646	0.55655	0.677018	0.935078	0.688772	0.44855	0.63371	0.509939	0.494696	0.37528	0.844575	0.188595	0.366412	0.537903	0.502591	0.555659	0.36367	0.431672	0.520521	0.717514	0.208968	0.365609	0.289211	0.648399	0.088621	0.131071	0.511453	0.669771	0.37375	0.649902	0.552589	0.770172	0.555878	0.739045	0.706642
Vv_10000680	0.875687	0.462209	0.607744	0.93906	0.207117	0.400178	0.909187	0.499277	0.725221	0.456228	0.643119	0.767833	0.322742	0.0716402	0.0381257	0.584544	0.878761	0.594112	0.331866	0.0858932	0.137117	0.868421	0.0382863	0.909688	0.870495	0.729577	0.127967	0.470731	0.521177	0.588938	0.262975	0.518943	0.368889	0.295221	0.0424656	0.347047	0.484049	0.705064	0.297694	0.475916	0.37675	0.686421	0.321107	0.414303	0.281363	0.764319	0.728093	0.659767	0.400617
Vv_10000681	0.539459	0.406112	0.881725	0.584387	0.917395	0.906825	0.293485	0.699176	0.242361	0.977552	0.622707	0.66706	0.944494	0.631461	0.520436	0.791846	0.631647	0.484609	0.871747	0.723709	0.388608	0.383489	0.540619	0.573179	0.250199	0.677533	0.752275	0.853349	0.860113	0.791172	0.883063	0.926432	0.924788	0.905899	0.483975	0.93864	0.905931	0.680893	0.556357	0.0566363	0.92581	0.138226	0.93103	0.816599	0.976002	0.572031	0.949859	0.628671	0.801664
Vv_10000686	0.207225	0.419417	0.200306	0.260587	0.284934	0.722527	0.36609	0.0717111	0.510634	0.747458	0.582724	0.150774	0.534106	0.0837871	0.336367	0.0633677	0.22354	0.700975	0.059713	0.108434	0.676126	0.622707	0.311668	0.978969	0.404121	0.458825	0.0416855	0.0243483	0.0427553	0.0654046	0.00305891	0.0548917	0.00701785	0.0922013	0.137976	0.0107122	0.0929487	0.114442	0.161972	0.894301	0.00685813	0.574769	0.00512067	0.03228	0.0202948	0.143699	0.901383	0.0962665	0.0523547
Vv_10000687	0.355914	0.727284	0.803485	0.348836	0.74187	0.58866	0.186693	0.676725	0.0998319	0.647761	0.908619	0.460282	0.670929	0.672425	0.405687	0.614805	0.395171	0.195625	0.889743	0.696934	0.196291	0.638359	0.43165	0.936835	0.163966	0.949698	0.800327	0.717572	0.683801	0.611797	0.992765	0.716791	0.828554	0.962695	0.55361	0.89703	0.83515	0.498926	0.812762	0.257229	0.820911	0.0779201	0.920983	0.768316	0.942719	0.427785	0.667513	0.513165	0.7929
Vv_10000688	0.231503	0.70593	0.762387	0.302104	0.721734	0.922469	0.0769675	0.295922	0.102241	0.869329	0.436414	0.322214	0.804559	0.906166	0.890705	0.390663	0.327375	0.424063	0.441717	0.827994	0.620266	0.242806	0.919895	0.570019	0.0538051	0.926784	0.778323	0.423686	0.442397	0.39124	0.649919	0.511087	0.475999	0.483892	0.932788	0.607412	0.684741	0.31519	0.968343	0.180353	0.477697	0.030462	0.610034	0.385708	0.522153	0.227173	0.96347	0.253103	0.377788
Vv_10000691	0.959769	0.236743	0.470096	0.806521	0.390347	0.193893	0.831231	0.669163	0.944199	0.151939	0.0778081	0.882326	0.228422	0.927871	0.674805	0.940134	0.800943	0.575232	0.624676	0.746892	0.639443	0.0878097	0.674362	0.00233673	0.780979	0.188685	0.893319	0.969978	0.926707	0.934221	0.98074	0.82351	0.894028	0.554196	0.94119	0.901344	0.642695	0.947684	0.516769	0.262638	0.914705	0.737643	0.939165	0.754808	0.766088	0.938213	0.113813	0.873668	0.663274
Vv_10000697	0.38092	0.208013	0.132084	0.265459	0.650344	0.238647	0.559149	0.781895	0.483302	0.215946	0.398813	0.332864	0.37874	0.825945	0.741351	0.411167	0.26449	0.178703	0.902941	0.984374	0.487368	0.501701	0.761559	0.160802	0.609266	0.0500377	0.786944	0.516019	0.419229	0.405586	0.576583	0.347255	0.620802	0.99242	0.78174	0.471088	0.252664	0.391152	0.314073	0.614809	0.599514	0.68117	0.511716	0.728334	0.784794	0.47386	0.0484645	0.546021	0.826637
Vv_10000698	0.681033	0.457134	0.450317	0.531993	0.265001	0.0283258	0.782211	0.805254	0.625779	0.0202688	0.165325	0.664339	0.0918172	0.71988	0.363703	0.800377	0.552029	0.216443	0.656229	0.565014	0.2436	0.312473	0.375022	0.101859	0.815567	0.248094	0.749719	0.937729	0.823617	0.793255	0.968824	0.743474	0.934917	0.555701	0.784973	0.908783	0.632574	0.74651	0.68851	0.692175	0.957995	0.80367	0.956316	0.8369	0.759184	0.815457	0.0132725	0.920931	0.740405
Vv_10000699	0.863504	0.05079	0.318285	0.799804	0.853742	0.856079	0.827881	0.857599	0.773918	0.785056	0.60134	0.72901	0.940874	0.364622	0.528725	0.637113	0.75166	0.978335	0.76924	0.505805	0.633083	0.445947	0.528589	0.346529	0.763034	0.208939	0.428962	0.619299	0.581491	0.636053	0.434218	0.50582	0.600536	0.79447	0.250603	0.437523	0.351392	0.730215	0.128534	0.0902474	0.591276	0.595781	0.446028	0.734009	0.630208	0.855617	0.554391	0.825998	0.790597
Vv_10000700	0.548986	0.13312	0.204505	0.548692	0.468269	0.854845	0.824047	0.422795	0.948739	0.914001	0.97097	0.43253	0.711215	0.0889729	0.286344	0.31294	0.495862	0.920836	0.341626	0.179347	0.512173	0.889203	0.275202	0.668177	0.882859	0.281131	0.114422	0.266927	0.262911	0.314002	0.12221	0.22675	0.232113	0.363925	0.0463555	0.14132	0.153917	0.406511	0.0327103	0.370202	0.228291	0.918959	0.139164	0.323702	0.239809	0.497778	0.757686	0.443079	0.361304
Vv_10000703	0.52317	0.401424	0.370442	0.587858	0.17639	0.509284	0.725754	0.236044	0.905683	0.553728	0.575432	0.433279	0.368811	0.000125695	0.108466	0.283434	0.534502	0.918275	0.134	0.0195015	0.338775	0.724594	0.0959	0.930025	0.766939	0.574594	0.0104401	0.19779	0.236808	0.287031	0.0686764	0.242542	0.130199	0.129188	0.0122411	0.121193	0.24351	0.378335	0.173471	0.652359	0.134762	0.959105	0.103232	0.167996	0.0860615	0.426273	0.888531	0.341799	0.169767
Vv_10000706	0.0830343	0.284665	0.0278546	0.0486782	0.832935	0.661143	0.239503	0.287502	0.263795	0.645714	0.925357	0.0443013	0.861656	0.443176	0.87661	0.0669714	0.0358326	0.223398	0.387984	0.539717	0.749393	0.989193	0.846407	0.562523	0.284462	0.158492	0.373182	0.122002	0.0728249	0.0644911	0.195802	0.046488	0.190965	0.478071	0.472575	0.123833	0.0388641	0.0629868	0.179472	0.869838	0.177702	0.4051	0.147567	0.253026	0.310602	0.111591	0.356626	0.140504	0.323277
Vv_10000707	0.98066	0.654186	0.813528	0.893963	0.156081	0.251026	0.811495	0.565999	0.616735	0.300403	0.523157	0.925332	0.207513	0.140479	0.0114962	0.730388	0.95218	0.423357	0.376702	0.119402	0.0501453	0.764603	0.0162229	0.727946	0.785088	0.948636	0.204034	0.596904	0.667117	0.735876	0.381717	0.680692	0.474959	0.317913	0.121537	0.486592	0.667343	0.851692	0.472299	0.575629	0.487279	0.622819	0.452476	0.495357	0.353763	0.890979	0.526074	0.773726	0.460347
Vv_10000708	0.960659	0.0762488	0.388028	0.891373	0.905214	0.846078	0.732856	0.953273	0.687418	0.77363	0.553034	0.824628	0.911661	0.42335	0.555857	0.732563	0.843824	0.960589	0.855468	0.56566	0.622172	0.387191	0.559067	0.331193	0.669425	0.247194	0.498021	0.713615	0.674956	0.731429	0.515691	0.595534	0.691383	0.875054	0.297475	0.522438	0.430068	0.827501	0.182274	0.053222	0.682312	0.51124	0.530568	0.827326	0.71547	0.955342	0.570197	0.9259	0.881973
Vv_10000709	0.263604	0.945495	0.641567	0.383468	0.213498	0.472124	0.223262	0.0500866	0.367435	0.452152	0.171797	0.2915	0.329494	0.372428	0.494426	0.237293	0.371522	0.791914	0.0743981	0.286806	0.782428	0.13428	0.468992	0.43141	0.218252	0.977121	0.288498	0.187711	0.247776	0.241169	0.272212	0.321035	0.163836	0.0800621	0.514646	0.294878	0.47802	0.239903	0.691006	0.482776	0.172782	0.297923	0.276842	0.0915348	0.135478	0.181128	0.685688	0.134292	0.063757
Vv_10000710	0.420036	0.36308	0.286379	0.476273	0.217484	0.595624	0.622559	0.18705	0.790952	0.636998	0.607846	0.334906	0.436982	0.00804511	0.171153	0.202769	0.426399	0.954499	0.11114	0.036905	0.439356	0.727653	0.154821	0.984659	0.665728	0.498601	0.00471719	0.132813	0.162259	0.205733	0.0305698	0.165656	0.0817392	0.120061	0.0271926	0.0677048	0.1699	0.287053	0.13379	0.685311	0.0841492	0.857178	0.054583	0.12244	0.0588381	0.335248	0.984695	0.26263	0.133412
Vv_10000712	0.136109	0.467083	0.18936	0.187812	0.33099	0.780767	0.269396	0.0449624	0.40002	0.797358	0.576675	0.0946129	0.584864	0.143454	0.426481	0.0291557	0.157575	0.60038	0.0613368	0.164139	0.78786	0.580148	0.398782	0.969463	0.303661	0.463059	0.0851049	0.00431429	0.0180742	0.0307668	0.0199436	0.0345213	0.00188369	0.102804	0.212616	0.0148954	0.0878551	0.0639517	0.202488	0.995726	0.000745524	0.459792	0.0125202	0.0185018	0.0298567	0.0830869	0.860433	0.047717	0.0413365
Vv_10000714	0.086034	0.916095	0.445909	0.163151	0.439735	0.791883	0.0596108	0.0530194	0.152015	0.768301	0.39464	0.11935	0.618301	0.470978	0.729715	0.119497	0.1613	0.47247	0.143265	0.427876	0.918215	0.286057	0.697709	0.683385	0.0625026	0.789793	0.363711	0.119969	0.143784	0.121031	0.260936	0.197732	0.144578	0.18651	0.608379	0.238018	0.336314	0.094962	0.605061	0.49297	0.146029	0.132724	0.236196	0.0945164	0.179613	0.0489291	0.991426	0.0408909	0.0976566
Vv_10000715	0.586963	0.538738	0.496906	0.67483	0.0953201	0.372495	0.755675	0.232005	0.951681	0.41141	0.445091	0.507885	0.248475	0.0122431	0.058574	0.346018	0.622048	0.805163	0.114782	0.00201854	0.261207	0.604926	0.0479502	0.77032	0.788016	0.730901	0.0236403	0.243204	0.299696	0.350618	0.112159	0.320508	0.159525	0.0942736	0.0388996	0.181115	0.344833	0.442198	0.278732	0.747848	0.167775	0.969634	0.156254	0.175929	0.0894502	0.473115	0.726652	0.376636	0.160967
Vv_10000717	0.634127	0.528789	0.917876	0.61445	0.538181	0.536404	0.413872	0.976931	0.286753	0.602642	0.980011	0.755183	0.554308	0.391435	0.222214	0.930804	0.671236	0.331548	0.814839	0.42809	0.130246	0.746545	0.239351	0.917791	0.378305	0.851907	0.502339	0.959981	0.995595	0.927413	0.686119	0.964754	0.849415	0.756836	0.290482	0.778761	0.857659	0.802326	0.536438	0.228364	0.856161	0.2392	0.754905	0.919585	0.747069	0.721053	0.735608	0.816898	0.904873
Vv_10000721	0.447424	0.549179	0.994818	0.57826	0.380094	0.47116	0.283975	0.256504	0.387057	0.425006	0.118455	0.526542	0.38816	0.726995	0.751965	0.515059	0.587467	0.856203	0.30905	0.592875	0.94726	0.0272395	0.731007	0.229701	0.252202	0.634864	0.631006	0.476978	0.546057	0.518943	0.621285	0.640812	0.461123	0.300637	0.894917	0.64234	0.838996	0.480492	0.892386	0.183899	0.473072	0.250624	0.622399	0.342923	0.420261	0.377761	0.525877	0.34772	0.293694
Vv_10000722	0.626149	0.862661	0.729385	0.755215	0.00621478	0.189341	0.697607	0.19963	0.905294	0.207202	0.195347	0.586624	0.088801	0.117858	0.0827096	0.430197	0.712339	0.71413	0.0891916	0.0465931	0.256885	0.329503	0.0722457	0.457188	0.708208	0.963762	0.111456	0.312984	0.396508	0.436141	0.22446	0.451038	0.217648	0.0499324	0.190109	0.308561	0.538129	0.508052	0.535616	0.944625	0.231641	0.850266	0.274732	0.18267	0.116784	0.493966	0.471139	0.390279	0.13937
Vv_10000724	0.683865	0.397138	0.458002	0.744635	0.193623	0.470798	0.902504	0.358929	0.915526	0.522943	0.627317	0.581289	0.357213	0.0180008	0.0670579	0.414096	0.68674	0.772061	0.224573	0.0405784	0.239101	0.815919	0.0604369	0.948163	0.944736	0.617838	0.051832	0.315817	0.358077	0.417973	0.144687	0.357024	0.232574	0.206308	0.00648013	0.211162	0.33531	0.523433	0.203856	0.538574	0.238215	0.862112	0.190104	0.278871	0.170328	0.581117	0.834687	0.487209	0.275872
Vv_10000726	0.80569	0.36749	0.717567	0.798806	0.534884	0.63422	0.54888	0.905969	0.422545	0.704771	0.967667	0.936595	0.613789	0.294715	0.216353	0.895087	0.85795	0.494653	0.718907	0.356508	0.194916	0.711459	0.227893	0.796113	0.503104	0.664099	0.393753	0.800183	0.822303	0.897761	0.538942	0.782441	0.705909	0.68063	0.194105	0.61467	0.666833	0.977381	0.367493	0.176835	0.709328	0.34061	0.59685	0.793003	0.631299	0.88275	0.891864	0.970194	0.795076
Vv_10000727	0.414616	0.484003	0.321897	0.2935	0.434366	0.107898	0.491563	0.913592	0.361935	0.110559	0.376227	0.414802	0.21905	0.851164	0.428377	0.554089	0.315159	0.0657369	0.907199	0.717825	0.208178	0.562432	0.449254	0.238685	0.522261	0.231022	0.916315	0.691114	0.58719	0.547552	0.835403	0.527883	0.825584	0.795832	0.868447	0.707121	0.467597	0.488734	0.615238	0.893428	0.803628	0.523445	0.753216	0.900908	0.991285	0.536892	0.0423926	0.640362	0.994609
Vv_10000731	0.491597	0.012846	0.0840836	0.428538	0.843485	0.725802	0.776952	0.591036	0.821077	0.669628	0.669968	0.380972	0.874835	0.321011	0.635434	0.33087	0.390048	0.621402	0.578153	0.465354	0.876226	0.604003	0.621684	0.331453	0.842566	0.0611242	0.333791	0.346385	0.295565	0.328858	0.25336	0.229519	0.367155	0.638033	0.253483	0.220689	0.116483	0.392159	0.0259413	0.305119	0.354293	0.988614	0.238283	0.489461	0.445095	0.502187	0.381893	0.497165	0.562155
Vv_10000732	0.0880596	0.286804	0.0374048	0.0796405	0.648287	0.844942	0.255986	0.190352	0.320718	0.82473	0.925672	0.0400192	0.949888	0.297212	0.690629	0.0265663	0.0577546	0.348998	0.256767	0.376405	0.931337	0.880101	0.661118	0.683601	0.301392	0.212019	0.234763	0.0530093	0.0231936	0.0254331	0.0957845	0.00704039	0.0963601	0.331953	0.333743	0.0469186	0.0112804	0.041693	0.130178	0.857998	0.0866863	0.445184	0.0622053	0.151006	0.186538	0.0878829	0.501557	0.092777	0.208557
Vv_10000733	0.389518	0.930623	0.72528	0.524418	0.109027	0.321407	0.363206	0.0814422	0.534226	0.309055	0.106849	0.404241	0.197363	0.302165	0.350921	0.315204	0.504051	0.983293	0.0610001	0.205187	0.59611	0.122017	0.330388	0.354846	0.35813	0.896083	0.239602	0.237911	0.313643	0.320184	0.274073	0.389769	0.186018	0.046475	0.433333	0.322132	0.540203	0.339394	0.697047	0.559617	0.198264	0.450638	0.296144	0.112913	0.124451	0.284139	0.54342	0.215163	0.0723215
Vv_10000734	0.0973255	0.721991	0.331081	0.172838	0.326048	0.725181	0.143144	0.0058978	0.266265	0.720161	0.417292	0.0958061	0.538205	0.275777	0.535482	0.0560213	0.155807	0.561212	0.0544834	0.254043	0.897464	0.368474	0.50514	0.763672	0.159751	0.663339	0.190643	0.0363728	0.062396	0.0580419	0.115119	0.10415	0.0413905	0.0927277	0.387831	0.107051	0.211587	0.062915	0.410367	0.710735	0.0428991	0.275406	0.102247	0.0170522	0.0643492	0.0436165	0.981479	0.0159478	0.0246394
Vv_10000741	0.941517	0.329825	0.555547	0.97089	0.362335	0.563023	0.803106	0.634974	0.646964	0.628626	0.859049	0.816845	0.493167	0.126545	0.118288	0.643938	0.909687	0.628815	0.468314	0.177163	0.195566	0.908624	0.121094	0.883624	0.755485	0.598745	0.197782	0.546356	0.576143	0.647136	0.318214	0.550824	0.456285	0.440993	0.0625381	0.389741	0.471932	0.767872	0.241033	0.300905	0.460276	0.569041	0.370806	0.53105	0.389157	0.851597	0.888345	0.759358	0.533745
Vv_10000742	0.264817	0.0921524	0.00584807	0.205868	0.876362	0.633769	0.499765	0.446193	0.526447	0.595623	0.739278	0.185612	0.81455	0.381027	0.779985	0.177286	0.180071	0.3764	0.496273	0.514129	0.902734	0.753416	0.757336	0.378006	0.558701	0.0453067	0.352358	0.219998	0.162431	0.174602	0.210915	0.109635	0.271715	0.577742	0.355249	0.151619	0.0388764	0.205302	0.0613392	0.545782	0.257077	0.707237	0.175247	0.373074	0.381437	0.291906	0.300538	0.309135	0.451615
Vv_10000745	0.409857	0.685143	0.491436	0.515511	0.0708031	0.373706	0.514544	0.0885484	0.705499	0.393241	0.301847	0.365106	0.2285	0.0647382	0.154368	0.233368	0.474243	0.965149	0.0196477	0.0272737	0.413869	0.395415	0.136531	0.634634	0.536032	0.802219	0.0386281	0.1449	0.205625	0.237962	0.0888985	0.247406	0.0798286	0.00995905	0.138405	0.143288	0.324202	0.300528	0.363916	0.978548	0.0886105	0.694754	0.119839	0.0649518	0.0236833	0.300501	0.707287	0.216794	0.0457547
Vv_10000746	0.729721	0.0130978	0.211382	0.629159	0.899707	0.557182	0.977924	0.898924	0.981468	0.496004	0.410454	0.612802	0.65893	0.53559	0.808431	0.582232	0.595508	0.686759	0.880354	0.704921	0.955064	0.335903	0.802814	0.160133	0.911924	0.0678753	0.573928	0.614316	0.544731	0.578982	0.498111	0.456522	0.64341	0.938144	0.424589	0.457825	0.295981	0.640699	0.141728	0.156749	0.627811	0.772022	0.481142	0.786457	0.730253	0.767225	0.287749	0.778055	0.867148
Vv_10000749	0.297495	0.513215	0.277695	0.195496	0.546651	0.184456	0.360448	0.768763	0.250373	0.19222	0.50946	0.305747	0.316654	0.929654	0.48788	0.440637	0.216861	0.0239154	0.956126	0.812116	0.22338	0.707805	0.512936	0.337088	0.388901	0.248217	0.989652	0.57191	0.477265	0.434663	0.736023	0.430816	0.704628	0.931127	0.921832	0.609799	0.39859	0.372409	0.587133	0.997961	0.684085	0.397869	0.653347	0.765814	0.884491	0.408466	0.0933585	0.506579	0.854632
Vv_10000753	0.284806	0.0905283	0.0134332	0.212684	0.968659	0.549669	0.516412	0.510643	0.523691	0.512778	0.659522	0.208363	0.724428	0.45459	0.86475	0.215202	0.190655	0.335668	0.572798	0.596582	0.82807	0.68757	0.842594	0.316544	0.575276	0.0252989	0.425529	0.270067	0.203528	0.211901	0.270225	0.144828	0.332068	0.659643	0.422042	0.201631	0.0651301	0.235928	0.0895921	0.535677	0.315833	0.712674	0.228938	0.438221	0.453603	0.325066	0.237508	0.35267	0.522277
Vv_10000755	0.300649	0.220608	0.122055	0.318487	0.40705	0.859905	0.526444	0.211182	0.653248	0.901746	0.81633	0.213841	0.678588	0.0774732	0.34746	0.121272	0.274858	0.716092	0.181554	0.146467	0.660154	0.88882	0.326842	0.782582	0.578199	0.290745	0.061154	0.0902353	0.0889135	0.1223	0.0217264	0.0726692	0.0761126	0.219907	0.0846254	0.0235797	0.0526283	0.188255	0.0446274	0.628816	0.0722065	0.766396	0.0236542	0.140816	0.103464	0.252523	0.743511	0.209724	0.178266
Vv_10000758	0.992668	0.664604	0.762488	0.849072	0.0821758	0.0157526	0.939456	0.482819	0.869857	0.0126633	0.0653138	0.996276	0.00700032	0.448755	0.214664	0.848483	0.877427	0.412951	0.351934	0.309157	0.229129	0.200095	0.215355	0.140433	0.919251	0.475001	0.454429	0.712337	0.824109	0.855699	0.634888	0.906046	0.593464	0.272666	0.536222	0.746818	0.968672	0.908967	0.9753	0.696247	0.614711	0.982242	0.701604	0.505438	0.439392	0.84903	0.122831	0.739031	0.422645
Vv_10000761	0.232886	0.469112	0.248132	0.297536	0.234696	0.651576	0.381065	0.0606763	0.536082	0.675164	0.519275	0.179098	0.4689	0.0716022	0.296456	0.0829783	0.259597	0.758094	0.0388696	0.0836245	0.625946	0.568203	0.272614	0.907704	0.415972	0.521893	0.0310636	0.0343175	0.061293	0.0855354	0.00821948	0.0799482	0.00803908	0.063811	0.131547	0.0246369	0.127496	0.136899	0.194646	0.92589	0.00963512	0.585492	0.0155465	0.0248459	0.00834216	0.159868	0.977108	0.105223	0.0373655
Vv_10000765	0.135393	0.29058	0.0708821	0.147783	0.499297	0.991017	0.316126	0.142415	0.414962	0.982969	0.813857	0.0766615	0.789384	0.182279	0.526019	0.0287655	0.117307	0.492701	0.172117	0.247384	0.891598	0.811522	0.498666	0.781951	0.361969	0.270773	0.13216	0.02806	0.0153836	0.0288342	0.0343994	0.00617297	0.0459466	0.231215	0.218857	0.00850544	0.0147945	0.0633648	0.0999982	0.820891	0.0395837	0.52479	0.0158946	0.0962241	0.106637	0.109716	0.638246	0.092163	0.141725
Vv_10000767	0.059243	0.66968	0.273859	0.119954	0.400393	0.824856	0.11387	0.0214002	0.220888	0.820166	0.498936	0.0568812	0.630652	0.305284	0.602929	0.0318139	0.105261	0.47621	0.0865784	0.298756	0.979019	0.433261	0.571214	0.852331	0.133643	0.587575	0.216052	0.0266329	0.0410565	0.0331039	0.116966	0.0751435	0.0452204	0.135465	0.411942	0.0959384	0.17261	0.0324367	0.38001	0.735153	0.0443715	0.247592	0.0960522	0.0301391	0.0866181	0.0194199	0.880528	0.00289489	0.047544
Vv_10000768	0.166011	0.417808	0.174778	0.213695	0.326643	0.778423	0.318735	0.0654275	0.452759	0.800414	0.608163	0.114721	0.584345	0.114543	0.39215	0.0404449	0.179925	0.633364	0.0697435	0.143066	0.745507	0.628766	0.365811	0.993686	0.356541	0.432961	0.0648921	0.0116696	0.024338	0.0420726	0.00810894	0.0354261	0.00457933	0.109343	0.172519	0.00653417	0.0757585	0.0833753	0.164877	0.923301	0.00323335	0.521516	0.00384318	0.029903	0.0297762	0.111114	0.850765	0.0719642	0.0544655
Vv_10000769	0.273227	0.947978	0.645768	0.394519	0.201188	0.457267	0.235423	0.0502534	0.382695	0.43827	0.165431	0.299373	0.315706	0.36165	0.477701	0.24136	0.381546	0.809431	0.0700172	0.275353	0.762763	0.133464	0.452671	0.425624	0.230669	0.972755	0.279817	0.188969	0.250493	0.245345	0.268313	0.323872	0.162312	0.0738928	0.50267	0.293446	0.479948	0.246409	0.687177	0.492692	0.171551	0.312445	0.274653	0.0903315	0.130875	0.188362	0.673399	0.1392	0.0615178
Vv_10000770	0.530641	0.127572	0.190321	0.528728	0.477226	0.8715	0.805168	0.414933	0.927412	0.929969	0.977331	0.415299	0.724766	0.0923837	0.299645	0.299286	0.476658	0.897107	0.338831	0.184388	0.532093	0.888626	0.287823	0.6584	0.86424	0.268222	0.115238	0.256325	0.250502	0.300226	0.116923	0.213953	0.224692	0.363669	0.0511363	0.133097	0.141839	0.390677	0.0271959	0.377492	0.22047	0.938116	0.13186	0.316668	0.236376	0.481831	0.739986	0.42948	0.355935
Vv_10000773	0.915217	0.926858	0.878371	0.779804	0.0728301	0.0403965	0.872416	0.551973	0.669012	0.0624443	0.229199	0.957657	0.0306717	0.303199	0.0695414	0.85875	0.824128	0.312075	0.373986	0.206207	0.0650286	0.434579	0.0749341	0.343984	0.874149	0.660407	0.344712	0.710118	0.812468	0.865784	0.551107	0.867394	0.575796	0.292067	0.339877	0.673132	0.931224	0.95454	0.816242	0.96509	0.595067	0.766877	0.628494	0.531662	0.417832	0.936854	0.213774	0.813325	0.461575
Vv_10000777	0.776911	0.0148389	0.241039	0.685222	0.964518	0.637918	0.922593	0.896829	0.910363	0.572932	0.45327	0.653217	0.733715	0.486714	0.727431	0.604309	0.646984	0.775323	0.856506	0.650052	0.85905	0.352919	0.72374	0.202399	0.856275	0.102036	0.534348	0.622066	0.560808	0.601651	0.48276	0.474729	0.637116	0.904828	0.372056	0.455127	0.31268	0.67385	0.133512	0.122456	0.623199	0.7077	0.474357	0.779433	0.707662	0.801907	0.358734	0.801063	0.85385
Vv_10000779	0.966479	0.459471	0.65592	0.977667	0.254646	0.415661	0.811608	0.589312	0.634734	0.475123	0.703081	0.853297	0.354547	0.111722	0.0524788	0.667481	0.961293	0.536204	0.410405	0.13132	0.117347	0.942755	0.0558944	0.944643	0.77242	0.743485	0.179933	0.552284	0.600639	0.67176	0.326884	0.592462	0.446728	0.36911	0.067608	0.414215	0.542215	0.792334	0.32524	0.413473	0.454474	0.592531	0.388228	0.49849	0.354862	0.85763	0.726828	0.752593	0.484659
Vv_10000780	0.137268	0.707446	0.34612	0.219875	0.263894	0.653717	0.195717	0.00071541	0.334235	0.653354	0.384396	0.127318	0.470582	0.219925	0.453313	0.0692378	0.197838	0.641222	0.0280281	0.195068	0.803673	0.361663	0.424698	0.735851	0.213713	0.680953	0.144269	0.036207	0.0692159	0.0717817	0.0908611	0.111683	0.0281089	0.0580946	0.326836	0.0943796	0.215257	0.0877937	0.387764	0.756973	0.0309979	0.34018	0.0859872	0.00531648	0.0367222	0.0719733	0.96126	0.0331375	0.00813563
Vv_10000783	0.157552	0.25137	0.0576111	0.163162	0.521563	0.984988	0.351964	0.171564	0.44783	0.955412	0.859289	0.0924417	0.815343	0.179733	0.525061	0.0427044	0.13118	0.500527	0.19665	0.253438	0.884015	0.864732	0.498657	0.736017	0.400539	0.239313	0.135321	0.0429427	0.0266851	0.0425969	0.0386526	0.0118507	0.0607986	0.256416	0.20659	0.0122106	0.0086515	0.0809933	0.0770203	0.765864	0.0537653	0.567109	0.0205444	0.118949	0.123496	0.134433	0.610115	0.117292	0.167611
Vv_10000785	0.438213	0.980812	0.678513	0.365004	0.435104	0.252059	0.341191	0.910905	0.197421	0.295236	0.679866	0.514368	0.326776	0.561446	0.227115	0.696142	0.411478	0.080076	0.863397	0.515684	0.0438299	0.950212	0.249666	0.662164	0.335316	0.682539	0.667637	0.83559	0.759843	0.690665	0.914744	0.749582	0.975289	0.767786	0.503648	0.959956	0.788705	0.581536	0.926538	0.561805	0.959657	0.251924	0.998821	0.969686	0.864298	0.554952	0.334441	0.668278	0.972032
Vv_10000788	0.37288	0.225432	0.167205	0.396627	0.364194	0.791165	0.606864	0.238604	0.745445	0.83723	0.794972	0.278827	0.620804	0.0487855	0.280793	0.169261	0.34882	0.814777	0.186013	0.113447	0.568572	0.894712	0.262955	0.81252	0.658783	0.329522	0.0443871	0.124896	0.130607	0.170792	0.0306652	0.114723	0.0969648	0.214208	0.0483615	0.0449919	0.0890958	0.24724	0.0497582	0.581834	0.0945841	0.852768	0.0413172	0.16245	0.108057	0.314275	0.810077	0.260886	0.193933
Vv_10000789	0.284095	0.946303	0.620247	0.247371	0.666524	0.434044	0.175241	0.674873	0.0755815	0.481497	0.920367	0.366116	0.539239	0.733608	0.390802	0.525607	0.289201	0.0798074	0.895888	0.715709	0.146311	0.81161	0.418599	0.842685	0.166939	0.724627	0.856762	0.644704	0.589615	0.521466	0.905997	0.600511	0.770674	0.986897	0.639944	0.793641	0.681289	0.416129	0.990427	0.433187	0.758451	0.105024	0.825442	0.743757	0.913915	0.373098	0.463618	0.468547	0.790261
Vv_10000797	0.749505	0.849876	0.983104	0.901716	0.0187777	0.0857259	0.737535	0.283315	0.938709	0.0868704	0.0671671	0.742532	0.0234889	0.288251	0.164546	0.597439	0.869238	0.606485	0.176073	0.171769	0.27857	0.182565	0.15726	0.240587	0.729007	0.689302	0.275717	0.473017	0.573947	0.604143	0.412951	0.650362	0.369903	0.119095	0.384939	0.508137	0.77572	0.658386	0.805483	0.727228	0.388047	0.825708	0.468304	0.296901	0.244425	0.610463	0.27647	0.505776	0.231174
Vv_10000798	0.842569	0.279161	0.467139	0.868107	0.362253	0.610529	0.895044	0.56693	0.74095	0.675274	0.866291	0.718474	0.521195	0.095119	0.133385	0.553741	0.80766	0.724808	0.416903	0.153465	0.249031	0.918872	0.132754	0.845796	0.844445	0.525061	0.155917	0.465068	0.489048	0.556592	0.253364	0.462368	0.385271	0.400032	0.0374367	0.314954	0.386553	0.672856	0.180058	0.315699	0.38779	0.651474	0.299059	0.463382	0.332877	0.758289	0.957593	0.67205	0.473151
Vv_10000799	0.110216	0.923635	0.555864	0.170115	0.664721	0.96405	0.0191368	0.187007	0.05873	0.923428	0.489038	0.176145	0.81107	0.738107	0.990399	0.230357	0.186099	0.346298	0.327914	0.689642	0.662826	0.312304	0.977101	0.702696	0.010468	0.869331	0.612574	0.264242	0.273772	0.230629	0.468798	0.329444	0.319102	0.382393	0.886449	0.420922	0.480826	0.169794	0.808838	0.328607	0.318309	0.027067	0.426638	0.254485	0.380139	0.105242	0.913517	0.127835	0.261443
Vv_10000804	0.340722	0.0868427	0.0521768	0.313801	0.639743	0.891693	0.599804	0.370978	0.680994	0.843418	0.910184	0.242833	0.932576	0.192412	0.513855	0.17875	0.273799	0.605534	0.361498	0.304996	0.811692	0.853553	0.494714	0.525239	0.660215	0.129477	0.184375	0.178175	0.147275	0.177956	0.108662	0.104428	0.189202	0.417634	0.164952	0.0859109	0.0383698	0.238854	0.00394761	0.474497	0.1797	0.840778	0.0971183	0.285387	0.252411	0.327361	0.511993	0.308642	0.345491
Vv_10000805	0.137675	0.453806	0.181558	0.187352	0.3369	0.789378	0.275116	0.0497564	0.40488	0.806928	0.589432	0.0944146	0.593107	0.141053	0.426629	0.0287697	0.156715	0.59828	0.0655678	0.164467	0.787959	0.594318	0.399036	0.98383	0.31028	0.450947	0.0838184	0.00456197	0.017084	0.0303175	0.0179495	0.0319176	0.00256199	0.107685	0.207814	0.0123214	0.0821216	0.0643981	0.193171	0.981075	0.00117413	0.467795	0.0103378	0.0215169	0.0317347	0.085583	0.849596	0.0505703	0.0455419
Vv_10000806	0.779929	0.0161187	0.245498	0.697665	0.968647	0.704994	0.915477	0.862493	0.888582	0.638259	0.507217	0.652843	0.802248	0.434202	0.659887	0.590752	0.65614	0.821951	0.809627	0.591185	0.792509	0.392201	0.656489	0.246597	0.849026	0.122214	0.484704	0.598052	0.543867	0.588585	0.447295	0.46148	0.603705	0.852432	0.322033	0.428144	0.303668	0.667279	0.116316	0.117878	0.591104	0.692132	0.444282	0.743314	0.663413	0.794457	0.411976	0.784843	0.813056
Vv_10000808	0.939657	0.416226	0.568769	0.778102	0.214617	0.0594158	0.923552	0.593937	0.919315	0.0368948	0.0439747	0.898727	0.0810127	0.691429	0.421017	0.991678	0.790307	0.437542	0.496135	0.523752	0.393613	0.126669	0.422669	0.0310981	0.886249	0.283342	0.681443	0.871514	0.984486	0.998576	0.849109	0.920037	0.766777	0.414635	0.800461	0.951845	0.764642	0.978661	0.714934	0.474703	0.788941	0.894028	0.907856	0.648978	0.615426	0.931579	0.0646797	0.839122	0.556453
Vv_10000809	0.620696	0.350529	0.350461	0.475152	0.355444	0.0690883	0.756806	0.893326	0.621006	0.0533549	0.190169	0.588822	0.151813	0.852099	0.474844	0.70593	0.48763	0.218313	0.757723	0.688457	0.324403	0.316126	0.487644	0.0773762	0.797446	0.164934	0.878583	0.834268	0.722093	0.699106	0.907167	0.639046	0.954481	0.655952	0.920736	0.789702	0.521461	0.665645	0.561614	0.616627	0.931366	0.813023	0.835963	0.937449	0.872103	0.745221	0.000589996	0.841102	0.83782
Vv_10000811	0.897049	0.0939742	0.368467	0.854022	0.731718	0.998717	0.797567	0.813238	0.716992	0.926319	0.717165	0.760055	0.920958	0.291957	0.411519	0.644025	0.80093	0.909779	0.699824	0.415007	0.505429	0.534518	0.412765	0.458923	0.735137	0.28863	0.362285	0.604829	0.582935	0.644011	0.39972	0.516858	0.566389	0.711349	0.184569	0.421357	0.374363	0.748694	0.13689	0.105466	0.56025	0.558751	0.423025	0.689913	0.571129	0.868243	0.685161	0.821487	0.734252
Vv_10000813	0.738544	0.250836	0.670848	0.790116	0.875303	0.974666	0.458241	0.857041	0.400573	0.951111	0.611211	0.87484	0.968626	0.505941	0.487827	0.995826	0.840446	0.649415	0.991161	0.618608	0.437385	0.389325	0.501468	0.481989	0.405179	0.496437	0.611776	0.953732	0.936895	0.995648	0.705225	0.865181	0.896476	0.976114	0.365079	0.745889	0.696276	0.885148	0.376597	0.0280752	0.892686	0.266281	0.74317	0.982096	0.87033	0.765813	0.814656	0.816922	0.9523
Vv_10000815	0.331908	0.112761	0.0493181	0.237343	0.858688	0.402143	0.549889	0.637163	0.520501	0.369096	0.522735	0.263531	0.562492	0.606251	0.970197	0.299663	0.22326	0.268548	0.722233	0.76079	0.686755	0.578518	0.99119	0.22135	0.606933	0.0119358	0.575794	0.376568	0.294852	0.295281	0.396644	0.227132	0.457099	0.817595	0.56339	0.311652	0.134294	0.305267	0.16565	0.536599	0.438253	0.719634	0.345292	0.568783	0.598543	0.396094	0.137073	0.44296	0.661155
Vv_10000817	0.556002	0.411856	0.395908	0.622467	0.168712	0.487558	0.758849	0.254648	0.941321	0.53298	0.570492	0.464607	0.352925	0.000956289	0.0932278	0.310018	0.568179	0.881275	0.145084	0.0181018	0.311393	0.728159	0.0818536	0.917535	0.799507	0.595847	0.0155572	0.220187	0.261602	0.313774	0.0830282	0.267617	0.148044	0.136365	0.0103534	0.139779	0.266849	0.407919	0.18612	0.64032	0.15317	0.991498	0.120542	0.185403	0.0980522	0.456096	0.862995	0.368503	0.184722
Vv_10000818	0.606865	0.0238353	0.158974	0.557042	0.749947	0.86105	0.905796	0.620977	0.974113	0.797748	0.72622	0.483904	0.993163	0.256944	0.505135	0.402098	0.510819	0.795273	0.567248	0.391516	0.706805	0.612023	0.495878	0.398107	0.971523	0.132563	0.289424	0.392541	0.355714	0.401077	0.255058	0.291932	0.387909	0.608876	0.178831	0.245374	0.172258	0.483182	0.0298361	0.232144	0.377997	0.847755	0.255814	0.509964	0.43587	0.596833	0.509141	0.571754	0.571237
Vv_10000819	0.242807	0.106165	0.00465868	0.196185	0.798168	0.706425	0.475925	0.387563	0.518509	0.668448	0.815249	0.16351	0.892381	0.325334	0.714939	0.144055	0.167965	0.405717	0.429741	0.448806	0.958064	0.821078	0.691624	0.440192	0.534031	0.0711095	0.295191	0.177063	0.127577	0.141903	0.164182	0.081131	0.220822	0.506808	0.307844	0.112269	0.0210183	0.176528	0.0472053	0.571073	0.207635	0.689916	0.132747	0.315959	0.320737	0.258908	0.35839	0.267986	0.389209
Vv_10000824	0.467028	0.330827	0.291733	0.517557	0.235301	0.604755	0.683652	0.231044	0.850728	0.65047	0.651174	0.374315	0.45248	0.00670638	0.159663	0.23693	0.465494	0.989441	0.144983	0.0427571	0.412061	0.785064	0.145182	0.977237	0.729214	0.482075	0.0123539	0.16495	0.19244	0.239827	0.0460184	0.190265	0.110574	0.151748	0.013885	0.0856405	0.181107	0.327125	0.11997	0.620278	0.112702	0.924257	0.0725709	0.159012	0.0854957	0.38274	0.995043	0.308329	0.171442
Vv_10000825	0.068502	0.305513	0.0348181	0.0448297	0.770528	0.722637	0.220624	0.242508	0.257441	0.707947	0.990886	0.0308578	0.926189	0.404073	0.82742	0.0450858	0.0304141	0.249601	0.336957	0.491364	0.792436	0.929462	0.796751	0.619734	0.264272	0.18807	0.332549	0.0921714	0.0500361	0.0430565	0.164132	0.0295634	0.154588	0.423004	0.441081	0.0983684	0.0318939	0.0440247	0.176943	0.898071	0.142621	0.389287	0.119394	0.210338	0.26565	0.0880532	0.409187	0.110453	0.275627
Vv_10000827	0.887944	0.149837	0.521021	0.950531	0.896867	0.926101	0.590354	0.947093	0.539821	0.851818	0.56868	0.974147	0.962379	0.462548	0.522723	0.867604	0.999837	0.808107	0.927749	0.592896	0.530814	0.373627	0.531232	0.391446	0.531183	0.358977	0.553841	0.833699	0.804601	0.867056	0.608421	0.72736	0.794538	0.930787	0.326766	0.631404	0.55699	0.971159	0.269849	0.025977	0.787834	0.381286	0.634552	0.925628	0.794906	0.903164	0.680584	0.942962	0.969136
Vv_10000829	0.846567	0.523726	0.800628	0.796647	0.329001	0.40678	0.632221	0.759421	0.466791	0.468424	0.767339	0.961718	0.382812	0.213284	0.0859441	0.848674	0.857013	0.402799	0.559377	0.230276	0.0775937	0.970258	0.0957943	0.946093	0.596729	0.83646	0.301037	0.727669	0.777719	0.853018	0.476724	0.765103	0.612313	0.504912	0.149595	0.573716	0.698157	0.978106	0.434649	0.356806	0.621065	0.433583	0.54571	0.66551	0.5053	0.954394	0.669448	0.938071	0.645309
Vv_10000831	0.475714	0.673281	0.521468	0.581896	0.0561016	0.339093	0.591686	0.127408	0.788516	0.363125	0.311387	0.423208	0.20363	0.0492358	0.111615	0.279294	0.537226	0.890823	0.0403765	0.0127314	0.348477	0.427415	0.0963237	0.635979	0.614363	0.817473	0.0344275	0.182243	0.24603	0.284141	0.10336	0.285286	0.10765	0.0237347	0.112623	0.166123	0.352279	0.355565	0.361662	0.962974	0.117173	0.777854	0.140552	0.0969417	0.0410655	0.360686	0.673837	0.270098	0.0749824
Vv_10000833	0.562539	0.793139	0.912203	0.713233	0.0754612	0.192858	0.509989	0.180324	0.690569	0.179058	0.0388495	0.581687	0.104821	0.356656	0.309962	0.476012	0.692244	0.827663	0.12947	0.235049	0.486551	0.0834342	0.295298	0.22819	0.496459	0.717544	0.309551	0.378442	0.47031	0.481934	0.390594	0.555218	0.304732	0.0928137	0.485294	0.460201	0.711837	0.507347	0.835663	0.536175	0.320749	0.57406	0.426778	0.216955	0.210373	0.441723	0.370776	0.35899	0.158586
Vv_10000854	0.629833	0.550976	0.529096	0.719054	0.0913158	0.350394	0.798963	0.259627	0.997012	0.39054	0.44429	0.548889	0.234099	0.017384	0.0441676	0.381872	0.665284	0.760765	0.133532	0.00502907	0.230824	0.614197	0.03509	0.759002	0.830691	0.755869	0.0342657	0.274497	0.333426	0.386634	0.133641	0.354146	0.185674	0.108428	0.0400437	0.207385	0.375545	0.481489	0.29577	0.731025	0.194527	0.988463	0.181146	0.201955	0.108941	0.512994	0.698656	0.413185	0.184283
Vv_10000855	0.107666	0.95413	0.465945	0.107963	0.986735	0.661601	0.034581	0.379463	0.00142669	0.701709	0.839851	0.1734	0.811829	0.950003	0.688258	0.284849	0.135132	0.118052	0.571732	0.953681	0.364527	0.60966	0.721243	0.975063	0.0332065	0.672509	0.821099	0.370987	0.33816	0.282376	0.607486	0.363373	0.47166	0.656678	0.933379	0.516576	0.46885	0.200298	0.802845	0.434916	0.462809	0.0249866	0.539528	0.439448	0.591714	0.157482	0.580807	0.222343	0.477722
Vv_10000859	0.220696	0.640325	0.352554	0.308001	0.182962	0.56178	0.314542	0.0178318	0.475583	0.57276	0.376259	0.190229	0.385923	0.122408	0.316236	0.100248	0.276132	0.777013	0.00594263	0.101553	0.642696	0.403921	0.291269	0.738458	0.337809	0.674002	0.0677615	0.0463865	0.0870561	0.103465	0.0510017	0.124903	0.0169878	0.0236633	0.211208	0.072702	0.210175	0.141724	0.323147	0.88925	0.0214097	0.486497	0.0594661	0.00498614	0.00458421	0.139022	0.898473	0.0823376	0.00348672
Vv_10000862	0.230158	0.659359	0.370429	0.320646	0.171911	0.542785	0.319358	0.0178101	0.482608	0.553022	0.358478	0.201149	0.369316	0.124261	0.309287	0.10946	0.288845	0.793177	0.00371559	0.0993236	0.631682	0.387743	0.284612	0.716454	0.341401	0.695817	0.0698498	0.0531878	0.0962806	0.112816	0.0573966	0.136186	0.0215154	0.0192176	0.214984	0.0814147	0.224604	0.151155	0.337904	0.876427	0.0264504	0.488612	0.0672157	0.00658313	0.00546469	0.14613	0.875909	0.0877607	0.00275276
Vv_10000865	0.701663	0.703889	0.617831	0.562965	0.181704	0.0160141	0.718298	0.754041	0.537425	0.0282953	0.235746	0.723384	0.0585453	0.51918	0.190551	0.893937	0.598196	0.177925	0.570675	0.396925	0.0936836	0.436746	0.202514	0.242765	0.734582	0.436683	0.569657	0.955776	0.934775	0.886725	0.802775	0.872316	0.815737	0.471803	0.554414	0.933054	0.80051	0.809792	0.925114	0.941474	0.837405	0.673235	0.885335	0.751287	0.638738	0.845902	0.0879748	0.965956	0.665896
Vv_10000868	0.490255	0.0122051	0.0826295	0.425772	0.853338	0.715485	0.775068	0.595481	0.817011	0.659576	0.661954	0.380137	0.864479	0.328471	0.645531	0.332053	0.387775	0.613658	0.584599	0.47382	0.886523	0.598309	0.631707	0.324599	0.840688	0.0574874	0.340733	0.34919	0.297275	0.329966	0.258004	0.230673	0.371439	0.645386	0.260635	0.223992	0.117042	0.392268	0.0279297	0.305936	0.358369	0.991661	0.24207	0.494173	0.45111	0.50244	0.37342	0.498765	0.56762
Vv_10000870	0.361562	0.0550115	0.0405562	0.317246	0.742847	0.789642	0.626656	0.442987	0.686967	0.740503	0.804128	0.262509	0.960718	0.2583	0.597275	0.212996	0.280065	0.559093	0.444417	0.385721	0.88596	0.758351	0.578772	0.432857	0.689036	0.0817602	0.252104	0.225872	0.183367	0.211454	0.16081	0.131182	0.248106	0.507454	0.219091	0.127493	0.0495866	0.267707	0.00976662	0.432765	0.236465	0.861903	0.143218	0.354176	0.325801	0.363228	0.425163	0.355553	0.422432
Vv_10000872	0.926339	0.169544	0.496355	0.937733	0.563263	0.386934	0.673121	0.680682	0.7424	0.329808	0.153317	0.968649	0.411944	0.902401	0.914896	0.972931	0.916864	0.801	0.698566	0.920914	0.911443	0.0854967	0.909416	0.0585168	0.617158	0.216409	0.96596	0.974913	0.939932	0.968431	0.902429	0.836135	0.936159	0.650419	0.752857	0.855519	0.639103	0.984224	0.431702	0.104076	0.953275	0.539452	0.88362	0.788421	0.847515	0.856492	0.26026	0.823795	0.708537
Vv_10000875	0.536745	0.572959	0.998854	0.525291	0.62054	0.571959	0.326714	0.864927	0.215386	0.637388	0.957511	0.655092	0.61119	0.484931	0.287572	0.823348	0.579092	0.290765	0.924707	0.5225	0.155488	0.683233	0.307888	0.897269	0.29394	0.897361	0.603474	0.928846	0.896313	0.820217	0.793335	0.93087	0.961569	0.862971	0.373571	0.885681	0.952525	0.697965	0.614799	0.212574	0.968129	0.170788	0.862601	0.967424	0.85773	0.616499	0.733561	0.707812	0.983221
Vv_10000881	0.21742	0.175199	0.0411632	0.208905	0.570825	0.938387	0.439676	0.243329	0.529056	0.901226	0.956109	0.138867	0.86873	0.180254	0.523253	0.0845868	0.173748	0.528283	0.256862	0.271314	0.863077	0.979829	0.499299	0.642519	0.493622	0.181956	0.149193	0.0859801	0.0626933	0.0841366	0.0574209	0.0360341	0.102715	0.316836	0.185647	0.0308614	0.00730746	0.131083	0.0371285	0.647769	0.0944173	0.666975	0.0408894	0.177148	0.168051	0.199304	0.558115	0.182525	0.231704
Vv_10000886	0.0599431	0.390091	0.0907381	0.0753446	0.545395	0.962268	0.19759	0.110799	0.280876	0.948844	0.777021	0.0240635	0.831053	0.269836	0.638091	0.00309089	0.0543019	0.386936	0.174839	0.322468	0.975902	0.728257	0.60733	0.832555	0.23609	0.316596	0.198509	0.0174424	0.00262076	0.00281865	0.072737	0.00269025	0.0514896	0.242011	0.329576	0.0337545	0.037065	0.0159793	0.183734	0.979639	0.0446988	0.376084	0.0438263	0.0849929	0.125556	0.0446026	0.622645	0.0405573	0.130086
Vv_10000894	0.513751	0.223511	0.246281	0.539733	0.339867	0.718203	0.763697	0.324775	0.912626	0.77188	0.807609	0.406877	0.570325	0.0339856	0.205697	0.274641	0.486117	0.968702	0.23695	0.0975172	0.443574	0.949924	0.193172	0.823594	0.816529	0.379662	0.0515403	0.213209	0.225933	0.276705	0.0761019	0.206439	0.166228	0.250235	0.0147156	0.107492	0.163864	0.369119	0.0668438	0.481741	0.165564	0.983913	0.0993084	0.237322	0.155243	0.443927	0.888493	0.377245	0.261862
Vv_10000897	0.563933	0.156589	0.200211	0.431425	0.570459	0.211497	0.771972	0.95633	0.686606	0.177937	0.264339	0.497662	0.321965	0.869217	0.746418	0.563881	0.425991	0.306634	0.953098	0.95553	0.558266	0.327137	0.759802	0.0643168	0.826287	0.0443323	0.858597	0.66311	0.561406	0.5581	0.675909	0.474057	0.757561	0.857913	0.788828	0.57889	0.340779	0.558656	0.32616	0.439904	0.735821	0.899067	0.619275	0.884285	0.912002	0.659857	0.0390997	0.727996	0.984189
Vv_10000899	0.606481	0.159918	0.255222	0.613208	0.432295	0.792502	0.880615	0.442796	0.985562	0.853281	0.939246	0.487507	0.658933	0.0770648	0.240436	0.355984	0.55806	0.999791	0.345235	0.160059	0.445274	0.902726	0.231403	0.711379	0.937989	0.331538	0.110162	0.299283	0.30223	0.357503	0.138591	0.268595	0.253566	0.358723	0.0318526	0.16788	0.19583	0.456282	0.0557508	0.356763	0.251256	0.862634	0.162372	0.342189	0.247194	0.546466	0.824166	0.483599	0.373438
Vv_10000901	0.148936	0.199991	0.00870675	0.0964864	0.904856	0.592244	0.335208	0.376171	0.34852	0.568852	0.80404	0.0961677	0.784799	0.45742	0.892027	0.117185	0.0809659	0.242397	0.467035	0.574833	0.755561	0.87296	0.864477	0.447497	0.386082	0.0898631	0.401523	0.176175	0.117389	0.114198	0.225972	0.0769854	0.246296	0.558749	0.46235	0.151707	0.0399434	0.12051	0.139843	0.739993	0.231295	0.512074	0.178111	0.327107	0.371621	0.185732	0.285378	0.217297	0.405084
Vv_10000906	0.829013	0.186256	0.396469	0.829795	0.480606	0.755086	0.886797	0.625149	0.756401	0.823391	0.987786	0.698391	0.661458	0.138773	0.220278	0.550317	0.771095	0.813853	0.490355	0.22317	0.341925	0.785751	0.219257	0.695983	0.830262	0.411544	0.200825	0.480131	0.486689	0.552108	0.271991	0.445314	0.416542	0.486304	0.0645579	0.317649	0.345713	0.665	0.132104	0.234431	0.415625	0.637748	0.308552	0.512961	0.387717	0.764413	0.896941	0.692321	0.537163
Vv_10000907	0.235594	0.617326	0.346417	0.32168	0.176179	0.555683	0.338905	0.0254572	0.502604	0.569349	0.387332	0.200242	0.380688	0.105159	0.295115	0.105108	0.2879	0.796438	0.00688069	0.087529	0.617645	0.424239	0.27083	0.752602	0.363844	0.661546	0.0548915	0.0485972	0.0892795	0.108369	0.0432235	0.124854	0.0162729	0.0232721	0.188801	0.0672209	0.204248	0.150958	0.304424	0.923973	0.0206969	0.517277	0.053601	0.00818814	0.00171133	0.152262	0.898933	0.0931355	0.00714039
Vv_10000908	0.339353	0.608141	0.400863	0.432116	0.117247	0.463592	0.459572	0.066852	0.64007	0.484515	0.368053	0.29138	0.303435	0.0573333	0.195647	0.170963	0.391691	0.936759	0.0142026	0.0363617	0.483159	0.446277	0.175427	0.724052	0.485843	0.703172	0.0254327	0.0955634	0.145254	0.174898	0.0502981	0.179702	0.0435208	0.0166136	0.127627	0.0918757	0.247815	0.233896	0.29886	0.991795	0.0499025	0.649817	0.0731877	0.0391324	0.00660094	0.241499	0.813799	0.167147	0.0307249
Vv_10000913	0.420582	0.169208	0.156346	0.430487	0.424842	0.848199	0.673927	0.307287	0.802541	0.899415	0.886791	0.317536	0.684168	0.0686871	0.30255	0.208863	0.381404	0.822827	0.249767	0.148419	0.574159	0.995829	0.286585	0.727711	0.729753	0.281714	0.0737465	0.168719	0.166845	0.209976	0.0595731	0.140779	0.142868	0.279681	0.0509439	0.071192	0.0942639	0.29077	0.027792	0.493653	0.139122	0.925719	0.0697735	0.22149	0.159229	0.369224	0.754579	0.318968	0.258814
Vv_10000915	0.0507041	0.365647	0.0673525	0.0519699	0.631412	0.868301	0.190063	0.15202	0.25493	0.855614	0.858398	0.0163019	0.924621	0.324879	0.717958	0.0110305	0.0342385	0.322075	0.231163	0.389393	0.894183	0.793205	0.68673	0.757751	0.229928	0.270009	0.250967	0.0391439	0.0138803	0.0100694	0.105872	0.00725725	0.085543	0.306509	0.378821	0.0554141	0.0325088	0.0166012	0.185548	0.96531	0.0767508	0.362754	0.0698792	0.125783	0.175088	0.0492981	0.53983	0.0564274	0.178568
Vv_10000917	0.587692	0.385922	0.823854	0.719396	0.471631	0.470587	0.378401	0.399546	0.461836	0.416199	0.129219	0.683863	0.423541	0.893922	0.858123	0.686247	0.736352	0.930932	0.453784	0.742303	0.991218	0.0280643	0.841344	0.16288	0.335856	0.479422	0.801664	0.65028	0.722809	0.690135	0.805314	0.822974	0.63364	0.435369	0.937461	0.829356	0.9717	0.640368	0.7026	0.103759	0.646973	0.298903	0.808083	0.500316	0.582778	0.523407	0.449778	0.498585	0.441294
Vv_10000921	0.0910166	0.954254	0.472461	0.167958	0.465237	0.805562	0.0508975	0.0690809	0.136829	0.7786	0.39432	0.130759	0.635903	0.512156	0.768503	0.138455	0.169014	0.460018	0.166514	0.465185	0.884073	0.275222	0.736429	0.669803	0.0511194	0.816103	0.401486	0.14268	0.16597	0.139888	0.294424	0.221898	0.170766	0.21032	0.653412	0.268921	0.365467	0.108127	0.64553	0.454921	0.17221	0.112121	0.267652	0.116093	0.207727	0.0572789	0.99407	0.0529867	0.118292
Vv_10000922	0.175902	0.53491	0.227643	0.0996112	0.710737	0.308459	0.230174	0.592819	0.151019	0.319636	0.681109	0.188901	0.464477	0.946284	0.600662	0.309312	0.117947	0.0117083	0.779275	0.95555	0.288177	0.880583	0.629882	0.463164	0.257035	0.271814	0.851968	0.427298	0.346756	0.304248	0.602441	0.315467	0.551614	0.889971	0.98084	0.48416	0.313834	0.243778	0.537245	0.905299	0.533345	0.281481	0.523035	0.597563	0.721008	0.267884	0.178179	0.354146	0.678684
Vv_10000924	0.361827	0.595837	0.405835	0.45412	0.111586	0.453231	0.488658	0.0800539	0.671534	0.476349	0.375544	0.309974	0.295878	0.0470655	0.177167	0.184574	0.412107	0.962687	0.0203033	0.0277141	0.457412	0.462965	0.157857	0.730627	0.515903	0.701708	0.0197336	0.106073	0.156454	0.188585	0.0511678	0.189307	0.050571	0.0204996	0.112669	0.0956736	0.252538	0.251478	0.290904	0.963148	0.0571238	0.682898	0.0763347	0.0488439	0.0102898	0.262003	0.806229	0.18504	0.0399821
Vv_10000925	0.263638	0.930723	0.620066	0.23515	0.714483	0.477924	0.15068	0.633759	0.0603295	0.526362	0.972524	0.347179	0.587021	0.764269	0.425484	0.501319	0.276051	0.0908539	0.852118	0.75346	0.172896	0.761534	0.453982	0.886509	0.141354	0.744016	0.889939	0.615186	0.565183	0.497499	0.877512	0.580859	0.737155	0.940896	0.663533	0.768995	0.670401	0.393218	0.99443	0.405578	0.725838	0.0827293	0.798948	0.705041	0.875032	0.346217	0.499772	0.43732	0.748119
Vv_10000926	0.260024	0.894896	0.670901	0.379152	0.251433	0.497892	0.200263	0.0664435	0.334595	0.472839	0.172441	0.297466	0.358901	0.429908	0.5536	0.255353	0.371588	0.762733	0.103244	0.339477	0.83898	0.117428	0.527686	0.415838	0.191649	0.946615	0.339801	0.21234	0.27095	0.25904	0.314587	0.346953	0.194771	0.110918	0.578484	0.332303	0.511596	0.248861	0.74398	0.425095	0.203538	0.258415	0.315433	0.116064	0.170934	0.183189	0.689735	0.142581	0.0877071
Vv_10000933	0.222359	0.445019	0.226106	0.281907	0.256307	0.682603	0.376079	0.0658804	0.526686	0.707005	0.548246	0.166989	0.497376	0.0753967	0.312376	0.0743218	0.244205	0.734071	0.0479192	0.0932975	0.646243	0.59392	0.288198	0.94052	0.412519	0.492676	0.0344877	0.0297359	0.0529035	0.0766514	0.00499865	0.0684844	0.0072092	0.0761282	0.132397	0.0176944	0.111364	0.12733	0.17838	0.909104	0.00802366	0.582964	0.0101302	0.0280919	0.0131257	0.153419	0.943327	0.10178	0.0440166
Vv_10000934	0.966309	0.224249	0.533495	0.978066	0.584513	0.775651	0.681166	0.824792	0.567297	0.848291	0.88066	0.897327	0.721407	0.250425	0.266748	0.746691	0.963519	0.681951	0.667771	0.339341	0.309227	0.653013	0.272863	0.654229	0.626528	0.480397	0.335715	0.673286	0.677721	0.74833	0.43408	0.627237	0.601543	0.651871	0.149127	0.487528	0.501689	0.867214	0.230769	0.139772	0.60093	0.450057	0.477632	0.705379	0.560817	0.973929	0.925493	0.901287	0.726197
Vv_10000935	0.549913	0.00744907	0.113505	0.485617	0.845954	0.742519	0.8426	0.633705	0.888401	0.683154	0.651978	0.433937	0.882143	0.322401	0.615104	0.376481	0.445112	0.677005	0.608044	0.468186	0.835078	0.570252	0.603541	0.32428	0.908869	0.0746602	0.344178	0.386799	0.337352	0.374591	0.277107	0.268693	0.401319	0.662844	0.245887	0.24996	0.146939	0.443766	0.0326422	0.259582	0.388876	0.920863	0.266308	0.527147	0.472238	0.557828	0.402317	0.548812	0.598104
Vv_10000938	0.310547	0.570658	0.359799	0.396553	0.143027	0.508525	0.438666	0.0619082	0.613575	0.530311	0.404057	0.260721	0.342101	0.0564809	0.216964	0.145731	0.356515	0.892337	0.0165389	0.0438613	0.51602	0.475596	0.195781	0.769754	0.467283	0.655864	0.0224587	0.0766529	0.120825	0.149336	0.0356238	0.151342	0.0307684	0.0245753	0.124238	0.0711281	0.21431	0.206824	0.269087	0.973758	0.035971	0.633497	0.0547657	0.0318568	0.00298174	0.218488	0.865701	0.148701	0.028701
Vv_10000940	0.155666	0.985686	0.52933	0.149714	0.905748	0.614074	0.0623338	0.455322	0.0114887	0.658602	0.881082	0.230344	0.750224	0.950917	0.600466	0.356498	0.182157	0.111083	0.65751	0.949356	0.299854	0.636293	0.632181	0.969207	0.0568242	0.715795	0.919219	0.450964	0.414405	0.353677	0.700132	0.43914	0.558179	0.742793	0.835451	0.604171	0.544631	0.262597	0.885445	0.400107	0.548905	0.0295151	0.628846	0.522097	0.68238	0.214941	0.571023	0.288057	0.560069
Vv_10000942	0.855519	0.0353733	0.296038	0.752601	0.874864	0.582623	0.848721	0.999598	0.853871	0.517703	0.375449	0.732967	0.661419	0.572499	0.797467	0.693193	0.717176	0.793355	0.961056	0.741186	0.89676	0.27675	0.79635	0.158871	0.783693	0.119898	0.626683	0.717345	0.650432	0.690128	0.57546	0.558672	0.73611	0.991448	0.446284	0.544736	0.384534	0.759331	0.190463	0.0951964	0.721429	0.648532	0.565822	0.882334	0.809607	0.889992	0.334664	0.895451	0.958402
Vv_10000945	0.379463	0.901498	0.699508	0.329821	0.550031	0.36439	0.257822	0.804035	0.134828	0.413669	0.831183	0.466152	0.447515	0.612614	0.290273	0.63991	0.376392	0.0962906	0.970453	0.590771	0.0863079	0.893796	0.315065	0.80062	0.246567	0.760693	0.729771	0.768121	0.706389	0.635258	0.968296	0.711819	0.899943	0.880347	0.530374	0.914673	0.78123	0.523597	0.902276	0.444963	0.886873	0.164238	0.948827	0.875027	0.95276	0.480998	0.438946	0.585521	0.922769
Vv_10000947	0.375736	0.0521018	0.0386235	0.29206	0.977828	0.519341	0.625522	0.605299	0.625418	0.476405	0.574148	0.289059	0.679744	0.480156	0.871023	0.291466	0.267869	0.390416	0.653551	0.63389	0.854268	0.583014	0.85228	0.249469	0.687312	0.00803349	0.465746	0.345528	0.274461	0.287942	0.321514	0.206164	0.404082	0.737101	0.427183	0.255426	0.103874	0.319374	0.0885651	0.436074	0.387213	0.825439	0.283393	0.52229	0.523492	0.419708	0.215484	0.446809	0.608896
Vv_10000950	0.382123	0.32305	0.238044	0.429068	0.260239	0.661087	0.59142	0.185023	0.750268	0.702648	0.656987	0.296348	0.495031	0.0189939	0.21171	0.173851	0.380579	0.890104	0.12118	0.0581366	0.494328	0.764563	0.194041	0.956841	0.637013	0.441654	0.0117655	0.113643	0.135388	0.176336	0.0203602	0.133993	0.0720118	0.137958	0.0358054	0.0484311	0.132665	0.253916	0.104985	0.671832	0.0728079	0.828813	0.0386516	0.118846	0.0621649	0.306249	0.945115	0.240975	0.136722
Vv_10000952	0.639254	0.87733	0.694872	0.521678	0.218511	0.0740421	0.594962	0.824251	0.415014	0.101924	0.379114	0.689403	0.117485	0.457275	0.137126	0.875516	0.565428	0.137857	0.617135	0.36717	0.0257824	0.618137	0.152133	0.405237	0.599155	0.570498	0.530049	0.972347	0.92883	0.868731	0.772005	0.88665	0.827764	0.519719	0.456963	0.903849	0.858495	0.772259	0.949404	0.836006	0.847321	0.51395	0.858405	0.794111	0.654685	0.779787	0.180453	0.903377	0.719945
Vv_10000953	0.390812	0.119695	0.104978	0.383018	0.521317	0.965996	0.651459	0.340613	0.759352	0.982837	0.9865	0.287767	0.796958	0.117697	0.390326	0.197275	0.337216	0.731452	0.302123	0.214264	0.672183	0.924265	0.373221	0.626758	0.710233	0.204924	0.118822	0.174207	0.158861	0.197524	0.0785686	0.123888	0.164046	0.343561	0.0929124	0.0753537	0.0654166	0.271201	0.00755327	0.467738	0.157629	0.901371	0.0796099	0.252744	0.201104	0.356287	0.641709	0.319478	0.300867
Vv_10000954	0.193044	0.845745	0.436699	0.144511	0.710866	0.393102	0.146592	0.593845	0.059279	0.427652	0.856462	0.249904	0.527379	0.885071	0.484688	0.394615	0.177163	0.0232067	0.806608	0.837723	0.194891	0.896037	0.514753	0.70885	0.152228	0.535074	0.997274	0.513728	0.449633	0.390173	0.749184	0.446697	0.640738	0.907857	0.807398	0.632942	0.502338	0.300783	0.80409	0.591238	0.626168	0.127567	0.667547	0.63985	0.796536	0.281673	0.349053	0.373451	0.700287
Vv_10000957	0.184909	0.541575	0.267281	0.255343	0.242208	0.657533	0.304042	0.0283678	0.453672	0.672955	0.472986	0.145902	0.471543	0.114851	0.349483	0.0634738	0.222781	0.704935	0.0253669	0.115428	0.692179	0.495432	0.323492	0.854147	0.333717	0.564569	0.0608858	0.0211479	0.0494822	0.0659882	0.0245471	0.0760922	0.00232071	0.0535134	0.191755	0.0353192	0.143203	0.104925	0.249546	0.964792	0.00416477	0.490028	0.0268413	0.0061913	0.00740226	0.115034	0.98874	0.0663795	0.0163996
Vv_10000958	0.940938	0.953115	0.909501	0.806514	0.0643475	0.0477334	0.891469	0.530138	0.686379	0.070793	0.231799	0.985555	0.0318921	0.281203	0.059842	0.830227	0.85168	0.331269	0.353688	0.187584	0.0662715	0.436629	0.0644277	0.358698	0.891504	0.688115	0.321412	0.682504	0.783551	0.837206	0.52365	0.837372	0.549509	0.274157	0.317954	0.644115	0.900051	0.926889	0.786902	0.95473	0.56841	0.779382	0.600048	0.507913	0.394536	0.911397	0.232163	0.788057	0.439941
Vv_10000959	0.75807	0.642047	0.880865	0.918667	0.0917115	0.101923	0.673856	0.321749	0.853527	0.0854389	0.0081468	0.784301	0.0559645	0.459153	0.31629	0.669926	0.899405	0.649371	0.245847	0.31541	0.413831	0.0752802	0.308128	0.123509	0.650898	0.534039	0.427826	0.557657	0.66194	0.676514	0.550611	0.753395	0.466588	0.188509	0.582099	0.637935	0.912634	0.704225	0.996054	0.51105	0.485786	0.70546	0.598598	0.365031	0.343756	0.628191	0.219482	0.536774	0.290478
Vv_10000961	0.689728	0.817883	0.920263	0.605794	0.266333	0.215757	0.552983	0.82549	0.376642	0.263706	0.582061	0.777799	0.233756	0.328616	0.0831456	0.974268	0.660179	0.21329	0.608481	0.292547	0.00464628	0.849252	0.0975969	0.676256	0.536679	0.852374	0.417483	0.882945	0.959612	0.968524	0.640441	0.972507	0.745955	0.527164	0.288757	0.761081	0.94572	0.851432	0.695078	0.553909	0.760671	0.409894	0.72279	0.758616	0.598015	0.817837	0.39911	0.938291	0.709226
Vv_10000963	0.251465	0.789606	0.466715	0.356895	0.147432	0.478344	0.301386	0.0148929	0.46705	0.480097	0.268435	0.238481	0.315582	0.176006	0.328398	0.15047	0.329451	0.827798	0.00435687	0.127603	0.636982	0.286445	0.303961	0.598016	0.314681	0.817286	0.114832	0.0896111	0.142581	0.154299	0.11125	0.195232	0.0541743	0.0126884	0.28383	0.140524	0.307428	0.184184	0.4454	0.755929	0.0612523	0.444632	0.123094	0.0192782	0.0267856	0.161519	0.779481	0.10131	0.00459967
Vv_10000965	0.550127	0.153716	0.219321	0.556316	0.435004	0.816546	0.820617	0.404744	0.952031	0.875002	0.932544	0.434917	0.673346	0.0736134	0.260699	0.310513	0.502817	0.943345	0.319342	0.157553	0.486097	0.9238	0.249594	0.705978	0.878125	0.307608	0.0987743	0.259507	0.260018	0.311856	0.113364	0.227565	0.220353	0.338424	0.0352059	0.136679	0.160707	0.405599	0.0410225	0.389092	0.21741	0.922729	0.132746	0.307522	0.221974	0.493573	0.79452	0.43497	0.341526
Vv_10000967	0.425767	0.0838707	0.0998974	0.405557	0.585491	0.974173	0.697583	0.401505	0.793712	0.920153	0.933406	0.317899	0.862355	0.15093	0.428157	0.232333	0.360037	0.724357	0.363468	0.25948	0.697242	0.842426	0.412343	0.556095	0.758792	0.168989	0.157792	0.215411	0.192741	0.232142	0.113184	0.149722	0.209535	0.407567	0.113438	0.105575	0.0756797	0.306606	0.00157747	0.409891	0.201803	0.948024	0.112305	0.307816	0.253327	0.399552	0.588731	0.367688	0.361196
Vv_10000969	0.652737	0.362949	0.417871	0.707707	0.214782	0.511174	0.878254	0.349712	0.94453	0.56393	0.657184	0.548743	0.390996	0.0151491	0.0858627	0.386658	0.650206	0.815794	0.22263	0.0451	0.270262	0.838906	0.0781886	0.988215	0.922609	0.573772	0.0464149	0.294246	0.331557	0.390239	0.127924	0.327213	0.216842	0.209763	0.0020848	0.188661	0.301587	0.49408	0.175155	0.525318	0.221408	0.881972	0.169738	0.267825	0.163193	0.555169	0.882315	0.465471	0.269645
Vv_10000971	0.573192	0.935732	0.696724	0.469643	0.278161	0.12419	0.506961	0.905417	0.336051	0.158309	0.475442	0.634178	0.176841	0.475939	0.150516	0.822095	0.515413	0.111133	0.688984	0.401273	0.0165308	0.72918	0.16809	0.491534	0.507002	0.61396	0.561111	0.971923	0.880094	0.815679	0.807183	0.848865	0.883358	0.591561	0.455481	0.938275	0.844318	0.712797	0.928641	0.732884	0.90171	0.419059	0.894621	0.863953	0.713078	0.70759	0.228411	0.829543	0.794994
Vv_10000972	0.669017	0.00880204	0.181183	0.60162	0.863046	0.767942	0.971838	0.726978	0.98192	0.703333	0.612649	0.544515	0.88723	0.341545	0.590522	0.47542	0.558179	0.782473	0.678583	0.48936	0.76693	0.503367	0.583332	0.311627	0.961441	0.109295	0.380212	0.477073	0.429813	0.473715	0.33789	0.356307	0.480646	0.723634	0.248	0.320565	0.218326	0.552528	0.0602243	0.180244	0.46897	0.79171	0.334756	0.612251	0.53865	0.673226	0.441293	0.657871	0.67967
Vv_10000974	0.901972	0.33683	0.538602	0.93664	0.330896	0.544259	0.846844	0.589702	0.685433	0.608196	0.820929	0.77993	0.46732	0.103663	0.103562	0.606546	0.875516	0.647119	0.426683	0.150011	0.19574	0.951724	0.104952	0.910398	0.799805	0.600423	0.169646	0.507983	0.540088	0.609882	0.286992	0.518488	0.418157	0.400404	0.0474515	0.358418	0.448099	0.729126	0.230943	0.333577	0.422469	0.611099	0.33895	0.488843	0.351037	0.809255	0.877605	0.715975	0.490506
Vv_10000976	0.791088	0.207258	0.390026	0.801348	0.428103	0.711513	0.932036	0.569046	0.792109	0.777679	0.94941	0.663952	0.611281	0.106718	0.18937	0.512319	0.74232	0.817041	0.435109	0.182619	0.32527	0.851037	0.186985	0.747429	0.876969	0.431067	0.163386	0.437914	0.449735	0.51443	0.235977	0.414486	0.371737	0.429955	0.042978	0.284288	0.327238	0.626604	0.12825	0.27945	0.371716	0.681722	0.273498	0.461171	0.338921	0.72025	0.931894	0.644601	0.481967
Vv_10000978	0.962862	0.475852	0.618936	0.800746	0.173499	0.0422165	0.92032	0.557274	0.912702	0.02426	0.0400434	0.930797	0.0550911	0.625454	0.364604	0.949517	0.817059	0.432359	0.451369	0.463619	0.350061	0.135373	0.365793	0.051156	0.887115	0.329049	0.618549	0.824755	0.938175	0.956541	0.789518	0.96885	0.716134	0.370324	0.730655	0.894906	0.819175	0.986844	0.781328	0.523649	0.738193	0.909223	0.850375	0.604803	0.563586	0.903737	0.0744891	0.806373	0.514259
Vv_10000980	0.509778	0.0639689	0.133802	0.483309	0.613318	0.971337	0.794617	0.476627	0.888202	0.912396	0.880939	0.393647	0.878746	0.16574	0.418425	0.30114	0.435487	0.7888	0.423372	0.280591	0.657379	0.770319	0.40575	0.520459	0.857526	0.171843	0.185656	0.280323	0.256501	0.300928	0.155503	0.207255	0.268558	0.462349	0.112541	0.152871	0.116742	0.382746	0.0077778	0.332976	0.260829	0.952307	0.159046	0.374732	0.306454	0.483541	0.593162	0.448776	0.428016
Vv_10000983	0.664704	0.302124	0.344707	0.51656	0.370108	0.086754	0.821997	0.868565	0.692325	0.0647395	0.164381	0.621513	0.165577	0.888205	0.524174	0.726101	0.524592	0.271844	0.749862	0.717739	0.386556	0.267463	0.535067	0.0475762	0.866222	0.142878	0.903583	0.847605	0.735909	0.719405	0.895958	0.647674	0.960196	0.652092	0.969439	0.784641	0.51611	0.696303	0.524395	0.53484	0.937207	0.892032	0.829768	0.922942	0.87264	0.785009	0.00537873	0.87479	0.822876
Vv_10000984	0.159854	0.453379	0.194583	0.213035	0.310414	0.755653	0.301281	0.0509822	0.437625	0.774989	0.57323	0.113426	0.562225	0.120579	0.392052	0.039825	0.180376	0.637328	0.0571631	0.141746	0.746264	0.589615	0.365359	0.967523	0.336667	0.46489	0.0676675	0.00947741	0.0254392	0.0416198	0.0123951	0.0409387	0.00139863	0.0951717	0.185277	0.0122262	0.0899356	0.0803728	0.189372	0.96388	0.000711414	0.497953	0.00851617	0.0203585	0.0235753	0.102506	0.879255	0.0624894	0.0417811
Vv_10000986	0.423231	0.358239	0.284992	0.478588	0.220517	0.598703	0.62747	0.191127	0.79545	0.640532	0.613785	0.337291	0.440389	0.00797531	0.171156	0.204923	0.428527	0.95573	0.114598	0.0379256	0.438366	0.734614	0.154958	0.990524	0.670978	0.494787	0.00540931	0.135083	0.164073	0.207865	0.0314484	0.166745	0.083993	0.123582	0.0258474	0.068527	0.169451	0.289679	0.131116	0.678219	0.086319	0.862862	0.0555234	0.125697	0.0613239	0.338778	0.988187	0.266215	0.137061
Vv_10000987	0.193275	0.441847	0.20686	0.24899	0.283186	0.720051	0.343495	0.0601264	0.487293	0.742602	0.565312	0.141123	0.53063	0.093961	0.348381	0.0570547	0.213379	0.688065	0.0530215	0.114695	0.692034	0.598193	0.323061	0.959776	0.379924	0.473429	0.0479907	0.0192904	0.0385685	0.0591101	0.00622145	0.0533606	0.0036127	0.0861012	0.15344	0.0127158	0.0976237	0.104773	0.177982	0.927286	0.00361552	0.547013	0.00710886	0.0247495	0.0176178	0.130047	0.908495	0.0838807	0.0438012
Vv_10000996	0.413399	0.481758	0.360898	0.490702	0.143129	0.494906	0.580871	0.137653	0.76191	0.52861	0.478082	0.342368	0.34012	0.0126211	0.145644	0.20682	0.443104	0.994556	0.0613067	0.0151523	0.412337	0.591739	0.128707	0.842473	0.6161	0.615072	0.0012379	0.127223	0.1702	0.210524	0.0394987	0.188956	0.0685549	0.0620567	0.0530857	0.0851881	0.221637	0.286581	0.212346	0.809988	0.0736738	0.798019	0.0674188	0.0878431	0.0306209	0.316584	0.868142	0.237481	0.0864495
Vv_10001000	0.500296	0.209448	0.229147	0.522645	0.357547	0.743863	0.752441	0.325418	0.897432	0.797531	0.826987	0.39334	0.593438	0.0399487	0.222658	0.265021	0.469649	0.944208	0.242339	0.107337	0.465562	0.964409	0.209651	0.801324	0.806116	0.35889	0.0560126	0.207432	0.217171	0.266898	0.073943	0.195851	0.164145	0.258603	0.0197684	0.10181	0.151163	0.357733	0.0574489	0.477251	0.162862	0.994542	0.0949232	0.237492	0.158177	0.434022	0.861735	0.37027	0.264642
Vv_10001001	0.015247	0.664617	0.241468	0.0551311	0.548524	0.987204	0.0578723	0.0712685	0.131129	0.976997	0.611538	0.0230783	0.789911	0.41897	0.76499	0.0317566	0.0488162	0.33636	0.172155	0.426681	0.847573	0.503905	0.731249	0.951219	0.0773159	0.529056	0.318042	0.0532657	0.050682	0.031857	0.178713	0.0776408	0.0968093	0.236786	0.524964	0.135151	0.170106	0.0134462	0.409462	0.701735	0.0926813	0.172601	0.143058	0.0864082	0.167172	0.000624707	0.745261	0.00616888	0.115759
Vv_10001007	0.668069	0.992066	0.846335	0.810271	0.00328121	0.135034	0.695953	0.222461	0.901654	0.143692	0.118573	0.646173	0.0501855	0.195743	0.122007	0.496262	0.772855	0.673663	0.116416	0.100656	0.273446	0.239824	0.112416	0.341262	0.696814	0.82908	0.183568	0.375926	0.468539	0.502605	0.305852	0.535331	0.277677	0.0693737	0.283557	0.39465	0.645004	0.564514	0.665676	0.821281	0.293759	0.816811	0.357868	0.222205	0.165591	0.532074	0.374448	0.428159	0.167738
Vv_10001009	0.677086	0.407172	0.782853	0.826132	0.329288	0.304608	0.492545	0.385783	0.610827	0.259844	0.0464744	0.755873	0.266747	0.772447	0.675418	0.717647	0.832272	0.888078	0.392921	0.611689	0.782009	0.00247141	0.662461	0.0895762	0.452344	0.42975	0.700584	0.651337	0.740413	0.722751	0.754286	0.843402	0.605071	0.355667	0.931339	0.804668	0.957541	0.697109	0.74451	0.195583	0.621685	0.438204	0.775079	0.473349	0.521187	0.586285	0.313199	0.536301	0.402711
Vv_10001011	0.392874	0.994529	0.679919	0.524658	0.0831187	0.313661	0.393187	0.072338	0.572101	0.307961	0.129817	0.395139	0.184833	0.24116	0.294346	0.294294	0.499341	0.995188	0.039271	0.15407	0.543138	0.163988	0.274368	0.397386	0.39334	0.950034	0.186306	0.212069	0.286766	0.29933	0.227434	0.357237	0.155168	0.0243063	0.361963	0.278925	0.494616	0.328676	0.626843	0.641871	0.167086	0.501078	0.252616	0.0926479	0.0918641	0.283908	0.56144	0.209735	0.0550104
Vv_10001015	0.181289	0.465165	0.215104	0.239474	0.281062	0.71629	0.322787	0.0496898	0.465966	0.736497	0.547519	0.133389	0.526236	0.104393	0.359669	0.0524126	0.205262	0.677309	0.0470686	0.121044	0.706473	0.573746	0.333798	0.93968	0.357563	0.4895	0.0547852	0.0156679	0.0359653	0.0544958	0.0104068	0.0534501	0.00138574	0.0805059	0.169035	0.0159856	0.103861	0.0969202	0.194995	0.959833	0.00158618	0.521031	0.0102874	0.0183338	0.0157719	0.118188	0.917211	0.073119	0.0362043
Vv_10001019	0.365557	0.305151	0.216578	0.407996	0.281853	0.692677	0.577763	0.185749	0.731812	0.734276	0.681058	0.279588	0.523445	0.0258976	0.23221	0.161834	0.360235	0.860056	0.127667	0.0698704	0.521054	0.78274	0.21395	0.929059	0.624433	0.415637	0.016888	0.106329	0.124385	0.164088	0.017354	0.120696	0.0692158	0.148116	0.0415094	0.0411051	0.116665	0.239797	0.0928793	0.665684	0.0692462	0.81608	0.0329228	0.118908	0.065544	0.294033	0.911982	0.232335	0.140024
Vv_10001020	0.0629398	0.739347	0.320617	0.1298	0.400892	0.806455	0.0949436	0.0218153	0.200013	0.796506	0.460027	0.0704466	0.617115	0.343497	0.629503	0.0509458	0.118345	0.4783	0.093016	0.325627	0.999457	0.383439	0.597591	0.797604	0.109958	0.646389	0.248994	0.0461116	0.0641621	0.0523711	0.150089	0.10458	0.0653911	0.13984	0.459818	0.129439	0.214868	0.0451581	0.43994	0.664633	0.0653597	0.212831	0.128623	0.0398265	0.103843	0.0224543	0.918358	0.00724362	0.0526364
Vv_10001021	0.160622	0.375108	0.143204	0.199001	0.366146	0.829927	0.32439	0.0846623	0.450804	0.853976	0.66341	0.105521	0.633562	0.122758	0.416864	0.0359178	0.165282	0.602999	0.0931203	0.161885	0.773157	0.68149	0.390417	0.934451	0.364975	0.385102	0.0743707	0.0132906	0.0195188	0.0371676	0.00871055	0.0246432	0.0115324	0.137374	0.173625	0.00171969	0.0549114	0.0784121	0.138794	0.884515	0.00889844	0.531641	0.00146371	0.0447185	0.0451354	0.11243	0.795695	0.0778094	0.0748843
Vv_10001024	0.218519	0.614819	0.334754	0.302537	0.190245	0.576145	0.320095	0.0211677	0.48019	0.58882	0.39634	0.184878	0.398598	0.114341	0.314281	0.0944057	0.269871	0.77056	0.00859447	0.0983224	0.642646	0.426207	0.289334	0.763308	0.345077	0.650178	0.0612212	0.0416325	0.0801756	0.0975168	0.0426948	0.115322	0.0130866	0.0277282	0.199415	0.0632606	0.195517	0.137387	0.303161	0.914073	0.0170595	0.496861	0.0507207	0.00518187	0.00303053	0.138282	0.918405	0.0821338	0.0058966
Vv_10001025	0.264277	0.432706	0.209289	0.164964	0.615898	0.22051	0.354881	0.710448	0.261031	0.221852	0.526251	0.260026	0.365215	0.970237	0.57714	0.378877	0.180178	0.0380412	0.884815	0.905615	0.294151	0.705139	0.602852	0.318932	0.388901	0.189625	0.893941	0.502029	0.409347	0.373166	0.647094	0.360338	0.627847	0.997281	0.973705	0.525942	0.321532	0.322215	0.493276	0.932377	0.607407	0.418928	0.568186	0.69714	0.804205	0.366972	0.0898306	0.456831	0.787785
Vv_10001030	0.520039	0.0185626	0.105701	0.466364	0.778513	0.801109	0.810401	0.575489	0.869559	0.742342	0.71935	0.404717	0.947059	0.273403	0.562483	0.338956	0.424073	0.691639	0.545291	0.41098	0.794815	0.633162	0.549945	0.377389	0.875966	0.0926197	0.292377	0.341928	0.299045	0.337495	0.231734	0.236141	0.350784	0.597329	0.205409	0.209865	0.124789	0.40911	0.0176499	0.28785	0.339483	0.947442	0.223774	0.47091	0.4147	0.519063	0.447005	0.503779	0.537786
Vv_10001037	0.139653	0.341629	0.108126	0.166702	0.426855	0.905426	0.308561	0.104138	0.421924	0.929516	0.726998	0.084394	0.705398	0.152252	0.471979	0.0263161	0.135009	0.543349	0.124833	0.202342	0.83565	0.732418	0.444743	0.869137	0.351149	0.334138	0.101252	0.0146257	0.0121841	0.0270125	0.0186706	0.0115641	0.0229558	0.176605	0.198659	0.0021194	0.0341522	0.0637928	0.123681	0.867308	0.0185937	0.515112	0.00551769	0.0627378	0.0699585	0.10219	0.722484	0.0761418	0.099935
Vv_10001038	0.889279	0.337848	0.652692	0.87784	0.487435	0.624461	0.627887	0.822204	0.493308	0.694469	0.992678	0.979854	0.586933	0.237479	0.186798	0.81041	0.93802	0.544998	0.641952	0.299278	0.198605	0.758128	0.195505	0.805232	0.580353	0.625629	0.328393	0.715931	0.738716	0.813157	0.463606	0.701535	0.624097	0.60848	0.146066	0.536751	0.594148	0.937432	0.313799	0.200397	0.627325	0.408427	0.519207	0.710126	0.554082	0.968978	0.907103	0.942852	0.714154
Vv_10001040	0.0617426	0.895578	0.40577	0.0731944	0.898095	0.743869	0.0107325	0.286384	0.00276139	0.778714	0.770583	0.116899	0.908772	0.824615	0.810402	0.206914	0.0934378	0.149375	0.462295	0.827	0.463285	0.562466	0.844493	0.995713	0.0134969	0.640524	0.698134	0.279334	0.253924	0.205044	0.497365	0.281578	0.368614	0.544009	0.943726	0.4159	0.389324	0.135245	0.712376	0.47141	0.360875	0.0284744	0.435522	0.338761	0.478873	0.0967106	0.618567	0.148814	0.374863
Vv_10001044	0.550582	0.617387	0.985198	0.700845	0.191973	0.267205	0.431593	0.229165	0.581334	0.236167	0.0288982	0.602088	0.191421	0.54416	0.500047	0.535412	0.694318	0.918586	0.218848	0.404449	0.667849	0.0160515	0.483775	0.164241	0.405594	0.607288	0.476246	0.458291	0.5467	0.54079	0.529467	0.641961	0.404358	0.187938	0.695437	0.583794	0.826115	0.536735	0.984542	0.337028	0.420048	0.440309	0.553724	0.29375	0.323271	0.446984	0.372929	0.383892	0.232331
Vv_10001046	0.755518	0.047346	0.258286	0.707871	0.741984	0.927085	0.93824	0.720656	0.863592	0.858191	0.713319	0.623629	0.966618	0.269263	0.453674	0.523499	0.657602	0.945682	0.635398	0.400093	0.600757	0.562246	0.449853	0.418543	0.873354	0.201841	0.322113	0.498857	0.468903	0.52296	0.324358	0.402714	0.476908	0.662026	0.17428	0.330538	0.268883	0.617723	0.0745256	0.154311	0.468762	0.693055	0.3367	0.601672	0.503395	0.736178	0.591728	0.699901	0.655162
Vv_10001048	0.647608	0.862081	0.917443	0.798225	0.0274819	0.133194	0.629133	0.216619	0.825148	0.130118	0.0586882	0.647486	0.0535975	0.284511	0.20461	0.515914	0.768865	0.711776	0.13195	0.170253	0.35574	0.147463	0.193571	0.253601	0.620904	0.734428	0.257566	0.402361	0.498444	0.522272	0.369016	0.576694	0.311617	0.0854087	0.393203	0.452935	0.712292	0.567146	0.779083	0.669589	0.328534	0.716862	0.416132	0.236288	0.20122	0.515416	0.333515	0.418907	0.175862
Vv_10001049	0.196227	0.773364	0.702761	0.278225	0.598592	0.830863	0.0682386	0.206323	0.121064	0.784399	0.368189	0.273814	0.699259	0.770042	0.971895	0.317186	0.295415	0.471182	0.33115	0.691358	0.73739	0.202644	0.94206	0.542903	0.0499021	0.960557	0.647241	0.334189	0.361036	0.318434	0.535886	0.431416	0.372705	0.368709	0.931128	0.504855	0.604789	0.25731	0.933337	0.233923	0.375663	0.0523436	0.503639	0.286292	0.40676	0.175323	0.919671	0.186514	0.275826
Vv_10001052	0.499591	0.084234	0.122142	0.383733	0.732928	0.330293	0.735438	0.824973	0.685324	0.290084	0.367856	0.419854	0.460767	0.69789	0.914853	0.456654	0.369005	0.351076	0.893366	0.869646	0.694414	0.401131	0.92983	0.113639	0.794892	0.00784678	0.689901	0.53658	0.445878	0.451743	0.52535	0.362909	0.615063	0.983692	0.622457	0.441708	0.234737	0.468656	0.207309	0.398859	0.595013	0.898775	0.477258	0.743566	0.755255	0.574466	0.0979406	0.624799	0.839729
Vv_10001057	0.192312	0.319035	0.124657	0.223077	0.383089	0.849595	0.376586	0.11823	0.502007	0.879118	0.716371	0.127346	0.655586	0.107229	0.400562	0.0522318	0.18648	0.623934	0.117408	0.157281	0.74786	0.748714	0.375514	0.878404	0.421122	0.344159	0.0675666	0.028684	0.0313312	0.0533368	0.00647364	0.0292326	0.0248576	0.161458	0.144801	0.000522746	0.0435727	0.101522	0.101737	0.804964	0.0215488	0.595041	0.00094805	0.0687127	0.0590115	0.145484	0.766895	0.10954	0.102401
Vv_10001064	0.978971	0.101115	0.427885	0.904263	0.741794	0.526627	0.697077	0.812671	0.727294	0.462179	0.269456	0.901379	0.569952	0.720851	0.897962	0.871993	0.87313	0.867345	0.857791	0.891981	0.929791	0.166305	0.902311	0.121079	0.636136	0.191291	0.789056	0.901326	0.829415	0.868517	0.74964	0.73085	0.920681	0.81694	0.575865	0.719248	0.539217	0.934474	0.313782	0.0581847	0.905711	0.525732	0.741458	0.930517	0.990908	0.933302	0.338536	0.921229	0.856155
Vv_10001065	0.435352	0.0560926	0.0853261	0.4021	0.660592	0.896712	0.712512	0.450172	0.793365	0.841977	0.854746	0.326418	0.942001	0.196215	0.489099	0.251781	0.358595	0.685129	0.420857	0.316293	0.753779	0.772371	0.473564	0.485296	0.775442	0.128633	0.203973	0.245145	0.213605	0.251022	0.146729	0.163547	0.247988	0.470617	0.15027	0.13086	0.0780297	0.322019	0.000903709	0.37852	0.238595	0.959713	0.141074	0.353924	0.303228	0.420415	0.520656	0.396899	0.413753
Vv_10001066	0.0628997	0.90862	0.425695	0.128176	0.5209	0.881683	0.0315448	0.0811955	0.105617	0.855491	0.45926	0.101039	0.706284	0.530766	0.816319	0.119152	0.130661	0.396876	0.19034	0.496242	0.825494	0.328739	0.783262	0.741311	0.0345828	0.754142	0.417626	0.134114	0.148401	0.120027	0.293072	0.197974	0.172219	0.242241	0.666981	0.257899	0.33279	0.084792	0.617385	0.480254	0.171828	0.0953404	0.260382	0.125485	0.22317	0.0395879	0.915259	0.0434698	0.135436
Vv_10001070	0.830027	0.793282	0.935443	0.985062	0.0308378	0.0549749	0.806532	0.34468	0.993681	0.0553156	0.062092	0.825419	0.00988782	0.331701	0.170319	0.677301	0.953287	0.536474	0.227543	0.207519	0.251916	0.186596	0.165723	0.205405	0.794491	0.619857	0.32593	0.547593	0.652794	0.68423	0.479319	0.731086	0.437976	0.162608	0.425003	0.581139	0.856094	0.739465	0.871521	0.72247	0.457264	0.881918	0.539181	0.360374	0.301813	0.688123	0.221241	0.580427	0.288704
Vv_10001071	0.489833	0.515553	0.382511	0.360746	0.360799	0.0700046	0.5591	0.994382	0.415174	0.0733433	0.318467	0.492235	0.164537	0.772394	0.36893	0.638915	0.385072	0.0907745	0.815283	0.637012	0.179901	0.505691	0.387366	0.214362	0.587786	0.261299	0.831807	0.780304	0.672841	0.6321	0.922623	0.609876	0.916845	0.705958	0.798495	0.792891	0.541102	0.570402	0.67639	0.879115	0.894528	0.575793	0.840065	0.993604	0.899534	0.619202	0.0349894	0.727395	0.912702
Vv_10001073	0.702966	0.00468111	0.193463	0.614383	0.989568	0.633973	0.998847	0.831383	0.983474	0.57115	0.48396	0.582489	0.743402	0.45827	0.72456	0.537223	0.57682	0.719444	0.801679	0.620542	0.884188	0.396097	0.718239	0.212225	0.932127	0.0767286	0.496741	0.558077	0.496478	0.534536	0.432778	0.413335	0.577823	0.855164	0.35341	0.400805	0.260524	0.603037	0.104413	0.161113	0.563599	0.779906	0.420841	0.717408	0.654481	0.728111	0.340715	0.729146	0.793655
Vv_10001077	0.711897	0.452847	0.825386	0.697681	0.532454	0.577298	0.473873	0.967782	0.346105	0.645819	0.998056	0.83804	0.577524	0.342687	0.214205	0.988591	0.755877	0.402667	0.768113	0.39081	0.154496	0.731055	0.228831	0.863138	0.433471	0.76558	0.448608	0.885194	0.914985	0.991683	0.615772	0.880024	0.781396	0.718794	0.241648	0.701262	0.768807	0.882655	0.456265	0.2018	0.786682	0.282778	0.679987	0.859503	0.691067	0.79498	0.804677	0.887622	0.852298
Vv_10001083	0.363182	0.0463875	0.0341806	0.309584	0.803705	0.728217	0.627429	0.477597	0.674751	0.679878	0.749744	0.26578	0.897696	0.302257	0.654297	0.227084	0.274898	0.521042	0.488775	0.436712	0.940891	0.714908	0.635726	0.386612	0.690221	0.0586016	0.29472	0.249001	0.199817	0.225091	0.191612	0.143428	0.279193	0.556619	0.259084	0.151	0.0559843	0.276582	0.0198879	0.426118	0.266309	0.856766	0.169528	0.389066	0.366459	0.374205	0.374646	0.374039	0.461891
Vv_10001089	0.588512	0.120887	0.218258	0.583288	0.493741	0.869072	0.869864	0.464987	0.990737	0.930452	0.992712	0.468368	0.732022	0.104266	0.293043	0.347661	0.529839	0.943113	0.378604	0.199216	0.504448	0.845768	0.283357	0.641128	0.929634	0.276732	0.135629	0.301674	0.29569	0.348618	0.147746	0.255651	0.265729	0.39953	0.0533347	0.167679	0.173709	0.443696	0.0366797	0.331719	0.26164	0.872858	0.165854	0.361961	0.272682	0.539224	0.748766	0.484687	0.400532
Vv_10001091	0.720655	0.231781	0.367766	0.742358	0.365427	0.668483	0.986516	0.484346	0.863054	0.730914	0.869189	0.599624	0.556165	0.0671466	0.16118	0.446877	0.683722	0.845482	0.356857	0.132854	0.323196	0.940757	0.156236	0.808972	0.960259	0.445859	0.113705	0.369813	0.387068	0.449304	0.182043	0.359932	0.303345	0.352735	0.0193247	0.231005	0.290572	0.558268	0.118618	0.349886	0.30416	0.762051	0.218816	0.383403	0.269064	0.643711	0.96248	0.565614	0.40114
Vv_10001099	0.352008	0.560459	0.918872	0.411071	0.89171	0.989568	0.1506	0.468397	0.138901	0.947485	0.516285	0.462688	0.926508	0.874734	0.705925	0.561138	0.447692	0.428463	0.632561	0.960372	0.49215	0.294007	0.731805	0.567594	0.117545	0.81372	0.996742	0.609939	0.622439	0.56107	0.861366	0.691238	0.674062	0.673126	0.716045	0.810252	0.866039	0.466133	0.775139	0.100777	0.675267	0.0513991	0.81577	0.573595	0.725643	0.366331	0.965412	0.408583	0.563044
Vv_10001101	0.157733	0.450967	0.191726	0.210175	0.314271	0.7608	0.299504	0.051674	0.434999	0.780122	0.57726	0.111318	0.566991	0.122268	0.395722	0.0385242	0.177656	0.632771	0.0587765	0.144173	0.750701	0.592682	0.368951	0.971881	0.335033	0.461164	0.0690969	0.00894361	0.0243143	0.0402813	0.0125651	0.039449	0.00158951	0.0973431	0.18675	0.0117097	0.088005	0.0787032	0.188027	0.963029	0.000782113	0.496181	0.00825463	0.020977	0.0247307	0.101112	0.874114	0.06169	0.0428951
Vv_10001106	0.271529	0.922979	0.660364	0.39276	0.217762	0.467842	0.224275	0.0572035	0.367161	0.446393	0.164017	0.302278	0.328025	0.388321	0.504738	0.249812	0.381845	0.796501	0.0827328	0.29945	0.788549	0.123882	0.479479	0.416528	0.217748	0.957071	0.303529	0.20033	0.261362	0.25372	0.288069	0.336213	0.176485	0.0874255	0.532561	0.311028	0.496205	0.250593	0.712752	0.464368	0.185678	0.293424	0.292712	0.101258	0.146935	0.189114	0.673705	0.142745	0.0720099
Vv_10001109	0.000652873	0.609832	0.194462	0.0182448	0.673751	0.870745	0.0519849	0.131152	0.0989284	0.880585	0.740816	0.00793222	0.930024	0.488676	0.874123	0.0379773	0.0158687	0.241145	0.252419	0.516823	0.734311	0.61221	0.839751	0.92471	0.0747256	0.444948	0.385415	0.0794586	0.0606553	0.0370363	0.217849	0.0761229	0.140827	0.32954	0.583581	0.157446	0.15178	0.0107539	0.395603	0.741936	0.133556	0.162609	0.172015	0.143123	0.234573	0.00652724	0.614112	0.0280043	0.184952
Vv_10001116	0.509588	0.420802	0.892484	0.628465	0.545034	0.579006	0.299504	0.38569	0.365134	0.521671	0.191215	0.610625	0.519133	0.930496	0.945671	0.634088	0.649836	0.807043	0.466752	0.790914	0.893592	0.0599075	0.92595	0.236241	0.258732	0.553297	0.826795	0.616392	0.677003	0.637182	0.797445	0.77253	0.617918	0.462178	0.898138	0.804658	0.976447	0.576423	0.725696	0.0824927	0.628748	0.216803	0.789022	0.489361	0.589929	0.461034	0.558108	0.450492	0.440516
Vv_10001117	0.36788	0.713884	0.818645	0.360968	0.735055	0.589553	0.194985	0.688404	0.10668	0.649291	0.909039	0.473576	0.668818	0.659263	0.397835	0.629045	0.40789	0.202659	0.901337	0.68527	0.193685	0.638229	0.423436	0.930908	0.171378	0.962792	0.786766	0.731837	0.698435	0.626044	0.992328	0.731893	0.842608	0.973372	0.540426	0.912313	0.850825	0.512353	0.797299	0.251002	0.835097	0.0825241	0.936114	0.781121	0.955785	0.44006	0.674491	0.525746	0.804837
Vv_10001125	0.668333	0.176074	0.300801	0.677353	0.423143	0.757677	0.943779	0.480864	0.91867	0.820435	0.936236	0.546281	0.63506	0.0809783	0.215678	0.406549	0.620542	0.933501	0.369751	0.160833	0.397653	0.89024	0.208893	0.728705	0.999617	0.367234	0.122241	0.342738	0.349475	0.408323	0.167026	0.315752	0.289119	0.376383	0.0299169	0.203637	0.238699	0.512295	0.0781092	0.330722	0.287726	0.800688	0.196008	0.377661	0.27267	0.603497	0.866358	0.535358	0.40487
Vv_10001133	0.703854	0.222486	0.352141	0.724022	0.371302	0.682512	0.970762	0.476027	0.880422	0.744702	0.875565	0.583115	0.567025	0.0661349	0.169373	0.432834	0.665768	0.865618	0.352352	0.13381	0.337749	0.938474	0.163832	0.79819	0.975478	0.431175	0.110756	0.358174	0.373799	0.435158	0.17401	0.346044	0.29424	0.350481	0.0190456	0.220564	0.276687	0.542874	0.109336	0.352011	0.294685	0.776798	0.209163	0.375206	0.263402	0.628781	0.945842	0.552444	0.394582
Vv_10001135	0.196493	0.144328	0.00439106	0.160508	0.748809	0.748291	0.415623	0.326649	0.466269	0.714278	0.887258	0.124011	0.941102	0.304728	0.696902	0.104128	0.133204	0.39196	0.373735	0.417137	0.959837	0.901343	0.671821	0.503371	0.471033	0.10132	0.266411	0.134344	0.0903984	0.102284	0.13406	0.0517864	0.177133	0.45029	0.301263	0.0835942	0.00818626	0.133403	0.0572767	0.640019	0.164902	0.626396	0.102513	0.262407	0.274013	0.207153	0.396334	0.214055	0.331681
Vv_10001143	0.228732	0.309056	0.113533	0.136151	0.741711	0.30045	0.364545	0.621191	0.300411	0.290683	0.564309	0.203061	0.462394	0.801577	0.739217	0.291562	0.140472	0.0876129	0.768734	0.934171	0.432782	0.705135	0.76531	0.303295	0.407252	0.109878	0.735065	0.397812	0.310661	0.286437	0.506221	0.258269	0.508665	0.877819	0.797005	0.396789	0.208635	0.256168	0.346451	0.81991	0.488892	0.47233	0.435777	0.590326	0.674595	0.314894	0.106013	0.388466	0.681876
Vv_10001144	0.116694	0.87704	0.441168	0.204503	0.336546	0.689538	0.112662	0.019796	0.229789	0.673116	0.34073	0.136711	0.51552	0.368761	0.60008	0.10972	0.194778	0.570639	0.0810457	0.322714	0.946503	0.268581	0.569689	0.648198	0.118704	0.795253	0.273189	0.0912181	0.124706	0.112003	0.198814	0.179657	0.0978082	0.114397	0.50039	0.191552	0.313574	0.102484	0.548412	0.560894	0.101058	0.208692	0.184828	0.0510069	0.114218	0.0623657	0.936723	0.0380264	0.0485667
Vv_10001151	0.590043	0.507365	0.47806	0.672838	0.111352	0.395092	0.76838	0.244023	0.961881	0.436191	0.476766	0.50695	0.270162	0.00819524	0.0612156	0.345118	0.619236	0.812084	0.125976	0.00460413	0.263887	0.63934	0.0508112	0.805592	0.802838	0.701521	0.0220553	0.244175	0.297507	0.349552	0.108339	0.314413	0.161864	0.107223	0.0291799	0.175609	0.331288	0.442993	0.257185	0.71377	0.169478	0.987455	0.151782	0.183844	0.0950258	0.478746	0.754112	0.38342	0.171857
Vv_10001156	0.889175	0.165707	0.415056	0.876921	0.557756	0.81495	0.818851	0.710351	0.702593	0.885812	0.900458	0.754575	0.732388	0.191629	0.268176	0.612048	0.819054	0.805004	0.574331	0.286846	0.366733	0.695354	0.269274	0.628448	0.760842	0.392827	0.261391	0.547734	0.54723	0.613399	0.331425	0.497662	0.487608	0.571227	0.102914	0.373637	0.381311	0.726757	0.147321	0.176044	0.48553	0.573915	0.366792	0.592909	0.463693	0.833425	0.852911	0.766464	0.62128
Vv_10001158	0.64173	0.33927	0.764024	0.774204	0.493347	0.461149	0.420988	0.447844	0.500271	0.405199	0.131799	0.741431	0.426554	0.938638	0.879056	0.745155	0.792711	0.968861	0.498728	0.781687	0.989489	0.0324185	0.864003	0.141223	0.375448	0.429326	0.849682	0.707793	0.782223	0.749112	0.861353	0.883706	0.688769	0.475816	0.894303	0.888188	0.910437	0.697867	0.647086	0.0906921	0.702708	0.329166	0.865995	0.551569	0.632539	0.577556	0.418605	0.552653	0.488913
Vv_10001160	0.0756557	0.796252	0.364658	0.149248	0.388566	0.775499	0.0909351	0.0220547	0.197536	0.76205	0.420125	0.0898082	0.591352	0.36494	0.635009	0.0711687	0.139508	0.497829	0.0937751	0.336686	0.99884	0.339861	0.603333	0.744879	0.102149	0.700994	0.268048	0.0637593	0.086405	0.0728211	0.174154	0.132366	0.0807924	0.137023	0.488325	0.156341	0.252709	0.0623951	0.487064	0.61442	0.0817592	0.197741	0.153957	0.0465929	0.113592	0.0321521	0.963208	0.0156832	0.0544225
Vv_10001161	0.55351	0.659835	0.508741	0.425833	0.281477	0.0508619	0.576461	0.911348	0.413383	0.0643659	0.323552	0.575752	0.123655	0.628544	0.255308	0.742003	0.458872	0.0987944	0.717908	0.509114	0.0994635	0.535116	0.272288	0.275784	0.595329	0.379791	0.693534	0.890731	0.784513	0.735048	0.941246	0.728458	0.96691	0.611954	0.645597	0.925825	0.673876	0.657733	0.832731	0.991226	0.988519	0.551339	0.973224	0.906266	0.784513	0.690592	0.0774477	0.80753	0.819006
Vv_10001162	0.215796	0.494124	0.2545	0.282723	0.235306	0.65187	0.354023	0.0480707	0.507595	0.672664	0.501583	0.167054	0.467902	0.0849273	0.31296	0.075344	0.246561	0.740522	0.0325142	0.092813	0.647263	0.541648	0.288362	0.887923	0.387128	0.536992	0.0397506	0.0286179	0.0562501	0.0778993	0.012523	0.077778	0.00470122	0.0584567	0.15088	0.0271815	0.132277	0.12511	0.212941	0.963872	0.00641586	0.552332	0.0182263	0.0169408	0.00641429	0.143586	0.982415	0.0907923	0.0285503
Vv_10001167	0.84047	0.123543	0.334873	0.701076	0.556249	0.286426	0.914428	0.839709	0.992184	0.237222	0.172716	0.747863	0.352654	0.873775	0.843245	0.779055	0.685851	0.568793	0.81	0.942682	0.7535	0.160046	0.846233	0.0227862	0.856503	0.101659	0.906346	0.853959	0.758121	0.77382	0.786567	0.657552	0.918997	0.73852	0.749583	0.715432	0.481343	0.802725	0.352315	0.216296	0.899112	0.77599	0.750111	0.936334	0.959192	0.924147	0.130113	0.973509	0.844021
Vv_10001170	0.690812	0.334572	0.755077	0.718077	0.752567	0.816099	0.425667	0.893218	0.341876	0.889247	0.747831	0.824882	0.819325	0.455202	0.380816	0.968475	0.771906	0.523868	0.930634	0.54311	0.312679	0.50166	0.396174	0.626619	0.377729	0.61449	0.565777	0.958609	0.960294	0.967135	0.694563	0.901507	0.880601	0.899487	0.324966	0.755105	0.75051	0.848678	0.421739	0.0760244	0.880535	0.23583	0.74467	0.986474	0.826083	0.74018	0.973407	0.808655	0.999185
Vv_10001175	0.660898	0.0609872	0.21641	0.628871	0.643622	0.993938	0.959598	0.599835	0.948006	0.928197	0.821386	0.533694	0.881924	0.194366	0.394024	0.427685	0.577516	0.917067	0.518827	0.313355	0.577673	0.676824	0.386896	0.49511	0.976623	0.209552	0.235777	0.397143	0.374967	0.427637	0.235329	0.31866	0.372591	0.546225	0.118518	0.244098	0.206094	0.521329	0.0412149	0.227883	0.365618	0.787484	0.247981	0.487155	0.395612	0.631323	0.633535	0.589519	0.536829
Vv_10001183	0.613815	0.633581	0.574049	0.715492	0.0559444	0.300402	0.756396	0.226132	0.959267	0.334237	0.364656	0.544418	0.1854	0.0331831	0.0468726	0.379634	0.664469	0.75476	0.10516	0.00394824	0.236058	0.523825	0.0369043	0.670382	0.78249	0.828837	0.0421497	0.269123	0.335405	0.384762	0.144159	0.366299	0.178511	0.0767003	0.0715957	0.220712	0.407889	0.473312	0.352995	0.826572	0.188834	0.954448	0.192253	0.180029	0.0953488	0.491734	0.635014	0.390333	0.155286
Vv_10001185	0.0518629	0.734314	0.293851	0.0349058	0.99854	0.600947	0.0466684	0.339855	0.0209744	0.626271	0.942256	0.0893528	0.774238	0.817168	0.769629	0.186276	0.0526355	0.0768208	0.520369	0.855169	0.413627	0.737641	0.803598	0.811885	0.0601306	0.476368	0.698855	0.273497	0.229146	0.183358	0.47687	0.236603	0.375125	0.614893	0.909961	0.381963	0.308183	0.118958	0.602036	0.627889	0.363546	0.08784	0.408335	0.373502	0.508183	0.104088	0.452493	0.166287	0.427097
Vv_10001189	0.284831	0.726052	0.445472	0.38754	0.124446	0.460066	0.36041	0.0281492	0.534072	0.468975	0.293888	0.258766	0.298267	0.124643	0.268547	0.15668	0.354863	0.876608	7.02101e-05	0.0847166	0.56922	0.336285	0.245718	0.634181	0.378301	0.78152	0.0745731	0.0885928	0.141782	0.160642	0.0840695	0.188653	0.0453653	0.00512156	0.219469	0.119431	0.28589	0.202147	0.39105	0.846772	0.0524593	0.521782	0.100939	0.0207774	0.01237	0.190065	0.780862	0.123124	0.00736382
Vv_10001191	0.0798823	0.430968	0.131023	0.112326	0.448573	0.925231	0.212132	0.0706556	0.316111	0.938907	0.679834	0.0435178	0.721395	0.215487	0.550059	0.00480463	0.0878885	0.469058	0.11691	0.25261	0.929833	0.649816	0.520115	0.927118	0.248228	0.383171	0.14737	0.00288106	0.000806667	0.00535707	0.045493	0.00933001	0.0221592	0.173661	0.282382	0.0203951	0.0553003	0.0255771	0.194763	0.996772	0.0178597	0.394315	0.0251234	0.0464578	0.0770721	0.0482458	0.727001	0.0312271	0.0816637
Vv_10001195	0.827988	0.233293	0.591057	0.967408	0.502273	0.377668	0.59	0.580333	0.670923	0.322284	0.119129	0.928585	0.380649	0.989473	0.8636	0.919521	0.985425	0.856363	0.602509	0.838101	0.900962	0.0490261	0.854939	0.0672967	0.538102	0.28421	0.940008	0.86682	0.951817	0.924089	0.993088	0.943635	0.829805	0.560343	0.833122	0.962437	0.742115	0.879387	0.520833	0.106915	0.846468	0.476735	0.990089	0.685031	0.746819	0.754467	0.289407	0.719624	0.608962
Vv_10001196	0.694049	0.771433	0.708844	0.812535	0.0200146	0.202064	0.801339	0.258269	0.989006	0.229977	0.274028	0.636474	0.107646	0.0822659	0.0365968	0.466355	0.76378	0.655063	0.1267	0.0275982	0.190692	0.438598	0.0290534	0.539832	0.818494	0.978599	0.0930008	0.343999	0.423653	0.472205	0.22008	0.466635	0.241606	0.0845217	0.131178	0.309193	0.526606	0.558273	0.474414	0.91394	0.254911	0.974349	0.275454	0.224168	0.137366	0.561095	0.500387	0.452313	0.185047
Vv_10001201	0.0250711	0.531867	0.151368	0.00224998	0.911923	0.625543	0.0894281	0.280919	0.0874285	0.634194	0.983118	0.0309239	0.81822	0.637529	0.926505	0.0972476	0.00694123	0.110706	0.432124	0.700543	0.547293	0.823937	0.960263	0.708328	0.116903	0.323445	0.535377	0.172006	0.125396	0.0945086	0.326236	0.119683	0.261844	0.527498	0.707937	0.239049	0.16166	0.0556647	0.400976	0.826705	0.249367	0.187349	0.264688	0.286598	0.392306	0.0669521	0.400968	0.115552	0.348459
Vv_10001202	0.797318	0.329784	0.696201	0.803112	0.601064	0.705847	0.531447	0.949272	0.418202	0.778055	0.890748	0.931082	0.686524	0.327466	0.264883	0.909113	0.861111	0.529065	0.768632	0.401584	0.240293	0.639904	0.276729	0.723257	0.483248	0.617544	0.428383	0.823162	0.836789	0.911262	0.562533	0.789494	0.736384	0.735684	0.217481	0.630961	0.661253	0.965641	0.355661	0.135375	0.738188	0.323026	0.616378	0.832245	0.672354	0.864332	0.958837	0.944703	0.840856
Vv_10001206	0.432633	0.921703	0.612025	0.346818	0.407123	0.197979	0.365414	0.925664	0.218093	0.234547	0.602394	0.496443	0.278697	0.592053	0.235415	0.676019	0.390168	0.0580034	0.851823	0.527778	0.045843	0.86362	0.257787	0.567034	0.366108	0.592321	0.692011	0.819389	0.735589	0.670145	0.94525	0.714906	0.962061	0.751055	0.548887	0.925371	0.734262	0.567418	0.997608	0.658551	0.944735	0.294571	0.966835	0.972245	0.868888	0.554739	0.25933	0.669937	0.961107
Vv_10001209	0.0425621	0.374294	0.0629716	0.0189431	0.815604	0.686578	0.166634	0.246342	0.190745	0.679653	0.999901	0.019265	0.888873	0.476185	0.908828	0.0513415	0.0108461	0.193534	0.361191	0.556221	0.706785	0.892478	0.876741	0.645573	0.205298	0.22455	0.393386	0.108365	0.0642357	0.0490486	0.209152	0.0485632	0.180822	0.451419	0.525025	0.135345	0.0644466	0.0365008	0.2433	0.990569	0.168544	0.313266	0.158179	0.226669	0.299768	0.0699008	0.399573	0.101449	0.29155
Vv_10001212	0.946933	0.459796	0.703492	0.899222	0.30883	0.438389	0.720075	0.6799	0.55198	0.50065	0.765715	0.935675	0.39329	0.1586	0.0761959	0.749408	0.960398	0.486817	0.491904	0.183633	0.108079	0.983268	0.0826769	0.981388	0.68064	0.756778	0.237567	0.634267	0.679862	0.75352	0.394097	0.665804	0.526416	0.44679	0.100309	0.483457	0.600897	0.877209	0.356498	0.357509	0.533916	0.506334	0.457786	0.584132	0.431681	0.947963	0.73087	0.843664	0.570569
Vv_10001217	0.0675073	0.466589	0.129905	0.0212739	0.964429	0.502448	0.149711	0.380538	0.124057	0.507105	0.870226	0.0666164	0.688301	0.702589	0.843306	0.145899	0.0274895	0.0725672	0.538406	0.787935	0.479918	0.966757	0.87552	0.575701	0.181494	0.249334	0.607487	0.234893	0.173552	0.142257	0.384023	0.153527	0.335823	0.641122	0.75252	0.285882	0.169434	0.102176	0.38812	0.917135	0.320629	0.247288	0.316849	0.377358	0.482371	0.126693	0.290114	0.186694	0.450068
Vv_10001220	0.448106	0.0803006	0.110228	0.427402	0.585617	0.981002	0.723278	0.417456	0.820269	0.925623	0.926309	0.337929	0.859013	0.149997	0.418958	0.249259	0.380998	0.746218	0.374233	0.259269	0.680174	0.828865	0.40399	0.552689	0.784843	0.173151	0.160461	0.230208	0.208072	0.249118	0.121148	0.163958	0.221804	0.41636	0.108876	0.115755	0.0863416	0.326057	0.00263843	0.390825	0.214231	0.974972	0.121989	0.321633	0.262834	0.420751	0.596393	0.38722	0.374389
Vv_10001223	0.180019	0.610906	0.278218	0.108121	0.693619	0.312271	0.208574	0.602362	0.123677	0.329604	0.710173	0.204603	0.462464	0.998805	0.555096	0.334278	0.130793	0.00323583	0.798348	0.911483	0.248685	0.925023	0.584573	0.512135	0.230193	0.331497	0.900514	0.455159	0.376863	0.329242	0.647863	0.351565	0.582471	0.908077	0.954395	0.527974	0.36282	0.26007	0.607303	0.827476	0.564779	0.240457	0.566578	0.617645	0.751219	0.273827	0.20677	0.363645	0.694861
Vv_10001234	0.199378	0.153019	0.00600592	0.137158	0.942147	0.561466	0.403708	0.433732	0.411988	0.532916	0.735772	0.137578	0.747386	0.4638	0.893045	0.155419	0.11958	0.268239	0.51577	0.592629	0.771439	0.791314	0.867489	0.385064	0.45794	0.0569473	0.417879	0.214895	0.1515	0.152206	0.247155	0.102966	0.283755	0.606895	0.453335	0.173324	0.0479846	0.164429	0.119646	0.658284	0.267964	0.587448	0.200753	0.375483	0.41002	0.239606	0.253841	0.271309	0.457036
Vv_10001238	0.0346597	0.492874	0.13111	0.00505758	0.934977	0.596409	0.111345	0.301623	0.105753	0.602145	0.973719	0.035216	0.789168	0.635224	0.922131	0.101458	0.00869552	0.105701	0.451112	0.706804	0.545049	0.871363	0.955411	0.662337	0.141471	0.287924	0.536868	0.178473	0.127801	0.0985049	0.325683	0.116867	0.269793	0.548376	0.697656	0.236594	0.148635	0.0622289	0.376122	0.872832	0.256519	0.215337	0.263518	0.301857	0.404014	0.0798869	0.366924	0.129908	0.367403
Vv_10001241	0.102392	0.247859	0.0176329	0.0764148	0.748323	0.741821	0.27823	0.256351	0.322725	0.720429	0.968085	0.0525226	0.943941	0.356545	0.770486	0.0532638	0.0570695	0.298312	0.333854	0.451421	0.857809	0.975624	0.741414	0.587721	0.32607	0.157152	0.295681	0.0932425	0.051564	0.0513744	0.14026	0.0257996	0.148004	0.416485	0.381314	0.0805452	0.0141816	0.0633576	0.127915	0.813098	0.13611	0.463586	0.100459	0.213213	0.253297	0.117171	0.410534	0.133029	0.279419
Vv_10001247	0.463474	0.157547	0.172862	0.47086	0.433243	0.844319	0.72433	0.342531	0.852956	0.898312	0.909762	0.355701	0.686941	0.0708056	0.291174	0.242237	0.420247	0.85955	0.276052	0.153465	0.547666	0.969694	0.276834	0.712086	0.781145	0.283503	0.0828741	0.199205	0.197267	0.243377	0.0772643	0.168201	0.169536	0.302937	0.0450594	0.0921329	0.11337	0.328624	0.0280491	0.452476	0.165886	0.978563	0.0901889	0.252188	0.182039	0.411223	0.760507	0.358708	0.28917
Vv_10001252	0.303424	0.348526	0.209591	0.351651	0.271371	0.69327	0.49592	0.134679	0.648833	0.72874	0.63389	0.228242	0.516063	0.038495	0.260792	0.120014	0.307455	0.805297	0.0924394	0.074046	0.570071	0.714071	0.240045	0.971557	0.539336	0.434544	0.0170632	0.069184	0.0885114	0.122264	0.00455798	0.0915393	0.0382239	0.11674	0.0695066	0.0234213	0.10451	0.188758	0.115456	0.753189	0.0383858	0.724458	0.0157484	0.0780907	0.0394379	0.233249	0.91602	0.175616	0.0981094
Vv_10001253	0.611138	0.324212	0.786981	0.671158	0.976507	0.989189	0.348934	0.714625	0.310937	0.917071	0.543727	0.741947	0.966577	0.631468	0.572902	0.853234	0.717154	0.592049	0.868886	0.742173	0.469359	0.322006	0.590646	0.471714	0.300575	0.570609	0.746247	0.899672	0.919068	0.853322	0.848839	0.993832	0.956302	0.88972	0.479539	0.889931	0.828232	0.747443	0.490501	0.0233822	0.960033	0.184195	0.887741	0.836426	0.985988	0.630156	0.830549	0.675836	0.809492
Vv_10001254	0.47459	0.989729	0.692099	0.394285	0.391832	0.220067	0.381332	0.960458	0.22965	0.261885	0.631806	0.548682	0.287982	0.530284	0.200158	0.733456	0.441266	0.0875733	0.814853	0.478865	0.0309116	0.900178	0.221435	0.62629	0.376117	0.675048	0.631977	0.875971	0.796483	0.727745	0.879118	0.781781	0.982642	0.719021	0.480602	0.993915	0.811668	0.618871	0.91531	0.593625	0.998871	0.289219	0.966054	0.983545	0.819913	0.596133	0.312252	0.712204	0.923195
Vv_10001255	0.515389	0.374716	0.348344	0.57498	0.196138	0.538174	0.724762	0.242261	0.90086	0.583817	0.605014	0.423221	0.395388	0.00112889	0.120517	0.275899	0.521557	0.938345	0.142877	0.0266552	0.354412	0.752481	0.107734	0.963767	0.767678	0.544593	0.0117679	0.193762	0.22912	0.279284	0.0644076	0.231546	0.129324	0.140999	0.00961181	0.113703	0.227113	0.3706	0.154958	0.63084	0.133136	0.961464	0.0971495	0.171646	0.0902476	0.422155	0.921073	0.340195	0.17676
Vv_10001257	0.274618	0.515081	0.302647	0.350089	0.184607	0.576062	0.414903	0.0611906	0.581034	0.599372	0.461645	0.221666	0.401571	0.0581661	0.249529	0.114513	0.310571	0.830922	0.0257416	0.0582784	0.563149	0.524352	0.227159	0.839843	0.447022	0.58698	0.0218765	0.054678	0.0905408	0.117624	0.0186229	0.114816	0.0176235	0.0417514	0.121084	0.0453899	0.169059	0.173202	0.227118	0.942552	0.0210754	0.616237	0.0324609	0.0272676	0.0030169	0.191308	0.942307	0.128232	0.0318619
Vv_10001258	0.432167	0.434225	0.340358	0.501901	0.165882	0.522673	0.615699	0.164971	0.793778	0.56041	0.527951	0.353843	0.368798	0.00582693	0.143104	0.216268	0.452532	0.998887	0.0840281	0.0183466	0.404821	0.649798	0.127028	0.895233	0.654211	0.575492	0.000322804	0.137935	0.176745	0.219767	0.0388462	0.18919	0.0795566	0.0860094	0.0358033	0.0835806	0.208864	0.300138	0.181826	0.748591	0.0838704	0.841089	0.0669636	0.107861	0.0444503	0.338231	0.902484	0.259664	0.110327
Vv_10001261	0.258331	0.930815	0.617294	0.23125	0.724355	0.485738	0.145507	0.62464	0.0571279	0.534175	0.981603	0.341793	0.596021	0.772408	0.433531	0.494688	0.271838	0.0921109	0.842371	0.762524	0.178706	0.753154	0.462198	0.892944	0.136192	0.744921	0.898484	0.607553	0.558393	0.490926	0.869702	0.574783	0.728772	0.930875	0.670547	0.761862	0.665639	0.387081	0.998253	0.402601	0.717595	0.0787514	0.791503	0.696045	0.865809	0.339672	0.505007	0.429887	0.738673
Vv_10001263	0.00970952	0.713906	0.262971	0.0203426	0.789948	0.785997	0.0202954	0.197178	0.0392402	0.806464	0.776542	0.0372086	0.973862	0.638018	0.971735	0.0974255	0.0283069	0.172251	0.347417	0.659887	0.592716	0.608232	0.993408	0.93167	0.0355879	0.502589	0.523042	0.156679	0.131474	0.095864	0.333304	0.14993	0.23437	0.43012	0.742167	0.25969	0.236716	0.0492029	0.518299	0.632365	0.226152	0.0923397	0.277971	0.225734	0.341216	0.032195	0.583589	0.0702025	0.268297
Vv_10001264	0.817866	0.702074	0.733187	0.923769	0.0593844	0.214736	0.95764	0.369507	0.834962	0.253061	0.373086	0.742203	0.137812	0.0811414	0.00487325	0.558128	0.869625	0.558319	0.211341	0.042164	0.116741	0.573719	0.00215298	0.622967	0.980051	0.950061	0.11451	0.429423	0.505504	0.563883	0.263566	0.535675	0.317532	0.162497	0.101112	0.360174	0.56382	0.664884	0.449123	0.758528	0.330417	0.856148	0.32604	0.317791	0.205808	0.684938	0.513635	0.570799	0.280995
Vv_10001270	0.246476	0.257088	0.115013	0.268798	0.401068	0.863863	0.455325	0.168421	0.580488	0.900384	0.778519	0.169035	0.675608	0.0902524	0.375019	0.0852673	0.228368	0.666307	0.153044	0.152414	0.7055	0.831823	0.352229	0.816534	0.504325	0.305263	0.0630944	0.0587759	0.058168	0.0862668	0.011732	0.0474819	0.0504273	0.195035	0.110507	0.00893583	0.0418025	0.144021	0.064066	0.703892	0.0465605	0.686645	0.00961294	0.106893	0.0825783	0.200022	0.743907	0.161143	0.143685
Vv_10001274	0.555179	0.0234988	0.118503	0.452339	0.867951	0.467219	0.825012	0.792751	0.808067	0.416139	0.42943	0.455393	0.596286	0.559552	0.906248	0.453906	0.426349	0.494849	0.818903	0.729119	0.885768	0.409328	0.894004	0.151714	0.889325	0.0119619	0.56996	0.507455	0.429423	0.449999	0.446316	0.346346	0.560491	0.895091	0.47301	0.384697	0.208231	0.490993	0.12782	0.289268	0.542825	0.979157	0.413574	0.695425	0.674647	0.606769	0.193568	0.634451	0.784308
Vv_10001275	0.388013	0.123509	0.106023	0.381456	0.515045	0.959852	0.647526	0.335086	0.756582	0.989254	0.978628	0.285435	0.790392	0.114642	0.386533	0.194411	0.335622	0.732744	0.296447	0.209991	0.669399	0.932198	0.369323	0.633898	0.706044	0.208892	0.115272	0.170686	0.156091	0.194704	0.075588	0.121914	0.160042	0.33756	0.0910599	0.0728645	0.0649439	0.268333	0.00851441	0.473295	0.153763	0.897327	0.07686	0.247782	0.19635	0.352641	0.647318	0.315311	0.295348
Vv_10001277	0.423086	0.32372	0.26195	0.47139	0.248875	0.635344	0.636891	0.207699	0.79965	0.679132	0.656496	0.333548	0.475769	0.011932	0.186057	0.203735	0.421062	0.937646	0.132959	0.0501492	0.454238	0.777148	0.169939	0.96381	0.682678	0.458418	0.011147	0.137921	0.162212	0.206408	0.0317283	0.160117	0.0901862	0.145036	0.0236178	0.0652874	0.154378	0.288916	0.109787	0.643767	0.0915772	0.876448	0.0539887	0.138293	0.0732073	0.343279	0.971854	0.273615	0.153784
Vv_10001279	0.39396	0.468293	0.340915	0.468446	0.155634	0.517433	0.563174	0.131233	0.741176	0.550923	0.491621	0.323156	0.358988	0.0145388	0.159778	0.191333	0.421438	0.967572	0.0600641	0.0203179	0.43379	0.599797	0.142148	0.860787	0.59919	0.594284	0.000923723	0.115363	0.155725	0.194872	0.0321741	0.173198	0.0603616	0.0639307	0.0552223	0.0743756	0.204991	0.26921	0.200914	0.809935	0.0649129	0.781362	0.0578095	0.0813405	0.0273984	0.300209	0.893197	0.223815	0.0824017
Vv_10001280	0.0701483	0.736705	0.304054	0.045249	0.943961	0.551464	0.0623222	0.384	0.0246505	0.577551	0.991273	0.109385	0.719829	0.86507	0.717552	0.215309	0.0653013	0.0570997	0.571096	0.908085	0.370127	0.778954	0.751014	0.776157	0.0755352	0.468593	0.747095	0.309579	0.260003	0.212028	0.517826	0.2639	0.417014	0.668342	0.953334	0.417713	0.32981	0.143694	0.623583	0.634621	0.404531	0.0958561	0.446193	0.418116	0.556546	0.130243	0.41753	0.19856	0.474703
Vv_10001281	0.130743	0.350785	0.108845	0.158103	0.430957	0.910278	0.295503	0.0997653	0.407396	0.933118	0.72306	0.0777382	0.709456	0.160118	0.482848	0.0223592	0.127334	0.531782	0.124023	0.209036	0.849112	0.72372	0.455226	0.873927	0.337406	0.337763	0.10688	0.0122192	0.00953058	0.0230202	0.0212837	0.00983875	0.0222368	0.176709	0.208935	0.00334853	0.0350596	0.0576593	0.13099	0.883257	0.0178201	0.499255	0.00703539	0.0603821	0.0707049	0.0943144	0.720308	0.0696324	0.0976082
Vv_10001284	0.563988	0.3473	0.818267	0.671362	0.671871	0.665987	0.326997	0.490577	0.364772	0.602337	0.263151	0.67768	0.623457	0.926385	0.917624	0.725033	0.700669	0.776137	0.589692	0.934001	0.7845	0.107016	0.936028	0.261374	0.281068	0.509369	0.967061	0.722162	0.77519	0.72749	0.924395	0.86874	0.735943	0.588096	0.756976	0.921598	0.928611	0.652686	0.617715	0.0354743	0.745685	0.212217	0.909424	0.603578	0.717914	0.531514	0.593302	0.534943	0.556397
Vv_10001286	0.110134	0.942918	0.459557	0.106552	0.966274	0.639527	0.0396917	0.39275	0.00247366	0.679163	0.863348	0.175059	0.789405	0.960365	0.673036	0.289192	0.1341	0.107287	0.587073	0.967779	0.350261	0.631392	0.705934	0.952894	0.0390353	0.658447	0.831986	0.378114	0.342679	0.286558	0.614928	0.365641	0.481124	0.673667	0.925834	0.52175	0.467312	0.20388	0.799543	0.447185	0.471778	0.0300404	0.5457	0.451549	0.604449	0.163059	0.560284	0.230125	0.49182
Vv_10001287	0.27721	0.778435	0.752838	0.394723	0.336897	0.546445	0.17536	0.121018	0.288341	0.510979	0.178054	0.334488	0.419985	0.561753	0.678929	0.316637	0.396336	0.721679	0.180696	0.460228	0.949167	0.0898614	0.652859	0.379367	0.158584	0.867753	0.461264	0.286055	0.342338	0.319969	0.421896	0.423897	0.279911	0.190492	0.721509	0.430987	0.603005	0.291882	0.870005	0.309888	0.288531	0.196273	0.416097	0.187521	0.262881	0.211722	0.686665	0.183385	0.156727
Vv_10001290	0.777171	0.425953	0.772449	0.759123	0.491026	0.566322	0.534058	0.900118	0.398791	0.634822	0.969609	0.904048	0.552836	0.292475	0.185268	0.920539	0.818521	0.439056	0.704619	0.340812	0.151859	0.767312	0.197711	0.870124	0.492013	0.73362	0.392529	0.816773	0.847344	0.923712	0.552817	0.814369	0.71423	0.658805	0.198248	0.636822	0.709142	0.950298	0.409924	0.21602	0.719409	0.332804	0.615612	0.791906	0.626946	0.862959	0.815191	0.956812	0.786177
Vv_10001293	0.399883	0.061767	0.0687673	0.366641	0.665941	0.880414	0.671363	0.427869	0.749632	0.82798	0.861544	0.294894	0.952929	0.202129	0.50927	0.226256	0.324809	0.64679	0.407788	0.32157	0.786264	0.790602	0.492374	0.487117	0.733709	0.120522	0.203956	0.223846	0.190886	0.225379	0.137185	0.142262	0.231458	0.461111	0.16172	0.11712	0.0620564	0.291919	0.00078791	0.409118	0.221706	0.91585	0.12837	0.335156	0.291946	0.38761	0.504236	0.367454	0.396346
Vv_10001297	0.397907	0.350006	0.265035	0.450935	0.233182	0.622136	0.601578	0.180458	0.766131	0.663053	0.623139	0.313437	0.459511	0.012614	0.189594	0.186015	0.401912	0.922787	0.110924	0.0449368	0.465963	0.736017	0.172458	0.99533	0.645485	0.476409	0.00650241	0.12043	0.146864	0.188786	0.0240606	0.148931	0.0737634	0.12345	0.032281	0.0570483	0.152498	0.267787	0.123102	0.687698	0.0755251	0.836679	0.045334	0.116101	0.0566661	0.316816	0.986847	0.247519	0.129821
Vv_10001303	0.672066	0.374425	0.393647	0.522656	0.314995	0.0534282	0.802776	0.835897	0.659284	0.0380913	0.15997	0.641558	0.124957	0.804847	0.443135	0.762024	0.536591	0.241774	0.701901	0.641097	0.313791	0.284955	0.454253	0.068961	0.841911	0.190219	0.827237	0.891871	0.778411	0.755084	0.962319	0.693624	0.987797	0.602347	0.878765	0.845065	0.571332	0.720354	0.602612	0.60875	0.989054	0.849358	0.891594	0.879495	0.815655	0.799908	0.00428098	0.897809	0.780677
Vv_10001304	0.173134	0.165597	0.00503464	0.140194	0.741827	0.75231	0.38341	0.305616	0.434152	0.72091	0.910302	0.105277	0.94791	0.309721	0.706551	0.0888109	0.114319	0.373275	0.358591	0.417871	0.94267	0.932669	0.680519	0.525244	0.437265	0.113369	0.266436	0.120366	0.0774658	0.0869971	0.129779	0.0420081	0.165129	0.436232	0.312896	0.0778521	0.00594917	0.114452	0.069119	0.677945	0.153061	0.589772	0.0967645	0.245829	0.263192	0.183793	0.402793	0.191941	0.314167
Vv_10001306	0.257004	0.168642	0.0605265	0.253419	0.529321	0.991445	0.487919	0.248865	0.587948	0.950793	0.935178	0.172243	0.820568	0.145181	0.465044	0.104382	0.214655	0.594304	0.245685	0.233713	0.792285	0.979186	0.442709	0.663305	0.542641	0.200471	0.122101	0.0956445	0.0776049	0.104321	0.0481274	0.0512779	0.102228	0.298921	0.145809	0.0305998	0.0189102	0.159629	0.0270563	0.611339	0.0950044	0.722913	0.0378773	0.177785	0.156186	0.230441	0.60358	0.205345	0.228455
Vv_10001307	0.201569	0.621143	0.328853	0.284443	0.20335	0.593389	0.298574	0.0161294	0.455029	0.604414	0.399515	0.170865	0.413816	0.127536	0.33591	0.0856058	0.253262	0.745281	0.0102136	0.111594	0.669627	0.421083	0.310267	0.766405	0.322997	0.646433	0.0708823	0.036491	0.0734493	0.0885907	0.0456456	0.109037	0.0117103	0.0317801	0.215354	0.0629187	0.19177	0.124976	0.309142	0.895057	0.0153521	0.471851	0.0513034	0.00260092	0.00567168	0.124202	0.932445	0.0710926	0.0044403
Vv_10001308	0.421294	0.299499	0.244762	0.464346	0.27104	0.663877	0.641504	0.219371	0.800044	0.708899	0.687919	0.329482	0.503207	0.0164494	0.199384	0.202112	0.413995	0.92182	0.146661	0.0606668	0.468782	0.807524	0.183253	0.930337	0.688874	0.431742	0.0165782	0.13963	0.160333	0.204576	0.0324727	0.154826	0.0947448	0.161242	0.0239367	0.0631157	0.14323	0.287195	0.0951532	0.620883	0.0954213	0.883654	0.0531565	0.147358	0.0823315	0.345187	0.941347	0.277971	0.165963
Vv_10001309	0.83068	0.152975	0.374403	0.820439	0.538109	0.819423	0.877636	0.658837	0.758796	0.888936	0.921894	0.697949	0.725797	0.166725	0.264229	0.557936	0.762889	0.849237	0.530793	0.261883	0.385186	0.72591	0.263268	0.632395	0.818987	0.368868	0.229622	0.496056	0.495025	0.559255	0.289872	0.447333	0.439598	0.531906	0.085066	0.328626	0.33738	0.670132	0.120365	0.201712	0.43722	0.628452	0.322484	0.543464	0.420716	0.77511	0.836058	0.709556	0.573596
Vv_10001310	0.431642	0.305845	0.254912	0.476312	0.263003	0.650736	0.651281	0.222065	0.811763	0.695971	0.680072	0.339519	0.491921	0.0138827	0.190154	0.20983	0.42554	0.9371	0.146271	0.0563784	0.455744	0.803025	0.1744	0.94033	0.698293	0.442501	0.01532	0.1452	0.167396	0.212391	0.0352315	0.162571	0.0981631	0.159106	0.0211896	0.0678994	0.151381	0.296137	0.100152	0.619971	0.0991587	0.893244	0.0572478	0.149947	0.082919	0.353697	0.955312	0.284843	0.167206
Vv_10001314	0.688645	0.142637	0.28912	0.686253	0.482394	0.817215	0.973351	0.528661	0.900372	0.882054	0.992251	0.56305	0.697733	0.110987	0.254707	0.429346	0.63007	0.951762	0.420537	0.201897	0.429221	0.820206	0.248671	0.663445	0.967833	0.329925	0.155805	0.37234	0.371906	0.430683	0.193739	0.331126	0.324005	0.430744	0.0498006	0.225096	0.241171	0.534272	0.0701144	0.285144	0.321287	0.77079	0.220047	0.42092	0.315347	0.632119	0.812095	0.569399	0.453466
Vv_10001315	0.10299	0.270988	0.0279956	0.0558533	0.914693	0.584346	0.260752	0.346614	0.268282	0.568966	0.847161	0.064742	0.779896	0.501813	0.946089	0.0995179	0.0456875	0.189732	0.456118	0.608246	0.689023	0.942269	0.916464	0.498343	0.306496	0.131342	0.432825	0.164992	0.107316	0.0964744	0.243803	0.0745339	0.242632	0.551066	0.523112	0.16381	0.0563595	0.0904778	0.194522	0.846514	0.227836	0.419249	0.190899	0.310914	0.372886	0.14319	0.295331	0.180866	0.386751
Vv_10001316	0.74428	0.615603	0.635629	0.840467	0.0771682	0.279926	0.904216	0.330354	0.892426	0.320958	0.420961	0.662835	0.186092	0.0456275	0.0148031	0.484127	0.785417	0.640529	0.183045	0.0220333	0.15722	0.613079	0.00971066	0.701261	0.932131	0.84996	0.0746209	0.364331	0.431757	0.489405	0.203402	0.455394	0.261779	0.144593	0.0624342	0.290388	0.475322	0.590188	0.367399	0.719411	0.272674	0.893724	0.259919	0.272704	0.165569	0.618677	0.604468	0.510229	0.245507
Vv_10001317	0.222173	0.130031	0.00446055	0.159266	0.931163	0.574474	0.437002	0.444637	0.449137	0.542746	0.726347	0.154645	0.758349	0.443521	0.864916	0.165524	0.13932	0.298146	0.517514	0.575231	0.80621	0.769679	0.840348	0.373471	0.492958	0.0481718	0.403307	0.220962	0.158273	0.162406	0.240393	0.107432	0.285445	0.60625	0.426975	0.170163	0.0458309	0.18011	0.101181	0.617911	0.269808	0.627865	0.196826	0.381273	0.407869	0.259676	0.260017	0.28783	0.462691
Vv_10001318	0.211333	0.621493	0.301261	0.133199	0.64373	0.276919	0.236313	0.651261	0.141329	0.294826	0.669131	0.23743	0.419762	0.95202	0.512045	0.373687	0.157797	0.00111035	0.850416	0.861654	0.219097	0.888035	0.540548	0.487527	0.257209	0.336759	0.949171	0.499296	0.417405	0.368391	0.693788	0.389289	0.63005	0.960859	0.912439	0.570935	0.39526	0.296446	0.636027	0.834995	0.611811	0.259949	0.610885	0.666973	0.802091	0.311082	0.187573	0.405283	0.745641
Vv_10001319	0.688775	0.7121	0.667386	0.799946	0.0345799	0.233217	0.814176	0.264584	0.977858	0.265123	0.318778	0.623713	0.13476	0.0615957	0.0297412	0.452019	0.749229	0.668725	0.131043	0.0179576	0.188419	0.488924	0.0222442	0.596094	0.835327	0.923757	0.075939	0.331852	0.406798	0.45764	0.199339	0.443637	0.231143	0.0919856	0.101964	0.286082	0.49198	0.547659	0.427211	0.856204	0.243447	0.998681	0.253861	0.223133	0.132022	0.558807	0.545021	0.450983	0.189011
Vv_10001321	0.720579	0.3057	0.696982	0.860111	0.460382	0.392545	0.498578	0.484307	0.586899	0.338651	0.103321	0.817181	0.372052	0.933649	0.831253	0.807431	0.876083	0.932934	0.515344	0.768609	0.912539	0.025988	0.819062	0.0950859	0.451235	0.36728	0.854827	0.757878	0.840002	0.811891	0.891532	0.943753	0.726078	0.481705	0.903982	0.930321	0.851979	0.768007	0.613574	0.111514	0.741742	0.405021	0.904305	0.585946	0.653217	0.646875	0.341663	0.612801	0.515878
Vv_10001322	0.223512	0.15051	0.0159433	0.1508	0.985534	0.498237	0.42646	0.490251	0.419872	0.470162	0.670694	0.163014	0.678109	0.52111	0.955971	0.191562	0.135843	0.244644	0.579785	0.657156	0.719416	0.734694	0.931122	0.335737	0.480763	0.0429588	0.476241	0.259746	0.189535	0.187885	0.296673	0.135974	0.335701	0.674368	0.503984	0.216403	0.072658	0.195811	0.142271	0.643256	0.318722	0.601872	0.246523	0.431752	0.470163	0.273619	0.207459	0.312816	0.517379
Vv_10001325	0.804501	0.380384	0.513994	0.856008	0.243148	0.481288	0.962661	0.471596	0.786766	0.539334	0.703559	0.692257	0.388178	0.0532934	0.0673175	0.517955	0.795837	0.685982	0.318248	0.0838651	0.195158	0.916347	0.065122	0.996169	0.918827	0.629142	0.104523	0.415644	0.455865	0.521754	0.216106	0.446444	0.325422	0.293076	0.0205585	0.288567	0.402715	0.635706	0.225489	0.441073	0.331019	0.727424	0.266996	0.38162	0.255766	0.703104	0.829447	0.606515	0.378362
Vv_10001332	0.176109	0.285774	0.0721394	0.0976302	0.85501	0.387431	0.321602	0.523158	0.281008	0.375519	0.653866	0.145626	0.562958	0.696482	0.843246	0.216908	0.0970198	0.110541	0.65955	0.822144	0.512942	0.780743	0.870867	0.35937	0.365991	0.104485	0.628393	0.310674	0.23233	0.212421	0.410129	0.185784	0.41166	0.76528	0.70042	0.309278	0.14591	0.190144	0.285223	0.825095	0.393305	0.448321	0.344748	0.490055	0.567673	0.247792	0.157987	0.310097	0.577546
Vv_10001333	0.802932	0.911283	0.974177	0.950555	0.00953596	0.0733608	0.817009	0.318135	0.976173	0.0821183	0.106898	0.782264	0.0159597	0.249819	0.112198	0.623398	0.912969	0.547047	0.191658	0.142843	0.21052	0.248708	0.107217	0.284396	0.812988	0.720594	0.250664	0.49196	0.592453	0.630193	0.402937	0.661852	0.380717	0.130556	0.330479	0.504537	0.769173	0.69646	0.760468	0.828796	0.398821	0.921446	0.463744	0.319132	0.249077	0.660106	0.278612	0.549055	0.254678
Vv_10001334	0.707441	0.153011	0.306686	0.70725	0.472343	0.798108	0.991205	0.536074	0.879953	0.863308	0.997827	0.581343	0.682065	0.109331	0.242047	0.444206	0.650469	0.92696	0.423055	0.197721	0.409558	0.824812	0.236688	0.677739	0.950565	0.347278	0.15645	0.383981	0.385729	0.445683	0.200773	0.34583	0.332338	0.430474	0.0474628	0.235251	0.256094	0.551002	0.0794978	0.28254	0.330099	0.753605	0.229163	0.428103	0.319288	0.648287	0.833365	0.583151	0.458583
Vv_10001336	0.9871	0.177553	0.465425	0.869753	0.503367	0.308718	0.746255	0.691183	0.830989	0.256693	0.123078	0.916929	0.341484	0.952084	0.830175	0.941144	0.854136	0.702186	0.684297	0.867365	0.807174	0.0852481	0.827159	0.0274505	0.69133	0.187319	0.996291	0.991747	0.915332	0.936071	0.913643	0.811043	0.937959	0.626053	0.809708	0.853333	0.619457	0.971144	0.444344	0.157621	0.956676	0.623434	0.885511	0.791783	0.832368	0.904858	0.192315	0.859929	0.706058
Vv_10001337	0.681156	0.0804688	0.241536	0.656448	0.602689	0.953786	0.978008	0.591129	0.920492	0.979963	0.861126	0.553116	0.832943	0.173052	0.353477	0.438299	0.603382	0.963334	0.500239	0.285192	0.530109	0.705894	0.347123	0.536564	0.959322	0.243311	0.21739	0.399776	0.383487	0.438635	0.229827	0.330559	0.367693	0.522078	0.09891	0.245651	0.221789	0.536226	0.0498914	0.232044	0.361905	0.767773	0.246959	0.478556	0.380994	0.644046	0.683912	0.595954	0.523452
Vv_10001342	0.509122	0.402394	0.892886	0.571967	0.958188	0.980614	0.266816	0.609848	0.241684	0.911294	0.513563	0.633494	0.934358	0.729933	0.632896	0.738398	0.61433	0.536166	0.76703	0.834435	0.48631	0.291944	0.653876	0.48904	0.223507	0.650381	0.850851	0.783853	0.802679	0.738548	0.963769	0.877213	0.84183	0.794212	0.572627	0.992851	0.942369	0.636791	0.59376	0.0390835	0.844991	0.12625	0.995564	0.726793	0.877507	0.524107	0.865554	0.567037	0.704455
Vv_10001343	0.29384	0.83286	0.700795	0.278229	0.745404	0.543648	0.15355	0.63475	0.0682517	0.597452	0.952858	0.387655	0.64273	0.734816	0.428714	0.540344	0.321337	0.138959	0.850441	0.742713	0.191215	0.684841	0.45647	0.983291	0.137761	0.843233	0.862992	0.647512	0.606688	0.537006	0.917012	0.63215	0.763367	0.931539	0.622692	0.815397	0.738547	0.428917	0.914615	0.325502	0.754028	0.0679761	0.842013	0.716389	0.888926	0.369288	0.587956	0.456379	0.74993
Vv_10001346	0.0533872	0.528365	0.178615	0.095206	0.445283	0.90672	0.151162	0.0467299	0.252168	0.911608	0.615224	0.0331663	0.704318	0.264459	0.594443	0.0054673	0.076122	0.443572	0.107582	0.285179	0.978702	0.562445	0.563059	0.993083	0.180457	0.456335	0.184431	0.0064203	0.00879557	0.00615633	0.0761119	0.027461	0.0296565	0.164075	0.349421	0.0488639	0.0957014	0.0145751	0.271676	0.876682	0.0262894	0.311075	0.0528863	0.0377305	0.0839574	0.0218928	0.76929	0.0084761	0.0674671
Vv_10001353	0.28833	0.404736	0.238087	0.346405	0.237677	0.651266	0.462958	0.103684	0.621106	0.682484	0.571015	0.220862	0.473951	0.0413978	0.254475	0.112823	0.303746	0.811567	0.0641132	0.0645515	0.567298	0.644813	0.232993	0.961818	0.502548	0.485466	0.0143224	0.0587911	0.0839798	0.115382	0.00455673	0.0946028	0.0257742	0.0857701	0.0841028	0.0260901	0.122485	0.178096	0.150922	0.820529	0.027082	0.682778	0.0165763	0.0550272	0.0216629	0.213327	0.9649	0.153678	0.0697522
Vv_10001360	0.123156	0.90177	0.578409	0.190764	0.622901	0.912874	0.0287836	0.172573	0.0773485	0.872242	0.445593	0.18914	0.762095	0.717081	0.971697	0.235502	0.205343	0.385936	0.305261	0.661253	0.705206	0.277385	0.939691	0.658617	0.0188094	0.902963	0.593226	0.261985	0.277377	0.236149	0.46076	0.336945	0.310045	0.354732	0.868529	0.419318	0.493582	0.178363	0.817959	0.316976	0.310415	0.0374383	0.422568	0.241001	0.362092	0.110881	0.96267	0.127652	0.243251
Vv_10001364	0.319519	0.0770918	0.031946	0.282237	0.708753	0.813946	0.575377	0.393973	0.641022	0.767699	0.853625	0.225359	0.991682	0.24135	0.586698	0.176457	0.245808	0.539818	0.400567	0.361773	0.89047	0.815476	0.566623	0.473336	0.636137	0.0958592	0.228374	0.188317	0.149093	0.175093	0.133809	0.102261	0.210939	0.464291	0.212597	0.100482	0.0325494	0.228384	0.0112668	0.482801	0.199818	0.809169	0.115429	0.310404	0.288004	0.317994	0.444787	0.309445	0.376577
Vv_10001365	0.536887	0.315545	0.321141	0.584269	0.244517	0.593109	0.764802	0.28588	0.932768	0.643172	0.682849	0.436791	0.451759	0.00859823	0.138116	0.291054	0.529675	0.947892	0.184784	0.0483974	0.365842	0.835792	0.126279	0.957616	0.811734	0.489279	0.0255213	0.213725	0.241761	0.294036	0.0740021	0.235292	0.152579	0.186174	0.0034675	0.119467	0.213592	0.388644	0.122278	0.556846	0.15499	0.990881	0.105295	0.206836	0.120387	0.450426	0.980013	0.371842	0.218171
Vv_10001368	0.652315	0.389502	0.435277	0.712628	0.193582	0.483781	0.870384	0.336924	0.948537	0.534988	0.624708	0.551162	0.364502	0.0125746	0.0752051	0.387298	0.655381	0.802807	0.208692	0.0362201	0.259031	0.806295	0.067448	0.953474	0.912981	0.60141	0.0423682	0.291934	0.332778	0.391081	0.127825	0.332085	0.212092	0.193543	0.00431774	0.191141	0.312984	0.494279	0.191638	0.55222	0.217361	0.893137	0.170947	0.25815	0.15423	0.551297	0.852279	0.459486	0.256858
Vv_10001372	0.409531	0.342014	0.266379	0.461282	0.236622	0.623448	0.616756	0.190815	0.781195	0.665464	0.633085	0.323135	0.462367	0.0115041	0.185777	0.194227	0.411669	0.932063	0.118594	0.0455187	0.458268	0.749653	0.169102	0.98652	0.661259	0.472573	0.00765039	0.127994	0.154043	0.196988	0.0273361	0.154784	0.080379	0.130512	0.0282477	0.0610573	0.155097	0.277562	0.119399	0.671541	0.0820893	0.853466	0.0493127	0.124595	0.0625933	0.328415	0.985022	0.258551	0.138611
Vv_10001373	0.157713	0.511141	0.231223	0.219959	0.282681	0.714562	0.281653	0.032317	0.422344	0.730002	0.51713	0.118482	0.523447	0.129597	0.387724	0.0447167	0.188784	0.652363	0.0395673	0.138735	0.740535	0.529027	0.360754	0.903816	0.313154	0.51963	0.0726064	0.0108616	0.0325704	0.0468131	0.0219263	0.0550431	0.000113701	0.0741564	0.204175	0.024995	0.117186	0.0823078	0.230186	0.9757	0.000593616	0.468746	0.0193763	0.00903531	0.0161473	0.0957566	0.929966	0.0535905	0.0249636
Vv_10001376	0.997662	0.164084	0.448751	0.856196	0.52328	0.319532	0.757288	0.712305	0.837831	0.266691	0.134741	0.899962	0.356248	0.928302	0.850021	0.921108	0.839456	0.700512	0.706982	0.890863	0.820167	0.0944516	0.847451	0.030019	0.701455	0.176677	0.979544	0.986507	0.894459	0.916115	0.889999	0.790529	0.96091	0.648536	0.786881	0.830589	0.599636	0.952942	0.424539	0.152812	0.979539	0.629129	0.862411	0.814139	0.85594	0.922249	0.193937	0.879074	0.728293
Vv_10001378	0.602584	0.310389	0.77921	0.681955	0.894191	0.861615	0.34316	0.637642	0.332706	0.7913	0.429641	0.72964	0.834491	0.727501	0.694011	0.818208	0.7226	0.667962	0.77187	0.852441	0.583943	0.230579	0.711778	0.376904	0.294209	0.526774	0.839812	0.84588	0.87907	0.819231	0.918477	0.962521	0.886105	0.783077	0.567099	0.944587	0.847319	0.723425	0.516752	0.010468	0.89238	0.191898	0.948169	0.758611	0.896286	0.602026	0.727789	0.632023	0.722456
Vv_10001379	0.316028	0.165514	0.0932845	0.318561	0.480525	0.940628	0.556835	0.264016	0.669696	0.985634	0.910693	0.22363	0.760745	0.106925	0.393981	0.138616	0.275374	0.684074	0.238913	0.191803	0.701684	0.981067	0.373992	0.691089	0.612218	0.230036	0.0946948	0.116825	0.105596	0.139051	0.0445646	0.0796627	0.110148	0.282953	0.100888	0.0389087	0.04228	0.204935	0.0213677	0.564742	0.104353	0.80009	0.042591	0.186882	0.148935	0.278834	0.664825	0.243162	0.232208
Vv_10001387	0.40235	0.490989	0.996301	0.48865	0.738695	0.824789	0.192652	0.418066	0.214184	0.762775	0.364051	0.511458	0.748774	0.957239	0.849812	0.579906	0.519533	0.576607	0.55049	0.931923	0.652937	0.175538	0.873725	0.414717	0.155558	0.698438	0.921695	0.601246	0.634754	0.581199	0.828501	0.71673	0.64	0.572717	0.789142	0.801218	0.908358	0.49874	0.750159	0.0713162	0.645369	0.0985594	0.797771	0.52508	0.658679	0.38988	0.789808	0.410382	0.497864
Vv_10001388	0.425762	0.649897	0.921089	0.56275	0.272458	0.398414	0.300178	0.186134	0.428849	0.361794	0.0849109	0.486589	0.302422	0.585793	0.612193	0.448468	0.562599	0.907095	0.214316	0.458119	0.824124	0.0277068	0.591211	0.239264	0.275533	0.696086	0.499049	0.395142	0.469498	0.452885	0.506758	0.561533	0.365584	0.202071	0.746362	0.53872	0.750295	0.432466	0.987889	0.280809	0.378241	0.303273	0.515716	0.257579	0.314475	0.34145	0.505595	0.296958	0.208461
Vv_10001390	0.663968	0.136798	0.271388	0.661022	0.48385	0.828798	0.94809	0.512255	0.926659	0.892856	0.993169	0.53958	0.704917	0.108003	0.262623	0.408779	0.605425	0.976784	0.409202	0.199863	0.446298	0.826947	0.255694	0.658434	0.992822	0.316783	0.149595	0.35428	0.352593	0.410031	0.181441	0.312024	0.30881	0.421958	0.0493278	0.210147	0.22404	0.511697	0.0610908	0.296043	0.305773	0.795418	0.205838	0.405576	0.303808	0.609023	0.797265	0.548137	0.439548
Vv_10001398	0.969375	0.16962	0.461002	0.947811	0.622922	0.849813	0.736207	0.80229	0.631455	0.922605	0.832451	0.832148	0.78276	0.248954	0.306575	0.692405	0.890719	0.769116	0.660893	0.349993	0.373904	0.620608	0.310452	0.587579	0.678265	0.404067	0.327811	0.630457	0.626033	0.693501	0.403666	0.57053	0.570294	0.655328	0.147025	0.445927	0.440309	0.807968	0.183559	0.128859	0.567745	0.498981	0.440004	0.68115	0.54592	0.919374	0.839575	0.855097	0.71054
Vv_10001401	0.0558456	0.344335	0.0557622	0.0511768	0.659977	0.836651	0.200925	0.171966	0.260338	0.822782	0.894838	0.0193531	0.956696	0.336352	0.736383	0.0171335	0.0336493	0.308806	0.253061	0.40702	0.877402	0.828583	0.705368	0.722284	0.242188	0.246227	0.263898	0.0489217	0.0197845	0.0159403	0.114443	0.00943302	0.0983105	0.330693	0.385299	0.0609816	0.0280709	0.0223537	0.176444	0.941086	0.0887776	0.374858	0.0768684	0.143175	0.192407	0.0587336	0.508934	0.0686964	0.199047
Vv_10001405	0.439978	0.265082	0.232374	0.475603	0.301206	0.695647	0.67145	0.250204	0.825037	0.743489	0.73619	0.343159	0.536898	0.0226578	0.209459	0.216322	0.42447	0.920996	0.175517	0.0753988	0.472974	0.860182	0.194102	0.883161	0.721181	0.400998	0.0272809	0.156358	0.172795	0.218552	0.0418117	0.161793	0.112975	0.191584	0.0212865	0.0705972	0.139225	0.303486	0.0778374	0.57372	0.112853	0.917893	0.0619631	0.172885	0.104075	0.367794	0.908177	0.302358	0.195006
Vv_10001420	0.709068	0.792257	0.730781	0.829767	0.0167791	0.188344	0.811172	0.266363	0.978524	0.215447	0.262745	0.653155	0.0975824	0.0915458	0.0362133	0.482288	0.781367	0.638596	0.132956	0.0332546	0.183892	0.428434	0.0291378	0.521594	0.826985	0.998445	0.102894	0.358202	0.439743	0.488238	0.234006	0.484333	0.254003	0.0886068	0.141553	0.325037	0.546563	0.574001	0.4939	0.925275	0.267743	0.980174	0.290529	0.233918	0.146542	0.574655	0.480481	0.464831	0.19266
Vv_10001422	0.104846	0.966402	0.519439	0.132171	0.870839	0.820667	0.0143044	0.297052	0.00990553	0.863472	0.678641	0.175267	0.970865	0.879221	0.798749	0.266331	0.156306	0.207027	0.472028	0.856735	0.473624	0.464285	0.831821	0.869812	0.00790595	0.776176	0.748664	0.331746	0.317609	0.265025	0.562422	0.358146	0.414568	0.544137	0.986342	0.48874	0.488527	0.188355	0.829642	0.357881	0.409311	0.00507782	0.504378	0.364422	0.509933	0.132248	0.730613	0.180757	0.388148
Vv_10001423	0.516078	0.740481	0.588012	0.631064	0.0341538	0.286359	0.615248	0.14154	0.816397	0.307677	0.263911	0.469012	0.161002	0.0696759	0.10172	0.321484	0.587243	0.8381	0.0482749	0.0203719	0.321168	0.383836	0.0876694	0.569498	0.633589	0.892082	0.0560825	0.217864	0.288669	0.326717	0.138427	0.334019	0.136786	0.0244841	0.138188	0.207979	0.410101	0.397471	0.419829	0.99555	0.147859	0.789811	0.179605	0.116718	0.0590743	0.395	0.604269	0.300155	0.0874043
Vv_10001429	0.0609702	0.505886	0.168677	0.101661	0.43855	0.903113	0.167319	0.0492049	0.270699	0.910291	0.624421	0.0365314	0.700395	0.247238	0.576171	0.00465753	0.0809296	0.45579	0.105022	0.271061	0.959107	0.578861	0.545195	0.993315	0.198214	0.441953	0.170459	0.00366622	0.00583687	0.00537278	0.0654854	0.0225238	0.0248074	0.160855	0.328131	0.0397973	0.0859259	0.0173654	0.252081	0.905837	0.0213812	0.333375	0.0436101	0.0363948	0.0778927	0.0282106	0.76591	0.0128953	0.0668353
Vv_10001430	0.890657	0.743784	0.800897	0.99894	0.0654655	0.184585	0.976568	0.422687	0.769104	0.223042	0.370055	0.815517	0.122442	0.111464	0.00154615	0.62697	0.944744	0.491715	0.253797	0.066629	0.0847571	0.581534	0.00131549	0.595522	0.956671	0.993687	0.151916	0.492668	0.572626	0.632946	0.316629	0.603879	0.374103	0.197622	0.127187	0.419814	0.630215	0.736229	0.499443	0.752644	0.388006	0.799141	0.383659	0.371459	0.252315	0.754474	0.464977	0.63679	0.329577
Vv_10001438	0.231141	0.227655	0.0858859	0.243288	0.455823	0.930507	0.444726	0.188484	0.558222	0.96718	0.836222	0.153381	0.739587	0.11741	0.423759	0.079621	0.204606	0.615998	0.183438	0.189354	0.759564	0.878923	0.400387	0.758149	0.495499	0.261076	0.0883614	0.0626617	0.05439	0.080132	0.0225783	0.0384726	0.0630242	0.231858	0.133257	0.011518	0.0255507	0.134127	0.051732	0.686716	0.0576398	0.675314	0.0153942	0.125482	0.106767	0.194168	0.67982	0.16278	0.168428
Vv_10001440	0.569848	0.37427	0.843866	0.618688	0.926495	0.934496	0.316933	0.714525	0.26797	0.994005	0.603748	0.699187	0.965471	0.620286	0.527817	0.821087	0.666051	0.519774	0.881923	0.718416	0.408343	0.369071	0.546996	0.54277	0.271645	0.638924	0.738906	0.878609	0.888931	0.820616	0.860933	0.957685	0.945895	0.911744	0.471988	0.912325	0.871909	0.710974	0.526384	0.0446377	0.947729	0.156237	0.90626	0.833824	0.99057	0.599155	0.913033	0.653135	0.815056
Vv_10001443	0.5272	0.197079	0.235978	0.546134	0.372706	0.752426	0.785096	0.353091	0.928077	0.807978	0.852279	0.417036	0.606168	0.0464342	0.223445	0.287191	0.492417	0.960865	0.265681	0.117399	0.456817	0.995688	0.211455	0.781124	0.839707	0.353136	0.0669416	0.229252	0.23767	0.289004	0.0882925	0.213455	0.184839	0.280943	0.0200919	0.116983	0.161935	0.382192	0.0561065	0.446695	0.183369	0.960492	0.110273	0.261879	0.178174	0.461927	0.85521	0.397919	0.289802
Vv_10001444	0.565382	0.595409	0.998986	0.542464	0.554281	0.511234	0.361363	0.922026	0.237214	0.575212	0.969815	0.681465	0.545069	0.443056	0.240153	0.856987	0.597491	0.275887	0.86411	0.470676	0.119342	0.753286	0.259483	0.958555	0.330068	0.924795	0.557991	0.969668	0.930072	0.853412	0.754238	0.957927	0.915275	0.799303	0.341655	0.851851	0.937801	0.729828	0.609984	0.251945	0.923095	0.202525	0.826215	0.978945	0.804042	0.653998	0.683288	0.751269	0.95837
Vv_10001445	0.162748	0.869692	0.464791	0.260733	0.256627	0.596646	0.170696	0.0089885	0.307112	0.58507	0.290718	0.174003	0.427379	0.302871	0.500769	0.125126	0.245287	0.668124	0.0451384	0.250918	0.833559	0.248791	0.472348	0.603322	0.177718	0.825617	0.217755	0.0900208	0.132898	0.128089	0.170463	0.190001	0.080507	0.0681802	0.430285	0.177581	0.321808	0.131269	0.52802	0.604805	0.0856131	0.279723	0.166232	0.0337184	0.0787485	0.0937156	0.859416	0.0556457	0.024621
Vv_10001447	0.294825	0.37284	0.187941	0.188902	0.608523	0.208886	0.407676	0.73813	0.314989	0.204269	0.479071	0.279771	0.351947	0.944978	0.604115	0.391083	0.200626	0.0641772	0.90138	0.920217	0.329197	0.641339	0.628427	0.2661	0.445931	0.147769	0.877915	0.511931	0.416426	0.385286	0.637326	0.360407	0.634453	0.986901	0.935145	0.518267	0.305721	0.342446	0.450098	0.849083	0.613466	0.485008	0.560836	0.714566	0.810161	0.397499	0.0658834	0.484806	0.80838
Vv_10001449	0.981132	0.927427	0.936315	0.877983	0.0384773	0.0432223	0.983856	0.460166	0.7766	0.0611553	0.178921	0.945229	0.0152444	0.271326	0.0716531	0.768053	0.920669	0.391136	0.298522	0.170673	0.10565	0.364322	0.073292	0.319885	0.985965	0.684754	0.298827	0.624	0.726491	0.775067	0.487605	0.786763	0.496567	0.223555	0.323708	0.603468	0.866108	0.857221	0.787267	0.96635	0.515549	0.875851	0.559824	0.446541	0.34679	0.833421	0.232432	0.712923	0.37819
Vv_10001454	0.337627	0.275666	0.180721	0.372008	0.322049	0.749452	0.554273	0.188997	0.69939	0.790967	0.72427	0.251618	0.575023	0.0409061	0.270807	0.142647	0.325689	0.80693	0.141367	0.0932557	0.569989	0.815107	0.251537	0.880336	0.602701	0.371325	0.028694	0.0956483	0.107132	0.144484	0.0146924	0.099434	0.0666725	0.168282	0.0544433	0.0307014	0.0907289	0.216614	0.0741129	0.656258	0.0653482	0.793502	0.0253722	0.121227	0.0739707	0.27401	0.853603	0.218838	0.148012
Vv_10001459	0.540197	0.968886	0.700398	0.444947	0.314657	0.156831	0.462119	0.94975	0.297075	0.194206	0.531253	0.60684	0.214044	0.488455	0.162356	0.794703	0.49159	0.1021	0.729483	0.422771	0.0170567	0.791601	0.181212	0.542128	0.459833	0.640791	0.579898	0.942392	0.854953	0.788527	0.826708	0.829934	0.913672	0.63268	0.457079	0.9566	0.838379	0.682686	0.916778	0.677588	0.93125	0.37074	0.914191	0.902259	0.745979	0.670466	0.2596	0.790828	0.836606
Vv_10001462	0.316079	0.978126	0.652254	0.442129	0.145607	0.395181	0.295916	0.0512574	0.457694	0.382029	0.147464	0.331618	0.257194	0.302722	0.394953	0.254882	0.423631	0.888264	0.0487866	0.216481	0.667962	0.143603	0.371815	0.41447	0.293616	0.968931	0.231851	0.189695	0.256824	0.259321	0.241959	0.329003	0.150258	0.0451203	0.435644	0.278149	0.477425	0.272714	0.653713	0.556905	0.160601	0.387895	0.256185	0.0826029	0.105688	0.220609	0.628126	0.160575	0.0503537
Vv_10001463	0.217015	0.764157	0.722768	0.311061	0.517162	0.74119	0.0931742	0.176286	0.164257	0.697095	0.301839	0.290207	0.611113	0.710884	0.886539	0.316005	0.324062	0.54462	0.282845	0.623302	0.8281	0.157376	0.85766	0.483383	0.0745616	0.92415	0.593475	0.318716	0.355129	0.317911	0.503383	0.430141	0.343988	0.311902	0.873748	0.484406	0.607931	0.265584	0.921982	0.243227	0.34879	0.0861888	0.478909	0.253867	0.362329	0.182388	0.843402	0.181831	0.236552
Vv_10001466	0.884614	0.366438	0.54891	0.927498	0.29193	0.504586	0.873193	0.555178	0.704723	0.566367	0.768626	0.766333	0.425386	0.0878859	0.0823073	0.590139	0.866454	0.639159	0.3918	0.125694	0.180429	0.994603	0.0830198	0.959434	0.828151	0.629994	0.150304	0.487547	0.524626	0.593766	0.271143	0.508513	0.394806	0.36335	0.040003	0.345632	0.448582	0.71213	0.241939	0.374282	0.40004	0.639477	0.32447	0.458641	0.322806	0.786585	0.83964	0.690195	0.456458
Vv_10001469	0.80762	0.0204027	0.262551	0.719062	0.984911	0.670166	0.889421	0.90718	0.87181	0.603603	0.466126	0.681249	0.761157	0.474682	0.69829	0.624994	0.67911	0.81864	0.857043	0.635403	0.8192	0.354325	0.695771	0.219313	0.823268	0.122025	0.527175	0.636785	0.578922	0.622572	0.486924	0.493441	0.645721	0.900788	0.357406	0.464863	0.329832	0.699092	0.138061	0.106038	0.632535	0.672515	0.482359	0.787747	0.708888	0.8278	0.390548	0.82225	0.859255
Vv_10001482	0.116015	0.406188	0.116025	0.0517068	0.876182	0.417515	0.217291	0.464976	0.175789	0.41736	0.753575	0.106836	0.596319	0.742285	0.795817	0.191886	0.057763	0.063435	0.622297	0.845935	0.44956	0.912192	0.826187	0.469707	0.253187	0.190827	0.656066	0.289192	0.217226	0.187621	0.426812	0.185084	0.395799	0.728911	0.77305	0.322662	0.177392	0.149759	0.370532	0.991342	0.378675	0.318138	0.357157	0.452239	0.551957	0.186691	0.211598	0.253219	0.532877
Vv_10001484	0.212826	0.577214	0.306985	0.291424	0.205204	0.602346	0.325289	0.0266334	0.482979	0.617291	0.428801	0.174915	0.422023	0.105716	0.316509	0.0848471	0.257869	0.755854	0.014351	0.0972025	0.648441	0.460374	0.291489	0.80262	0.352774	0.613111	0.0543183	0.034557	0.0694475	0.087766	0.031748	0.100464	0.00811887	0.0361271	0.185467	0.0498762	0.173218	0.129373	0.274431	0.948723	0.0113268	0.508547	0.0386128	0.006311	0.0025043	0.135488	0.952102	0.0808519	0.0106687
Vv_10001485	0.857023	0.461897	0.59722	0.921573	0.199423	0.399258	0.929089	0.481932	0.744094	0.454622	0.632971	0.75024	0.318477	0.0645854	0.0369133	0.567798	0.861486	0.60736	0.317173	0.0780742	0.142899	0.855029	0.0364032	0.904538	0.890446	0.725429	0.118463	0.454578	0.505195	0.572199	0.250605	0.503987	0.353769	0.281667	0.0382693	0.333751	0.471945	0.687299	0.291874	0.487955	0.361603	0.705636	0.307925	0.398094	0.26749	0.745463	0.730406	0.641259	0.384632
Vv_10001486	0.215952	0.992689	0.544968	0.185623	0.748071	0.47483	0.125681	0.584531	0.0431454	0.518763	0.966028	0.290503	0.597508	0.834388	0.472335	0.437654	0.22276	0.0674261	0.799832	0.814404	0.197401	0.775496	0.502146	0.848702	0.12147	0.674357	0.959478	0.550239	0.498241	0.433812	0.804105	0.510252	0.671826	0.89235	0.736874	0.694854	0.593492	0.335685	0.92246	0.455069	0.659845	0.0785353	0.72541	0.647985	0.813488	0.296486	0.46471	0.385039	0.695584
Vv_10001490	0.169795	0.875956	0.473013	0.269367	0.248926	0.585017	0.176856	0.00954157	0.315026	0.573492	0.282461	0.181012	0.417065	0.300396	0.493015	0.13029	0.25362	0.679953	0.0433788	0.246748	0.82318	0.242955	0.464847	0.593539	0.183509	0.83516	0.216094	0.0933998	0.137623	0.133338	0.171971	0.195493	0.0821468	0.0650092	0.428063	0.180742	0.328095	0.137305	0.532445	0.603519	0.0875348	0.285603	0.168797	0.0344082	0.0780431	0.0991534	0.847176	0.0597246	0.0241196
Vv_10001491	0.500329	0.0974032	0.152147	0.487744	0.535824	0.947373	0.778125	0.426552	0.887354	0.994774	0.964756	0.385958	0.795566	0.121609	0.357259	0.282525	0.438056	0.829629	0.364663	0.223785	0.600346	0.845948	0.34429	0.597281	0.838933	0.217584	0.14027	0.251094	0.236682	0.282909	0.123219	0.19513	0.230354	0.397637	0.0777689	0.129159	0.117312	0.367877	0.0126018	0.370045	0.224397	0.96653	0.131669	0.327919	0.256205	0.462394	0.666105	0.419088	0.374223
Vv_10001492	0.43366	0.0541402	0.0828955	0.399172	0.668273	0.888074	0.710812	0.453233	0.789983	0.833465	0.847804	0.324961	0.950473	0.20122	0.496629	0.251855	0.356001	0.678483	0.425478	0.322316	0.761775	0.767163	0.481019	0.478818	0.773844	0.124386	0.208599	0.246532	0.214044	0.251033	0.149422	0.163438	0.250579	0.476042	0.154911	0.132442	0.0772626	0.321332	0.00110379	0.378077	0.241002	0.957424	0.143067	0.357042	0.307305	0.420012	0.513008	0.397561	0.417577
Vv_10001496	0.922492	0.352821	0.56059	0.959104	0.326214	0.528403	0.829287	0.601059	0.66658	0.592211	0.81248	0.800895	0.455694	0.109397	0.0978782	0.625375	0.897857	0.624234	0.434276	0.15281	0.181959	0.956483	0.0999677	0.925624	0.783227	0.621528	0.177266	0.524297	0.558373	0.628828	0.300279	0.537824	0.431785	0.405326	0.0528673	0.374346	0.468154	0.748904	0.246919	0.335987	0.436553	0.596151	0.353969	0.50075	0.360678	0.827839	0.856757	0.732831	0.500278
Vv_10001507	0.644308	0.459744	0.477256	0.717982	0.143377	0.419513	0.841623	0.301433	0.968605	0.46614	0.542007	0.551518	0.301652	0.0101753	0.0553443	0.384954	0.661912	0.779043	0.172718	0.0176431	0.239947	0.720186	0.0470946	0.865216	0.879519	0.670722	0.034831	0.283326	0.332686	0.389208	0.127915	0.341562	0.198602	0.152628	0.0153541	0.196645	0.340225	0.489488	0.235647	0.628456	0.205555	0.931518	0.173521	0.23156	0.131411	0.535432	0.780301	0.43928	0.222691
Vv_10001509	0.666913	0.266607	0.709315	0.776134	0.705272	0.642249	0.411302	0.57852	0.44314	0.576463	0.266351	0.785742	0.622696	0.85198	0.888937	0.833415	0.807615	0.853724	0.669027	0.998855	0.798287	0.116652	0.903993	0.221433	0.360254	0.41856	0.951264	0.826602	0.883656	0.836045	0.976977	0.979394	0.834638	0.65845	0.686409	0.973488	0.817986	0.759983	0.521148	0.0196014	0.845594	0.275941	0.987673	0.695826	0.805445	0.633488	0.532113	0.63556	0.641715
Vv_10001510	0.482546	0.570104	0.975037	0.484711	0.713527	0.645019	0.272145	0.775927	0.179127	0.710934	0.868926	0.601026	0.695886	0.559751	0.360412	0.758413	0.53587	0.298417	0.981664	0.606668	0.205936	0.59948	0.382497	0.833621	0.23919	0.887105	0.683049	0.854904	0.830361	0.755819	0.867021	0.872133	0.957947	0.958889	0.436665	0.953404	0.997628	0.636912	0.648412	0.177741	0.952701	0.126537	0.933215	0.880406	0.94572	0.550831	0.783011	0.634165	0.891881
Vv_10001516	0.676909	0.747755	0.683846	0.792787	0.0243516	0.218333	0.790048	0.24938	0.998819	0.247146	0.287373	0.617482	0.119767	0.072237	0.0377147	0.448349	0.743661	0.674278	0.120033	0.0217495	0.199107	0.450517	0.0296352	0.560993	0.808727	0.952297	0.0822398	0.328067	0.405504	0.45408	0.204587	0.446625	0.227822	0.08038	0.119887	0.291432	0.503992	0.540427	0.452432	0.901133	0.24062	0.967528	0.258599	0.213418	0.127355	0.545718	0.523553	0.43821	0.176774
Vv_10001518	0.796402	0.560576	0.852295	0.745059	0.339948	0.390596	0.589977	0.799466	0.426206	0.451527	0.766029	0.909675	0.377513	0.243953	0.0936074	0.899631	0.804744	0.361455	0.594029	0.256205	0.0648593	0.966888	0.105116	0.925138	0.556793	0.880112	0.335657	0.77587	0.828306	0.904092	0.520704	0.816819	0.656952	0.534834	0.178248	0.62141	0.749735	0.970684	0.478109	0.361635	0.666369	0.400113	0.592215	0.707175	0.543759	0.905495	0.636838	0.985571	0.6834
Vv_10001523	0.115274	0.726311	0.319484	0.0726877	0.826221	0.44898	0.107849	0.480356	0.0463549	0.475066	0.897851	0.155245	0.606917	0.955199	0.619653	0.277324	0.0965169	0.0245085	0.677776	0.988972	0.291747	0.878664	0.651717	0.690726	0.121638	0.442457	0.840326	0.385165	0.324358	0.273291	0.598094	0.319285	0.503404	0.780269	0.969115	0.488073	0.369667	0.19914	0.656125	0.669705	0.488968	0.129378	0.520871	0.512771	0.655751	0.191193	0.341217	0.271154	0.576172
Vv_10001525	0.227384	0.146556	0.0156222	0.15442	0.986459	0.49951	0.432073	0.492618	0.425936	0.470915	0.668306	0.165954	0.679009	0.518389	0.952116	0.193496	0.139104	0.24911	0.58076	0.655019	0.724427	0.730421	0.927433	0.333119	0.486669	0.0411717	0.474459	0.261138	0.190946	0.189829	0.296028	0.136937	0.336476	0.675012	0.500185	0.216254	0.0724254	0.198601	0.139358	0.6364	0.319504	0.608584	0.246287	0.433268	0.470433	0.277174	0.20776	0.315888	0.518939
Vv_10001528	0.220024	0.174499	0.0422642	0.211807	0.56811	0.941794	0.442937	0.243712	0.533022	0.904383	0.954899	0.141024	0.865629	0.177814	0.519334	0.0858309	0.176401	0.53262	0.256122	0.268753	0.858344	0.979996	0.495488	0.643664	0.496953	0.182947	0.1473	0.0865577	0.0636007	0.0854056	0.0566977	0.0369375	0.102623	0.31566	0.182854	0.0307302	0.00791886	0.132927	0.0362424	0.645091	0.0943926	0.670802	0.0405813	0.177171	0.167223	0.201357	0.560952	0.184027	0.23149
Vv_10001529	0.388807	0.179145	0.144893	0.40045	0.420366	0.852463	0.636051	0.282084	0.764237	0.901476	0.870435	0.289539	0.683636	0.0692142	0.31324	0.184865	0.352648	0.794457	0.231641	0.146726	0.595922	0.970363	0.296058	0.739181	0.69105	0.280989	0.0689072	0.147137	0.145197	0.185947	0.0480264	0.121377	0.124371	0.263902	0.0575183	0.0570253	0.0811565	0.263149	0.0291955	0.525618	0.120537	0.885513	0.0560585	0.199878	0.143815	0.338371	0.74953	0.29004	0.237489
Vv_10001532	0.407512	0.0290099	0.0465672	0.344714	0.856216	0.687803	0.678505	0.538094	0.716419	0.637296	0.687604	0.306637	0.849397	0.336536	0.684367	0.271	0.310324	0.530436	0.547373	0.478929	0.954206	0.649214	0.66738	0.337885	0.742549	0.0441334	0.335029	0.296563	0.24251	0.268711	0.231981	0.180114	0.328684	0.615634	0.282528	0.189358	0.0801848	0.321175	0.0279821	0.380503	0.315002	0.905884	0.209378	0.445273	0.418975	0.424406	0.344354	0.427415	0.521023
Vv_10001533	0.427898	0.180534	0.168278	0.441344	0.406381	0.824622	0.679395	0.301987	0.811978	0.875781	0.867003	0.324991	0.66193	0.0603755	0.285908	0.212793	0.39167	0.841866	0.240652	0.136592	0.554874	0.979945	0.270212	0.748457	0.734538	0.298462	0.0662736	0.169244	0.170096	0.214078	0.0574583	0.145851	0.140237	0.268164	0.0440257	0.0720794	0.101769	0.296207	0.0335301	0.499441	0.137039	0.931159	0.0695126	0.21672	0.15236	0.373219	0.777849	0.320313	0.251796
Vv_10001536	0.760284	0.419587	0.51551	0.822177	0.196149	0.440741	0.978848	0.413411	0.837666	0.494785	0.633317	0.654957	0.341259	0.0352178	0.0513106	0.480505	0.763019	0.699246	0.265039	0.0547853	0.194528	0.837727	0.0474158	0.93374	0.980083	0.660246	0.0784077	0.375572	0.421211	0.484602	0.18866	0.41952	0.284481	0.239317	0.0162717	0.26249	0.392078	0.594923	0.237488	0.509806	0.291021	0.789634	0.239403	0.330846	0.211848	0.65369	0.791862	0.5551	0.323622
Vv_10001540	0.791815	0.442117	0.775524	0.767467	0.457011	0.533956	0.553312	0.870682	0.411591	0.601353	0.929641	0.916859	0.517992	0.273488	0.162728	0.904386	0.827274	0.431443	0.673823	0.315959	0.134839	0.806704	0.174645	0.905257	0.512343	0.751569	0.371312	0.796969	0.831404	0.907796	0.534852	0.802299	0.691679	0.62631	0.185044	0.621572	0.704284	0.965982	0.411399	0.241055	0.697558	0.351616	0.598991	0.764881	0.600422	0.882192	0.78692	0.979007	0.756397
Vv_10001541	0.301233	0.0706402	0.0129814	0.241803	0.864166	0.653129	0.547604	0.465993	0.578846	0.611229	0.728668	0.21536	0.829557	0.361126	0.746392	0.198242	0.213212	0.420415	0.503871	0.496833	0.94792	0.727001	0.725233	0.368061	0.608236	0.0424471	0.340105	0.235454	0.179237	0.195699	0.209928	0.123877	0.281132	0.581557	0.32764	0.155746	0.0451036	0.233152	0.0462582	0.497538	0.266811	0.762301	0.178203	0.386925	0.384994	0.324675	0.314294	0.337252	0.464628
Vv_10001547	0.840135	0.354347	0.516314	0.883665	0.281779	0.513302	0.917401	0.518702	0.747946	0.574123	0.757574	0.723164	0.425688	0.0714659	0.0831569	0.5496	0.82298	0.675882	0.362017	0.110066	0.198285	0.976015	0.0823022	0.95743	0.871722	0.608477	0.128684	0.449568	0.485628	0.553165	0.241139	0.470453	0.36023	0.337206	0.0284012	0.31241	0.414613	0.669425	0.220745	0.391548	0.365117	0.680529	0.292027	0.423533	0.29289	0.743	0.857394	0.648242	0.423164
Vv_10001558	0.0828287	0.279592	0.027273	0.0614847	0.736492	0.754584	0.247044	0.234983	0.292533	0.736312	0.999774	0.0385609	0.958375	0.363478	0.778042	0.0421939	0.0437121	0.286334	0.317689	0.451956	0.844504	0.935455	0.748125	0.620927	0.292646	0.18041	0.29752	0.0825061	0.043033	0.0403985	0.139581	0.0215348	0.138315	0.400412	0.396089	0.0793892	0.0192882	0.0485107	0.147959	0.859108	0.126831	0.426318	0.0988564	0.197325	0.24316	0.0965765	0.42785	0.113013	0.26145
Vv_10001561	0.194099	0.819049	0.675808	0.289163	0.475786	0.722439	0.0887155	0.139518	0.169576	0.68256	0.295036	0.259079	0.583967	0.647274	0.831625	0.275103	0.298263	0.550173	0.238323	0.564736	0.8705	0.162538	0.802271	0.499533	0.0738789	0.965769	0.532604	0.273191	0.31033	0.277146	0.445895	0.383285	0.294582	0.267669	0.80697	0.429636	0.556241	0.231946	0.859585	0.287424	0.29934	0.0991201	0.423519	0.210207	0.311475	0.154743	0.8504	0.149327	0.194539
Vv_10001563	0.14217	0.637795	0.27599	0.0821921	0.759834	0.370835	0.162345	0.538633	0.0898086	0.390413	0.787406	0.170407	0.527679	0.961387	0.597458	0.294366	0.104149	0.00898431	0.733563	0.962015	0.276691	0.997177	0.628285	0.577113	0.182134	0.35965	0.85536	0.408984	0.337672	0.28976	0.606867	0.3198	0.531924	0.840967	0.982319	0.491323	0.345423	0.220597	0.604597	0.777126	0.515458	0.195936	0.527543	0.558673	0.694323	0.227577	0.255369	0.312201	0.631182
Vv_10001567	0.0947118	0.407547	0.124667	0.126335	0.438667	0.916194	0.236756	0.0765455	0.344085	0.932667	0.688616	0.0532513	0.713089	0.195515	0.525666	0.00875378	0.0998179	0.490466	0.115525	0.235644	0.901657	0.668556	0.496412	0.914662	0.274563	0.371191	0.13192	0.00370749	0.00194493	0.00937216	0.0357516	0.00833135	0.0196369	0.17072	0.257327	0.0133258	0.0485562	0.0342525	0.174789	0.967929	0.0153937	0.425857	0.0175367	0.0477905	0.0719302	0.0609435	0.728686	0.0410771	0.0832686
Vv_10001578	0.962087	0.945848	0.986347	0.837013	0.0675153	0.0837962	0.8816	0.520521	0.675092	0.113617	0.287874	0.980448	0.0584026	0.228254	0.0308015	0.790904	0.886178	0.352308	0.339474	0.151353	0.0501209	0.503551	0.0350744	0.440233	0.874824	0.779526	0.273623	0.644767	0.739636	0.797619	0.471075	0.784596	0.513058	0.264701	0.253026	0.588937	0.830463	0.894916	0.698218	0.863515	0.530556	0.747378	0.546779	0.486116	0.365021	0.892647	0.296822	0.769036	0.425678
Vv_10001579	0.786811	0.0185578	0.251497	0.707352	0.94978	0.726575	0.907532	0.85698	0.876342	0.659215	0.52231	0.658586	0.823114	0.420744	0.639497	0.592188	0.664805	0.840985	0.799461	0.575626	0.770117	0.401916	0.636396	0.260583	0.841156	0.131565	0.472775	0.595983	0.544098	0.590179	0.440779	0.462743	0.598342	0.840096	0.308744	0.424628	0.305746	0.671079	0.114319	0.114624	0.586191	0.682149	0.43972	0.737137	0.654129	0.798048	0.430699	0.785571	0.805192
Vv_10001583	0.895406	0.373115	0.635671	0.944529	0.261255	0.152369	0.725317	0.501493	0.865213	0.11729	0.0202777	0.958201	0.15068	0.745335	0.543198	0.882139	0.947094	0.630339	0.452158	0.573964	0.571463	0.0423859	0.538383	0.0234766	0.684087	0.313097	0.705557	0.785087	0.890059	0.888357	0.82439	0.992567	0.705729	0.388498	0.881674	0.904966	0.825567	0.886688	0.695149	0.313632	0.726003	0.676546	0.866568	0.575826	0.58156	0.782257	0.14894	0.708583	0.490014
Vv_10001585	0.430301	0.608694	0.453538	0.526947	0.085218	0.39999	0.561266	0.113527	0.751958	0.426104	0.36202	0.373498	0.253961	0.0357249	0.131512	0.235444	0.482064	0.953225	0.0353708	0.0122247	0.387238	0.470868	0.114759	0.704919	0.588054	0.741464	0.018465	0.146555	0.202552	0.239845	0.0713226	0.235734	0.0800228	0.0268387	0.0947784	0.125916	0.294319	0.31052	0.306814	0.928114	0.0878443	0.757411	0.103561	0.078334	0.0262447	0.322675	0.749709	0.237685	0.0642361
Vv_10001588	0.955832	0.979379	0.934658	0.823149	0.0607044	0.0560218	0.898938	0.518576	0.692836	0.0804962	0.240697	0.996744	0.0360046	0.263499	0.0511497	0.811466	0.869269	0.343023	0.342175	0.17376	0.064462	0.446812	0.0553173	0.376792	0.897236	0.713674	0.303826	0.664365	0.763961	0.818385	0.503494	0.816042	0.532146	0.264405	0.298622	0.62289	0.875857	0.909571	0.760885	0.937211	0.550683	0.78071	0.579348	0.493764	0.379506	0.896937	0.249598	0.773629	0.427814
Vv_10001593	0.592689	0.13034	0.227144	0.590517	0.477746	0.849494	0.872346	0.458883	0.996592	0.910748	0.989873	0.472787	0.713224	0.0967835	0.279248	0.349267	0.536608	0.957497	0.369631	0.188734	0.489162	0.860311	0.269718	0.658867	0.931538	0.290253	0.128582	0.300533	0.296821	0.350368	0.144833	0.258401	0.262089	0.388685	0.0473067	0.167151	0.178777	0.446431	0.0409538	0.337841	0.258451	0.870363	0.164388	0.356427	0.265665	0.540641	0.767806	0.483956	0.393156
Vv_10001594	0.532665	0.89237	0.78683	0.45811	0.373443	0.246997	0.411853	0.992003	0.255455	0.294045	0.660222	0.617176	0.298809	0.460644	0.164057	0.80646	0.508776	0.130753	0.767241	0.423144	0.0215141	0.933631	0.183691	0.690138	0.400198	0.769384	0.562534	0.947143	0.87262	0.800946	0.800459	0.864001	0.914003	0.67782	0.405524	0.923772	0.903819	0.686308	0.816971	0.530366	0.928948	0.296398	0.885537	0.926498	0.759536	0.653196	0.37437	0.769572	0.873426
Vv_10001597	0.0737218	0.642201	0.265302	0.136144	0.369769	0.796602	0.140755	0.0158964	0.25575	0.795536	0.493277	0.0646677	0.602194	0.266574	0.556304	0.0295123	0.11818	0.510889	0.0697613	0.261804	0.929622	0.442519	0.525343	0.854582	0.162579	0.577745	0.182933	0.0180493	0.0347079	0.0310091	0.0936849	0.0674316	0.0304525	0.115614	0.368447	0.0778257	0.15978	0.0373305	0.350692	0.775658	0.0300053	0.285002	0.0765498	0.0190114	0.0662012	0.028625	0.895821	0.00652961	0.0355755
Vv_10001599	0.830749	0.924063	0.98167	0.976891	0.0105441	0.0677973	0.851695	0.338756	0.940361	0.0788756	0.121221	0.806034	0.0142584	0.244828	0.0983185	0.642758	0.937847	0.520238	0.205167	0.140196	0.187258	0.272311	0.0944297	0.295784	0.848688	0.722554	0.250821	0.508724	0.609368	0.649592	0.409588	0.676581	0.394324	0.141886	0.319716	0.513834	0.777801	0.719681	0.754956	0.861225	0.412515	0.959479	0.472565	0.335976	0.259681	0.686699	0.274104	0.5735	0.271339
Vv_10001604	0.764129	0.573671	0.619259	0.853075	0.101113	0.30707	0.93831	0.358886	0.861673	0.351722	0.468804	0.676179	0.214704	0.0428565	0.0152768	0.496014	0.796544	0.636015	0.207502	0.0284496	0.151992	0.668198	0.0110552	0.750385	0.969126	0.815048	0.0773776	0.377612	0.441069	0.501092	0.206389	0.458815	0.275475	0.170132	0.0497962	0.292388	0.466589	0.60563	0.342165	0.663213	0.285616	0.852796	0.263029	0.294653	0.181932	0.641487	0.636314	0.533774	0.270994
Vv_10001607	0.121841	0.269473	0.0477268	0.122972	0.567066	0.932277	0.303918	0.170532	0.388072	0.907005	0.877649	0.0645086	0.864623	0.224393	0.590441	0.0296182	0.0952189	0.435487	0.213321	0.299126	0.959839	0.861029	0.562496	0.721694	0.350932	0.230527	0.171462	0.0403327	0.0191305	0.0291247	0.0570083	0.00468749	0.0686232	0.279486	0.257004	0.021444	0.0065767	0.0580148	0.0987197	0.811969	0.0606057	0.508302	0.0324705	0.124212	0.142394	0.10749	0.569322	0.0991517	0.176135
Vv_10001608	0.798311	0.0493179	0.282788	0.745978	0.774666	0.910507	0.893973	0.768579	0.825005	0.840521	0.678649	0.6649	0.991401	0.298121	0.472024	0.565842	0.696016	0.966199	0.680065	0.431884	0.602518	0.52352	0.469693	0.397996	0.829108	0.208309	0.355913	0.542143	0.510307	0.565181	0.361685	0.441056	0.519889	0.70522	0.196155	0.368147	0.299939	0.660746	0.093174	0.128891	0.511529	0.652604	0.374708	0.647552	0.545811	0.781717	0.586154	0.746602	0.701453
Vv_10001610	0.140321	0.247611	0.0441902	0.13957	0.565578	0.934717	0.331503	0.183529	0.417255	0.906807	0.893127	0.0782456	0.86387	0.212127	0.573803	0.0388688	0.110104	0.454939	0.219912	0.290408	0.937748	0.885388	0.546653	0.704942	0.380114	0.218723	0.163811	0.0474115	0.0258495	0.0383929	0.05422	0.008828	0.073113	0.284799	0.239034	0.0206641	0.00424741	0.0713413	0.0831031	0.776284	0.0650421	0.541432	0.031443	0.132814	0.145041	0.124929	0.566943	0.114595	0.185331
Vv_10001611	0.176918	0.323266	0.0955206	0.0963711	0.81617	0.359006	0.307683	0.543568	0.257575	0.350964	0.643972	0.153766	0.530936	0.747775	0.789873	0.235644	0.099418	0.0852924	0.690389	0.870883	0.463106	0.785163	0.81775	0.363886	0.349385	0.125283	0.675216	0.335585	0.255167	0.230949	0.448993	0.209946	0.442315	0.798123	0.755506	0.343506	0.174596	0.201382	0.328128	0.866078	0.423654	0.420845	0.380238	0.516543	0.602896	0.25425	0.148249	0.322299	0.60419
Vv_10001614	0.721103	0.127517	0.2699	0.58257	0.55387	0.243117	0.953059	0.922746	0.87045	0.200082	0.199475	0.638791	0.328808	0.873036	0.796964	0.68587	0.571493	0.450245	0.866231	0.944529	0.664469	0.219435	0.804413	0.0270601	0.989895	0.06607	0.887499	0.772479	0.672703	0.680318	0.738937	0.576415	0.851216	0.783595	0.765899	0.655576	0.41621	0.697193	0.334692	0.30252	0.830251	0.912164	0.693228	0.990052	0.988812	0.811458	0.0788885	0.869795	0.913125
Vv_10001615	0.0314006	0.439527	0.104873	0.0444624	0.595323	0.91564	0.14681	0.116126	0.216785	0.908725	0.782485	0.00750371	0.877479	0.335256	0.71768	0.00399726	0.0291324	0.325482	0.200134	0.384235	0.89026	0.707315	0.685483	0.840004	0.181623	0.334884	0.253696	0.0290996	0.0107099	0.00338385	0.110676	0.0136006	0.0738492	0.272594	0.40416	0.0627779	0.0578444	0.00422244	0.234571	0.946076	0.0664116	0.306988	0.0751785	0.100488	0.1576	0.0248843	0.598019	0.0303764	0.146843
Vv_10001617	0.769631	0.421663	0.522086	0.83146	0.197475	0.438233	0.988343	0.420653	0.828189	0.492535	0.635256	0.663921	0.340466	0.0377727	0.0501398	0.488721	0.772165	0.690993	0.270684	0.0571754	0.189834	0.841499	0.0465788	0.933164	0.970688	0.664602	0.0821247	0.383123	0.429035	0.492836	0.194306	0.427149	0.2912	0.244146	0.0177789	0.268911	0.398811	0.603721	0.24132	0.505644	0.297823	0.780592	0.245629	0.337716	0.217478	0.662728	0.787756	0.563682	0.330086
Vv_10001618	0.399269	0.466489	0.342773	0.47363	0.155105	0.515502	0.569631	0.134753	0.747987	0.549403	0.493407	0.327749	0.35781	0.0133537	0.156655	0.194999	0.426339	0.97315	0.0621582	0.0194095	0.428866	0.603399	0.139232	0.86199	0.605799	0.594633	0.000695539	0.118429	0.158927	0.198552	0.0333255	0.176082	0.0627369	0.0655368	0.0530576	0.0761209	0.20688	0.273625	0.200198	0.804369	0.0673258	0.788407	0.0594237	0.0842077	0.0290651	0.305168	0.891449	0.228286	0.0851447
Vv_10001620	0.403751	0.556535	0.963439	0.524671	0.448586	0.555697	0.234121	0.263284	0.320909	0.506249	0.168251	0.488727	0.467098	0.775913	0.833201	0.495369	0.538262	0.768774	0.336936	0.649066	0.957579	0.0523355	0.810463	0.278872	0.202421	0.673555	0.671477	0.471794	0.531992	0.498634	0.637666	0.623774	0.470007	0.338093	0.946033	0.645963	0.821695	0.450241	0.88726	0.157694	0.480171	0.19265	0.630257	0.353699	0.445762	0.347018	0.601121	0.32875	0.311217
Vv_10001622	0.472257	0.850706	0.781983	0.414256	0.462223	0.323539	0.337416	0.915537	0.197091	0.374503	0.769142	0.56326	0.385527	0.511374	0.215224	0.74658	0.464542	0.128901	0.858469	0.489225	0.0502482	0.953194	0.237055	0.781915	0.322874	0.808689	0.622329	0.879831	0.814642	0.741627	0.857014	0.816829	0.986016	0.771411	0.438156	0.975461	0.878231	0.625526	0.817593	0.450347	0.999341	0.222777	0.940257	0.988902	0.839007	0.581995	0.438314	0.692223	0.964324
Vv_10001623	0.732277	0.231472	0.33879	0.583185	0.412062	0.133911	0.922115	0.841266	0.805993	0.102043	0.142568	0.671276	0.207113	0.957168	0.617955	0.753196	0.58362	0.366684	0.75165	0.778617	0.499591	0.207051	0.625881	0.0173046	0.971653	0.117336	0.955065	0.861277	0.752515	0.746845	0.869541	0.657725	0.959579	0.661631	0.943586	0.770046	0.506674	0.741128	0.464887	0.411988	0.937197	0.984945	0.812512	0.91139	0.886013	0.843078	0.0295719	0.921078	0.812193
Vv_10001629	0.202006	0.567266	0.294132	0.278059	0.217592	0.620839	0.315904	0.0261043	0.470788	0.635718	0.442125	0.164135	0.438496	0.109787	0.32885	0.0769802	0.244979	0.73733	0.0174419	0.103984	0.664812	0.46992	0.30344	0.818269	0.34398	0.598032	0.0571462	0.0295136	0.0622624	0.0797635	0.0296006	0.0920381	0.0058174	0.0414373	0.18908	0.0451207	0.163472	0.12014	0.267515	0.951013	0.00857796	0.499595	0.0348013	0.00554131	0.00390345	0.12723	0.9715	0.0747449	0.0117869
Vv_10001632	0.381175	0.479758	0.341107	0.457086	0.153431	0.516868	0.5455	0.120609	0.723207	0.5489	0.480415	0.312958	0.356934	0.0184664	0.16661	0.183303	0.410931	0.956291	0.0529371	0.0220923	0.444694	0.583747	0.148456	0.850002	0.580672	0.600293	0.00208555	0.10831	0.149068	0.186846	0.0306548	0.168162	0.0546061	0.0575283	0.0626922	0.0718588	0.203943	0.259042	0.207701	0.8306	0.0592143	0.761104	0.055364	0.0731725	0.0225482	0.287675	0.890995	0.212167	0.0738412
Vv_10001635	0.61499	0.659914	0.974136	0.770364	0.124836	0.189305	0.520562	0.239513	0.688445	0.166419	0.0135111	0.651777	0.119563	0.470184	0.393208	0.560365	0.756463	0.810869	0.198993	0.331611	0.542214	0.0389799	0.37972	0.155887	0.498008	0.603685	0.417892	0.466536	0.561815	0.566313	0.500265	0.65463	0.395664	0.157955	0.609029	0.569208	0.826738	0.578961	0.972146	0.429677	0.412733	0.548992	0.535075	0.29178	0.297288	0.497957	0.316	0.42069	0.226116
Vv_10001639	0.234264	0.353816	0.144154	0.139799	0.699751	0.272456	0.353221	0.646375	0.278853	0.266975	0.555043	0.216758	0.429484	0.859477	0.681537	0.31648	0.148124	0.0648269	0.804581	0.988642	0.380829	0.710825	0.707754	0.311438	0.392757	0.137369	0.788472	0.428997	0.339976	0.31115	0.552096	0.289254	0.545599	0.915292	0.858979	0.438127	0.24472	0.273032	0.39726	0.865449	0.525586	0.445488	0.478311	0.622314	0.715702	0.326248	0.0997405	0.405784	0.71358
Vv_10001643	0.17139	0.522369	0.246716	0.237264	0.263209	0.687778	0.2942	0.0309553	0.439309	0.703504	0.497989	0.131722	0.49902	0.12068	0.367774	0.0534226	0.20524	0.678295	0.0328144	0.126262	0.715686	0.515695	0.341313	0.882635	0.325059	0.53861	0.0655173	0.0154056	0.040147	0.0557153	0.0219063	0.0642724	0.00065378	0.0643352	0.195795	0.0287371	0.128076	0.0932582	0.236711	0.974437	0.00175648	0.481548	0.0217705	0.00769442	0.0114656	0.105618	0.956704	0.0602137	0.0210677
Vv_10001653	0.870001	0.0682149	0.335097	0.817301	0.785824	0.92952	0.822196	0.824555	0.753664	0.857808	0.664691	0.734133	0.985754	0.320115	0.465208	0.629779	0.766478	0.9712	0.724263	0.452218	0.568491	0.496218	0.46542	0.404127	0.758302	0.243913	0.386534	0.601158	0.571472	0.629257	0.406874	0.500938	0.572702	0.743161	0.210509	0.419159	0.353457	0.728761	0.125366	0.100143	0.564994	0.585104	0.424237	0.701108	0.590325	0.851169	0.618451	0.812743	0.751773
Vv_10001654	0.121775	0.220147	0.0100212	0.0893598	0.775666	0.714764	0.306912	0.285902	0.346906	0.690969	0.925797	0.0676773	0.914526	0.364154	0.780119	0.0688886	0.0693945	0.299901	0.361417	0.4662	0.854575	0.978056	0.751824	0.547662	0.356665	0.132958	0.307437	0.11095	0.065662	0.0668006	0.151329	0.0351587	0.166851	0.445079	0.381064	0.090179	0.0139455	0.0807724	0.11562	0.772322	0.154296	0.495417	0.111191	0.23825	0.274883	0.139952	0.383355	0.157323	0.307324
Vv_10001658	0.453267	0.490354	0.983978	0.493589	0.934152	0.871715	0.227669	0.632231	0.179539	0.939641	0.638667	0.5747	0.929298	0.693833	0.539773	0.699964	0.538776	0.412593	0.812414	0.77432	0.371853	0.394516	0.56271	0.627075	0.189778	0.770444	0.819772	0.766328	0.76771	0.699033	0.966875	0.830029	0.843853	0.855381	0.546029	0.970895	0.993765	0.590385	0.648209	0.0867549	0.843455	0.0919795	0.980899	0.74406	0.906769	0.488493	0.981536	0.547346	0.736752
Vv_10001659	0.649603	0.871151	0.748135	0.779513	0.00444236	0.177208	0.720671	0.214907	0.929335	0.195592	0.194213	0.609339	0.0810161	0.121974	0.0759523	0.450329	0.736202	0.690144	0.0998633	0.0492888	0.241278	0.333487	0.0663246	0.449847	0.730814	0.948728	0.118408	0.3307	0.415606	0.456362	0.237251	0.470229	0.232633	0.0580766	0.192285	0.323924	0.556036	0.529848	0.546579	0.951924	0.246969	0.872111	0.289337	0.197329	0.128126	0.515834	0.4552	0.410419	0.15246
Vv_10001661	0.300638	0.70006	0.437934	0.401878	0.117488	0.454232	0.386767	0.0364258	0.563243	0.46611	0.306745	0.26917	0.293259	0.105672	0.245752	0.161528	0.367109	0.897089	0.00114063	0.0694504	0.542331	0.359169	0.223654	0.650601	0.406541	0.766921	0.0603717	0.0906513	0.143748	0.165532	0.075236	0.188048	0.0443284	0.00484036	0.194783	0.113004	0.278728	0.211764	0.369902	0.885267	0.0514021	0.55528	0.0941346	0.0241494	0.00913874	0.204162	0.782369	0.134625	0.0113334
Vv_10001663	0.336285	0.603204	0.395881	0.428228	0.120105	0.468726	0.45765	0.0664203	0.637554	0.489812	0.372522	0.287983	0.307848	0.0568217	0.197659	0.168085	0.387804	0.931971	0.0144752	0.0369047	0.486447	0.45017	0.177341	0.72974	0.484235	0.69732	0.0247696	0.0933676	0.142411	0.171983	0.0483743	0.176346	0.0419821	0.0175178	0.126703	0.0892903	0.243723	0.230902	0.294919	0.988891	0.0482253	0.648583	0.0708667	0.0383261	0.00608689	0.239073	0.819909	0.165201	0.0305462
Vv_10001669	0.302472	0.107068	0.043992	0.279843	0.623901	0.898922	0.552147	0.334651	0.634872	0.853676	0.94306	0.209811	0.919759	0.189174	0.519496	0.149227	0.24127	0.578073	0.33261	0.296768	0.830561	0.89659	0.49888	0.552351	0.611028	0.138296	0.174384	0.150042	0.120564	0.148486	0.0926333	0.081766	0.163485	0.390549	0.170629	0.0680161	0.025551	0.205238	0.00970408	0.521036	0.154169	0.789793	0.0791953	0.254242	0.228478	0.288545	0.518277	0.270982	0.313458
Vv_10001676	0.159596	0.974666	0.538647	0.154741	0.906735	0.619208	0.06308	0.457167	0.0122775	0.664378	0.874808	0.235512	0.754067	0.945588	0.598517	0.361919	0.187538	0.115387	0.659388	0.9459	0.299875	0.629399	0.630135	0.978478	0.0568376	0.726459	0.92425	0.455961	0.420194	0.359136	0.706198	0.445876	0.562767	0.743951	0.829015	0.610762	0.553033	0.267441	0.895232	0.39131	0.553672	0.0279635	0.63516	0.525133	0.6859	0.218424	0.579267	0.291371	0.562178
Vv_10001678	0.59908	0.196509	0.276044	0.616553	0.379196	0.733673	0.863791	0.407347	0.992087	0.792596	0.873729	0.483378	0.599487	0.0541866	0.204232	0.345652	0.560811	0.972959	0.305395	0.12625	0.411509	0.965191	0.194898	0.774866	0.918782	0.373928	0.0851471	0.281888	0.291951	0.347602	0.122218	0.264892	0.230328	0.314511	0.0175184	0.157301	0.203564	0.447105	0.0704986	0.39714	0.229379	0.881036	0.149135	0.310916	0.215324	0.530993	0.880938	0.462637	0.336537
Vv_10001679	0.313406	0.0656353	0.0180571	0.260236	0.815505	0.703976	0.565693	0.448239	0.608134	0.659855	0.762322	0.223398	0.880172	0.320083	0.691342	0.194913	0.228647	0.464239	0.474238	0.452191	0.994478	0.746345	0.670795	0.39532	0.626879	0.0554116	0.303121	0.223515	0.17247	0.192743	0.185682	0.118908	0.261149	0.547131	0.286156	0.138667	0.0407958	0.236463	0.030511	0.481135	0.247809	0.788099	0.158702	0.366324	0.356037	0.328743	0.354241	0.334089	0.44062
Vv_10001684	0.230102	0.618098	0.343693	0.315734	0.180207	0.561378	0.332367	0.0237516	0.49497	0.574615	0.388921	0.195506	0.385643	0.10857	0.301402	0.10191	0.282364	0.788412	0.00716937	0.0911537	0.625741	0.423401	0.276899	0.754476	0.357213	0.659333	0.0572721	0.0465394	0.0866655	0.105129	0.0434848	0.122277	0.0153864	0.0243643	0.192923	0.0664408	0.202263	0.146735	0.305217	0.919164	0.0196927	0.509928	0.0531265	0.00709829	0.00213915	0.147677	0.903986	0.0894792	0.00648258
Vv_10001687	0.659102	0.314423	0.389071	0.703528	0.258828	0.564483	0.898447	0.37992	0.932358	0.620205	0.722049	0.549731	0.443749	0.0243103	0.108671	0.391214	0.645643	0.837515	0.254673	0.0663055	0.29193	0.904372	0.101342	0.944735	0.946025	0.523613	0.0588953	0.304478	0.334965	0.394405	0.133444	0.323466	0.231625	0.245871	0.00146728	0.18938	0.284847	0.499454	0.147542	0.472619	0.234857	0.856333	0.17288	0.292066	0.185769	0.568361	0.938863	0.482803	0.299716
Vv_10001692	0.329398	0.0888362	0.0345277	0.242232	0.926921	0.462286	0.559328	0.599057	0.545429	0.425758	0.564513	0.254335	0.626582	0.538775	0.952912	0.275564	0.223767	0.311111	0.6701	0.690926	0.759268	0.602531	0.932129	0.246631	0.61821	0.00982393	0.512517	0.342099	0.266133	0.271623	0.346734	0.200024	0.413285	0.760984	0.495539	0.269818	0.107405	0.290187	0.125669	0.509313	0.395444	0.743326	0.30075	0.525818	0.545313	0.383391	0.175755	0.421157	0.615257
Vv_10001695	0.464218	0.930973	0.680736	0.595917	0.0393472	0.261599	0.495223	0.101055	0.688016	0.26543	0.146911	0.449311	0.139393	0.174734	0.200195	0.325575	0.563134	0.895588	0.0384395	0.0944199	0.428054	0.219858	0.183294	0.42095	0.500226	0.967991	0.137398	0.229357	0.307661	0.330992	0.204789	0.37221	0.157605	0.0150538	0.278113	0.268709	0.491091	0.377559	0.573527	0.759978	0.170279	0.624719	0.239478	0.106263	0.0805104	0.345212	0.530496	0.258908	0.0670326
Vv_10001699	0.387463	0.239424	0.154781	0.269232	0.610669	0.209882	0.553475	0.807019	0.468307	0.19032	0.383476	0.345433	0.345773	0.874846	0.691564	0.43325	0.271485	0.15863	0.936808	0.968173	0.44289	0.498314	0.71179	0.159837	0.601349	0.0674045	0.8327	0.543807	0.444733	0.427459	0.61562	0.373279	0.653717	0.956864	0.832714	0.505956	0.281254	0.406802	0.353093	0.64553	0.63209	0.663332	0.547818	0.758302	0.821883	0.485923	0.037363	0.563391	0.856988
Vv_10001700	0.303897	0.136081	0.048278	0.210803	0.852849	0.392443	0.511083	0.619763	0.47877	0.362721	0.537653	0.241458	0.555836	0.622396	0.945244	0.284246	0.199021	0.23689	0.714238	0.773494	0.653131	0.605993	0.967406	0.236653	0.566369	0.0207137	0.585625	0.364902	0.28286	0.279793	0.398465	0.217937	0.449698	0.812064	0.586598	0.30998	0.132793	0.284254	0.182	0.580605	0.430753	0.67419	0.344279	0.556794	0.594851	0.370289	0.132769	0.420426	0.649137
Vv_10001703	0.291652	0.754883	0.776	0.410669	0.340516	0.538977	0.183227	0.132343	0.295263	0.502286	0.170599	0.351377	0.416453	0.577953	0.686692	0.334407	0.41312	0.733052	0.191805	0.472987	0.950355	0.0814654	0.661036	0.363394	0.164898	0.844581	0.477507	0.303218	0.360801	0.337794	0.440628	0.443864	0.296305	0.199948	0.739004	0.450743	0.625378	0.308429	0.893632	0.294902	0.305256	0.198609	0.435372	0.201096	0.277097	0.22577	0.670832	0.197372	0.168471
Vv_10001709	0.276658	0.288038	0.153598	0.30965	0.343	0.78836	0.481935	0.156973	0.619971	0.825416	0.720555	0.198397	0.60522	0.0618665	0.318289	0.102235	0.266905	0.733298	0.127582	0.113776	0.638119	0.788817	0.296636	0.877931	0.529144	0.356363	0.0387983	0.064314	0.0722743	0.103788	0.00602783	0.0666399	0.0451704	0.16147	0.0848251	0.0133877	0.0667947	0.166885	0.0794478	0.712276	0.0430359	0.714378	0.0103356	0.095943	0.063224	0.219413	0.817736	0.171583	0.125687
Vv_10001711	0.799269	0.0467631	0.268018	0.680676	0.752448	0.445396	0.921966	0.972967	0.956161	0.387214	0.295761	0.689008	0.529092	0.674072	0.944571	0.680962	0.65356	0.658029	0.976966	0.851864	0.940415	0.239612	0.940967	0.0899187	0.858379	0.0780783	0.714347	0.729194	0.648373	0.676892	0.625023	0.552845	0.771034	0.915006	0.55235	0.573703	0.38012	0.727998	0.224407	0.152789	0.753641	0.741424	0.601522	0.917855	0.870493	0.855504	0.222484	0.880971	0.99644
Vv_10001713	0.203981	0.941135	0.608183	0.312638	0.299558	0.576577	0.150926	0.054775	0.274074	0.551177	0.22548	0.2416	0.426954	0.441058	0.603529	0.211927	0.307006	0.677174	0.107956	0.362319	0.910017	0.153376	0.575617	0.482321	0.145053	0.984024	0.344678	0.181143	0.230588	0.215038	0.296882	0.301538	0.175675	0.125742	0.588688	0.303057	0.46141	0.199487	0.708129	0.43233	0.182491	0.212194	0.290291	0.103457	0.168319	0.137899	0.775128	0.106492	0.0834638
Vv_10001717	0.322288	0.494277	0.316692	0.397735	0.169035	0.549246	0.475079	0.0870643	0.646884	0.576889	0.471613	0.261698	0.380914	0.0364054	0.20884	0.143738	0.354929	0.888157	0.0364242	0.0387589	0.50688	0.553683	0.188384	0.847294	0.508912	0.58923	0.00950029	0.07683	0.114795	0.147045	0.0208535	0.136377	0.0320321	0.0473254	0.0902954	0.054273	0.18151	0.210703	0.21373	0.887131	0.0359753	0.684145	0.0397376	0.0463693	0.00954809	0.234208	0.920734	0.165253	0.0494207
Vv_10001729	0.962869	0.257038	0.484119	0.807813	0.364525	0.174728	0.836146	0.653624	0.955218	0.134862	0.0679973	0.88942	0.206723	0.896172	0.642051	0.953554	0.804363	0.561037	0.603208	0.716118	0.609718	0.0860565	0.641661	0.00161769	0.78735	0.199494	0.863826	0.952737	0.942416	0.9475	0.994412	0.839582	0.873324	0.531518	0.974378	0.923362	0.660559	0.956817	0.541829	0.283271	0.894234	0.750465	0.962016	0.73605	0.742511	0.931458	0.106011	0.863378	0.644213
Vv_10001737	0.170831	0.509396	0.2379	0.234681	0.269409	0.697345	0.297469	0.0343989	0.441572	0.713896	0.510337	0.129629	0.507894	0.11859	0.369086	0.0514927	0.202356	0.673919	0.036239	0.126865	0.717688	0.528782	0.342649	0.896902	0.329196	0.52599	0.0641905	0.0143575	0.0377772	0.0537152	0.0193078	0.0603732	0.00031724	0.068622	0.191632	0.025311	0.12136	0.0918933	0.227347	0.987296	0.00114894	0.486952	0.0187972	0.00956505	0.0126398	0.106146	0.944888	0.0612951	0.0242106
Vv_10001741	0.982004	0.0844461	0.420745	0.925183	0.923899	0.700344	0.683406	0.913455	0.673491	0.630105	0.407324	0.887076	0.750728	0.566423	0.709993	0.821473	0.884492	0.983714	0.992248	0.723474	0.749682	0.263774	0.714818	0.225807	0.620776	0.225952	0.64245	0.823202	0.769166	0.819271	0.639174	0.679168	0.817909	0.964877	0.426832	0.630749	0.496673	0.90383	0.247782	0.032306	0.806193	0.484677	0.645057	0.961918	0.860809	0.964102	0.468155	0.975551	0.974729
Vv_10001745	0.311566	0.220094	0.128075	0.330151	0.400819	0.850071	0.538992	0.215504	0.667558	0.892641	0.814016	0.223494	0.670342	0.0726619	0.337142	0.128298	0.285843	0.730868	0.18233	0.141227	0.646128	0.890783	0.316949	0.785965	0.590856	0.295508	0.0582386	0.0952734	0.0949257	0.129398	0.0226571	0.0786067	0.0790787	0.219198	0.0784771	0.0263643	0.0574676	0.197038	0.0444179	0.620427	0.0753842	0.780095	0.0258985	0.1441	0.104056	0.261904	0.75273	0.217508	0.180745
Vv_10001748	0.161589	0.581141	0.279172	0.234241	0.252886	0.666238	0.264729	0.016339	0.410083	0.677174	0.453649	0.130749	0.479116	0.143828	0.384008	0.0567036	0.204843	0.674426	0.0241617	0.138778	0.732665	0.461008	0.356931	0.829225	0.291541	0.587005	0.0827091	0.0185662	0.0470564	0.0591547	0.0383573	0.0775508	0.00438005	0.0543039	0.229325	0.0455296	0.154541	0.0909579	0.281897	0.906698	0.00626023	0.439849	0.0376114	0.00157584	0.012719	0.0942903	0.991286	0.0495441	0.0108517
Vv_10001749	0.0197905	0.692526	0.262388	0.0643276	0.532886	0.963188	0.0546539	0.0649642	0.130697	0.951426	0.583861	0.0305385	0.76787	0.421764	0.758677	0.038	0.0584414	0.350552	0.16475	0.423488	0.856501	0.476001	0.725015	0.919114	0.072255	0.557899	0.319777	0.056945	0.0575514	0.0382766	0.184439	0.0878137	0.0982725	0.227038	0.531849	0.143273	0.186058	0.0190369	0.429563	0.676499	0.0948016	0.16516	0.150021	0.0831811	0.164592	0.0022998	0.773886	0.00611709	0.109512
Vv_10001752	0.323561	0.311903	0.196852	0.36533	0.293104	0.716798	0.528721	0.162021	0.678636	0.755545	0.676955	0.242513	0.541361	0.036841	0.261033	0.132817	0.31979	0.811448	0.115759	0.0805076	0.564296	0.764057	0.241149	0.92806	0.574682	0.404727	0.0206212	0.0830642	0.0989317	0.134894	0.00881539	0.0966744	0.0522649	0.140808	0.0588126	0.0269963	0.0986151	0.204857	0.0941559	0.702231	0.0517777	0.763179	0.0202615	0.0994974	0.0555713	0.25595	0.888786	0.198862	0.122553
Vv_10001753	0.663412	0.688063	0.637486	0.771872	0.0398442	0.253379	0.793917	0.250414	0.999484	0.285791	0.33126	0.597154	0.149418	0.051783	0.0345635	0.427634	0.721078	0.696594	0.121017	0.0124227	0.203493	0.497678	0.0262237	0.617956	0.816573	0.894272	0.0641708	0.310458	0.382804	0.433107	0.180707	0.417975	0.212936	0.0853289	0.0919398	0.264246	0.464647	0.522567	0.403694	0.848717	0.224636	0.982685	0.233178	0.207684	0.118816	0.535791	0.572633	0.429943	0.176441
Vv_10001754	0.549893	0.216981	0.262276	0.573872	0.348212	0.715345	0.805002	0.355046	0.953572	0.771073	0.826087	0.43958	0.573311	0.0385619	0.198673	0.30383	0.519186	0.998763	0.260218	0.104137	0.423597	0.977273	0.1875	0.812218	0.858438	0.38356	0.0617005	0.240188	0.252895	0.305915	0.0931949	0.23111	0.190211	0.270965	0.0129792	0.127172	0.182076	0.401637	0.0702135	0.450572	0.189641	0.941465	0.118561	0.264246	0.176051	0.479486	0.894249	0.411135	0.288371
Vv_10001760	0.601345	0.367384	0.350323	0.457381	0.354971	0.0660744	0.729977	0.907313	0.592913	0.0526056	0.203774	0.573504	0.150965	0.843384	0.460881	0.694586	0.471312	0.198757	0.765781	0.682568	0.304374	0.33778	0.474482	0.0908408	0.769364	0.172582	0.874157	0.824979	0.712985	0.68774	0.906771	0.632135	0.947666	0.662604	0.906888	0.78733	0.520241	0.650726	0.572538	0.647603	0.924559	0.781902	0.833876	0.947688	0.876936	0.72684	0.000739012	0.82454	0.848365
Vv_10001764	0.487127	0.0350748	0.0996029	0.444382	0.712484	0.858605	0.773001	0.515712	0.844947	0.801041	0.789363	0.37356	0.988986	0.22833	0.514477	0.300611	0.400729	0.702283	0.482413	0.356928	0.759931	0.700725	0.500822	0.433923	0.837472	0.113699	0.243548	0.296789	0.260502	0.299573	0.188283	0.20388	0.300593	0.531943	0.170009	0.171219	0.104261	0.372672	0.00708585	0.323943	0.29044	0.980697	0.182761	0.414109	0.357924	0.477598	0.492137	0.456564	0.47677
Vv_10001769	0.908044	0.823035	0.910463	0.940246	0.0316406	0.0358429	0.901939	0.401197	0.894849	0.0422698	0.0971235	0.892873	0.00189667	0.319383	0.131758	0.732512	0.975917	0.460064	0.264338	0.20059	0.186782	0.24705	0.130201	0.231214	0.892328	0.619752	0.32762	0.595271	0.701415	0.739581	0.499578	0.774253	0.476617	0.192981	0.397467	0.609072	0.883449	0.805126	0.86066	0.807155	0.496256	0.985589	0.565613	0.407078	0.331494	0.762351	0.203843	0.648501	0.334367
Vv_10001770	0.76155	0.230637	0.6445	0.816664	0.888861	0.998818	0.477701	0.865165	0.423235	0.924485	0.593733	0.89826	0.990515	0.504914	0.501633	0.98456	0.866561	0.680463	0.988529	0.622009	0.46012	0.37735	0.514477	0.457744	0.423411	0.468637	0.60851	0.938183	0.918162	0.984544	0.69395	0.844602	0.885035	0.977181	0.363738	0.730633	0.673911	0.906454	0.3591	0.0234706	0.880547	0.283379	0.729335	0.990933	0.864734	0.78535	0.783716	0.833504	0.958041
Vv_10001771	0.283752	0.0821681	0.0126262	0.235762	0.790503	0.722297	0.529268	0.413114	0.575653	0.680266	0.798554	0.197286	0.903162	0.307885	0.683304	0.16913	0.204702	0.45125	0.442677	0.434813	0.997061	0.787919	0.661646	0.425246	0.589249	0.0664097	0.286098	0.196878	0.148295	0.167094	0.166535	0.0986509	0.234671	0.515957	0.281512	0.119631	0.0291666	0.208721	0.0321142	0.517377	0.221727	0.750553	0.139062	0.335003	0.328932	0.296683	0.369317	0.301311	0.407705
Vv_10001772	0.0813837	0.480811	0.16497	0.123739	0.409505	0.873717	0.199828	0.0486625	0.310982	0.88458	0.619962	0.0502042	0.671972	0.211326	0.529968	0.00800207	0.0997382	0.495208	0.0923901	0.236693	0.907814	0.590145	0.499951	0.991812	0.232634	0.435589	0.140757	0.000428585	0.00498735	0.00893242	0.0466879	0.020247	0.0149736	0.144701	0.286898	0.0265711	0.0781215	0.0280951	0.226325	0.947804	0.0120001	0.375779	0.0288905	0.03016	0.0617942	0.0432597	0.783815	0.0222024	0.0594817
Vv_10001773	0.238767	0.888074	0.521966	0.349586	0.172682	0.482763	0.253406	0.0162128	0.410322	0.475587	0.229265	0.242396	0.324654	0.248882	0.396911	0.16926	0.328491	0.797149	0.0225025	0.18661	0.704027	0.221954	0.371462	0.536148	0.259808	0.888008	0.176672	0.114329	0.169303	0.173058	0.164153	0.23016	0.0852043	0.0314924	0.371851	0.189165	0.36118	0.189652	0.533768	0.642541	0.0928077	0.370715	0.17196	0.0356644	0.0598063	0.152618	0.752571	0.0987064	0.016827
Vv_10001774	0.440163	0.023119	0.0621082	0.380802	0.826177	0.727323	0.718192	0.544963	0.763988	0.674005	0.701208	0.334306	0.884779	0.310693	0.640369	0.288237	0.343618	0.582159	0.541165	0.451467	0.899718	0.646886	0.624707	0.351933	0.782897	0.0578659	0.315651	0.306078	0.255895	0.286237	0.226442	0.193498	0.330389	0.604207	0.252514	0.190755	0.0901974	0.345249	0.0204467	0.35019	0.317508	0.951482	0.208701	0.448144	0.411965	0.45074	0.378383	0.447417	0.521002
Vv_10001776	0.182871	0.472898	0.191996	0.101879	0.717223	0.301627	0.258667	0.596393	0.182928	0.307471	0.649079	0.185959	0.460459	0.907861	0.63401	0.298952	0.116707	0.0238483	0.774169	0.984378	0.320534	0.834862	0.662657	0.418133	0.289834	0.22439	0.819985	0.414737	0.331926	0.293837	0.573946	0.294987	0.536471	0.885279	0.932637	0.457094	0.281014	0.240747	0.48406	0.975458	0.517682	0.325064	0.496275	0.591969	0.70621	0.273966	0.153567	0.357546	0.67638
Vv_10001779	0.320154	0.986685	0.632449	0.445249	0.129652	0.386951	0.312992	0.0466818	0.479394	0.377144	0.155771	0.329447	0.247013	0.27113	0.363687	0.246115	0.42416	0.903295	0.0370534	0.189203	0.637611	0.162298	0.340913	0.432083	0.313174	0.99247	0.204396	0.177798	0.244911	0.250614	0.218986	0.314555	0.135215	0.032655	0.398986	0.257501	0.456764	0.269369	0.620097	0.597506	0.145498	0.41513	0.235156	0.0724975	0.0889152	0.222283	0.632626	0.159142	0.0412881
Vv_10001780	0.325923	0.627071	0.405385	0.420332	0.118289	0.464559	0.438525	0.0572785	0.617785	0.483329	0.355021	0.281838	0.30336	0.0678615	0.208896	0.164933	0.381295	0.922596	0.00957173	0.04381	0.50021	0.426285	0.188084	0.709446	0.463428	0.714283	0.0323554	0.0911333	0.141245	0.168862	0.0536687	0.177852	0.0410122	0.0128314	0.142748	0.0937945	0.251251	0.224615	0.31278	0.979085	0.0474681	0.624054	0.0752471	0.0331681	0.00531439	0.228796	0.810441	0.155956	0.0241297
Vv_10001785	0.0172693	0.762353	0.303779	0.058567	0.60104	0.986568	0.0245726	0.097855	0.083668	0.994373	0.598024	0.0417854	0.824017	0.513794	0.855318	0.0686826	0.0594183	0.302318	0.21719	0.510353	0.764862	0.463326	0.821039	0.907905	0.0371634	0.596482	0.403043	0.098872	0.0959165	0.0685914	0.252771	0.129014	0.150778	0.283257	0.631674	0.203081	0.236477	0.0357858	0.507561	0.597647	0.146781	0.110291	0.21209	0.127581	0.225481	0.0098694	0.757222	0.0241368	0.154078
Vv_10001786	0.0895519	0.314847	0.0584464	0.0943186	0.571773	0.927753	0.25322	0.148718	0.333922	0.907703	0.848171	0.0416552	0.8667	0.251387	0.624446	0.0156228	0.0700052	0.399996	0.203773	0.318941	0.997076	0.814376	0.595071	0.755276	0.296947	0.256527	0.189716	0.0305176	0.0100924	0.0150968	0.0662786	0.000706363	0.0637252	0.272153	0.29493	0.0269541	0.0151348	0.0359903	0.132689	0.881963	0.0558426	0.44601	0.0384192	0.111114	0.140781	0.0772885	0.575633	0.0728632	0.161676
Vv_10001787	0.587425	0.267334	0.31734	0.623189	0.294242	0.636386	0.833029	0.350328	0.993287	0.691391	0.761875	0.47873	0.50199	0.0242314	0.151071	0.332101	0.567079	0.930062	0.242498	0.0767971	0.361531	0.925809	0.141204	0.886154	0.883367	0.45199	0.0507781	0.25713	0.279213	0.334765	0.101613	0.263811	0.196384	0.244291	0.00300505	0.145999	0.223108	0.434237	0.10455	0.474489	0.197756	0.917111	0.133424	0.262244	0.167099	0.506315	0.978304	0.429433	0.278064
Vv_10001788	0.296448	0.94704	0.5565	0.23888	0.586322	0.332625	0.218874	0.731063	0.105155	0.373215	0.79155	0.365953	0.43982	0.72679	0.356736	0.530286	0.279109	0.0413205	0.953483	0.683959	0.113623	0.944817	0.383789	0.706101	0.2177	0.618368	0.842264	0.659481	0.591057	0.5254	0.90816	0.587198	0.793381	0.947715	0.653715	0.787117	0.640717	0.424136	0.943904	0.548849	0.778526	0.162753	0.823541	0.786521	0.95138	0.397983	0.351365	0.500519	0.844788
Vv_10001790	0.110877	0.238959	0.0176696	0.0886319	0.71545	0.774869	0.292555	0.244737	0.344781	0.751534	0.987583	0.0573891	0.977124	0.325845	0.731035	0.0499488	0.0669888	0.328268	0.313624	0.419196	0.898785	0.966795	0.702414	0.601762	0.341149	0.161418	0.268222	0.0840363	0.0455785	0.0483015	0.121514	0.0205064	0.133253	0.393133	0.349472	0.0666624	0.00824558	0.065086	0.112641	0.796053	0.121961	0.48438	0.085002	0.198902	0.232651	0.120209	0.434732	0.131043	0.263151
Vv_10001794	0.454373	0.528543	0.989488	0.478393	0.841965	0.77185	0.235639	0.684597	0.168497	0.839097	0.735223	0.574758	0.828766	0.640885	0.462794	0.714437	0.526201	0.354069	0.87741	0.706611	0.296221	0.478392	0.485765	0.716981	0.200089	0.826789	0.766964	0.794401	0.784338	0.712773	0.932066	0.837995	0.883757	0.928418	0.502576	0.994494	0.98824	0.599253	0.654443	0.122236	0.881177	0.0966837	0.990915	0.79351	0.962264	0.504042	0.891226	0.573818	0.794794
Vv_10001796	0.292871	0.100791	0.0335192	0.264814	0.659233	0.859233	0.541442	0.347355	0.616288	0.814865	0.913085	0.201832	0.95855	0.213585	0.55584	0.148752	0.227968	0.545679	0.353146	0.32541	0.869559	0.87553	0.534799	0.524733	0.600596	0.120421	0.196559	0.155803	0.122039	0.14772	0.105465	0.0810385	0.175023	0.414886	0.194015	0.0755573	0.0225452	0.200824	0.0125891	0.52308	0.164876	0.775729	0.0886363	0.267712	0.246993	0.284947	0.483734	0.272473	0.33007
Vv_10001801	0.800988	0.566544	0.85378	0.747874	0.33132	0.382221	0.596434	0.791318	0.43111	0.442685	0.754622	0.913455	0.368479	0.240113	0.088934	0.895273	0.807545	0.36041	0.585906	0.250565	0.0618011	0.978695	0.100267	0.914728	0.563656	0.885935	0.330966	0.770685	0.824168	0.899796	0.516615	0.813867	0.651196	0.526315	0.176269	0.617924	0.749082	0.975189	0.47991	0.370543	0.660804	0.406901	0.58838	0.699959	0.537041	0.911214	0.629061	0.979204	0.675398
Vv_10001803	0.417331	0.0604123	0.0780045	0.385033	0.657435	0.894569	0.691503	0.435589	0.772286	0.840965	0.863763	0.310318	0.941325	0.19531	0.494025	0.237716	0.342161	0.669466	0.410048	0.314287	0.765074	0.786201	0.477808	0.49116	0.754056	0.127299	0.200156	0.232345	0.200765	0.236942	0.139244	0.151891	0.236834	0.461125	0.152626	0.121963	0.069733	0.30609	0.000408938	0.395234	0.227387	0.937762	0.132422	0.341181	0.293774	0.402832	0.517575	0.3803	0.401215
Vv_10001806	0.695888	0.0657254	0.239134	0.663615	0.646667	0.995555	0.996261	0.626007	0.910905	0.93745	0.813925	0.566713	0.877595	0.20076	0.386528	0.457273	0.611509	0.949269	0.538385	0.319453	0.557212	0.661585	0.38067	0.496106	0.940119	0.223863	0.246847	0.423922	0.402815	0.457302	0.254031	0.345597	0.395951	0.562655	0.120625	0.265931	0.229224	0.553585	0.0524449	0.209011	0.389291	0.751576	0.269039	0.51147	0.414712	0.664887	0.648783	0.621061	0.559692
Vv_10001807	0.216533	0.547552	0.289854	0.291475	0.212161	0.61537	0.338692	0.0340881	0.495833	0.632628	0.452313	0.174353	0.434069	0.0953774	0.310506	0.0826329	0.25672	0.755451	0.0193796	0.0923837	0.642453	0.488415	0.285745	0.830679	0.368208	0.587814	0.0467359	0.0327871	0.0655645	0.085456	0.0238939	0.0933125	0.00643894	0.0421024	0.16999	0.0415119	0.159456	0.129676	0.251893	0.98196	0.00920995	0.52787	0.0308376	0.00961373	0.00250568	0.140302	0.97143	0.085646	0.0162043
Vv_10001810	0.622474	0.654392	0.991878	0.576647	0.430936	0.395179	0.435682	0.968406	0.288284	0.454934	0.823789	0.731536	0.419388	0.374246	0.15998	0.918642	0.633014	0.252193	0.750515	0.38051	0.0606019	0.898337	0.177251	0.913667	0.408338	0.988909	0.480471	0.95582	0.990685	0.914215	0.687564	0.995666	0.831254	0.679908	0.294423	0.794622	0.918131	0.790207	0.614923	0.345852	0.84158	0.275408	0.764108	0.878464	0.706121	0.727521	0.582297	0.835238	0.848031
Vv_10001818	0.561957	0.618102	0.534633	0.661727	0.0622681	0.328761	0.704162	0.193549	0.904256	0.361122	0.367206	0.494792	0.204419	0.0277797	0.0655173	0.336465	0.61194	0.809423	0.0835084	0.00136902	0.274017	0.513994	0.0536777	0.685565	0.731037	0.797672	0.0301122	0.231692	0.294837	0.341386	0.118697	0.325699	0.147494	0.0607416	0.0708683	0.189275	0.370603	0.4259	0.332228	0.846299	0.157051	0.903849	0.162558	0.149322	0.0726405	0.443726	0.67037	0.346529	0.128001
Vv_10001826	0.280388	0.571545	0.342854	0.364411	0.159321	0.534921	0.404233	0.0494844	0.574493	0.554758	0.410014	0.23393	0.36405	0.0687513	0.244338	0.125975	0.326179	0.852129	0.0136961	0.057318	0.553693	0.470021	0.221983	0.778923	0.432588	0.642514	0.0295708	0.0622442	0.103793	0.129387	0.0323008	0.134518	0.0219509	0.025776	0.140162	0.0627957	0.200478	0.18236	0.268956	0.996324	0.0265802	0.596127	0.047891	0.0222048	0.000597985	0.192436	0.890742	0.126928	0.0212471
Vv_10001828	0.479425	0.268742	0.222504	0.348457	0.505245	0.146001	0.638119	0.928294	0.532351	0.126942	0.295049	0.439529	0.261664	0.978497	0.607008	0.538586	0.354282	0.179282	0.940166	0.859081	0.396452	0.412829	0.624251	0.112756	0.68412	0.0925442	0.943552	0.656755	0.55128	0.532327	0.726746	0.473643	0.771162	0.834895	0.923599	0.613405	0.368453	0.507593	0.424365	0.61922	0.748692	0.7295	0.657396	0.87953	0.942673	0.589014	0.0115729	0.674042	0.979842
Vv_10001829	0.196135	0.892101	0.499083	0.300976	0.220234	0.543477	0.202269	0.0119134	0.34718	0.532704	0.255855	0.206152	0.379996	0.287289	0.461266	0.147934	0.283758	0.724233	0.0364206	0.2285	0.782003	0.226606	0.434081	0.562782	0.208035	0.864776	0.20663	0.104321	0.153194	0.151287	0.174392	0.213253	0.0864721	0.052966	0.41483	0.189325	0.347427	0.158903	0.542843	0.606325	0.0928293	0.311611	0.175248	0.0362989	0.0738821	0.119547	0.805319	0.0748925	0.0220325
Vv_10001832	0.0389859	0.768715	0.323462	0.096785	0.485845	0.890963	0.0535996	0.0501746	0.138439	0.875399	0.506299	0.0569332	0.702027	0.426196	0.734677	0.0593744	0.091639	0.398789	0.144697	0.411214	0.88995	0.400526	0.701497	0.828806	0.0662181	0.639997	0.322487	0.0700136	0.0800001	0.0601807	0.20053	0.11929	0.103943	0.199617	0.546682	0.167116	0.232719	0.0397399	0.484448	0.612516	0.10241	0.15328	0.170339	0.0761779	0.157662	0.0126337	0.858296	0.0106902	0.0937117
Vv_10001834	0.409656	0.0988363	0.101213	0.394866	0.557089	0.999797	0.676759	0.374135	0.778097	0.947407	0.968483	0.303845	0.833702	0.135715	0.411292	0.216104	0.349199	0.726884	0.335951	0.239104	0.686308	0.878294	0.394887	0.586679	0.736948	0.18395	0.140018	0.196514	0.177019	0.216104	0.0971923	0.137501	0.1888	0.378955	0.103806	0.0914631	0.0702617	0.290246	0.00335109	0.435	0.181634	0.927155	0.0971248	0.282948	0.229728	0.379804	0.611434	0.345778	0.334083
Vv_10001836	0.391357	0.64353	0.453829	0.491179	0.0867948	0.406437	0.506933	0.0856862	0.694918	0.427907	0.334617	0.342835	0.256123	0.0542564	0.160597	0.212978	0.449293	0.993005	0.019663	0.0249762	0.428463	0.426978	0.142227	0.677501	0.531132	0.757445	0.0282657	0.128328	0.184671	0.217331	0.0712853	0.222326	0.0668732	0.013986	0.12375	0.121826	0.292498	0.280707	0.329751	0.991448	0.074709	0.694151	0.100062	0.0581773	0.0171456	0.285772	0.749406	0.204543	0.0434446
Vv_10001839	0.763192	0.0322299	0.239668	0.650106	0.799411	0.4752	0.953819	0.976509	0.978623	0.416443	0.333223	0.651372	0.567187	0.627298	0.904591	0.637576	0.621172	0.653644	0.970523	0.802935	0.965099	0.274226	0.899846	0.109617	0.889272	0.0672243	0.665212	0.681941	0.604056	0.633725	0.576937	0.510979	0.72121	0.967463	0.510369	0.527742	0.343206	0.687259	0.192295	0.15961	0.70422	0.76461	0.554512	0.86679	0.818596	0.814221	0.235308	0.835937	0.951676
Vv_10001845	0.44736	0.252564	0.228169	0.480134	0.313211	0.708013	0.682919	0.262395	0.834499	0.756882	0.75471	0.348723	0.55009	0.0257644	0.213951	0.222206	0.428748	0.920594	0.187048	0.0817042	0.475082	0.880234	0.198895	0.865321	0.733508	0.389723	0.0320698	0.163261	0.178058	0.224346	0.0460348	0.164981	0.120498	0.20368	0.0210477	0.0740767	0.138278	0.310078	0.0719372	0.556224	0.120072	0.930801	0.0659567	0.183129	0.11296	0.376731	0.895572	0.312032	0.206575
Vv_10001847	0.0606919	0.423	0.113482	0.0848989	0.503417	0.987897	0.190222	0.0872876	0.281772	0.999864	0.724392	0.0274475	0.782066	0.254166	0.608693	0.00107544	0.0633651	0.414544	0.146804	0.297543	0.994037	0.679106	0.57792	0.885748	0.226599	0.355522	0.181796	0.00925397	0.000476965	0.00116869	0.0643848	0.00589232	0.0380046	0.209807	0.320327	0.0306476	0.0492189	0.0151414	0.199969	0.988796	0.0323955	0.3667	0.0384076	0.06484	0.104242	0.0385873	0.672466	0.0298153	0.104973
Vv_10001849	0.263725	0.312616	0.162511	0.30122	0.327184	0.771155	0.460638	0.138363	0.600975	0.806072	0.690789	0.189293	0.586886	0.0620179	0.316687	0.0938048	0.259297	0.730545	0.111323	0.108371	0.640385	0.75482	0.29448	0.907907	0.506146	0.376895	0.0355845	0.0549183	0.0653469	0.0954841	0.00273061	0.0633075	0.0354347	0.144558	0.0910127	0.0107572	0.0708704	0.156426	0.0935014	0.746005	0.0337646	0.68928	0.00700607	0.0812412	0.0518167	0.204539	0.837208	0.156144	0.108842
Vv_10001850	0.542219	0.0870927	0.168616	0.525567	0.556222	0.955297	0.826224	0.467578	0.932771	0.984532	0.933113	0.423996	0.810423	0.13399	0.358792	0.31833	0.47503	0.857504	0.399235	0.239973	0.586665	0.805821	0.347372	0.574983	0.887886	0.216914	0.158945	0.285947	0.270267	0.318655	0.147789	0.225215	0.263151	0.430173	0.0819949	0.155412	0.138683	0.406711	0.0172029	0.331663	0.257067	0.917878	0.157943	0.364969	0.287092	0.505281	0.663107	0.461358	0.411687
Vv_10001856	0.740353	0.0089022	0.217854	0.654574	0.991175	0.667113	0.957974	0.84711	0.937193	0.602312	0.493649	0.616523	0.770676	0.446688	0.693662	0.563172	0.615074	0.768582	0.806213	0.606705	0.840208	0.39259	0.688765	0.227192	0.891296	0.0974346	0.491074	0.577588	0.519415	0.560727	0.439812	0.436457	0.59061	0.854624	0.338039	0.413939	0.280893	0.634212	0.109355	0.138771	0.577139	0.736725	0.432145	0.730452	0.659245	0.760512	0.373831	0.756478	0.803694
Vv_10001863	0.727677	0.167536	0.297478	0.583966	0.491422	0.194153	0.943145	0.885494	0.846	0.155507	0.170732	0.653778	0.274421	0.944761	0.720984	0.7155	0.577631	0.415166	0.81532	0.873562	0.595003	0.208888	0.728555	0.018169	0.997288	0.0843999	0.954506	0.811357	0.707384	0.70959	0.794568	0.611163	0.89844	0.729441	0.840027	0.704262	0.453675	0.717241	0.387438	0.343554	0.8768	0.939158	0.744065	0.966086	0.956566	0.826993	0.0548568	0.893744	0.867911
Vv_10001864	0.630837	0.339731	0.78901	0.673836	0.865555	0.904764	0.368662	0.789528	0.30757	0.977544	0.646461	0.76334	0.921679	0.550545	0.474801	0.892248	0.723853	0.539077	0.957936	0.648366	0.381119	0.409172	0.492048	0.556238	0.321124	0.607296	0.665306	0.953585	0.961361	0.891558	0.785471	0.972088	0.977141	0.985975	0.408138	0.838188	0.806935	0.778578	0.468835	0.0467785	0.975524	0.193444	0.831301	0.910629	0.932196	0.666024	0.915317	0.724193	0.891367
Vv_10001872	0.0828654	0.938563	0.457491	0.157008	0.475618	0.822593	0.046462	0.0695434	0.130282	0.796193	0.409924	0.121498	0.650945	0.511627	0.775629	0.130892	0.15808	0.445519	0.169099	0.468137	0.87351	0.289144	0.743298	0.688757	0.0476868	0.797662	0.400664	0.13733	0.15848	0.1322	0.289713	0.212653	0.167502	0.214866	0.651296	0.262108	0.35359	0.100219	0.633661	0.465177	0.168496	0.109739	0.261699	0.11528	0.207713	0.0512826	0.974344	0.0485675	0.119499
Vv_10001874	0.0492216	0.615163	0.232416	0.101189	0.428525	0.869797	0.119051	0.0315903	0.221113	0.86815	0.5508	0.0411339	0.671473	0.297852	0.613247	0.0181217	0.0855775	0.448945	0.0987332	0.302789	0.994937	0.485775	0.58134	0.913457	0.142425	0.531521	0.210612	0.01769	0.0260943	0.019082	0.103945	0.0538999	0.0404061	0.152117	0.396777	0.0784175	0.140384	0.0201531	0.339854	0.783803	0.0383093	0.261313	0.0807147	0.03434	0.089476	0.0146904	0.82597	0.00131089	0.0575262
Vv_10001880	0.181298	0.181511	0.0230527	0.165168	0.631237	0.867899	0.39412	0.250549	0.468851	0.834523	0.993188	0.109583	0.935456	0.230419	0.599086	0.0720772	0.134413	0.453296	0.283413	0.325811	0.949648	0.993589	0.573591	0.609225	0.447266	0.159212	0.191197	0.0861522	0.0557639	0.0711107	0.0786354	0.0275927	0.115218	0.351282	0.239291	0.041076	0.000774247	0.108258	0.0529486	0.682655	0.105514	0.611395	0.0546226	0.189466	0.194431	0.17436	0.49951	0.168071	0.249057
Vv_10001882	0.402817	0.793633	0.557377	0.519867	0.0591923	0.337375	0.471806	0.0734192	0.661978	0.348414	0.228442	0.373846	0.197247	0.113849	0.187874	0.25	0.483452	0.96633	0.0144576	0.0575081	0.444525	0.304254	0.16929	0.541107	0.485856	0.893072	0.0781014	0.161398	0.228633	0.254861	0.128121	0.281388	0.097148	0.00177883	0.204844	0.183335	0.380611	0.307184	0.451429	0.860662	0.107323	0.628703	0.158194	0.0648855	0.0361555	0.291202	0.644393	0.208871	0.0381969
Vv_10001886	0.957087	0.72374	0.771867	0.803722	0.0767472	0.00768094	0.985554	0.517391	0.790232	0.0117761	0.106107	0.966398	0.00349152	0.414465	0.168159	0.873369	0.836788	0.359162	0.36887	0.284336	0.167825	0.265274	0.171015	0.184841	0.998564	0.506465	0.432714	0.73111	0.842062	0.880644	0.626671	0.917093	0.605014	0.286012	0.486524	0.744232	0.975067	0.945047	0.982109	0.793031	0.626145	0.927582	0.698278	0.528066	0.445705	0.896229	0.128076	0.780634	0.446779
Vv_10001891	0.0384303	0.509076	0.156252	0.0711932	0.498513	0.96917	0.137732	0.0658691	0.22713	0.973477	0.665938	0.0192606	0.764737	0.2959	0.645509	0.00209116	0.0542564	0.394455	0.137677	0.324602	0.965535	0.601262	0.613512	0.957537	0.168111	0.421094	0.21325	0.0123986	0.00779797	0.00232246	0.0908207	0.0222472	0.0442474	0.20019	0.377948	0.055543	0.0852374	0.00616495	0.26759	0.883572	0.0395108	0.294812	0.0625612	0.0567163	0.109483	0.0160824	0.711868	0.0101546	0.0918377
Vv_10001894	0.210624	0.143634	0.0137678	0.183347	0.685282	0.815526	0.43538	0.302023	0.500418	0.779153	0.934946	0.133734	0.992029	0.254235	0.627956	0.0997336	0.152465	0.447344	0.334549	0.36098	0.968212	0.931801	0.603581	0.543619	0.491104	0.122523	0.22047	0.118927	0.0819739	0.0983827	0.10428	0.0463127	0.151499	0.404864	0.251293	0.0630013	0.00492077	0.13694	0.0413554	0.625936	0.140599	0.654852	0.0787291	0.234994	0.236679	0.21075	0.450794	0.208466	0.299512
Vv_10001895	0.625622	0.494586	0.489705	0.705744	0.120503	0.394802	0.811074	0.274556	0.995804	0.438391	0.499368	0.538265	0.275268	0.0100133	0.0527439	0.372613	0.65083	0.782995	0.149169	0.00956027	0.242971	0.671551	0.0436973	0.822422	0.846557	0.699837	0.0298634	0.26958	0.322475	0.377049	0.122837	0.336484	0.184353	0.128151	0.0238164	0.192532	0.345724	0.474282	0.255377	0.676485	0.19197	0.967403	0.168406	0.210237	0.114767	0.513943	0.752501	0.416956	0.198313
Vv_10001911	0.138602	0.287209	0.0705625	0.150806	0.498304	0.989764	0.320822	0.144257	0.420084	0.983779	0.815707	0.0790723	0.788427	0.179793	0.52256	0.0302916	0.120018	0.496552	0.172755	0.245376	0.887194	0.814997	0.495346	0.779855	0.366916	0.269276	0.130468	0.0291007	0.0164596	0.0303695	0.033696	0.0068813	0.0464443	0.231563	0.215473	0.00824118	0.014509	0.0656325	0.0974407	0.815098	0.040091	0.530448	0.0155491	0.0973415	0.106685	0.112628	0.638621	0.0946432	0.142869
Vv_10001913	0.275854	0.578109	0.307455	0.181593	0.559321	0.205687	0.316109	0.7443	0.206201	0.219232	0.561836	0.294661	0.337909	0.905544	0.467394	0.43537	0.206144	0.00987876	0.940375	0.799924	0.19813	0.774189	0.493528	0.397126	0.340044	0.298533	0.99437	0.56734	0.476613	0.429551	0.748878	0.437633	0.701716	0.947496	0.884705	0.622105	0.421446	0.360046	0.634704	0.919892	0.681958	0.339972	0.664809	0.7515	0.880062	0.385518	0.127853	0.484972	0.836126
Vv_10001915	0.118302	0.269036	0.0451325	0.117901	0.577933	0.920241	0.299489	0.173973	0.381157	0.895384	0.885878	0.0617324	0.876377	0.232686	0.602415	0.0293516	0.0907694	0.424923	0.219443	0.308473	0.972761	0.866109	0.57431	0.714395	0.346481	0.22608	0.178856	0.0420531	0.0195897	0.0287699	0.0613764	0.00462829	0.0722083	0.286793	0.265282	0.0241278	0.00617835	0.0563348	0.100769	0.814566	0.0639467	0.502488	0.0357344	0.128137	0.148147	0.105817	0.55923	0.0991181	0.180952
Vv_10001918	0.125122	0.548622	0.236129	0.187497	0.307449	0.740904	0.231957	0.0215006	0.365026	0.75121	0.508304	0.0952029	0.547423	0.168317	0.438838	0.0335362	0.16037	0.603597	0.0439239	0.173416	0.800608	0.500052	0.410408	0.889456	0.260648	0.533541	0.10244	0.00687601	0.026875	0.0354401	0.0387276	0.052577	0.00368661	0.0825184	0.251896	0.0355428	0.124473	0.061785	0.263054	0.912617	0.00382642	0.406638	0.0313692	0.00639752	0.0264544	0.0684208	0.916609	0.0325933	0.0228293
Vv_10001919	0.29603	0.28017	0.159613	0.328733	0.339046	0.779648	0.506046	0.16876	0.645852	0.818359	0.726182	0.214869	0.599119	0.0552351	0.304364	0.114824	0.284796	0.754994	0.133679	0.108178	0.617755	0.801712	0.283479	0.873831	0.553903	0.357119	0.0358418	0.0743952	0.0829945	0.11644	0.00852341	0.0761896	0.0524363	0.165661	0.0745141	0.0182967	0.072599	0.182539	0.0751741	0.690507	0.0504629	0.741189	0.0146912	0.10512	0.0676366	0.237207	0.82499	0.187306	0.134359
Vv_10001925	0.365846	0.183033	0.108882	0.254713	0.696626	0.27253	0.553754	0.746926	0.488188	0.247436	0.425066	0.313056	0.418049	0.774908	0.792204	0.382194	0.250783	0.194627	0.860523	0.933075	0.529965	0.517947	0.812725	0.171322	0.605651	0.0370647	0.737503	0.481201	0.387428	0.376862	0.533116	0.316185	0.581006	0.963585	0.731023	0.431753	0.221793	0.367829	0.2771	0.596303	0.560179	0.68716	0.470978	0.689859	0.740675	0.45265	0.0643344	0.51941	0.787253
Vv_10001927	0.262172	0.877145	0.492953	0.201725	0.608847	0.325063	0.205695	0.697085	0.0976592	0.3613	0.777026	0.323136	0.442873	0.783926	0.394626	0.481492	0.238617	0.023681	0.916162	0.731921	0.134715	0.966878	0.422557	0.666131	0.20921	0.55555	0.897807	0.60988	0.539097	0.476551	0.849636	0.531133	0.743504	0.981846	0.715406	0.727853	0.577176	0.381018	0.872025	0.599891	0.727972	0.167694	0.764966	0.744927	0.905017	0.362602	0.317119	0.46319	0.807509
Vv_10001934	0.299885	0.407432	0.246579	0.359244	0.229632	0.638615	0.475265	0.107356	0.635502	0.670389	0.565532	0.231479	0.463134	0.0369002	0.243374	0.120656	0.315951	0.828099	0.0640833	0.0589361	0.552148	0.643615	0.222331	0.954736	0.514753	0.493588	0.0116166	0.0643273	0.0908624	0.123307	0.00618669	0.101787	0.0289685	0.0839739	0.0787232	0.029863	0.129222	0.187623	0.15304	0.814961	0.0305649	0.695754	0.0196722	0.058005	0.0220009	0.223008	0.977472	0.161554	0.0715716
Vv_10001936	0.00320713	0.624483	0.206518	0.0279694	0.631672	0.916702	0.0526218	0.109505	0.10843	0.926487	0.699021	0.0103137	0.8841	0.463127	0.836807	0.0331557	0.0241655	0.270903	0.224072	0.485009	0.771967	0.577479	0.802578	0.963479	0.0745005	0.469341	0.360615	0.0681149	0.0544932	0.0325516	0.202012	0.0735519	0.1237	0.297309	0.561534	0.14703	0.154441	0.00905929	0.396644	0.730755	0.117421	0.165432	0.159464	0.1222	0.210032	0.00234823	0.655192	0.0185586	0.160169
Vv_10001937	0.15209	0.726388	0.367191	0.238929	0.244995	0.625147	0.206944	0.000201677	0.349577	0.62451	0.361528	0.142762	0.445045	0.215683	0.436563	0.0807721	0.216403	0.667767	0.0227228	0.186065	0.781184	0.343481	0.408462	0.708963	0.223774	0.706538	0.14136	0.043627	0.0800405	0.0835254	0.0951109	0.124807	0.0315899	0.0494648	0.324077	0.102443	0.231332	0.100882	0.401203	0.748379	0.0351889	0.349858	0.0926056	0.00580921	0.0346399	0.0829484	0.930414	0.0410331	0.00557095
Vv_10001945	0.334272	0.460993	0.301772	0.404988	0.180941	0.565139	0.498448	0.103181	0.669019	0.595653	0.503031	0.268467	0.397131	0.0283894	0.203438	0.148456	0.360783	0.892687	0.048852	0.0373592	0.498541	0.591379	0.183553	0.881607	0.534587	0.562238	0.0055814	0.0819296	0.117355	0.151646	0.0176558	0.134779	0.0369169	0.0604094	0.0752601	0.0507835	0.171217	0.218596	0.191015	0.844703	0.0403625	0.713785	0.0369023	0.0573561	0.0159376	0.247648	0.942192	0.178636	0.0628856
Vv_10001947	0.0183281	0.763712	0.305467	0.0607944	0.593489	0.994705	0.0257646	0.0944394	0.0865079	0.986374	0.591389	0.0425801	0.815908	0.508547	0.84791	0.0680006	0.0613094	0.308268	0.212318	0.504193	0.77248	0.458332	0.813685	0.901967	0.0382908	0.599998	0.398125	0.0969516	0.0948806	0.0679691	0.249615	0.128484	0.147734	0.277664	0.626786	0.200956	0.236565	0.0358465	0.506779	0.597384	0.143906	0.112177	0.209583	0.124077	0.221075	0.00969804	0.764184	0.0229496	0.14994
Vv_10001949	0.61233	0.0633093	0.191083	0.583889	0.621873	0.998823	0.906886	0.553645	0.997752	0.935067	0.850992	0.488284	0.868471	0.176321	0.390367	0.384411	0.53315	0.883672	0.479531	0.29265	0.592106	0.715038	0.381483	0.512108	0.970328	0.201825	0.211165	0.355177	0.333783	0.3844	0.20358	0.280533	0.333123	0.50968	0.108441	0.210156	0.176102	0.475279	0.0282426	0.262396	0.326152	0.838895	0.214219	0.444307	0.359007	0.581967	0.630489	0.540914	0.494248
Vv_10001950	0.243058	0.837174	0.67241	0.242284	0.851892	0.629369	0.105948	0.541057	0.0422309	0.68259	0.858275	0.335014	0.740368	0.824147	0.519113	0.473183	0.281641	0.158908	0.748255	0.841444	0.259637	0.600048	0.548438	0.950074	0.0905284	0.852306	0.955463	0.5689	0.537208	0.470474	0.834022	0.569843	0.675891	0.825879	0.701269	0.740357	0.688946	0.368042	0.957494	0.301306	0.668072	0.0341464	0.76348	0.623094	0.79166	0.304831	0.645468	0.381809	0.651739
Vv_10001951	0.292289	0.101151	0.0334306	0.264312	0.658922	0.859425	0.540703	0.346762	0.615587	0.815105	0.913672	0.201334	0.958275	0.213509	0.555877	0.148297	0.227486	0.545306	0.352659	0.325243	0.869797	0.876266	0.534813	0.525233	0.599831	0.120618	0.196378	0.15536	0.121627	0.147267	0.105206	0.0806973	0.174608	0.414419	0.194085	0.0752783	0.0223686	0.200309	0.0127019	0.52384	0.164466	0.774937	0.088353	0.267204	0.246593	0.284345	0.483911	0.271881	0.32954
Vv_10001957	0.599648	0.953719	0.782814	0.50696	0.286312	0.169419	0.5001	0.895108	0.328779	0.210656	0.53984	0.674192	0.211212	0.421611	0.124613	0.866612	0.556772	0.140465	0.67521	0.36565	0.00577556	0.803585	0.141709	0.583703	0.492719	0.716312	0.51176	0.986323	0.9292	0.860528	0.750865	0.907812	0.844018	0.583667	0.388315	0.878204	0.921538	0.750075	0.832325	0.635627	0.860716	0.388655	0.83693	0.840684	0.682489	0.730523	0.304182	0.851933	0.78041
Vv_10001960	0.283508	0.264607	0.141835	0.311425	0.363969	0.812478	0.495851	0.17406	0.630212	0.851157	0.752469	0.202333	0.629686	0.0662035	0.327663	0.107359	0.268358	0.726704	0.144679	0.123923	0.645591	0.82208	0.306318	0.845665	0.544635	0.333436	0.0453088	0.0717743	0.0765938	0.108734	0.0101326	0.0673938	0.0543665	0.180156	0.0839284	0.0155878	0.0608071	0.172805	0.0667164	0.684222	0.0516274	0.731039	0.0136006	0.109862	0.0756443	0.229313	0.79229	0.183172	0.142256
Vv_10001963	0.368485	0.537923	0.371906	0.452904	0.130469	0.484074	0.513855	0.0970883	0.694481	0.511545	0.425597	0.308609	0.324877	0.031086	0.170964	0.181079	0.408824	0.957866	0.0336797	0.0229976	0.451275	0.520587	0.152125	0.788828	0.545046	0.650692	0.00884928	0.104308	0.149997	0.184863	0.0385467	0.176197	0.0497669	0.0361912	0.0865209	0.0813496	0.226249	0.2523	0.248287	0.898958	0.0553604	0.718951	0.0634133	0.0579522	0.0136687	0.271667	0.848283	0.19539	0.0538274
Vv_10001964	0.557158	0.981541	0.717764	0.461305	0.303071	0.154602	0.475839	0.93192	0.308506	0.192434	0.525453	0.624858	0.207883	0.471688	0.151785	0.813894	0.508571	0.11092	0.712041	0.406912	0.0136479	0.785914	0.170104	0.544265	0.472735	0.653571	0.562109	0.961854	0.874416	0.807701	0.807347	0.849364	0.89434	0.616228	0.441287	0.936948	0.857283	0.70114	0.899697	0.675295	0.911841	0.380424	0.894589	0.883651	0.727517	0.688213	0.26468	0.809118	0.818691
Vv_10001966	0.975672	0.225493	0.472409	0.82392	0.409088	0.215065	0.808881	0.667762	0.916876	0.170985	0.0829205	0.894377	0.248214	0.948269	0.703648	0.945596	0.81638	0.603256	0.631192	0.767086	0.672816	0.0828789	0.702508	0.00520694	0.75772	0.18954	0.909715	0.968978	0.929588	0.939838	0.971985	0.825837	0.897516	0.563363	0.917701	0.896461	0.642046	0.957703	0.504829	0.238852	0.91782	0.709974	0.933191	0.756606	0.774154	0.925956	0.129136	0.865204	0.666217
Vv_10001967	0.929152	0.265494	0.505285	0.943123	0.431973	0.652063	0.799888	0.666475	0.65757	0.7203	0.949506	0.799585	0.578365	0.146828	0.167172	0.636211	0.882627	0.68534	0.508799	0.214332	0.250076	0.825222	0.169631	0.787924	0.748132	0.522532	0.218958	0.549836	0.568736	0.638757	0.32297	0.534019	0.469648	0.489673	0.0722879	0.384673	0.439848	0.758039	0.203818	0.245967	0.471466	0.56049	0.369965	0.55647	0.417313	0.85112	0.98091	0.767309	0.568448
Vv_10001978	0.790013	0.555435	0.57242	0.636807	0.177533	0.00549616	0.863944	0.684201	0.689484	0.00203046	0.127344	0.783229	0.0422912	0.592575	0.276061	0.930767	0.662294	0.264309	0.533684	0.445124	0.203295	0.280833	0.284042	0.120609	0.890838	0.34076	0.617756	0.928002	0.957419	0.923477	0.829526	0.877924	0.799462	0.438933	0.66197	0.951628	0.766041	0.869199	0.81635	0.725464	0.822101	0.853918	0.904041	0.708178	0.627914	0.931357	0.0448551	0.957637	0.616359
Vv_10001984	0.193114	0.874448	0.4555	0.148851	0.723027	0.412327	0.137981	0.586252	0.0525141	0.448799	0.882782	0.25354	0.545217	0.879252	0.485617	0.398339	0.182283	0.030729	0.799591	0.837725	0.196977	0.867444	0.515783	0.739433	0.141687	0.562199	0.998827	0.515848	0.454478	0.394038	0.755307	0.45488	0.641626	0.899162	0.796893	0.640588	0.516801	0.302984	0.825033	0.561899	0.627615	0.114009	0.67429	0.635864	0.794476	0.279642	0.373498	0.370479	0.693636
Vv_10001985	0.243496	0.416817	0.219913	0.300128	0.258019	0.683975	0.408469	0.0827195	0.560247	0.711556	0.570543	0.182407	0.500586	0.0623623	0.29551	0.0849949	0.26048	0.754143	0.0577354	0.0851592	0.623199	0.626196	0.272247	0.964419	0.446943	0.475597	0.0268689	0.0384163	0.0606563	0.0873141	0.00228088	0.0728028	0.0133444	0.0848294	0.112231	0.0168529	0.107447	0.142626	0.158767	0.865134	0.0139963	0.621979	0.00919847	0.0395551	0.0178011	0.173916	0.936307	0.120364	0.0565948
Vv_10001990	0.0439501	0.663543	0.260139	0.0987034	0.439894	0.870609	0.0966051	0.0323562	0.19463	0.864648	0.530933	0.0438959	0.6747	0.332869	0.645526	0.0278694	0.0861298	0.435512	0.107369	0.330901	0.97382	0.453941	0.613161	0.88241	0.116601	0.56686	0.240389	0.0301004	0.0396281	0.0288242	0.129769	0.0714893	0.0556688	0.160905	0.439143	0.102372	0.167166	0.0235557	0.383155	0.728816	0.0538588	0.226278	0.10471	0.0424099	0.105429	0.0110737	0.840405	0.000585541	0.063446
Vv_10001993	0.0076982	0.503972	0.128818	0.00741193	0.733488	0.787776	0.0908222	0.172417	0.127964	0.790552	0.851503	0.00198276	0.990459	0.479384	0.889876	0.0336551	0.00264867	0.210824	0.292646	0.530415	0.717404	0.730069	0.856104	0.802118	0.120673	0.343206	0.383724	0.0826263	0.0524713	0.0321051	0.206684	0.0545634	0.149748	0.376438	0.555386	0.13957	0.10514	0.0112488	0.32388	0.854299	0.140197	0.21791	0.157961	0.170933	0.255732	0.023227	0.515685	0.0495624	0.223309
Vv_10001994	0.801124	0.519489	0.604257	0.879373	0.141079	0.347026	0.994252	0.408674	0.811618	0.396676	0.540409	0.704307	0.25871	0.046932	0.0209089	0.522568	0.821004	0.624969	0.251175	0.045293	0.145873	0.750292	0.0182093	0.819955	0.971154	0.771119	0.089936	0.406268	0.464033	0.527353	0.220112	0.473286	0.304626	0.214855	0.0391794	0.304866	0.4633	0.636971	0.314162	0.583328	0.313723	0.788962	0.27707	0.335332	0.214456	0.683096	0.679493	0.576675	0.316411
Vv_10001995	0.123526	0.262412	0.0322656	0.066619	0.978132	0.527048	0.282114	0.395971	0.276759	0.511618	0.786542	0.0855441	0.717786	0.548614	0.999008	0.129248	0.0584674	0.168523	0.511573	0.662418	0.645101	0.888159	0.97001	0.450042	0.328354	0.113582	0.480985	0.202366	0.138363	0.125785	0.28411	0.100599	0.286204	0.609774	0.563225	0.198398	0.0739762	0.116585	0.208845	0.827085	0.270287	0.434742	0.227943	0.359226	0.423964	0.172476	0.251019	0.216633	0.439073
Vv_10001997	0.570686	0.201522	0.263505	0.590212	0.369134	0.732502	0.831602	0.38166	0.976775	0.789911	0.856454	0.457495	0.59361	0.0477303	0.206189	0.321841	0.535135	0.994281	0.284568	0.117884	0.423762	0.988676	0.195804	0.785979	0.886137	0.37172	0.0744464	0.259278	0.269712	0.3238	0.106778	0.244634	0.209594	0.295407	0.0161469	0.140259	0.188588	0.421048	0.0667636	0.421302	0.208637	0.913641	0.132272	0.287751	0.196543	0.502518	0.879043	0.435021	0.313471
Vv_10001998	0.243895	0.860507	0.472593	0.185177	0.630995	0.336205	0.19251	0.672713	0.0891349	0.371469	0.789337	0.302801	0.458729	0.811325	0.416879	0.457771	0.220783	0.0205452	0.890181	0.758742	0.148779	0.957232	0.445349	0.667706	0.197142	0.541914	0.925693	0.584367	0.514428	0.452912	0.82203	0.506752	0.716774	0.992563	0.741802	0.701113	0.553422	0.359366	0.848349	0.606063	0.70131	0.160795	0.737883	0.719054	0.877831	0.342013	0.31748	0.44071	0.781929
Vv_10002003	0.272502	0.414447	0.235292	0.331172	0.240449	0.657104	0.442206	0.0936876	0.598914	0.686726	0.564157	0.207859	0.477842	0.0482252	0.266683	0.103184	0.289622	0.794084	0.0590005	0.0699544	0.584608	0.631557	0.244558	0.955572	0.481043	0.487696	0.0178912	0.0511601	0.0760419	0.1057	0.00373557	0.0879521	0.02043	0.0820959	0.0944358	0.0233565	0.119552	0.165683	0.157071	0.841731	0.0216523	0.659133	0.0142336	0.0476004	0.0184586	0.198692	0.961051	0.140748	0.0624965
Vv_10002007	0.173849	0.977566	0.543664	0.16295	0.866025	0.583474	0.0771102	0.489506	0.0180036	0.628763	0.912446	0.250228	0.714908	0.914104	0.563915	0.382451	0.197129	0.102783	0.695658	0.910106	0.271572	0.662704	0.595103	0.949519	0.0710128	0.717566	0.956549	0.481319	0.44166	0.379405	0.73369	0.464351	0.592022	0.782143	0.80159	0.634693	0.566446	0.285502	0.906828	0.401786	0.582247	0.0376575	0.660609	0.55708	0.719737	0.238215	0.552663	0.3153	0.596488
Vv_10002008	0.513185	0.545556	0.459595	0.602218	0.0950531	0.396454	0.672445	0.17958	0.865707	0.431261	0.424638	0.441018	0.260617	0.0127583	0.0871531	0.289007	0.552124	0.877374	0.0790354	0.000974372	0.316032	0.563934	0.0737553	0.763102	0.703948	0.712993	0.0126657	0.193202	0.247662	0.293432	0.0837079	0.271621	0.117819	0.0651764	0.0506653	0.145324	0.306787	0.377311	0.271051	0.805613	0.125484	0.883374	0.122169	0.129881	0.0570706	0.403163	0.754687	0.312102	0.117309
Vv_10002009	0.229146	0.607227	0.336081	0.313332	0.183633	0.567826	0.334681	0.0253278	0.49681	0.581776	0.397732	0.193215	0.391376	0.105387	0.300901	0.099475	0.279639	0.785424	0.00851806	0.0900614	0.626052	0.433077	0.276404	0.765273	0.360258	0.649083	0.0547232	0.0446201	0.0838057	0.102647	0.0401114	0.118249	0.0138773	0.0263429	0.188143	0.0625418	0.196054	0.144906	0.296784	0.929705	0.0179859	0.51425	0.0495392	0.00734673	0.00168427	0.147384	0.912739	0.0894578	0.00769727
Vv_10002013	0.130383	0.319679	0.0876209	0.149792	0.467948	0.954619	0.303018	0.120769	0.4077	0.978921	0.770717	0.0747249	0.752971	0.1728	0.507819	0.0238864	0.119346	0.507783	0.148744	0.23022	0.874671	0.768747	0.480229	0.825379	0.346938	0.301809	0.1207	0.019139	0.0110259	0.0242222	0.0278252	0.0064171	0.0337591	0.20513	0.215608	0.0052957	0.0233078	0.0583816	0.11495	0.853028	0.0282798	0.509033	0.0110385	0.0781162	0.0891641	0.099915	0.675427	0.0793308	0.119837
Vv_10002015	0.666279	0.22716	0.299496	0.520966	0.438591	0.135691	0.852752	0.902121	0.740212	0.106016	0.17606	0.608632	0.220897	0.983312	0.622828	0.693402	0.522029	0.319454	0.803316	0.806876	0.479583	0.251615	0.633113	0.0325361	0.902336	0.0998225	0.989627	0.803655	0.695262	0.687065	0.824734	0.603764	0.905652	0.709134	0.927052	0.721882	0.462142	0.677974	0.441774	0.451235	0.883129	0.948766	0.76482	0.968648	0.935307	0.776532	0.0191868	0.855778	0.868404
Vv_10002018	0.661996	0.830126	0.676904	0.537405	0.199712	0.051642	0.634295	0.796297	0.452381	0.0752225	0.331743	0.704384	0.0936158	0.466885	0.144908	0.88723	0.579079	0.14866	0.59532	0.367188	0.039863	0.560751	0.158896	0.355207	0.64178	0.533539	0.53307	0.960343	0.937222	0.880281	0.773028	0.888844	0.816446	0.497358	0.477405	0.904945	0.847491	0.788845	0.980036	0.900012	0.836693	0.562044	0.858628	0.773807	0.641684	0.804585	0.151031	0.927926	0.69622
Vv_10002019	0.0194728	0.504441	0.140193	0.0404935	0.580591	0.942318	0.113258	0.0973882	0.184193	0.940662	0.730582	0.00524875	0.852324	0.35812	0.732663	0.00593623	0.0279371	0.322307	0.187625	0.395042	0.87395	0.644395	0.699754	0.901175	0.143607	0.388888	0.269945	0.0305025	0.0165617	0.00551892	0.126517	0.0267075	0.0755473	0.258405	0.43878	0.0792931	0.0858767	0.000228188	0.283339	0.870693	0.069022	0.260341	0.0905198	0.0911312	0.156192	0.0108145	0.638295	0.0166856	0.13278
Vv_10002020	0.576933	0.485733	0.889326	0.722101	0.311659	0.342335	0.409584	0.308314	0.530396	0.299274	0.0553734	0.651457	0.282567	0.71189	0.662392	0.615791	0.726848	0.973297	0.326497	0.561804	0.809834	0.00197983	0.646136	0.138099	0.374322	0.522186	0.632395	0.555582	0.6392	0.620619	0.666602	0.739239	0.516926	0.299142	0.873905	0.709048	0.93734	0.594796	0.834321	0.210215	0.532074	0.373348	0.682084	0.392072	0.446221	0.489349	0.384171	0.442593	0.329176
Vv_10002023	0.184631	0.274263	0.0898157	0.202818	0.444821	0.924279	0.379002	0.148036	0.491937	0.955343	0.790226	0.116846	0.728153	0.131968	0.447551	0.0508123	0.167328	0.576826	0.155649	0.195	0.798004	0.815106	0.422258	0.803193	0.426379	0.287811	0.092562	0.036998	0.0307263	0.0513696	0.0175848	0.0213262	0.0417484	0.206349	0.16154	0.00326593	0.024044	0.0973747	0.0797418	0.766859	0.0366836	0.599464	0.00720677	0.0945613	0.0881412	0.148071	0.692695	0.119629	0.135564
Vv_10002025	0.42825	0.881465	0.77883	0.567935	0.104362	0.290789	0.389828	0.10448	0.561846	0.276609	0.0833361	0.446781	0.17601	0.326574	0.351832	0.356137	0.548447	0.976569	0.0795193	0.221336	0.580597	0.10138	0.332518	0.313791	0.381591	0.841649	0.265834	0.274902	0.354891	0.361341	0.309999	0.434536	0.218786	0.059798	0.45975	0.362551	0.589685	0.379861	0.744478	0.534938	0.232031	0.46748	0.334799	0.139695	0.149651	0.319711	0.497297	0.248421	0.0941309
Vv_10002026	0.44445	0.0377855	0.0666593	0.351227	0.922093	0.485106	0.702157	0.684643	0.692716	0.439137	0.505783	0.352945	0.633298	0.519639	0.896878	0.356214	0.32685	0.421534	0.726561	0.681247	0.854226	0.505865	0.880603	0.200534	0.765102	0.00303927	0.514497	0.41213	0.336812	0.352438	0.375423	0.261791	0.470377	0.808441	0.452763	0.309371	0.144244	0.386568	0.104591	0.377119	0.452904	0.8995	0.338342	0.596045	0.590022	0.49347	0.194845	0.522474	0.684655
Vv_10002027	0.198623	0.302588	0.11736	0.226352	0.39396	0.862215	0.388246	0.129187	0.511982	0.893049	0.736004	0.131298	0.668582	0.107263	0.402753	0.056084	0.189293	0.623292	0.127354	0.161047	0.748299	0.770501	0.377988	0.85821	0.433908	0.329591	0.0694946	0.0334482	0.0343374	0.0570963	0.00784436	0.0298966	0.0301498	0.17208	0.141109	0.00117765	0.0395627	0.106472	0.0919878	0.784018	0.0265036	0.609159	0.0021409	0.0772351	0.0657726	0.153262	0.752633	0.117902	0.112467
Vv_10002028	0.440791	0.264742	0.232609	0.47635	0.301412	0.69565	0.672441	0.250902	0.826021	0.743552	0.736733	0.343867	0.537021	0.0226712	0.209244	0.216938	0.425185	0.921662	0.176042	0.0754916	0.472477	0.860953	0.193918	0.88274	0.722198	0.40092	0.0274352	0.156926	0.173351	0.219169	0.0421197	0.162278	0.113475	0.192058	0.0211288	0.0709608	0.139526	0.304193	0.0777543	0.572818	0.113353	0.918951	0.0623203	0.173481	0.104513	0.368598	0.90819	0.303122	0.195606
Vv_10002031	0.351714	0.572919	0.90916	0.402161	0.945431	0.933516	0.150986	0.497904	0.127898	0.996875	0.566703	0.463284	0.983389	0.838622	0.656884	0.571087	0.440808	0.39327	0.670579	0.917267	0.444075	0.335132	0.682865	0.612214	0.118618	0.838735	0.968182	0.627989	0.63429	0.570609	0.885647	0.698985	0.699257	0.715671	0.683902	0.827917	0.867918	0.471779	0.770631	0.110543	0.699295	0.0476356	0.83601	0.602813	0.75969	0.374426	0.986703	0.423325	0.596674
Vv_10002032	0.340643	0.499364	0.330631	0.417883	0.15853	0.531182	0.494218	0.0941056	0.668823	0.559588	0.464272	0.278793	0.36588	0.0315102	0.193802	0.156917	0.374219	0.912916	0.0380728	0.0321659	0.485294	0.552532	0.174034	0.83688	0.527827	0.602181	0.00729813	0.0867151	0.126625	0.160356	0.0250729	0.148636	0.0385182	0.0463252	0.0840244	0.0616188	0.193063	0.226265	0.218419	0.879263	0.0428856	0.703869	0.0461003	0.0524783	0.0118216	0.249929	0.902084	0.178417	0.0537901
Vv_10002035	0.290496	0.342673	0.198186	0.336622	0.283314	0.711032	0.4829	0.132276	0.632914	0.746026	0.644031	0.216097	0.531691	0.0443403	0.275044	0.111312	0.293143	0.784928	0.0944312	0.0818779	0.58891	0.719278	0.253811	0.959485	0.526616	0.422307	0.021029	0.063474	0.0808461	0.113432	0.0031042	0.0831102	0.0354915	0.121008	0.0758036	0.0192072	0.0958459	0.178134	0.111507	0.756613	0.0352421	0.710953	0.0124591	0.0761514	0.040462	0.222894	0.898206	0.167596	0.0978458
Vv_10002037	0.382422	0.861903	0.727223	0.339434	0.57242	0.397436	0.24944	0.792521	0.13032	0.449084	0.871384	0.47352	0.478343	0.608951	0.298196	0.645953	0.386716	0.113142	0.982805	0.59564	0.0966779	0.852397	0.323004	0.846378	0.235555	0.800552	0.72812	0.770825	0.713526	0.641543	0.961768	0.723772	0.899864	0.895717	0.520416	0.924277	0.801845	0.528392	0.874447	0.406778	0.887699	0.14982	0.956862	0.868131	0.958152	0.480042	0.478209	0.582339	0.91171
Vv_10002038	0.0307955	0.849094	0.362949	0.0599361	0.743117	0.873579	0.00186537	0.181749	0.0279588	0.902357	0.665584	0.0739404	0.948847	0.674591	0.973005	0.133967	0.0714133	0.221183	0.332056	0.670123	0.607257	0.489837	0.992408	0.931511	0.00813904	0.634154	0.553252	0.185293	0.172521	0.133048	0.376798	0.20542	0.256281	0.405744	0.797505	0.311159	0.318422	0.0795437	0.623651	0.507823	0.250687	0.0496766	0.325148	0.22603	0.34816	0.0438917	0.699665	0.0773132	0.255938
Vv_10002039	0.337782	0.447401	0.294859	0.406392	0.187129	0.57342	0.506389	0.10951	0.676117	0.605005	0.516624	0.270025	0.405354	0.0261187	0.203051	0.149608	0.361724	0.892315	0.0542138	0.0379048	0.497411	0.606892	0.183345	0.896446	0.543458	0.550412	0.00472867	0.0835704	0.117777	0.152737	0.0165026	0.133476	0.0388045	0.0662706	0.0702609	0.0492105	0.166455	0.220773	0.181862	0.828403	0.0420091	0.724086	0.0356898	0.0617264	0.0188262	0.252031	0.952569	0.183265	0.0684101
Vv_10002041	0.597373	0.277113	0.329494	0.635201	0.285241	0.621571	0.841298	0.352094	0.996402	0.676527	0.751185	0.488852	0.489145	0.022736	0.142366	0.340061	0.578801	0.914602	0.241427	0.0729267	0.349011	0.917985	0.132847	0.899495	0.891044	0.46573	0.0502828	0.262864	0.286701	0.342834	0.105205	0.272368	0.199931	0.241349	0.00192621	0.151698	0.232841	0.443148	0.112118	0.477393	0.201675	0.909692	0.138354	0.26438	0.167591	0.514272	0.994639	0.435732	0.278583
Vv_10002062	0.16862	0.809317	0.659637	0.226029	0.753011	0.998572	0.0400153	0.27227	0.0591594	0.952489	0.507276	0.2509	0.867765	0.8727	0.877699	0.324528	0.249898	0.34381	0.427379	0.813987	0.580107	0.307991	0.908821	0.670672	0.0235296	0.958853	0.742966	0.367351	0.375497	0.324526	0.594245	0.434974	0.429389	0.480432	0.973929	0.541519	0.594908	0.249668	0.941322	0.243772	0.428744	0.011673	0.548361	0.353366	0.492378	0.173256	0.931071	0.205472	0.356624
Vv_10002066	0.154787	0.270856	0.0523902	0.0841411	0.919622	0.439673	0.30719	0.473438	0.280374	0.425988	0.702071	0.120623	0.621606	0.636011	0.906296	0.180847	0.0803606	0.132153	0.601421	0.758037	0.565426	0.818428	0.934458	0.389855	0.352694	0.102831	0.568447	0.266656	0.193534	0.176742	0.358288	0.149874	0.361022	0.704473	0.643356	0.263197	0.114132	0.160015	0.250491	0.82037	0.343535	0.445258	0.296468	0.438193	0.510306	0.217763	0.19051	0.272982	0.523138
Vv_10002067	0.431049	0.594049	0.932405	0.440245	0.776668	0.682927	0.227487	0.706045	0.147113	0.747869	0.820434	0.547034	0.745704	0.625139	0.414835	0.696692	0.488845	0.289668	0.909335	0.67425	0.238482	0.554775	0.438543	0.810556	0.19611	0.906308	0.751687	0.788229	0.76731	0.694376	0.934921	0.812069	0.888083	0.969245	0.495838	0.98125	0.948509	0.578882	0.695866	0.171135	0.883301	0.0944706	0.999844	0.809413	0.982179	0.492529	0.796647	0.570939	0.820188
Vv_10002068	0.659931	0.309281	0.386094	0.703183	0.263891	0.570466	0.900731	0.383445	0.931005	0.6265	0.729275	0.549997	0.44971	0.0256025	0.111429	0.391915	0.645272	0.839924	0.25843	0.0689113	0.294499	0.91162	0.104141	0.937371	0.948651	0.51824	0.0605471	0.305826	0.335554	0.395062	0.134316	0.323271	0.233492	0.250076	0.00168568	0.189709	0.283228	0.500217	0.144755	0.466951	0.236576	0.85352	0.17348	0.294958	0.188503	0.569966	0.945091	0.484887	0.303246
Vv_10002077	0.738924	0.403703	0.777685	0.733306	0.563846	0.630066	0.489339	0.967563	0.367992	0.700301	0.950419	0.868481	0.62378	0.340079	0.235932	0.963442	0.791458	0.448814	0.774667	0.398991	0.187564	0.688845	0.249699	0.804536	0.445801	0.707649	0.4449	0.866949	0.890103	0.966147	0.599753	0.849758	0.7697	0.73154	0.234321	0.678649	0.730567	0.908916	0.418501	0.170642	0.773583	0.291699	0.660053	0.855371	0.689571	0.815352	0.866246	0.90309	0.854476
Vv_10002080	0.258098	0.313918	0.160088	0.295368	0.32991	0.775484	0.453859	0.135833	0.593365	0.809957	0.690993	0.184444	0.590445	0.0646711	0.321926	0.0903049	0.253822	0.723229	0.110635	0.11103	0.647495	0.752745	0.299496	0.907299	0.499241	0.375432	0.0371925	0.0523782	0.0624079	0.0919525	0.00244535	0.0605304	0.033912	0.144571	0.0945266	0.00957697	0.0688897	0.15197	0.0943531	0.751389	0.0321538	0.681735	0.00606957	0.0793763	0.051404	0.199621	0.833375	0.152008	0.107293
Vv_10002082	0.0999741	0.655734	0.290228	0.170241	0.320955	0.735975	0.168204	0.00733471	0.294404	0.736374	0.451936	0.088343	0.545253	0.235997	0.503395	0.0415929	0.149705	0.568281	0.0480205	0.224659	0.868106	0.416096	0.473482	0.81287	0.189383	0.610631	0.156964	0.0203271	0.0435795	0.0435339	0.0836601	0.0793582	0.0233718	0.0872951	0.338194	0.0764139	0.174109	0.0556595	0.353188	0.782301	0.0242467	0.316252	0.0721361	0.00909549	0.0476106	0.045856	0.951701	0.0159013	0.0205056
Vv_10002083	0.7149	0.202497	0.344691	0.728993	0.401428	0.713286	0.987571	0.500941	0.869236	0.776801	0.913805	0.591866	0.59933	0.079806	0.187787	0.444305	0.670892	0.874148	0.378341	0.153595	0.352271	0.900291	0.182668	0.762628	0.957335	0.409958	0.126589	0.37301	0.38486	0.446404	0.186556	0.353214	0.311638	0.378296	0.0270315	0.230508	0.276633	0.554287	0.102866	0.325211	0.311382	0.759129	0.220439	0.39735	0.284778	0.644037	0.916991	0.570339	0.419606
Vv_10002085	0.129767	0.245866	0.0361598	0.124358	0.598348	0.898356	0.31842	0.194004	0.396691	0.871657	0.918215	0.0699216	0.899374	0.236906	0.609699	0.0380605	0.096742	0.423208	0.238404	0.318435	0.976484	0.901084	0.582074	0.68259	0.366996	0.204997	0.185933	0.0525798	0.0271967	0.0373182	0.06725	0.00856803	0.0838844	0.306866	0.263689	0.0286263	0.0028673	0.0663243	0.0889391	0.783585	0.0750735	0.524273	0.0411571	0.14468	0.16235	0.119998	0.536337	0.114592	0.199912
Vv_10002088	0.680655	0.0392817	0.211456	0.635933	0.71962	0.920706	0.983638	0.655952	0.93925	0.85425	0.743252	0.552496	0.959423	0.244058	0.454644	0.456821	0.5866	0.887112	0.582198	0.373722	0.629869	0.60583	0.448142	0.428308	0.95123	0.177245	0.287332	0.435792	0.405295	0.456236	0.276425	0.34212	0.419037	0.61423	0.159197	0.277847	0.217871	0.546752	0.0477933	0.195947	0.410547	0.767974	0.284932	0.540814	0.452097	0.661909	0.572352	0.627968	0.596214
Vv_10002089	0.092265	0.270637	0.0282799	0.0769014	0.687436	0.803859	0.263455	0.215223	0.320244	0.783181	0.967473	0.0434868	0.991876	0.319874	0.722014	0.0356871	0.0560106	0.327803	0.286194	0.405349	0.901874	0.917494	0.692628	0.645377	0.30987	0.189329	0.257915	0.067552	0.0330007	0.0342527	0.112177	0.0130475	0.115511	0.364447	0.351862	0.0589244	0.0110854	0.0487958	0.128251	0.840419	0.104945	0.451332	0.0760677	0.17437	0.211821	0.0980227	0.464843	0.107288	0.235422
Vv_10002091	0.950318	0.26262	0.514849	0.961209	0.451125	0.664171	0.776913	0.691942	0.637949	0.733172	0.97128	0.819586	0.594387	0.161403	0.177729	0.656992	0.900825	0.677079	0.53282	0.231264	0.252536	0.801421	0.180934	0.772782	0.724914	0.521728	0.236185	0.571504	0.588968	0.659448	0.341372	0.552213	0.491514	0.513295	0.0827249	0.402845	0.453507	0.779223	0.210617	0.229531	0.493126	0.538915	0.388517	0.580477	0.439504	0.874134	0.987982	0.791198	0.593106
Vv_10002093	0.411885	0.44973	0.338976	0.483798	0.161243	0.52133	0.588616	0.147589	0.766551	0.556993	0.510797	0.337217	0.364896	0.00969594	0.151744	0.202631	0.435598	0.981785	0.0717289	0.0191337	0.420099	0.625654	0.134853	0.879507	0.625977	0.583112	7.0636e-05	0.125651	0.16507	0.206141	0.0345937	0.179901	0.0691358	0.0748386	0.044946	0.0778829	0.205462	0.283487	0.189996	0.778498	0.073531	0.810665	0.0613608	0.0939779	0.0353858	0.31819	0.899524	0.240824	0.0959183
Vv_10002095	0.672542	0.33212	0.762663	0.705786	0.792899	0.849937	0.40735	0.858267	0.331651	0.923135	0.709867	0.806425	0.857268	0.486789	0.41379	0.944745	0.758358	0.532297	0.968617	0.57892	0.337895	0.466967	0.429727	0.598168	0.359276	0.607357	0.59875	0.986731	0.984717	0.943653	0.723752	0.922865	0.912127	0.938979	0.352016	0.781183	0.766399	0.827029	0.434338	0.0632382	0.91143	0.221819	0.772144	0.979213	0.861592	0.716647	0.949061	0.781311	0.962718
Vv_10002100	0.272779	0.904411	0.672674	0.394192	0.228316	0.473088	0.218862	0.0631789	0.358962	0.449984	0.162105	0.306656	0.334927	0.406831	0.52217	0.257654	0.384638	0.790504	0.0921283	0.315899	0.804204	0.116935	0.49684	0.408692	0.211036	0.94414	0.320279	0.209827	0.270756	0.261523	0.302828	0.346713	0.187552	0.0970584	0.553185	0.324639	0.509405	0.255689	0.731709	0.445153	0.196767	0.282442	0.306537	0.109955	0.158804	0.191778	0.671501	0.147079	0.0801706
Vv_10002103	0.597923	0.4268	0.841561	0.739075	0.377205	0.384499	0.40907	0.356752	0.514644	0.336197	0.0789068	0.682609	0.333787	0.796892	0.743798	0.661974	0.749154	0.996607	0.387842	0.643318	0.878425	0.007263	0.727858	0.134349	0.36967	0.484396	0.713122	0.610288	0.690825	0.666493	0.738582	0.792033	0.579071	0.362157	0.96195	0.775164	0.994406	0.630671	0.762035	0.159069	0.593831	0.351346	0.749903	0.448724	0.513677	0.518864	0.394419	0.480295	0.385614
Vv_10002107	0.461902	0.394439	0.331037	0.524935	0.186834	0.542858	0.660128	0.198768	0.835808	0.584604	0.574331	0.376441	0.392127	0.00222497	0.137916	0.235763	0.473724	0.984996	0.111267	0.0233604	0.390349	0.706326	0.123077	0.940943	0.701452	0.546339	0.00364773	0.157452	0.193034	0.239115	0.0453277	0.199618	0.0980103	0.113127	0.0213981	0.090432	0.206469	0.324257	0.159365	0.687686	0.101741	0.892455	0.0745227	0.134561	0.0637394	0.369923	0.926642	0.291043	0.139846
Vv_10002108	0.439753	0.124369	0.136415	0.435822	0.494196	0.920949	0.705366	0.360188	0.82078	0.97482	0.972764	0.3321	0.759478	0.100547	0.347627	0.230581	0.387349	0.797041	0.306619	0.194126	0.612466	0.920178	0.332394	0.646914	0.764149	0.231842	0.10956	0.198786	0.188079	0.231159	0.0863258	0.153376	0.179551	0.341288	0.0707569	0.0913293	0.0912623	0.311626	0.0127614	0.437487	0.174146	0.958741	0.0931139	0.268639	0.205839	0.398413	0.68608	0.354705	0.312756
Vv_10002114	0.388751	0.465881	0.296542	0.270464	0.464958	0.124297	0.47107	0.879319	0.347721	0.126023	0.396168	0.386852	0.241768	0.886407	0.456985	0.521955	0.2906	0.0607153	0.943089	0.753068	0.22551	0.579676	0.478651	0.244721	0.502975	0.216018	0.952726	0.656607	0.554077	0.515538	0.79919	0.495641	0.789537	0.831249	0.901507	0.672046	0.43723	0.458927	0.586546	0.89042	0.767724	0.510518	0.717623	0.865273	0.971942	0.507829	0.0451777	0.608838	0.959089
Vv_10002119	0.771549	0.242814	0.403416	0.792982	0.371887	0.654151	0.96165	0.523374	0.811143	0.71803	0.879293	0.648355	0.551133	0.0803066	0.153941	0.491362	0.733551	0.800044	0.387029	0.145091	0.296812	0.920468	0.150817	0.812384	0.908946	0.469556	0.133243	0.41056	0.429371	0.493894	0.212238	0.401184	0.339455	0.378412	0.0267712	0.265511	0.326945	0.606028	0.139038	0.326894	0.340734	0.712521	0.252232	0.420348	0.299143	0.692811	0.985277	0.612124	0.435843
Vv_10002128	0.125948	0.956135	0.549622	0.210417	0.467095	0.772477	0.0596073	0.0915619	0.143834	0.740186	0.351925	0.176019	0.614112	0.563489	0.7932	0.187295	0.214727	0.49147	0.190389	0.502213	0.876791	0.226485	0.761992	0.600871	0.0538547	0.901091	0.450463	0.189293	0.218106	0.188971	0.350536	0.281089	0.215067	0.228838	0.712935	0.328387	0.437176	0.151561	0.728437	0.384853	0.217813	0.100924	0.32524	0.148303	0.244494	0.0899423	0.945186	0.0853273	0.143509
Vv_10002133	0.110489	0.280702	0.0369146	0.0566924	0.968246	0.536798	0.262399	0.380742	0.258225	0.523174	0.807928	0.0757238	0.728884	0.550093	0.999086	0.120725	0.0493548	0.161898	0.499175	0.659916	0.639146	0.91399	0.971373	0.471205	0.30735	0.127255	0.479383	0.193735	0.131262	0.117333	0.281257	0.0961855	0.277957	0.597354	0.569593	0.195469	0.0753922	0.106024	0.219214	0.854635	0.262319	0.411884	0.224662	0.347206	0.415211	0.158466	0.262591	0.202689	0.425716
Vv_10002135	0.392573	0.572813	0.946963	0.513468	0.438871	0.554189	0.227826	0.250682	0.316801	0.505714	0.167324	0.475594	0.462452	0.758913	0.821031	0.480385	0.526168	0.764457	0.323448	0.633773	0.96454	0.0532641	0.797983	0.285217	0.197216	0.687995	0.654543	0.456243	0.516249	0.483661	0.620182	0.60743	0.454141	0.325296	0.928597	0.628534	0.804315	0.43672	0.905839	0.167645	0.464204	0.19109	0.612866	0.339443	0.430436	0.335064	0.607047	0.315999	0.29779
Vv_10002137	0.224745	0.857406	0.494169	0.331933	0.179705	0.502341	0.247671	0.0112342	0.403426	0.496693	0.249491	0.225388	0.340257	0.237341	0.396867	0.152768	0.310163	0.779353	0.0188733	0.18066	0.710441	0.242192	0.371023	0.564649	0.256084	0.85618	0.165342	0.0999611	0.152186	0.156421	0.148347	0.210276	0.0728983	0.0304848	0.357483	0.171067	0.336777	0.174026	0.507177	0.664661	0.0798916	0.370756	0.1549	0.0277076	0.0515396	0.140662	0.780126	0.0879926	0.0118564
Vv_10002146	0.127143	0.848261	0.405024	0.0983772	0.847515	0.504877	0.0820475	0.472811	0.0221739	0.539341	0.982635	0.182849	0.654079	0.995379	0.597265	0.309707	0.126624	0.0479463	0.675614	0.961417	0.279429	0.780871	0.629411	0.800748	0.0876006	0.553158	0.882156	0.414266	0.362276	0.306085	0.645989	0.369321	0.530103	0.772269	0.902627	0.539883	0.442902	0.223092	0.755764	0.551244	0.517569	0.0788487	0.569925	0.520483	0.673141	0.1982	0.426769	0.277229	0.574148
Vv_10002147	0.673881	0.331087	0.408465	0.721407	0.246582	0.543041	0.909956	0.383082	0.918123	0.598495	0.705846	0.565136	0.425397	0.0241425	0.0977076	0.403806	0.663248	0.815321	0.254027	0.0623633	0.275149	0.891826	0.0908826	0.965517	0.956504	0.545491	0.0599926	0.313953	0.347039	0.407154	0.140369	0.337264	0.238035	0.242481	0.00218527	0.199297	0.300729	0.513138	0.160915	0.479239	0.241824	0.84672	0.18168	0.296098	0.187739	0.580338	0.914335	0.492508	0.301284
Vv_10002149	0.698011	0.288991	0.355036	0.548123	0.367719	0.0928015	0.862741	0.843306	0.734097	0.0682073	0.147527	0.65035	0.166832	0.892064	0.538755	0.75007	0.554571	0.303135	0.732697	0.719038	0.412525	0.240114	0.548354	0.0348923	0.908027	0.14201	0.901504	0.868665	0.757139	0.743418	0.905556	0.666422	0.977669	0.637499	0.979941	0.797264	0.527892	0.724566	0.519969	0.498352	0.954787	0.936136	0.841848	0.901878	0.858656	0.817017	0.01101	0.904424	0.802092
Vv_10002150	0.184673	0.629239	0.324088	0.266413	0.217516	0.611211	0.276461	0.0116455	0.428995	0.620423	0.402536	0.157213	0.429762	0.142539	0.359282	0.0775162	0.236853	0.719329	0.0127377	0.126481	0.698204	0.415297	0.332933	0.768788	0.3002	0.643886	0.0821723	0.0322323	0.0675883	0.0803707	0.0500086	0.103723	0.0113817	0.0367702	0.233311	0.0638662	0.189256	0.113002	0.316937	0.874158	0.0146927	0.445709	0.0531999	0.000840547	0.00945404	0.110323	0.946344	0.0604235	0.00375952
Vv_10002152	0.638773	0.613536	0.97222	0.598845	0.44778	0.427783	0.441181	0.967533	0.296882	0.489499	0.857296	0.751631	0.44732	0.364942	0.166581	0.936905	0.655824	0.278464	0.752267	0.379357	0.0747062	0.865765	0.183394	0.956535	0.411169	0.945237	0.471518	0.941303	0.990439	0.932717	0.671702	0.972613	0.820236	0.685515	0.280717	0.775028	0.888259	0.807845	0.582041	0.315182	0.829628	0.274137	0.746174	0.873643	0.701339	0.74004	0.623723	0.845312	0.847598
Vv_10002154	0.249818	0.279169	0.131897	0.278122	0.372241	0.828778	0.453542	0.15429	0.584494	0.864476	0.743302	0.173884	0.641542	0.0793253	0.353625	0.0860075	0.237238	0.688045	0.13514	0.135232	0.682658	0.799829	0.330935	0.852589	0.501134	0.332471	0.0519135	0.0550046	0.0586134	0.0872643	0.00696665	0.0514543	0.0426957	0.174019	0.103521	0.00805479	0.051458	0.145897	0.0752884	0.723083	0.03966	0.683654	0.00708173	0.0947882	0.0691206	0.198574	0.779067	0.156235	0.128098
Vv_10002156	0.731129	0.72784	0.649306	0.59177	0.163069	0.0141076	0.74158	0.72395	0.557002	0.0272977	0.228006	0.754898	0.0497329	0.490181	0.172913	0.927367	0.628106	0.194192	0.541337	0.369963	0.0885434	0.429219	0.183946	0.249002	0.756312	0.460922	0.53899	0.922085	0.968724	0.920141	0.769091	0.906472	0.782445	0.44435	0.526759	0.89868	0.834226	0.841905	0.956038	0.947431	0.803929	0.689253	0.851139	0.719612	0.607262	0.876488	0.0989805	0.997336	0.635652
Vv_10002158	0.0931795	0.316093	0.0616941	0.0999555	0.558	0.942881	0.257663	0.143727	0.341465	0.922401	0.837152	0.0444851	0.85183	0.241217	0.609847	0.0154397	0.074915	0.412532	0.195638	0.307318	0.987395	0.807005	0.58064	0.765095	0.301365	0.262463	0.1805	0.0279037	0.00908441	0.0150246	0.0606886	0.000448985	0.0588541	0.262578	0.285	0.0234138	0.0155507	0.0374473	0.130525	0.879987	0.051281	0.452033	0.034156	0.105668	0.133249	0.0785915	0.588418	0.0721644	0.155088
Vv_10002159	0.191603	0.445555	0.208313	0.247758	0.282498	0.719026	0.340481	0.0584409	0.484265	0.741225	0.562252	0.140091	0.529533	0.0953502	0.349742	0.056417	0.212345	0.686812	0.0519352	0.115404	0.693823	0.59421	0.324345	0.956358	0.376649	0.476155	0.0488493	0.0187394	0.0382234	0.05848	0.00679114	0.0534551	0.00320993	0.0850228	0.155632	0.0132061	0.0986887	0.103683	0.180631	0.932282	0.00325298	0.54321	0.00756324	0.0236771	0.0171906	0.128328	0.910251	0.0822751	0.0425085
Vv_10002162	0.538861	0.139431	0.203148	0.540736	0.457294	0.846024	0.811545	0.409449	0.938097	0.904477	0.95625	0.42359	0.700766	0.0832226	0.281417	0.303698	0.488	0.917984	0.329124	0.171493	0.510916	0.905346	0.2699	0.6805	0.869907	0.286101	0.107061	0.257028	0.254138	0.304825	0.11461	0.219511	0.221946	0.351348	0.0433811	0.134057	0.149912	0.396784	0.0331358	0.383134	0.218314	0.931679	0.131577	0.311683	0.229025	0.486451	0.765054	0.431208	0.348534
Vv_10002167	0.208141	0.367733	0.16659	0.251632	0.322409	0.772091	0.381755	0.0946063	0.519609	0.800136	0.642906	0.145963	0.581819	0.0857802	0.353282	0.0612756	0.213904	0.678266	0.0841442	0.122352	0.694246	0.683972	0.328759	0.955857	0.423218	0.406087	0.0467015	0.0274182	0.0393416	0.0629489	0.00117631	0.0445761	0.0143075	0.120771	0.130752	0.00428319	0.0701694	0.113607	0.128839	0.841654	0.0128531	0.59734	0.000992786	0.0490084	0.0351811	0.150743	0.845865	0.10693	0.0748858
Vv_10002169	0.521982	0.00561235	0.094833	0.449458	0.905111	0.674088	0.808801	0.646305	0.840747	0.617444	0.609406	0.410937	0.81665	0.367487	0.683571	0.368283	0.412642	0.611003	0.637179	0.518869	0.911802	0.547198	0.670813	0.285167	0.874873	0.0481248	0.383042	0.390243	0.333675	0.365891	0.297444	0.262537	0.415887	0.699223	0.292173	0.260263	0.140158	0.426971	0.0426803	0.280232	0.402043	0.962502	0.279974	0.543095	0.499718	0.54051	0.343926	0.541057	0.61921
Vv_10002171	0.5734	0.338138	0.807409	0.6799	0.683544	0.671837	0.333574	0.503252	0.368874	0.607633	0.269365	0.688252	0.631779	0.91174	0.905663	0.737451	0.70991	0.777567	0.603301	0.948275	0.776797	0.1117	0.923793	0.261888	0.287028	0.501927	0.981896	0.735548	0.788145	0.739865	0.939027	0.881587	0.750001	0.60151	0.742772	0.935753	0.915991	0.663954	0.604943	0.0316575	0.759711	0.215388	0.92376	0.617115	0.732227	0.542153	0.59338	0.546603	0.569762
Vv_10002178	0.259922	0.0996267	0.0065714	0.195379	0.921465	0.589603	0.489077	0.467053	0.505525	0.553427	0.708307	0.184449	0.769368	0.420857	0.829857	0.186092	0.172291	0.341989	0.527026	0.556866	0.85295	0.734506	0.806865	0.354842	0.547337	0.0376876	0.389135	0.236205	0.174197	0.183084	0.237376	0.119782	0.294707	0.612274	0.395016	0.172078	0.0481292	0.208307	0.0794999	0.559574	0.27925	0.68889	0.197759	0.396489	0.411811	0.294161	0.267758	0.317695	0.477758
Vv_10002180	0.175899	0.568134	0.279235	0.248828	0.241833	0.653627	0.285423	0.0208691	0.434065	0.666552	0.455395	0.141463	0.467749	0.128551	0.362744	0.0623654	0.217809	0.695894	0.0223317	0.124692	0.707289	0.471053	0.336292	0.832685	0.313233	0.583806	0.0710531	0.0210727	0.050508	0.0649086	0.0324296	0.0799154	0.00359505	0.0506143	0.210608	0.0423728	0.153295	0.100407	0.270343	0.930789	0.00566723	0.465231	0.0337694	0.00298247	0.00882382	0.106238	0.9991	0.058761	0.0118033
Vv_10002193	0.0475124	0.361504	0.0574272	0.0220431	0.820397	0.680378	0.17598	0.252898	0.199581	0.672339	0.987575	0.0221948	0.882485	0.473293	0.906848	0.0534815	0.0134079	0.195471	0.366294	0.555894	0.710025	0.907261	0.874993	0.632239	0.215531	0.21423	0.392111	0.110652	0.0655359	0.0511431	0.208192	0.0482419	0.183018	0.456758	0.519379	0.134281	0.0607252	0.0398724	0.234696	0.974041	0.170548	0.325	0.157368	0.231234	0.302531	0.0754263	0.391309	0.106956	0.297068
Vv_10002197	0.810807	0.806311	0.743349	0.671584	0.11768	0.0173259	0.800336	0.645793	0.606443	0.0339139	0.219001	0.841856	0.0335963	0.408345	0.12484	0.980291	0.711318	0.241208	0.464785	0.296341	0.0748318	0.422055	0.133414	0.279945	0.809948	0.539186	0.453597	0.829675	0.936951	0.987493	0.674649	0.997095	0.691591	0.373634	0.446347	0.801747	0.93242	0.929872	0.950124	0.97762	0.712325	0.725899	0.755083	0.635426	0.522596	0.958313	0.139778	0.919033	0.556553
Vv_10002198	0.725937	0.897057	0.939748	0.875161	0.0110706	0.0983513	0.727692	0.264161	0.93105	0.102222	0.0829202	0.713607	0.0291057	0.255647	0.146635	0.565983	0.840809	0.623715	0.156103	0.146047	0.271912	0.201711	0.13872	0.27241	0.722305	0.73388	0.243841	0.442199	0.540747	0.572595	0.37745	0.613993	0.339965	0.101902	0.349015	0.471176	0.733869	0.629955	0.758997	0.760955	0.357505	0.827115	0.432155	0.272832	0.218081	0.587328	0.305523	0.482319	0.210536
Vv_10002199	0.207337	0.413657	0.167455	0.119082	0.704466	0.282731	0.304239	0.622696	0.228256	0.283098	0.599264	0.200471	0.440725	0.88699	0.653189	0.307786	0.130908	0.0404972	0.791707	0.994232	0.345798	0.771269	0.680679	0.362447	0.339552	0.179641	0.80719	0.422669	0.336312	0.302532	0.564878	0.29233	0.542525	0.903037	0.899181	0.448852	0.26303	0.2564	0.441824	0.946386	0.52304	0.382955	0.488742	0.608691	0.713222	0.299559	0.123195	0.381728	0.696826
Vv_10002200	0.0851491	0.371404	0.0794324	0.0331973	0.985464	0.505291	0.20177	0.384885	0.184025	0.501142	0.828457	0.0679347	0.694651	0.63505	0.908057	0.132811	0.0332671	0.105246	0.525927	0.734144	0.545294	0.966294	0.939102	0.513593	0.240232	0.181774	0.551283	0.216082	0.15263	0.129189	0.33705	0.124306	0.310769	0.627771	0.669458	0.243153	0.121103	0.102151	0.304624	0.969769	0.295052	0.324091	0.273922	0.366833	0.455218	0.140898	0.263828	0.194859	0.443582
Vv_10002202	0.488292	0.373438	0.33213	0.547565	0.198959	0.550798	0.695256	0.224732	0.869815	0.595153	0.602035	0.398258	0.403532	0.00160223	0.132452	0.254797	0.49509	0.96671	0.131631	0.0274445	0.376094	0.741982	0.11866	0.965999	0.738115	0.534086	0.00822594	0.175645	0.209762	0.258089	0.0538903	0.212832	0.114594	0.132518	0.0135447	0.100129	0.211465	0.346672	0.14975	0.648258	0.118093	0.931326	0.08438	0.156016	0.0795357	0.396943	0.935598	0.317265	0.162447
Vv_10002203	0.795209	0.229199	0.626624	0.840241	0.817418	0.943159	0.509666	0.927786	0.440749	0.98221	0.657937	0.932987	0.924654	0.445786	0.441411	0.940164	0.892598	0.666702	0.920262	0.556338	0.414417	0.435124	0.453211	0.503594	0.455227	0.476064	0.547215	0.886078	0.872271	0.940573	0.6391	0.803646	0.826959	0.906508	0.31198	0.681159	0.641705	0.946733	0.331643	0.0409493	0.823512	0.306427	0.677491	0.946883	0.799983	0.828217	0.823243	0.883153	0.976381
Vv_10002206	0.739277	0.481591	0.830209	0.713316	0.468164	0.516477	0.50934	0.91242	0.369314	0.583067	0.927509	0.862242	0.511958	0.305837	0.170788	0.95788	0.772382	0.387954	0.709942	0.343169	0.1215	0.804017	0.184439	0.928103	0.470849	0.798102	0.407736	0.847537	0.884549	0.961418	0.581134	0.856726	0.738489	0.657429	0.215423	0.671782	0.758755	0.912275	0.457575	0.24702	0.74508	0.316994	0.647931	0.808429	0.640679	0.831035	0.752064	0.929335	0.796123
Vv_10002207	0.251914	0.63541	0.367703	0.341749	0.160122	0.529595	0.35188	0.027579	0.519151	0.543055	0.36758	0.217082	0.357916	0.10278	0.280344	0.118324	0.307528	0.822609	0.00431229	0.0808004	0.596548	0.409113	0.256625	0.728264	0.37571	0.68613	0.0540318	0.0579819	0.10178	0.121776	0.0493122	0.139368	0.0219246	0.0174831	0.187457	0.0769249	0.22117	0.165668	0.318209	0.917142	0.0270084	0.528559	0.0619612	0.0111622	0.00207777	0.165101	0.870071	0.103133	0.00724472
Vv_10002208	0.179803	0.438117	0.19641	0.233133	0.298549	0.740831	0.328961	0.0591275	0.469034	0.762627	0.576867	0.128958	0.549418	0.103662	0.367088	0.0492421	0.198524	0.664889	0.0573563	0.126347	0.715301	0.603591	0.341243	0.972369	0.365531	0.461848	0.055425	0.0150613	0.0321211	0.0511452	0.00739928	0.0461773	0.00291813	0.0929761	0.16384	0.0106623	0.0904579	0.094431	0.176699	0.933507	0.00246374	0.531055	0.00612085	0.0246341	0.0212056	0.119686	0.888939	0.0763798	0.0454749
Vv_10002210	0.332412	0.959112	0.622184	0.457333	0.112579	0.372821	0.336613	0.0469992	0.507957	0.366193	0.1606	0.335853	0.232718	0.243092	0.331391	0.245324	0.4337	0.926941	0.0289669	0.164175	0.602912	0.178619	0.309252	0.443128	0.3388	0.99323	0.181115	0.172999	0.240869	0.249926	0.202285	0.308471	0.126318	0.022798	0.365905	0.244089	0.444942	0.274183	0.594114	0.635806	0.136724	0.447493	0.221018	0.0676937	0.0767711	0.231474	0.628735	0.164659	0.036643
Vv_10002214	0.0974288	0.951396	0.529092	0.146524	0.724925	0.965268	0.0104394	0.211777	0.0372183	0.994116	0.550733	0.163349	0.879777	0.770619	0.936444	0.228442	0.164519	0.294894	0.363601	0.732179	0.60473	0.362637	0.969455	0.763341	0.00342428	0.825868	0.643228	0.272464	0.273935	0.228196	0.484521	0.324145	0.336515	0.424656	0.914222	0.427971	0.467918	0.163165	0.799921	0.345464	0.334143	0.0166012	0.437047	0.277963	0.409598	0.102627	0.847228	0.133264	0.291235
Vv_10002218	0.197303	0.500053	0.247478	0.263083	0.248252	0.6696	0.330947	0.0418713	0.480871	0.688704	0.504515	0.151556	0.483323	0.0977199	0.334823	0.0651903	0.22843	0.713841	0.0332415	0.105724	0.67506	0.535976	0.309473	0.891195	0.363513	0.532468	0.04882	0.0222411	0.0482344	0.0676158	0.014552	0.0702282	0.00223437	0.0617577	0.166581	0.0257825	0.127399	0.111249	0.218263	0.983525	0.00360245	0.525846	0.0177873	0.0132546	0.00815574	0.128024	0.967624	0.0783503	0.0260631
Vv_10002220	0.0885174	0.68039	0.299023	0.158442	0.339807	0.752307	0.14631	0.00865435	0.267292	0.749748	0.450398	0.0823373	0.56176	0.263909	0.536042	0.0427784	0.140372	0.544308	0.057607	0.250207	0.902965	0.403395	0.505533	0.805301	0.165683	0.622286	0.180414	0.0256896	0.0478786	0.0445999	0.100385	0.0853031	0.0329402	0.0987899	0.370537	0.0897104	0.185014	0.0514188	0.377343	0.747506	0.0336329	0.286067	0.0862543	0.0151243	0.0607055	0.0377204	0.945259	0.011546	0.0266516
Vv_10002221	0.406828	0.103643	0.102972	0.393809	0.547631	0.990281	0.672669	0.366816	0.775836	0.957194	0.979502	0.301472	0.823721	0.130654	0.404706	0.212671	0.348004	0.730215	0.328014	0.232367	0.680791	0.888877	0.388199	0.596668	0.732543	0.189599	0.134495	0.191951	0.173587	0.212741	0.0928659	0.135132	0.183339	0.370421	0.100226	0.0880163	0.0697975	0.287036	0.00425213	0.441435	0.176383	0.923142	0.0932625	0.27625	0.222988	0.375632	0.619996	0.3407	0.326551
Vv_10002228	0.894281	0.86522	0.881724	0.982272	0.0346279	0.122337	0.989349	0.404144	0.799759	0.152298	0.276051	0.834987	0.0672416	0.152662	0.0170922	0.650374	0.967727	0.470106	0.240668	0.0851182	0.0935417	0.474446	0.0165029	0.479545	0.998966	0.883461	0.184705	0.512113	0.601579	0.656807	0.355459	0.645706	0.390762	0.17869	0.18691	0.462901	0.696833	0.751414	0.594462	0.875677	0.406668	0.856764	0.42377	0.368464	0.259273	0.752208	0.37593	0.632947	0.316556
Vv_10002229	0.306552	0.444711	0.239244	0.200129	0.559395	0.182869	0.393768	0.770631	0.288734	0.184532	0.478272	0.303469	0.31812	0.976496	0.530791	0.428914	0.217305	0.0423035	0.947106	0.848864	0.265506	0.659958	0.555147	0.29092	0.427002	0.197777	0.950337	0.556777	0.460246	0.422927	0.702007	0.407816	0.685733	0.940251	0.979439	0.57818	0.362149	0.369485	0.527056	0.919202	0.664735	0.448612	0.621782	0.757309	0.864933	0.415612	0.0710334	0.509947	0.849334
Vv_10002230	0.73549	0.328344	0.701387	0.881063	0.401833	0.335471	0.52611	0.46372	0.628385	0.285557	0.0724616	0.824675	0.31429	0.87529	0.75839	0.7998	0.892623	0.87966	0.4788	0.708644	0.837394	0.0152278	0.747025	0.0754481	0.480574	0.365379	0.802776	0.739712	0.82722	0.804678	0.85501	0.931578	0.697958	0.439789	0.965342	0.902433	0.866572	0.769994	0.646578	0.148855	0.714615	0.445614	0.873703	0.55964	0.614871	0.652149	0.302221	0.608994	0.486532
Vv_10002232	0.115058	0.704908	0.331021	0.193148	0.295728	0.693458	0.170157	0.00248721	0.301009	0.691403	0.40661	0.108113	0.507458	0.243061	0.492094	0.0587736	0.173254	0.598698	0.0401111	0.221429	0.849569	0.371745	0.462577	0.757965	0.188118	0.663088	0.163122	0.032674	0.0615376	0.0610264	0.0980576	0.102769	0.0313405	0.0747808	0.351388	0.0954563	0.206637	0.072148	0.390547	0.742558	0.0333928	0.310607	0.0890681	0.00920758	0.0478941	0.0558681	0.996594	0.0226606	0.0151796
Vv_10002235	0.499807	0.119603	0.167341	0.495254	0.492568	0.899435	0.772972	0.401827	0.891	0.956636	0.987473	0.38655	0.747574	0.0990792	0.322823	0.276719	0.444542	0.857012	0.334426	0.193628	0.566316	0.888495	0.30985	0.642854	0.832388	0.24757	0.117449	0.238945	0.230122	0.277455	0.108806	0.193032	0.212718	0.36352	0.0603212	0.12001	0.122365	0.364287	0.0191585	0.391183	0.207834	0.971125	0.120314	0.305148	0.231098	0.455062	0.710728	0.406724	0.347145
Vv_10002236	0.750039	0.551382	0.596764	0.835939	0.109327	0.325726	0.929665	0.354212	0.871979	0.37122	0.485149	0.660388	0.229919	0.0367938	0.0197435	0.481691	0.779196	0.654801	0.205216	0.0267144	0.162457	0.682868	0.0150816	0.773024	0.961914	0.789823	0.0707727	0.365676	0.426686	0.486632	0.194981	0.442383	0.265895	0.170356	0.042093	0.278543	0.447171	0.591236	0.323008	0.649991	0.275498	0.857726	0.250174	0.288184	0.17628	0.629585	0.660408	0.523454	0.267053
Vv_10002243	0.935797	0.0673792	0.368416	0.866501	0.900838	0.839397	0.756953	0.933666	0.711187	0.767355	0.556949	0.800256	0.909773	0.414066	0.556802	0.709732	0.819115	0.981928	0.839631	0.557284	0.632694	0.395236	0.559143	0.327562	0.693025	0.233064	0.485957	0.692393	0.652922	0.708549	0.498697	0.573757	0.672209	0.861406	0.290522	0.503484	0.410089	0.803531	0.169002	0.060735	0.662895	0.533261	0.512135	0.808228	0.699179	0.931196	0.558168	0.902786	0.864113
Vv_10002244	0.247431	0.763652	0.743058	0.354726	0.421064	0.635912	0.132475	0.145355	0.225605	0.595703	0.230805	0.313455	0.507979	0.635704	0.779647	0.316887	0.362099	0.637229	0.228072	0.539351	0.942882	0.114526	0.752164	0.421472	0.114277	0.887892	0.526391	0.302081	0.349446	0.319564	0.462874	0.42876	0.310913	0.246811	0.798331	0.4587	0.609022	0.279201	0.900856	0.269107	0.317827	0.138482	0.448137	0.218265	0.310319	0.196378	0.756302	0.181308	0.193306
Vv_10002250	0.134826	0.377719	0.107782	0.0648776	0.855013	0.396133	0.245984	0.490786	0.20133	0.393387	0.715953	0.121046	0.572908	0.744537	0.792465	0.205382	0.0699957	0.0685133	0.645061	0.854907	0.452161	0.86926	0.822059	0.433057	0.283861	0.167498	0.662675	0.303877	0.228882	0.200959	0.43385	0.19229	0.410837	0.752298	0.767662	0.328962	0.175336	0.165691	0.355752	0.949808	0.393156	0.350943	0.364302	0.473313	0.568875	0.207985	0.188509	0.275259	0.556476
Vv_10002257	0.292236	0.853035	0.531188	0.406694	0.121441	0.422445	0.326893	0.0272429	0.497881	0.4219	0.219962	0.283909	0.269504	0.191198	0.312824	0.191129	0.379708	0.883628	0.00929276	0.130242	0.604179	0.243467	0.289673	0.531912	0.336123	0.889998	0.131766	0.123014	0.18324	0.195368	0.142539	0.241843	0.0804418	0.0102179	0.303703	0.179135	0.362619	0.225376	0.499302	0.718918	0.0891066	0.459924	0.158756	0.0366209	0.0413808	0.195624	0.708619	0.130528	0.0145442
Vv_10002258	0.058292	0.603656	0.212313	0.0229718	0.954138	0.523703	0.0937837	0.374798	0.0616788	0.539744	0.942917	0.0786076	0.702434	0.784539	0.775845	0.172724	0.0365437	0.0544414	0.549779	0.848336	0.416749	0.866286	0.809085	0.677718	0.116091	0.357239	0.67627	0.265382	0.209676	0.169239	0.44738	0.202152	0.370777	0.65069	0.855391	0.347194	0.244801	0.113822	0.50566	0.766537	0.356865	0.158659	0.377153	0.391321	0.515126	0.118485	0.35029	0.183453	0.45625
Vv_10002259	0.987502	0.607628	0.779168	0.907984	0.177954	0.286688	0.805051	0.574739	0.613992	0.338801	0.566094	0.913355	0.239875	0.132483	0.0175414	0.719533	0.967146	0.443553	0.386359	0.121009	0.0604243	0.809001	0.0221748	0.778793	0.775553	0.9019	0.198075	0.589614	0.654965	0.724759	0.370124	0.663236	0.470711	0.331083	0.106787	0.471591	0.640427	0.842427	0.437711	0.53278	0.482022	0.608766	0.439201	0.498799	0.355509	0.888233	0.570275	0.773266	0.468517
Vv_10002261	0.191558	0.438153	0.203407	0.24641	0.287073	0.725408	0.34258	0.0611633	0.485574	0.748064	0.570193	0.1392	0.535596	0.0949958	0.351433	0.0557844	0.210867	0.683905	0.0547736	0.116683	0.695776	0.602427	0.326056	0.965176	0.379242	0.46876	0.0489317	0.018742	0.0373735	0.0578005	0.00600344	0.0516663	0.00372892	0.0884086	0.154014	0.0118466	0.0951894	0.103294	0.17563	0.924817	0.00360005	0.546398	0.00650201	0.0255088	0.0186973	0.129048	0.902832	0.0834238	0.0451249
Vv_10002263	0.612407	0.0670538	0.193806	0.585642	0.612267	0.990762	0.906344	0.548333	0.9963	0.945525	0.860875	0.488421	0.858005	0.170685	0.382185	0.383001	0.534613	0.889963	0.472837	0.285515	0.584007	0.72351	0.373313	0.521286	0.969559	0.207563	0.205591	0.352329	0.332122	0.383066	0.199929	0.279747	0.329018	0.502137	0.103733	0.207692	0.176652	0.474495	0.0287277	0.265715	0.322273	0.83904	0.211275	0.439251	0.35326	0.580531	0.639859	0.53832	0.488305
Vv_10002266	0.15787	0.409885	0.164661	0.202802	0.341679	0.798065	0.311457	0.0681591	0.442134	0.819895	0.623048	0.106832	0.602614	0.121929	0.406991	0.035814	0.169646	0.615697	0.0761834	0.15309	0.763219	0.639677	0.380345	0.977867	0.349719	0.419701	0.0711636	0.0100299	0.0204737	0.0372976	0.00948837	0.0302732	0.00577255	0.117909	0.179264	0.00525133	0.0691544	0.0771765	0.160912	0.921449	0.00397607	0.51392	0.00353282	0.032542	0.0346589	0.105784	0.831555	0.0689772	0.0589359
Vv_10002268	0.824921	0.286753	0.462547	0.853729	0.344591	0.597458	0.915804	0.54459	0.758692	0.661204	0.843779	0.702469	0.505125	0.0844253	0.124929	0.537202	0.793355	0.730679	0.395967	0.1398	0.247105	0.943596	0.123656	0.863629	0.865761	0.5305	0.142643	0.447577	0.473195	0.540149	0.239407	0.448791	0.367464	0.379165	0.031023	0.301402	0.377863	0.655652	0.178322	0.334753	0.370246	0.67203	0.28505	0.442926	0.314345	0.738798	0.947667	0.651727	0.451704
Vv_10002281	0.0611204	0.322793	0.0410891	0.0359513	0.792712	0.7026	0.205424	0.248779	0.236646	0.69018	0.984588	0.0276922	0.905649	0.430821	0.859062	0.0486117	0.0236792	0.227569	0.350493	0.517285	0.759767	0.926216	0.827975	0.619217	0.247782	0.19401	0.355925	0.0999303	0.0561433	0.0464357	0.18114	0.0363087	0.166442	0.438517	0.470479	0.11194	0.041444	0.0428965	0.196518	0.922529	0.154181	0.367123	0.133929	0.220095	0.281286	0.0843473	0.398069	0.110502	0.286042
Vv_10002282	0.302573	0.766647	0.481928	0.410695	0.110845	0.430208	0.367374	0.0318154	0.543485	0.437164	0.263464	0.280311	0.273404	0.136451	0.264582	0.176815	0.378727	0.902176	0.00135505	0.0887233	0.557141	0.306537	0.242257	0.59365	0.382612	0.824557	0.0861438	0.105337	0.162584	0.180996	0.102238	0.21338	0.0588864	0.00267701	0.235309	0.141079	0.316987	0.221494	0.424886	0.817178	0.0668626	0.521643	0.12104	0.0283345	0.0199814	0.204452	0.741439	0.135372	0.0107115
Vv_10002289	0.513669	0.0201689	0.0944188	0.418108	0.920136	0.503074	0.783833	0.735154	0.776911	0.452421	0.478756	0.414132	0.64081	0.514451	0.867365	0.407527	0.390756	0.488362	0.760647	0.679516	0.907822	0.458031	0.853741	0.183779	0.848327	0.0100746	0.520958	0.457028	0.382867	0.403883	0.398033	0.303755	0.507556	0.836704	0.435309	0.338647	0.173779	0.446179	0.102757	0.31126	0.490472	0.986348	0.366234	0.639084	0.619126	0.55945	0.213942	0.583345	0.726288
Vv_10002292	0.664382	0.200869	0.315506	0.680643	0.387392	0.717665	0.933531	0.457719	0.921951	0.779211	0.89226	0.544473	0.594813	0.0657016	0.190999	0.400447	0.623408	0.914427	0.34344	0.138177	0.374235	0.931915	0.184048	0.771553	0.988526	0.396237	0.105665	0.331785	0.343355	0.402514	0.156512	0.31404	0.274118	0.347028	0.0202729	0.197128	0.244584	0.507057	0.0883607	0.357366	0.273654	0.812012	0.187681	0.357273	0.251718	0.594054	0.905111	0.52215	0.380642
Vv_10002296	0.991311	0.658384	0.759318	0.850114	0.0839834	0.0164358	0.935802	0.482627	0.874129	0.0127502	0.0628883	0.996024	0.00789205	0.453506	0.219402	0.849282	0.87804	0.415569	0.352964	0.313048	0.233967	0.195879	0.220008	0.13665	0.915159	0.47077	0.458393	0.713595	0.825453	0.856493	0.638113	0.907916	0.595212	0.273805	0.541998	0.749692	0.965556	0.908848	0.969759	0.688692	0.616482	0.976911	0.704515	0.506244	0.441371	0.847975	0.121533	0.738442	0.423224
Vv_10002299	0.398568	0.159659	0.137152	0.40473	0.446626	0.879763	0.651528	0.303969	0.774876	0.930098	0.904986	0.29699	0.712168	0.0800227	0.328435	0.194495	0.356958	0.787187	0.254234	0.163202	0.607784	0.994753	0.311636	0.706548	0.707832	0.260828	0.081792	0.159669	0.154338	0.195376	0.0580944	0.126929	0.139091	0.288127	0.0630508	0.0648361	0.0799995	0.27294	0.0218307	0.500005	0.134623	0.902211	0.0650521	0.219057	0.162059	0.351812	0.723354	0.305727	0.259304
Vv_10002302	0.968173	0.402459	0.653597	0.93085	0.347484	0.498329	0.726947	0.68801	0.566423	0.56304	0.825205	0.909725	0.447401	0.157589	0.0999278	0.728724	0.992206	0.531901	0.506041	0.195455	0.141266	0.927824	0.105785	0.948697	0.683807	0.691935	0.236722	0.620973	0.658951	0.732397	0.380916	0.63815	0.51989	0.467354	0.0922808	0.463364	0.562479	0.856031	0.314878	0.31421	0.525808	0.505621	0.440659	0.586969	0.436029	0.934254	0.79982	0.835196	0.580507
Vv_10002303	0.568315	0.228284	0.280291	0.5949	0.335876	0.693888	0.822283	0.360918	0.973878	0.749946	0.813705	0.45755	0.555219	0.0355696	0.184221	0.318052	0.539562	0.975324	0.260954	0.098261	0.402301	0.970434	0.173713	0.828734	0.875074	0.402183	0.0609628	0.250886	0.266047	0.320294	0.0992108	0.245368	0.197346	0.268747	0.00958597	0.136551	0.196929	0.417835	0.0796731	0.449067	0.197307	0.924775	0.126797	0.269983	0.178454	0.49494	0.917599	0.423927	0.291843
Vv_10002306	0.921229	0.420904	0.605403	0.972929	0.261915	0.448456	0.849041	0.562721	0.674263	0.508538	0.721152	0.806434	0.377721	0.094855	0.0606523	0.624455	0.911853	0.584613	0.391244	0.121183	0.143649	0.953892	0.0625496	0.978857	0.807458	0.695037	0.159298	0.514308	0.558466	0.628495	0.294396	0.547833	0.414215	0.355685	0.0510826	0.376274	0.495567	0.747846	0.286348	0.404519	0.420973	0.623064	0.352195	0.470153	0.330785	0.816205	0.772194	0.714515	0.461039
Vv_10002312	0.0829726	0.582967	0.232744	0.141016	0.36264	0.801299	0.170877	0.0206317	0.289432	0.805477	0.523694	0.0641966	0.604604	0.229231	0.522595	0.0214466	0.119573	0.525635	0.0654723	0.233556	0.895955	0.486894	0.492281	0.897051	0.196832	0.53353	0.152163	0.00749324	0.0221656	0.0229084	0.0670476	0.0494557	0.0170146	0.111407	0.321441	0.0529271	0.129744	0.0366157	0.300098	0.844509	0.0161123	0.329713	0.0518378	0.0147736	0.0526096	0.0367474	0.874145	0.0117827	0.0343172
Vv_10002321	0.504144	0.522486	0.439353	0.589548	0.106685	0.416892	0.669384	0.180358	0.860439	0.45276	0.445305	0.429926	0.278508	0.00920299	0.0929481	0.279338	0.539207	0.893436	0.0816406	0.00221839	0.325937	0.583668	0.0792917	0.788685	0.702388	0.687809	0.009252	0.185956	0.237741	0.283613	0.0760043	0.259219	0.112819	0.0701085	0.044515	0.13527	0.290375	0.367795	0.25311	0.788305	0.119918	0.883864	0.113143	0.128471	0.0559008	0.396574	0.779636	0.307154	0.118513
Vv_10002324	0.571109	0.469635	0.883123	0.713752	0.340377	0.368545	0.396071	0.319286	0.509951	0.323216	0.0679638	0.649878	0.309665	0.743274	0.699564	0.621868	0.720852	0.998055	0.345455	0.593166	0.847324	0.00426021	0.682935	0.143814	0.359587	0.518502	0.660489	0.566729	0.648011	0.626503	0.68739	0.748165	0.532863	0.320469	0.907284	0.725754	0.948215	0.59582	0.813626	0.187689	0.547594	0.352324	0.700024	0.406422	0.466798	0.488134	0.40025	0.445834	0.344638
Vv_10002329	0.147706	0.447916	0.183706	0.198032	0.32797	0.778561	0.288635	0.0521743	0.42087	0.797285	0.587844	0.102336	0.583322	0.131146	0.411807	0.0331964	0.166356	0.614046	0.0636268	0.154757	0.770121	0.598252	0.384639	0.982937	0.32428	0.451701	0.0762255	0.0066255	0.0200971	0.0348234	0.0145829	0.0345339	0.00220565	0.104267	0.196016	0.0110451	0.0829019	0.0712887	0.187477	0.967501	0.00101166	0.48402	0.00848816	0.022156	0.0288965	0.0937516	0.857677	0.056743	0.0455751
Vv_10002330	0.332654	0.342384	0.22243	0.381385	0.262346	0.675671	0.530605	0.150595	0.686697	0.71327	0.636613	0.253777	0.502659	0.029145	0.238966	0.139587	0.335516	0.839936	0.099774	0.0650354	0.538325	0.727439	0.21936	0.971884	0.574617	0.441266	0.012897	0.0845588	0.105459	0.141966	0.00918635	0.107422	0.0490202	0.120815	0.0555675	0.0320713	0.116038	0.212714	0.113006	0.72617	0.0495487	0.762312	0.0233552	0.0907725	0.0452439	0.259583	0.932323	0.198556	0.109454
Vv_10002332	0.176273	0.671277	0.346242	0.261544	0.219638	0.605635	0.253255	0.00539009	0.40384	0.611111	0.378176	0.155714	0.425416	0.166623	0.380911	0.0810711	0.234369	0.708987	0.0127583	0.143829	0.720559	0.381167	0.354043	0.736706	0.274063	0.675476	0.101431	0.0372808	0.0742903	0.0839669	0.0664923	0.114504	0.0182809	0.0366738	0.264627	0.0792921	0.209026	0.111459	0.351682	0.824206	0.0219543	0.412494	0.0684061	0.00101255	0.0162443	0.102369	0.929499	0.0542606	0.00169103
Vv_10002335	0.624194	0.00285896	0.151204	0.552531	0.892037	0.722185	0.922753	0.711371	0.961246	0.660029	0.595765	0.503877	0.848378	0.359665	0.633135	0.445542	0.511658	0.719718	0.677371	0.510872	0.825084	0.503399	0.624226	0.289164	0.989567	0.0821353	0.391089	0.455804	0.403782	0.443503	0.332358	0.329647	0.468228	0.728987	0.270292	0.306995	0.19441	0.515866	0.0552128	0.206446	0.455527	0.844129	0.323657	0.599894	0.536802	0.635298	0.396596	0.626757	0.671367
Vv_10002339	0.290851	0.235515	0.126454	0.311905	0.394075	0.846834	0.511594	0.196673	0.640463	0.887368	0.795118	0.206353	0.664405	0.0747888	0.343794	0.113787	0.268674	0.714718	0.168289	0.14009	0.659647	0.865239	0.322776	0.802995	0.562318	0.30349	0.0562667	0.0818342	0.0822953	0.11491	0.0170073	0.0684836	0.0672641	0.206165	0.0860111	0.0194834	0.0534097	0.179692	0.0518439	0.650421	0.0636863	0.74964	0.0190297	0.128734	0.09333	0.24113	0.757072	0.197694	0.164734
Vv_10002342	0.341531	0.10219	0.0637909	0.322324	0.5943	0.940519	0.598508	0.346243	0.689215	0.892242	0.955478	0.243542	0.883435	0.164486	0.474062	0.171887	0.28082	0.635769	0.329905	0.27037	0.77226	0.891651	0.455004	0.566775	0.65801	0.154802	0.157008	0.164449	0.139056	0.17145	0.0905174	0.10011	0.169441	0.38204	0.141009	0.0734243	0.0398624	0.235222	0.00431487	0.487412	0.160987	0.84191	0.0823801	0.261512	0.224915	0.321006	0.555267	0.296728	0.317553
Vv_10002344	0.367302	0.494611	0.342876	0.445039	0.150578	0.515192	0.525555	0.108744	0.702974	0.545466	0.466493	0.30222	0.353777	0.0236648	0.17451	0.175033	0.399903	0.94431	0.0450172	0.0245168	0.456899	0.564259	0.155778	0.836092	0.559648	0.608939	0.0040993	0.101052	0.142411	0.178589	0.0298314	0.163514	0.0487296	0.0502979	0.0721064	0.0700118	0.204113	0.248267	0.216984	0.855526	0.0534357	0.737867	0.0535438	0.0642906	0.0174944	0.273983	0.886984	0.19943	0.0643472
Vv_10002345	0.188585	0.439213	0.173746	0.105149	0.721627	0.299458	0.276317	0.599215	0.202695	0.302289	0.631963	0.186091	0.459527	0.886363	0.65369	0.294639	0.117967	0.0329068	0.771697	0.999268	0.340343	0.809615	0.681952	0.394197	0.309836	0.199485	0.802306	0.408912	0.325022	0.289508	0.558795	0.284997	0.528909	0.882785	0.905596	0.44302	0.264131	0.240696	0.455272	0.985056	0.509872	0.351065	0.48228	0.589646	0.698447	0.278961	0.141703	0.360831	0.67571
Vv_10002346	0.0666013	0.323894	0.0430821	0.0327517	0.855316	0.643272	0.207122	0.28672	0.224836	0.632266	0.933544	0.0360168	0.84344	0.481584	0.920287	0.0684309	0.0234008	0.191991	0.398596	0.573672	0.702598	0.965325	0.889224	0.579451	0.24924	0.179677	0.405042	0.128778	0.0787539	0.06582	0.218924	0.0553932	0.203198	0.490959	0.518094	0.142611	0.0559286	0.0567656	0.216084	0.923527	0.189807	0.360552	0.167266	0.259406	0.327028	0.0991741	0.352989	0.132995	0.329264
Vv_10002348	0.155657	0.262717	0.064277	0.164513	0.505698	0.997219	0.347149	0.161182	0.446092	0.973776	0.839546	0.0915597	0.797444	0.173134	0.514294	0.0399642	0.132364	0.508847	0.184926	0.243507	0.873841	0.845914	0.48781	0.755306	0.394985	0.252423	0.128096	0.0380661	0.0239661	0.0399871	0.0340811	0.0111244	0.0541469	0.243346	0.20256	0.00940263	0.0113805	0.0785895	0.0818355	0.778145	0.0475281	0.561735	0.0169294	0.109847	0.114209	0.130107	0.627431	0.111312	0.156789
Vv_10002350	0.0644036	0.905125	0.413413	0.0767679	0.897554	0.747747	0.0105425	0.287629	0.00251346	0.783192	0.765236	0.120709	0.911645	0.829452	0.808134	0.211097	0.0973563	0.15217	0.463787	0.83024	0.462466	0.55632	0.84217	0.987867	0.0126674	0.64944	0.702591	0.283268	0.258488	0.209256	0.50248	0.28697	0.372319	0.544971	0.949614	0.421357	0.396235	0.138823	0.720808	0.463259	0.364724	0.0262376	0.440772	0.341101	0.481799	0.0990726	0.625147	0.151123	0.376449
Vv_10002354	0.0145119	0.468347	0.111244	0.0178605	0.684242	0.82958	0.113152	0.151648	0.162297	0.827996	0.833831	0.000605549	0.9652	0.421106	0.824106	0.0188673	0.00877803	0.250309	0.258099	0.473468	0.782148	0.730596	0.790896	0.805644	0.145631	0.329224	0.331283	0.0593731	0.0327119	0.0176235	0.166089	0.0339664	0.118515	0.338323	0.492952	0.105648	0.0800754	0.0055881	0.281013	0.899154	0.109558	0.254879	0.1221	0.143509	0.217249	0.0223687	0.537675	0.0411171	0.194616
Vv_10002356	0.441788	0.445834	0.3535	0.513746	0.156918	0.507548	0.623003	0.166461	0.803051	0.545077	0.516165	0.363933	0.355699	0.0053373	0.135272	0.224398	0.464186	0.98603	0.0829351	0.0151837	0.393193	0.640473	0.119524	0.88046	0.660795	0.590635	0.000630773	0.143892	0.184535	0.228009	0.0431409	0.198229	0.0833957	0.083033	0.0360422	0.0899461	0.21947	0.309008	0.190899	0.753642	0.0880996	0.847113	0.0725477	0.109996	0.0452172	0.345868	0.885356	0.265712	0.110743
Vv_10002361	0.460991	0.0652548	0.106836	0.433912	0.620968	0.946987	0.740146	0.44634	0.8303	0.89071	0.886297	0.349352	0.895324	0.170583	0.4439	0.2646	0.388093	0.735988	0.405208	0.285652	0.700128	0.790364	0.429384	0.517616	0.802699	0.155203	0.182874	0.24958	0.223442	0.264209	0.139613	0.175546	0.244317	0.449273	0.124033	0.131167	0.091072	0.340511	0.00216903	0.368246	0.236015	0.990936	0.138861	0.348423	0.289716	0.438515	0.566926	0.408268	0.404019
Vv_10002363	0.199273	0.150246	0.0113002	0.171249	0.695443	0.803217	0.420098	0.29932	0.482328	0.768169	0.933072	0.124765	0.996831	0.265461	0.644763	0.0947258	0.141543	0.429469	0.336783	0.371996	0.988431	0.936179	0.619906	0.542529	0.475279	0.12161	0.22908	0.116601	0.0785651	0.0932848	0.108096	0.0433447	0.151918	0.408775	0.264648	0.0644456	0.00401634	0.129143	0.0477681	0.641242	0.140797	0.636513	0.0808253	0.234297	0.239918	0.201516	0.441579	0.201496	0.299508
Vv_10002368	0.404527	0.611469	0.440567	0.500704	0.0916587	0.414682	0.531647	0.0987599	0.719944	0.439164	0.359916	0.350522	0.264748	0.0413307	0.148198	0.217207	0.457096	0.98273	0.0276418	0.0178239	0.412861	0.460145	0.130456	0.706315	0.558096	0.73376	0.0197774	0.131765	0.186397	0.2215	0.0652087	0.220356	0.0690247	0.0219316	0.104106	0.116439	0.282375	0.288827	0.306305	0.949082	0.0765218	0.725796	0.0949688	0.0660175	0.0195069	0.299242	0.764308	0.216992	0.0531667
Vv_10002369	0.794005	0.319815	0.467703	0.832855	0.295446	0.551676	0.957534	0.494834	0.791718	0.612598	0.778284	0.676399	0.454736	0.0618508	0.0996408	0.508363	0.772667	0.729406	0.347311	0.107104	0.232794	0.987528	0.097198	0.922288	0.909761	0.561355	0.114592	0.414475	0.445853	0.511646	0.213661	0.428275	0.331626	0.328714	0.0195795	0.278611	0.370883	0.625597	0.18692	0.387797	0.335442	0.71553	0.260397	0.398702	0.273685	0.701695	0.905927	0.611257	0.403253
Vv_10002372	0.142389	0.85676	0.614956	0.19849	0.733239	0.996802	0.0280965	0.244672	0.0519727	0.957183	0.512865	0.218885	0.861701	0.830222	0.906858	0.287966	0.219972	0.331862	0.397352	0.777306	0.59665	0.318859	0.938673	0.694835	0.0147928	0.916482	0.701299	0.329839	0.336751	0.287951	0.550757	0.393788	0.391412	0.452496	0.981096	0.49778	0.549324	0.217124	0.890731	0.27664	0.390366	0.0125753	0.504961	0.320701	0.456475	0.145742	0.909987	0.176274	0.326702
Vv_10002375	0.398138	0.130705	0.0947981	0.28803	0.739184	0.312501	0.609137	0.748363	0.555487	0.280679	0.422094	0.333011	0.457148	0.713956	0.866874	0.385386	0.278487	0.254985	0.842219	0.876951	0.612123	0.488646	0.885825	0.156731	0.664915	0.015578	0.687302	0.474384	0.383392	0.380347	0.499589	0.308527	0.564027	0.940294	0.659663	0.406612	0.202745	0.38358	0.226567	0.516838	0.543708	0.760636	0.443784	0.680647	0.714775	0.477077	0.0834036	0.534913	0.777313
Vv_10002377	0.917712	0.491738	0.603534	0.756965	0.170827	0.0277247	0.975292	0.588224	0.855101	0.0132665	0.0570199	0.891724	0.0470322	0.616543	0.339669	0.981013	0.77562	0.386112	0.470471	0.457319	0.309777	0.167497	0.342619	0.0630071	0.943411	0.327032	0.617752	0.851425	0.965784	0.988142	0.800088	0.944101	0.737168	0.385432	0.713261	0.910303	0.803115	0.975421	0.787366	0.571441	0.759506	0.969082	0.864745	0.630176	0.578899	0.9462	0.0613138	0.8449	0.538733
Vv_10002380	0.676874	0.801795	0.923846	0.597021	0.284593	0.233247	0.534723	0.845076	0.36146	0.282608	0.608889	0.767408	0.252953	0.335001	0.0905608	0.963346	0.651701	0.212357	0.626992	0.303324	0.00769184	0.878341	0.105516	0.701093	0.517307	0.866555	0.426423	0.895287	0.969665	0.957731	0.648881	0.979623	0.759104	0.546312	0.29026	0.768556	0.946903	0.839557	0.688903	0.529273	0.773406	0.390083	0.73097	0.775525	0.612917	0.802726	0.416029	0.922111	0.727897
Vv_10002384	0.835784	0.0288117	0.281499	0.73638	0.903246	0.601923	0.866432	0.971249	0.865896	0.536727	0.39891	0.712448	0.685251	0.545516	0.773446	0.669126	0.699896	0.792692	0.930466	0.712549	0.881118	0.298321	0.771706	0.172487	0.800966	0.115842	0.598395	0.690765	0.625808	0.666203	0.548276	0.535666	0.707779	0.977748	0.422236	0.519046	0.364679	0.736853	0.173317	0.100227	0.693386	0.661468	0.539419	0.853005	0.779673	0.866984	0.344473	0.870077	0.928355
Vv_10002388	0.210934	0.432306	0.211002	0.267034	0.273415	0.706646	0.366643	0.0675939	0.513469	0.731047	0.566834	0.155486	0.519273	0.0817143	0.328575	0.066484	0.229923	0.711915	0.053965	0.10321	0.666684	0.608042	0.303985	0.961397	0.403844	0.473829	0.0395243	0.0254733	0.0458504	0.0686374	0.00398861	0.0596942	0.00635605	0.0848869	0.137743	0.0134354	0.100494	0.117853	0.170338	0.904604	0.00659625	0.573962	0.00707622	0.0293537	0.0168872	0.145336	0.918593	0.0964379	0.0476837
Vv_10002391	0.748432	0.0339513	0.232058	0.633804	0.786527	0.457781	0.971406	0.973058	0.999594	0.400203	0.327092	0.638692	0.551716	0.637916	0.923413	0.629397	0.606055	0.630733	0.972768	0.814375	0.941462	0.27499	0.918076	0.102971	0.90709	0.0604244	0.673013	0.677139	0.597528	0.625419	0.57863	0.504402	0.71983	0.962889	0.522763	0.526383	0.338018	0.676151	0.194707	0.172286	0.702481	0.784565	0.554071	0.864999	0.821082	0.802217	0.219963	0.826685	0.951207
Vv_10002394	0.0882621	0.278842	0.0265371	0.0507546	0.851504	0.643259	0.245987	0.301515	0.266574	0.627595	0.905878	0.0491878	0.842695	0.455053	0.891076	0.074288	0.0383653	0.21648	0.403631	0.55429	0.737102	0.992879	0.861044	0.545781	0.291314	0.150296	0.385617	0.131601	0.080377	0.0716765	0.205781	0.0522999	0.202417	0.494826	0.482118	0.132056	0.0416703	0.0694856	0.180711	0.861216	0.188781	0.410604	0.156568	0.266337	0.324474	0.119448	0.341577	0.150242	0.338005
Vv_10002397	0.136543	0.277817	0.0628262	0.145269	0.517286	0.988483	0.320456	0.153481	0.415765	0.961878	0.835964	0.076759	0.809846	0.189778	0.538622	0.0311051	0.115021	0.482287	0.18493	0.258638	0.903883	0.832299	0.511322	0.760184	0.367125	0.255674	0.140212	0.0329175	0.0177672	0.0310235	0.0392053	0.00634064	0.0529297	0.245644	0.223596	0.011212	0.0111926	0.065215	0.094445	0.807759	0.046089	0.52971	0.0195394	0.105925	0.116735	0.113676	0.618235	0.098072	0.153408
Vv_10002399	0.308696	0.205177	0.116239	0.322846	0.423158	0.876805	0.539344	0.226181	0.663352	0.919827	0.839982	0.219799	0.696373	0.082305	0.354683	0.128009	0.279003	0.71371	0.196203	0.155357	0.664775	0.913807	0.334392	0.759767	0.592148	0.276153	0.0678543	0.0985269	0.0950144	0.128913	0.0272162	0.0761757	0.085465	0.235454	0.085426	0.0278875	0.0510883	0.19563	0.0375321	0.608046	0.081149	0.780879	0.0286802	0.153527	0.114836	0.262745	0.726515	0.221099	0.19274
Vv_10002400	0.506296	0.00960855	0.0861387	0.422682	0.987887	0.58822	0.785031	0.680207	0.798233	0.534759	0.548448	0.401225	0.730619	0.435061	0.773656	0.376884	0.390588	0.541453	0.689756	0.593333	0.995342	0.508495	0.760065	0.235111	0.850495	0.0239344	0.444831	0.412977	0.347543	0.373864	0.338795	0.272757	0.451675	0.759601	0.359141	0.289918	0.14774	0.425208	0.0665448	0.299953	0.436157	0.998255	0.313682	0.58085	0.550282	0.53838	0.275765	0.550767	0.662858
Vv_10002403	0.442447	0.604089	0.457491	0.538802	0.0837386	0.395427	0.576212	0.121451	0.767788	0.422528	0.366166	0.383923	0.251085	0.0325417	0.123911	0.243656	0.493236	0.94028	0.0399384	0.00972819	0.37555	0.479305	0.107636	0.707878	0.603382	0.741938	0.0175211	0.15335	0.209661	0.24809	0.0735928	0.242085	0.0851933	0.0302809	0.0892954	0.129578	0.298318	0.32052	0.304694	0.914865	0.0931005	0.773846	0.106917	0.0846923	0.0297697	0.333984	0.745755	0.247831	0.070323
Vv_10002410	0.692454	0.758968	0.69987	0.809459	0.0227022	0.208414	0.803524	0.259049	0.987111	0.237151	0.283021	0.633327	0.113055	0.077607	0.0349563	0.462866	0.760289	0.658167	0.127105	0.0252193	0.190202	0.448713	0.0274056	0.5514	0.821518	0.967023	0.0890418	0.34096	0.419647	0.46867	0.215308	0.461376	0.238924	0.0855986	0.124807	0.30392	0.518991	0.555557	0.464305	0.902124	0.252021	0.978988	0.270495	0.22343	0.135765	0.560096	0.509688	0.451502	0.185354
Vv_10002412	0.7792	0.185988	0.597458	0.878906	0.819532	0.694715	0.500798	0.71713	0.509375	0.625192	0.336846	0.906437	0.702146	0.712726	0.782568	0.96886	0.916188	0.887619	0.811513	0.863921	0.740375	0.179021	0.794155	0.234088	0.444434	0.346772	0.806403	0.969537	0.97744	0.971105	0.829249	0.884286	0.981767	0.797386	0.555594	0.828434	0.688215	0.887027	0.400163	0.00557366	0.99248	0.334561	0.841223	0.840137	0.952771	0.756784	0.528949	0.767206	0.784156
Vv_10002413	0.402994	0.674398	0.480533	0.507094	0.0753894	0.38334	0.51026	0.0865874	0.700275	0.403261	0.310216	0.357461	0.236484	0.0623127	0.157174	0.22656	0.465755	0.974683	0.018966	0.0269918	0.419572	0.402827	0.13912	0.645952	0.532437	0.789866	0.0359072	0.139345	0.198823	0.231083	0.0837193	0.239585	0.0755022	0.0105422	0.135173	0.13685	0.314909	0.293616	0.354844	0.984838	0.0840122	0.692177	0.113908	0.0621465	0.021357	0.294794	0.719413	0.211935	0.0442133
Vv_10002414	0.502089	0.203547	0.226163	0.522867	0.36491	0.75196	0.755888	0.330903	0.8995	0.805988	0.836718	0.394497	0.601698	0.0427052	0.227082	0.266871	0.469889	0.941252	0.248186	0.111749	0.469416	0.974059	0.21415	0.791849	0.809953	0.352572	0.0592477	0.210181	0.218916	0.268688	0.0761683	0.196582	0.167606	0.265007	0.0211127	0.103307	0.15005	0.359577	0.0548416	0.47026	0.166132	0.990674	0.0967808	0.242229	0.162766	0.436899	0.853759	0.373836	0.270182
Vv_10002418	0.114158	0.35339	0.100398	0.138266	0.456754	0.940808	0.274806	0.102033	0.380405	0.961983	0.738689	0.0641535	0.738182	0.181444	0.515606	0.0160764	0.109411	0.498626	0.13479	0.23222	0.886879	0.729101	0.487283	0.859665	0.316368	0.327604	0.124557	0.0114609	0.00569727	0.0165138	0.029809	0.00539062	0.0268719	0.190958	0.231894	0.00706053	0.0315586	0.0468667	0.137458	0.898855	0.0218432	0.474275	0.0122794	0.0649009	0.0814202	0.0825653	0.694734	0.0624442	0.104327
Vv_10002420	0.77741	0.275691	0.645644	0.919119	0.461202	0.36579	0.551035	0.523777	0.640337	0.312298	0.0992599	0.873852	0.356563	0.952807	0.823715	0.859634	0.934738	0.878321	0.545488	0.78325	0.88289	0.0316556	0.81349	0.0731387	0.501916	0.324414	0.879876	0.80509	0.890516	0.86429	0.92962	0.99509	0.767507	0.505884	0.888355	0.974021	0.802285	0.822812	0.577562	0.119013	0.784012	0.451711	0.946283	0.625345	0.686271	0.700579	0.302004	0.663177	0.551207
Vv_10002430	0.730696	0.0159866	0.220413	0.662386	0.871096	0.783533	0.963321	0.774614	0.916859	0.716693	0.596664	0.602681	0.89192	0.354325	0.579537	0.527958	0.617695	0.837503	0.714928	0.502055	0.733067	0.474039	0.574583	0.310725	0.896807	0.132824	0.401229	0.525058	0.479345	0.526367	0.37183	0.403978	0.52295	0.754705	0.252942	0.359695	0.258886	0.609608	0.0797841	0.145909	0.511761	0.728284	0.372653	0.656523	0.573904	0.732811	0.465499	0.714211	0.721638
Vv_10002433	0.527973	0.00529236	0.0982533	0.456538	0.896805	0.684278	0.816009	0.646016	0.84999	0.627107	0.614594	0.415985	0.826121	0.360926	0.672996	0.370942	0.419109	0.622307	0.634061	0.511629	0.899352	0.549002	0.660485	0.290156	0.882159	0.0520344	0.37771	0.391066	0.335536	0.368625	0.295209	0.264622	0.414909	0.694911	0.285073	0.259643	0.141953	0.431096	0.0411559	0.275307	0.401273	0.95402	0.278838	0.542104	0.496678	0.544905	0.352714	0.543948	0.617452
Vv_10002436	0.313679	0.0656367	0.0182747	0.26081	0.813333	0.706206	0.566129	0.447248	0.609054	0.662017	0.764013	0.22354	0.882423	0.318362	0.68907	0.194602	0.229106	0.465925	0.472797	0.450272	0.992178	0.747507	0.66854	0.39672	0.627323	0.0560896	0.301523	0.222846	0.172035	0.192448	0.184586	0.118584	0.260156	0.545496	0.284486	0.137864	0.0405789	0.2364	0.0299499	0.480824	0.246859	0.788822	0.157795	0.365256	0.35467	0.328666	0.356025	0.333714	0.439397
Vv_10002440	0.237764	0.186243	0.0612692	0.237468	0.518026	0.999774	0.46171	0.228516	0.563027	0.961591	0.911682	0.156548	0.809327	0.144915	0.467468	0.0904375	0.199616	0.582537	0.2292	0.229413	0.801076	0.950023	0.444365	0.684973	0.515163	0.211968	0.117945	0.0819583	0.0653574	0.0904405	0.0415414	0.041941	0.0894157	0.282896	0.151249	0.0234894	0.0161636	0.143248	0.0353175	0.642343	0.0824339	0.693773	0.0305115	0.160973	0.143483	0.210346	0.613196	0.185566	0.210496
Vv_10002444	0.907642	0.593719	0.712183	0.992395	0.136798	0.286618	0.912988	0.478846	0.716255	0.33577	0.517749	0.812852	0.220334	0.0879212	0.00801842	0.623148	0.933941	0.519116	0.30456	0.0743352	0.0907739	0.744051	0.00893579	0.760822	0.882935	0.867953	0.14069	0.496767	0.562241	0.628375	0.296323	0.575031	0.383765	0.256154	0.0764203	0.392327	0.565787	0.741284	0.39528	0.58779	0.394752	0.710344	0.360819	0.407681	0.276335	0.782716	0.591246	0.669702	0.379583
Vv_10002445	0.242288	0.107567	0.00293978	0.184569	0.878576	0.627563	0.469811	0.430964	0.494777	0.591768	0.751352	0.167249	0.811072	0.390225	0.796254	0.163512	0.160343	0.352617	0.487838	0.520879	0.879233	0.774501	0.772687	0.389276	0.527571	0.0502697	0.35685	0.208833	0.151089	0.160783	0.209494	0.100369	0.263594	0.571181	0.36974	0.147689	0.0353208	0.187602	0.0709545	0.57753	0.248885	0.673027	0.171776	0.361676	0.376034	0.270795	0.297224	0.290263	0.440242
Vv_10002446	0.726702	0.0624217	0.253662	0.690219	0.673151	0.988415	0.970494	0.662289	0.88226	0.920341	0.783861	0.595889	0.899335	0.22134	0.400841	0.487389	0.638251	0.962195	0.572396	0.343191	0.559736	0.628424	0.39607	0.475664	0.906575	0.223802	0.271266	0.455125	0.432117	0.4873	0.280436	0.372092	0.427264	0.595955	0.135365	0.292174	0.249375	0.584346	0.0626956	0.185926	0.420341	0.720388	0.29576	0.545711	0.446249	0.698169	0.640023	0.655456	0.594731
Vv_10002458	0.563979	0.161822	0.232674	0.572377	0.423686	0.798504	0.833869	0.40806	0.968015	0.85729	0.921813	0.44827	0.657747	0.0695211	0.247631	0.320619	0.518269	0.964172	0.318391	0.151169	0.467969	0.929867	0.237033	0.719408	0.890925	0.32184	0.0964873	0.266649	0.269196	0.322094	0.11657	0.237651	0.224533	0.335103	0.0308379	0.142664	0.171298	0.417437	0.0472264	0.387431	0.222023	0.909567	0.137784	0.31063	0.222292	0.504881	0.813438	0.444006	0.342819
Vv_10002459	0.935487	0.0573768	0.354995	0.832311	0.862907	0.604546	0.768929	0.937456	0.774485	0.53776	0.360805	0.810305	0.66839	0.597143	0.789738	0.764607	0.795947	0.863488	0.98994	0.763783	0.858643	0.247274	0.791455	0.166758	0.705045	0.160512	0.660892	0.783202	0.718787	0.761703	0.626009	0.625709	0.794998	0.949484	0.462561	0.601841	0.444681	0.835256	0.227019	0.0640685	0.781064	0.573658	0.62124	0.94189	0.859129	0.967382	0.371551	0.969106	0.985744
Vv_10002461	0.102449	0.396155	0.103062	0.0428325	0.915551	0.448906	0.208189	0.434309	0.175089	0.447626	0.782531	0.0909349	0.631767	0.704906	0.834402	0.16924	0.0469305	0.076057	0.586539	0.806492	0.481449	0.934729	0.865118	0.487548	0.244826	0.188853	0.619	0.261744	0.192892	0.165205	0.394556	0.162441	0.364366	0.691599	0.737689	0.293857	0.15716	0.130762	0.348464	0.987868	0.347756	0.316155	0.327039	0.42018	0.516534	0.167857	0.230671	0.230089	0.49935
Vv_10002467	0.593737	0.264289	0.282247	0.451924	0.436179	0.117186	0.760723	0.953285	0.64404	0.0939887	0.211537	0.547448	0.21208	0.964222	0.580088	0.645018	0.457216	0.246178	0.834659	0.794055	0.412739	0.312997	0.593253	0.0619792	0.80739	0.106715	0.984468	0.762841	0.653728	0.638546	0.81191	0.568008	0.873811	0.734498	0.961548	0.701544	0.442691	0.618638	0.460793	0.540079	0.851008	0.84649	0.745903	0.990689	0.958672	0.707927	0.00556099	0.793506	0.908497
Vv_10002472	0.80197	0.259226	0.644642	0.831801	0.728163	0.850225	0.521342	0.982254	0.434021	0.924464	0.748678	0.939288	0.829709	0.390537	0.366167	0.920034	0.886845	0.615494	0.854132	0.487903	0.342898	0.513914	0.377822	0.58527	0.46872	0.523034	0.491837	0.853259	0.849991	0.921125	0.599861	0.789298	0.783216	0.833296	0.265698	0.652198	0.639825	0.961325	0.33075	0.0719254	0.781751	0.313477	0.644312	0.894706	0.74214	0.848605	0.904575	0.91386	0.916553
Vv_10002473	0.315061	0.926478	0.552815	0.250618	0.551215	0.299471	0.243866	0.764049	0.123719	0.33845	0.747291	0.381829	0.403764	0.70915	0.336238	0.548838	0.290971	0.0369568	0.986736	0.65961	0.0998772	0.990061	0.3626	0.666692	0.244086	0.597747	0.821481	0.681435	0.608939	0.543709	0.926448	0.600606	0.817722	0.912935	0.643099	0.802949	0.645488	0.442922	0.939724	0.581156	0.802132	0.188243	0.84075	0.81623	0.979507	0.421176	0.321655	0.526433	0.877455
Vv_10002474	0.690727	0.726644	0.677931	0.803732	0.0306848	0.22503	0.811774	0.263325	0.979752	0.255997	0.307693	0.627432	0.127662	0.0664299	0.0308622	0.455977	0.753459	0.664518	0.130065	0.0200618	0.188189	0.476714	0.0233792	0.582107	0.83195	0.9375	0.0799987	0.335162	0.411317	0.461658	0.204522	0.449657	0.233923	0.0901559	0.108814	0.291952	0.500787	0.550804	0.43881	0.869885	0.246484	0.993517	0.259328	0.223618	0.13341	0.559943	0.533546	0.451795	0.188223
Vv_10002479	0.937708	0.469515	0.646781	0.997939	0.23119	0.400186	0.845023	0.555882	0.664328	0.458066	0.672027	0.827131	0.334203	0.097284	0.0431253	0.641276	0.937165	0.549226	0.379997	0.112912	0.118591	0.907364	0.0454891	0.920872	0.806595	0.748966	0.161282	0.525321	0.575675	0.645669	0.306063	0.570697	0.419938	0.33929	0.0595892	0.393398	0.527621	0.764726	0.321933	0.442396	0.427984	0.625774	0.366935	0.467951	0.327807	0.826696	0.715966	0.720934	0.453013
Vv_10002480	0.155326	0.374258	0.139454	0.192647	0.373444	0.839177	0.318395	0.0849343	0.443052	0.862849	0.668613	0.100891	0.642105	0.127908	0.425722	0.0332952	0.159413	0.593055	0.0957746	0.167818	0.783733	0.683902	0.399062	0.929173	0.358989	0.380719	0.0785318	0.0122739	0.0175314	0.0344773	0.0101532	0.0223546	0.0120853	0.141109	0.179089	0.00173871	0.0526649	0.0746075	0.139167	0.887678	0.00925461	0.524783	0.00195051	0.0454546	0.0475451	0.108547	0.787365	0.0752255	0.0763684
Vv_10002504	0.576103	0.149697	0.231175	0.580555	0.443559	0.816836	0.84992	0.42787	0.980497	0.876648	0.947498	0.458646	0.677955	0.0793079	0.25848	0.332269	0.526443	0.963266	0.337959	0.164842	0.474449	0.903125	0.248336	0.69668	0.907806	0.310273	0.108329	0.28007	0.280339	0.333609	0.12738	0.246162	0.23912	0.3554	0.0363581	0.152242	0.174622	0.429421	0.0447374	0.367545	0.236204	0.893091	0.148109	0.328401	0.238833	0.519518	0.79705	0.460058	0.362234
Vv_10002508	0.415547	0.0692606	0.0834471	0.3878	0.630611	0.922541	0.688325	0.4194	0.774652	0.869029	0.890877	0.308627	0.912779	0.178621	0.471255	0.231823	0.344104	0.685102	0.390284	0.293665	0.743344	0.809629	0.455004	0.515562	0.750345	0.141348	0.18348	0.222613	0.194199	0.231254	0.127478	0.147685	0.223789	0.439214	0.138572	0.113311	0.0692081	0.301902	3.65524e-05	0.404188	0.214938	0.936018	0.122498	0.325639	0.276466	0.396941	0.542032	0.371286	0.383376
Vv_10002511	0.654058	0.938908	0.872296	0.800079	0.0107603	0.13389	0.662583	0.214774	0.864652	0.137536	0.0908858	0.6414	0.0501801	0.22989	0.155366	0.499235	0.766021	0.693197	0.118265	0.126708	0.308792	0.197878	0.14498	0.303721	0.659706	0.791523	0.21093	0.381839	0.475937	0.505587	0.327934	0.547739	0.28696	0.0717628	0.327124	0.414468	0.668901	0.560219	0.710349	0.755512	0.303379	0.770091	0.377707	0.22302	0.175925	0.519546	0.358288	0.418755	0.166172
Vv_10002514	0.213403	0.145546	0.0170561	0.18865	0.668296	0.833682	0.438876	0.29466	0.507667	0.79689	0.949125	0.135721	0.973933	0.241828	0.6107	0.0982507	0.156944	0.461139	0.323713	0.346709	0.9504	0.941992	0.586466	0.556062	0.494534	0.129612	0.208958	0.11461	0.0796013	0.0970329	0.0968343	0.044958	0.144593	0.392399	0.239471	0.0579144	0.00468675	0.137277	0.0386971	0.625055	0.134063	0.660176	0.0727873	0.227246	0.226699	0.21075	0.466028	0.206127	0.290396
Vv_10002525	0.133305	0.874502	0.59851	0.188206	0.730901	0.991425	0.0241158	0.237618	0.0486832	0.96356	0.519192	0.207832	0.864422	0.8184	0.912954	0.276097	0.209016	0.324799	0.39014	0.768122	0.598452	0.326285	0.945015	0.70716	0.0119903	0.899495	0.689696	0.318316	0.324267	0.276043	0.537625	0.380089	0.380321	0.446392	0.968033	0.484008	0.533556	0.206314	0.873367	0.289138	0.379035	0.0127476	0.491526	0.31183	0.446852	0.136918	0.898535	0.167417	0.319167
Vv_10002530	0.277928	0.417553	0.240502	0.337574	0.235182	0.649235	0.447473	0.094535	0.605435	0.679013	0.559322	0.213038	0.470901	0.0459201	0.260702	0.106925	0.295741	0.802788	0.0580203	0.0666859	0.576675	0.628737	0.238779	0.949827	0.48614	0.493439	0.0163305	0.0536119	0.0793736	0.109498	0.00449527	0.0916788	0.0216072	0.080124	0.0920465	0.0253065	0.123519	0.170194	0.159207	0.840959	0.0230143	0.664489	0.015776	0.0483353	0.0179959	0.202994	0.969064	0.144051	0.0624692
Vv_10002531	0.301869	0.193107	0.103989	0.311841	0.445668	0.904379	0.534402	0.234059	0.653594	0.947436	0.863571	0.212886	0.722767	0.0934651	0.374918	0.12528	0.268735	0.692515	0.208445	0.170531	0.687386	0.932894	0.354368	0.735799	0.58793	0.257845	0.078157	0.0997661	0.0930873	0.125982	0.0314663	0.0721186	0.0903442	0.250387	0.0948511	0.0286878	0.044127	0.1911	0.0323922	0.601376	0.0853999	0.775618	0.0308081	0.160842	0.124548	0.259842	0.699959	0.221314	0.202603
Vv_10002553	0.510906	0.157345	0.199659	0.518536	0.428977	0.823498	0.776741	0.373668	0.907982	0.879919	0.916925	0.399077	0.673836	0.0691941	0.269996	0.278775	0.46618	0.908804	0.296074	0.151762	0.509536	0.949099	0.257433	0.713627	0.833821	0.299689	0.0884689	0.230598	0.230639	0.280067	0.0949542	0.200183	0.195056	0.318233	0.0370077	0.115088	0.139474	0.370274	0.0352849	0.419467	0.191914	0.967452	0.111797	0.279683	0.200719	0.455479	0.784133	0.399001	0.314562
Vv_10002554	0.593903	0.829179	0.907535	0.744642	0.0504274	0.166324	0.55788	0.190079	0.746055	0.157492	0.0463613	0.604034	0.0805289	0.318454	0.259585	0.486487	0.719701	0.779951	0.124411	0.200619	0.427589	0.110583	0.246329	0.241211	0.547055	0.730582	0.279944	0.381811	0.475449	0.492603	0.373769	0.557318	0.300664	0.0838063	0.438483	0.449541	0.704636	0.526931	0.80372	0.596921	0.317033	0.634043	0.414673	0.218813	0.199638	0.467844	0.356988	0.378858	0.159877
Vv_10002560	0.0924366	0.504456	0.165908	0.0379679	0.882391	0.440139	0.15942	0.441487	0.11566	0.448625	0.820393	0.0991472	0.617063	0.789517	0.755049	0.194354	0.0491835	0.0426978	0.61233	0.876368	0.405311	0.999465	0.786747	0.552018	0.188479	0.266439	0.691856	0.293823	0.226748	0.190255	0.457432	0.204891	0.403679	0.718167	0.838189	0.351781	0.21945	0.141062	0.447891	0.889826	0.387579	0.238239	0.385358	0.443776	0.558359	0.162643	0.257841	0.232208	0.51858
Vv_10002561	0.0749127	0.960033	0.464703	0.141066	0.547024	0.890154	0.0261438	0.102086	0.0934819	0.859876	0.453361	0.120873	0.720667	0.579889	0.858447	0.146897	0.146894	0.390675	0.218281	0.539422	0.791272	0.311805	0.825518	0.717799	0.0256366	0.793526	0.46326	0.165158	0.179763	0.14771	0.335845	0.232276	0.206237	0.269804	0.720897	0.298728	0.373668	0.106092	0.670554	0.433101	0.206043	0.0750985	0.301456	0.1532	0.25781	0.054587	0.927425	0.0620777	0.161127
Vv_10002562	0.943941	0.225466	0.546282	0.958809	0.606456	0.789045	0.658396	0.852483	0.548562	0.862118	0.858728	0.919169	0.73925	0.269487	0.281283	0.770049	0.983181	0.674407	0.694652	0.360354	0.314924	0.630017	0.288162	0.640492	0.603797	0.482613	0.357161	0.697878	0.700837	0.771589	0.456389	0.648502	0.626639	0.678355	0.164369	0.509389	0.518863	0.890413	0.242044	0.126961	0.625824	0.429955	0.499919	0.732154	0.586366	0.99848	0.91895	0.927073	0.7535
Vv_10002563	0.405302	0.519603	0.972421	0.45427	0.98755	0.924422	0.189592	0.556767	0.157692	0.990405	0.581793	0.522426	0.994114	0.774041	0.612723	0.636136	0.495794	0.417303	0.730498	0.857229	0.423427	0.346449	0.637084	0.598477	0.153708	0.788798	0.901692	0.694854	0.701271	0.63559	0.955881	0.766798	0.766658	0.772553	0.620672	0.898408	0.936258	0.532651	0.703794	0.0890049	0.766985	0.0697424	0.906426	0.666106	0.824713	0.43124	0.994466	0.482854	0.657287
Vv_10002564	0.302925	0.719536	0.451825	0.406407	0.113816	0.444901	0.383094	0.0353493	0.559901	0.455467	0.293072	0.273926	0.28538	0.113364	0.248916	0.166944	0.372318	0.901393	0.000789895	0.0736277	0.543755	0.343579	0.226821	0.632863	0.401555	0.7848	0.06692	0.0954653	0.150011	0.171017	0.0829003	0.196248	0.0486783	0.00349988	0.205158	0.121365	0.2906	0.2159	0.38581	0.866632	0.0560645	0.5477	0.102035	0.0254736	0.0119086	0.205611	0.768329	0.135862	0.0110693
Vv_10002576	0.331353	0.335986	0.21742	0.378693	0.268267	0.683564	0.53091	0.15313	0.685844	0.721447	0.644784	0.251944	0.510127	0.0303579	0.242847	0.138518	0.332847	0.834901	0.103038	0.0678346	0.542823	0.7351	0.223206	0.963018	0.575336	0.433937	0.014226	0.0844578	0.104377	0.140839	0.00906799	0.105463	0.0497735	0.124822	0.0557837	0.0310918	0.112635	0.211531	0.109009	0.720698	0.0501045	0.763277	0.0227527	0.092682	0.0473215	0.259313	0.923857	0.199001	0.112222
Vv_10002578	0.64436	0.345584	0.360417	0.497023	0.346966	0.0678274	0.78388	0.87184	0.647206	0.0507755	0.175255	0.610287	0.146674	0.847059	0.476684	0.72562	0.508915	0.236036	0.740345	0.681691	0.334787	0.295926	0.488605	0.067447	0.824952	0.166112	0.869945	0.852964	0.740432	0.718786	0.919742	0.655657	0.971615	0.639984	0.92005	0.803601	0.533517	0.687272	0.564102	0.595692	0.948496	0.840606	0.849727	0.918167	0.856554	0.768973	0.00169482	0.864134	0.818565
Vv_10002579	0.11384	0.26441	0.0389236	0.109576	0.602856	0.893007	0.294539	0.184571	0.370738	0.868641	0.907647	0.0582	0.903349	0.249891	0.627155	0.0308035	0.0835792	0.404339	0.235044	0.328708	0.998551	0.882232	0.598837	0.694704	0.34175	0.214047	0.194843	0.0476835	0.0222618	0.0300222	0.0713213	0.00565016	0.0816532	0.304866	0.281415	0.0305715	0.00525699	0.0552542	0.103055	0.814214	0.0728235	0.495262	0.0434643	0.139078	0.162219	0.105468	0.535756	0.102189	0.194033
Vv_10002581	0.358689	0.0662699	0.0476048	0.322409	0.692661	0.840803	0.622964	0.413215	0.693815	0.791401	0.851704	0.259001	0.986803	0.224231	0.552427	0.201117	0.283418	0.588893	0.407341	0.345164	0.84317	0.798011	0.533904	0.47431	0.684712	0.103804	0.218569	0.206719	0.169883	0.199949	0.136616	0.121603	0.222623	0.466452	0.189111	0.109165	0.0458223	0.259575	0.00465984	0.443648	0.212041	0.862111	0.122567	0.324855	0.292474	0.352688	0.468338	0.339022	0.389135
Vv_10002582	0.863169	0.195933	0.56781	0.90623	0.785368	0.943955	0.571293	0.992008	0.496839	0.981308	0.679636	0.998076	0.911191	0.399504	0.42032	0.870791	0.959551	0.711743	0.861863	0.512163	0.42063	0.462351	0.429842	0.499529	0.514815	0.435414	0.494844	0.817963	0.803553	0.871195	0.57738	0.735896	0.761577	0.852756	0.271568	0.616532	0.578458	0.983697	0.282049	0.0508726	0.757747	0.357719	0.613494	0.882298	0.739688	0.897244	0.801028	0.952133	0.914413
Vv_10002586	0.337879	0.575348	0.90926	0.43396	0.617722	0.749855	0.157309	0.309655	0.205365	0.694363	0.300869	0.433855	0.654346	0.898046	0.981337	0.479893	0.456998	0.594003	0.426223	0.789503	0.75283	0.13513	0.993094	0.401746	0.126048	0.756187	0.779024	0.488157	0.52776	0.481735	0.695671	0.610721	0.516415	0.447136	0.932329	0.676662	0.802454	0.412869	0.867529	0.122467	0.522546	0.0967957	0.670397	0.40675	0.527756	0.310853	0.769163	0.318624	0.37935
Vv_10002590	0.0409002	0.462962	0.115284	0.00776364	0.940776	0.58535	0.127685	0.310243	0.121894	0.588602	0.950436	0.0368902	0.778718	0.623929	0.93029	0.100914	0.0100514	0.10854	0.456522	0.700977	0.554056	0.900128	0.963211	0.634773	0.159875	0.263547	0.528769	0.177955	0.12536	0.0978801	0.318148	0.111112	0.268922	0.554414	0.680881	0.228944	0.135971	0.0645933	0.353507	0.908136	0.255253	0.237855	0.256346	0.306074	0.404323	0.0869225	0.349446	0.136589	0.373694
Vv_10002595	0.499102	0.0710615	0.13281	0.47572	0.596299	0.986102	0.781634	0.459572	0.878358	0.927798	0.901104	0.384012	0.862126	0.155569	0.407944	0.290172	0.427753	0.789346	0.40627	0.267628	0.65092	0.79091	0.394886	0.537324	0.844056	0.178926	0.173955	0.267836	0.245788	0.290068	0.144645	0.198499	0.255056	0.444733	0.105582	0.143034	0.111836	0.37178	0.00706389	0.346757	0.247636	0.964911	0.148617	0.358995	0.291438	0.470755	0.60534	0.434727	0.411093
Vv_10002606	0.171798	0.981058	0.563672	0.273631	0.324424	0.622416	0.127174	0.0470378	0.244883	0.597928	0.261406	0.207435	0.465789	0.438022	0.624169	0.183231	0.268334	0.630084	0.107834	0.367931	0.943578	0.182332	0.595182	0.529288	0.1238	0.933858	0.339257	0.158927	0.202713	0.186006	0.279167	0.26967	0.159834	0.131549	0.583264	0.27904	0.424425	0.168948	0.675415	0.450661	0.16543	0.193633	0.268671	0.0932798	0.161998	0.111568	0.829069	0.0847992	0.0787646
Vv_10002608	0.103916	0.683729	0.310635	0.177743	0.313226	0.719922	0.163796	0.00491274	0.291032	0.718529	0.430452	0.0956573	0.531321	0.245124	0.505256	0.0493016	0.158045	0.576712	0.0460588	0.228511	0.867308	0.392544	0.475377	0.785801	0.1831	0.637206	0.164637	0.0267344	0.0523441	0.0513604	0.0935859	0.0910198	0.0287058	0.0836591	0.351186	0.0877077	0.191125	0.0618418	0.375482	0.756105	0.0300826	0.306562	0.0826399	0.0100123	0.0502068	0.0481793	0.974046	0.0175582	0.01895
Vv_10002613	0.376172	0.154676	0.1208	0.37963	0.463922	0.905897	0.627488	0.297773	0.746408	0.955092	0.916847	0.276532	0.734814	0.09023	0.351752	0.179784	0.333181	0.754028	0.255541	0.175693	0.638883	0.991596	0.334096	0.691912	0.683967	0.244825	0.088442	0.14967	0.141566	0.180474	0.0559955	0.113501	0.133867	0.292984	0.0749339	0.0583756	0.0673737	0.254748	0.0184099	0.511149	0.128809	0.876598	0.0599774	0.214283	0.162627	0.333309	0.697807	0.290946	0.256874
Vv_10002615	0.411302	0.834089	0.588249	0.532545	0.0547038	0.319764	0.468076	0.0755269	0.658384	0.328179	0.203397	0.387313	0.183366	0.132482	0.196269	0.264976	0.497574	0.955785	0.0178239	0.0691499	0.447857	0.275549	0.17782	0.506377	0.479409	0.930554	0.0947923	0.175246	0.245289	0.269966	0.147381	0.301768	0.110042	0.00298737	0.228402	0.204033	0.407932	0.319547	0.486035	0.824336	0.120841	0.616528	0.177983	0.0717855	0.0457696	0.298229	0.616026	0.215592	0.041864
Vv_10002617	0.946494	0.28775	0.493489	0.789116	0.327359	0.140193	0.866592	0.646007	0.995228	0.104462	0.0593461	0.880687	0.171903	0.85057	0.586925	0.956688	0.78947	0.520167	0.582377	0.672211	0.55152	0.0947479	0.587395	0.00223537	0.820098	0.20962	0.824612	0.942116	0.950229	0.950382	0.966832	0.848764	0.85537	0.507048	0.974765	0.944786	0.675294	0.95159	0.575389	0.328844	0.876787	0.79306	0.985131	0.722057	0.717761	0.941475	0.0865808	0.866779	0.629076
Vv_10002626	0.12359	0.408292	0.142911	0.162063	0.388636	0.856675	0.271378	0.0696243	0.390633	0.875767	0.65424	0.0774191	0.656877	0.157158	0.465579	0.0196698	0.132218	0.551448	0.093397	0.192715	0.832734	0.652208	0.437535	0.946985	0.309433	0.394647	0.0996706	0.00427249	0.00866226	0.0207242	0.0204229	0.0168918	0.0101947	0.141999	0.217107	0.00700911	0.056813	0.0530328	0.166567	0.94601	0.00717491	0.467401	0.00825739	0.0375399	0.0509129	0.0805727	0.779912	0.0522236	0.0685044
Vv_10002627	0.932784	0.491227	0.658464	0.9976	0.212538	0.378103	0.856404	0.541477	0.672423	0.434528	0.643397	0.824833	0.312056	0.0939448	0.0347154	0.637848	0.937116	0.542231	0.365413	0.104269	0.111405	0.877696	0.0368447	0.891509	0.819431	0.770457	0.15611	0.519711	0.572941	0.642403	0.303301	0.571176	0.412667	0.323162	0.0608705	0.392447	0.534113	0.760621	0.334209	0.467462	0.421271	0.639771	0.364998	0.456397	0.317483	0.818991	0.692371	0.711662	0.439001
Vv_10002636	0.320641	0.881349	0.715621	0.44914	0.189963	0.412736	0.266236	0.0752223	0.415752	0.391139	0.128485	0.352113	0.282741	0.390619	0.475826	0.291617	0.437284	0.862061	0.0890878	0.292645	0.740616	0.100111	0.452271	0.36669	0.257187	0.89927	0.310689	0.233619	0.301253	0.295929	0.312109	0.379845	0.201138	0.0860099	0.535265	0.343423	0.543288	0.296037	0.749161	0.456035	0.211779	0.330535	0.322144	0.120623	0.159343	0.231008	0.609314	0.178446	0.084938
Vv_10002638	0.395792	0.269847	0.210304	0.431393	0.306651	0.715334	0.621023	0.221837	0.771724	0.760519	0.728067	0.303491	0.549719	0.0278075	0.23246	0.183697	0.382175	0.874071	0.158212	0.0800197	0.511477	0.838462	0.215423	0.884396	0.670189	0.389315	0.0252805	0.128791	0.143467	0.185784	0.0282082	0.134105	0.0911481	0.17868	0.0330456	0.051913	0.117792	0.265507	0.0753952	0.609354	0.0905773	0.864769	0.0445435	0.148575	0.0886811	0.326758	0.887445	0.265301	0.172459
Vv_10002643	0.380349	0.0666377	0.0608414	0.347625	0.666334	0.87439	0.648287	0.414133	0.725642	0.823293	0.868351	0.277659	0.956026	0.204293	0.518506	0.211982	0.306674	0.627315	0.398847	0.322861	0.802271	0.803464	0.50086	0.491155	0.710199	0.118197	0.202804	0.211525	0.178136	0.21106	0.131287	0.130605	0.221442	0.453889	0.167292	0.109224	0.0538256	0.275216	0.00148607	0.427653	0.211561	0.891214	0.120909	0.323539	0.28436	0.369137	0.498069	0.350542	0.385196
Vv_10002645	0.313258	0.402539	0.251097	0.372564	0.226198	0.631772	0.491776	0.115089	0.653374	0.664665	0.568538	0.242893	0.458105	0.0320509	0.233267	0.129299	0.328439	0.843528	0.0678147	0.0546472	0.53759	0.651696	0.212754	0.956685	0.531678	0.494748	0.0092861	0.071137	0.0982134	0.132	0.00775738	0.108419	0.0337469	0.0863212	0.0714412	0.0331865	0.133417	0.198402	0.150348	0.800457	0.035474	0.714099	0.0225754	0.0639925	0.0246804	0.23518	0.983303	0.172216	0.0771281
[truncated: 3,585 more rows]
[truncated: 5 more columns]

## Sheet: 1-step_Pearson_corr_filter_0.05
IDENTIFIER	Linalool free	Geraniol free	Nerol free	trans-8-HO-linalool free	cis-8-HO-linalool free	Ox A free	Ox B free	Ox C free	Ox D free	trans-geranic acid free	Citronellol free	alpha-terpineol free	4-terpineol free	HO-diendiol I free	HO-trienol free	HO-diendiol II free	Rose oxide I free	Rose oxide II free	3-HO-beta-damascone free	3-oxo-alpha-ionol free	6-methyl-5-hepten-2-one free	Benzyl alcohol free	Benzaldehyde free	2-phenylethanol free	Hexanol free	trans-3-hexen-1-ol free	cis-3-hexen-1-ol free	Linalool bound	Geraniol bound	Nerol bound	trans-8-HO-linalool bound	cis-8-HO-linalool bound	Ox A bound	Ox B bound	Ox C bound	Ox D bound	trans-geranic acid bound	Citronellol bound	alpha-terpineol bound	4-terpineol bound	HO-diendiol I bound	HO-trienol bound	HO-diendiol II bound	Rose oxide I bound	Rose oxide II bound	3-HO-beta-damascone bound	3-oxo-alpha-ionol bound	6-methyl-5-hepten-2-one bound	Benzyl alcohol bound
[truncated: 4,450 more rows]
[truncated: 5 more columns]

[truncated: 4 more sheets: 1-step_Pearson_corr_filter_0.01, 2-step_differential ratios_0.99, 2-step_channel intensities_0.95, 2-step_channel intensities_0.90]
