# Supplementary material for: Drawing Links from Transcriptome to Metabolites: The Evolution of Aroma in the Ripening Berry of Moscato Bianco (Vitis vinifera L.)
Source: Front Plant Sci. 2017 May 16;8:780. doi: 10.3389/fpls.2017.00780 (PMC5432621; doi:10.3389/fpls.2017.00780)
Supplement: Supplementary file 8 [file Table8.xlsx]

## Sheet: Cluster membership
Supplementary Table S8: Probability value for each metabolite and probe to be in the nine clusters obtained with Mfuzz clustering (Kumar and Futschik, 2007). Differential values (ratios compared to stage 1) were considered for metabolite and transcript abundance.
	1	2	3	4	5	6	7	8	9
Linalool free	0.000184036	0.00064182	0.000507052	0.157424	0.000577143	0.0837966	0.000763764	0.0564197	0.699686
Linalool bound	5.27576e-06	1.34669e-05	7.77153e-06	0.956709	5.81319e-05	0.007858	2.25634e-05	0.000167675	0.0351576
Geraniol free	7.94474e-08	1.37322e-06	6.39972e-08	2.42775e-05	8.01134e-07	0.999973	4.41e-08	2.81113e-07	4.14441e-07
Geraniol bound	1.40292e-05	4.53229e-05	2.22599e-05	0.914088	0.000124286	0.0449151	4.92778e-05	0.000579319	0.0401619
Nerol free	1.10969e-06	1.05603e-05	1.69668e-06	0.00282245	6.49586e-06	0.997041	1.47667e-06	3.35383e-05	8.14617e-05
Nerol bound	3.49873e-05	0.000115108	6.18058e-05	0.794554	0.000249665	0.0784011	0.000128363	0.00207855	0.124377
trans-8-hydroxy-linalool free	0.000391124	0.00197477	0.00115928	0.174247	0.000990808	0.339846	0.00115614	0.159489	0.320746
trans-8-hydroxy-linalool bound	7.32672e-09	1.79595e-08	7.44326e-09	0.999967	1.8669e-07	2.39224e-05	2.43605e-08	7.40741e-08	8.94843e-06
cis-8-hydroxy-linalool free	0.000600514	0.991509	0.00716637	4.28128e-06	1.07725e-05	3.7886e-05	2.46017e-05	0.000640839	5.80299e-06
cis-8-hydroxy-linalool bound	1.64285e-05	6.5566e-05	2.5509e-05	0.828338	0.000141221	0.152456	4.63032e-05	0.000629144	0.0182827
trans-furan linalool oxide (OxA) free	0.00303186	0.000396304	0.000862496	0.0230812	0.826427	0.00120271	0.0984669	0.000630234	0.0459011
trans-furan linalool oxide (OxA) bound	5.26811e-07	1.0877e-06	6.51244e-07	0.995381	8.96181e-06	0.000505089	2.49597e-06	9.39315e-06	0.00409109
cis-furan linalool oxide (OxB) free	8.80535e-05	0.000200239	0.000349011	0.0102599	0.000160539	0.00432479	0.000618067	0.10347	0.880529
cis-furan linalool oxide (OxB) bound	0.0110506	0.972203	0.0165948	2.19456e-06	1.92084e-05	1.15556e-05	3.86039e-05	7.73483e-05	2.76677e-06
trans-pyran linalool oxide (OxC) free	2.83119e-06	3.9396e-06	4.16863e-06	0.0922854	3.35206e-05	0.000389999	2.45905e-05	7.62174e-05	0.907179
trans-pyran linalool oxide (OxC) bound	9.50671e-07	1.84587e-06	5.10977e-07	0.998721	0.000139053	0.00106803	1.97483e-06	1.65601e-06	6.47556e-05
cis-pyran linalool oxide (OxD) free	0.000121657	0.000366468	0.00067738	0.0039664	0.000130686	0.00413195	0.000627624	0.865237	0.124741
cis-pyran linalool oxide (OxD) bound	3.68742e-07	1.12863e-06	4.35099e-07	0.996945	6.15794e-06	0.00262359	1.11048e-06	5.89152e-06	0.000416505
trans-geranic acid free	0.00168094	0.929129	0.00797884	0.000562547	0.000322174	0.0182354	0.000311545	0.0413464	0.000433409
trans-geranic acid bound	6.12104e-06	3.52596e-05	8.42976e-06	0.175316	5.61157e-05	0.823012	1.14819e-05	0.000150337	0.00140383
Citronellol free	4.57387e-05	0.999724	5.79984e-05	4.01123e-06	7.87681e-06	0.000123744	2.70785e-06	3.20173e-05	1.75829e-06
Citronellol bound	9.31431e-05	0.000313457	0.00019703	0.470493	0.000470239	0.108602	0.000364733	0.0104617	0.409004
alpha-terpineol free	0.00016137	0.000640628	0.00037246	0.38828	0.000666828	0.225461	0.000555507	0.0251248	0.358738
alpha-terpineol bound	3.79022e-07	2.4992e-06	3.28939e-07	0.00920783	7.4592e-06	0.990764	4.44083e-07	2.18592e-06	1.44929e-05
4-terpineol free	0.000648785	0.987827	0.00441435	4.64951e-05	5.10181e-05	0.000814571	7.01874e-05	0.00608046	4.72529e-05
4-terpineol bound	0.00718497	0.118927	0.00196191	0.0282545	0.12046	0.718865	0.00118607	0.00153121	0.00162945
Hydroxy-diendiol I + hydroxy-trienol free	6.69018e-05	4.64331e-05	0.999874	2.62886e-08	1.2118e-07	7.9027e-08	2.37635e-06	9.99477e-06	8.45467e-08
Hydroxy-diendiol I + hydroxy-trienol bound	4.06915e-06	5.05243e-06	1.94555e-06	0.997672	0.00113894	0.000810381	1.16019e-05	5.16724e-06	0.000350659
Hydroxy-diendiol II free	3.29432e-05	0.000106847	5.78359e-05	0.802804	0.000238874	0.0714401	0.000122207	0.00191473	0.123282
Hydroxy-diendiol II bound	1.22693e-07	3.41856e-07	1.38827e-07	0.99923	2.32968e-06	0.00060266	3.926e-07	1.72143e-06	0.000162481
Rose oxide I free	0.000305621	0.0015241	0.000823134	0.229322	0.000908741	0.404711	0.000891532	0.084842	0.276672
Rose oxide I bound	3.32419e-06	5.3064e-06	4.34285e-06	0.845797	5.16523e-05	0.000978311	2.2214e-05	6.58756e-05	0.153072
Rose oxide II free	0.000161373	0.00202461	0.00101619	0.00160333	0.000104573	0.0157829	0.000230293	0.975005	0.00407182
Rose oxide II bound	1.43218e-07	2.13222e-07	1.46486e-07	0.99857	4.06993e-06	4.9434e-05	8.3855e-07	1.37319e-06	0.00137398
3-hydroxy-beta-damascone free	0.126777	0.815223	0.0575459	6.49807e-06	8.16026e-05	2.87917e-05	0.000163614	0.000164493	8.24561e-06
3-hydroxy-beta-damascone bound	0.998566	0.00072459	0.000370429	1.60984e-06	0.000244167	3.22455e-06	8.43492e-05	4.28204e-06	1.50061e-06
3-oxo-alpha-ionol free	0.00236528	0.00862691	0.988646	1.14851e-06	5.26051e-06	4.44264e-06	4.99979e-05	0.000298399	2.80935e-06
3-oxo-alpha-ionol bound	0.00171448	0.211951	0.00507621	0.00587157	0.001087	0.696843	0.000612664	0.0743682	0.00247626
6-methyl-5-hepten-2-one free	1.21999e-05	3.61741e-06	2.07384e-06	0.000244972	0.99966	2.0009e-05	2.90216e-05	1.32813e-06	2.68504e-05
6-methyl-5-hepten-2-one bound	0.998699	0.000839591	0.000368427	6.52703e-07	5.43421e-05	1.55209e-06	3.31234e-05	2.73323e-06	6.57628e-07
Benzyl alcohol free	0.000324999	0.99833	0.000165202	3.18929e-05	0.000116792	0.000941683	1.54158e-05	6.45011e-05	9.05227e-06
Benzyl alcohol bound	4.09367e-06	5.32952e-06	5.06202e-06	0.583216	7.28257e-05	0.000615764	3.37037e-05	6.45015e-05	0.415983
Benzaldehyde free	0.00448188	0.0685409	0.821946	4.25744e-05	7.3135e-05	0.000205932	0.000670661	0.10391	0.000128875
Benzaldehyde bound	0.000343636	0.0025061	0.00157677	0.0161891	0.000404514	0.0820224	0.000772223	0.845494	0.0506914
2-phenylethanol free	0.00147968	0.579162	0.0019197	0.00239555	0.0012261	0.408208	0.000256337	0.00483075	0.000521599
2-phenylethanol bound	1.54892e-08	3.52366e-08	1.63716e-08	0.999935	3.69271e-07	3.25656e-05	5.77589e-08	1.75064e-07	3.13172e-05
Hexanol free	7.66369e-05	0.000154956	0.000325003	0.0061096	0.000126189	0.00243859	0.000618529	0.109089	0.881061
Hexanol bound	9.32668e-06	1.9663e-05	1.4394e-05	0.774201	9.67946e-05	0.00549215	5.07879e-05	0.000332728	0.219783
trans-3-hexen-1-ol free	3.19107e-07	8.65163e-06	4.37953e-07	4.12556e-05	1.17193e-06	0.999941	1.9657e-07	4.42651e-06	2.42659e-06
trans-3-hexen-1-ol bound	9.05908e-06	8.72077e-05	1.68874e-05	0.0110115	3.81084e-05	0.987423	1.32143e-05	0.000531448	0.000869261
cis-3-hexen-1-ol free	0.00116952	0.000192501	0.998622	6.30734e-08	4.87259e-07	1.81196e-07	7.33041e-06	7.9925e-06	1.654e-07
cis-3-hexen-1-ol bound	0.00125431	0.00240745	0.724935	1.69163e-05	2.49182e-05	4.64191e-05	0.000751561	0.27046	0.000103285
Vv_10000001	0.00329519	0.000771798	0.0271211	0.00134632	0.00101439	0.000517945	0.580638	0.215618	0.169678
Vv_10000003	0.999988	3.29354e-07	8.32055e-06	2.97234e-09	2.29295e-07	3.72855e-09	3.18282e-06	2.06313e-08	6.26587e-09
Vv_10000004	0.0623609	0.000330159	0.00244063	0.000162685	0.0597483	6.31329e-05	0.874319	0.000146888	0.000428656
Vv_10000005	3.66377e-06	4.48594e-06	4.22676e-06	0.729207	7.717e-05	0.000492414	3.06986e-05	4.63822e-05	0.270134
Vv_10000007	0.00010117	4.47356e-06	4.4902e-06	6.60355e-06	0.999787	2.25886e-06	8.90601e-05	7.35348e-07	3.7149e-06
Vv_10000009	8.30583e-07	1.20286e-06	1.56919e-06	0.00365548	5.75079e-06	7.65699e-05	8.0404e-06	4.89718e-05	0.996202
Vv_10000013	0.000282578	0.00025614	8.62172e-05	0.480073	0.503729	0.0114007	0.000557229	0.000121127	0.00349345
Vv_10000014	4.15474e-09	7.14981e-08	4.90737e-09	2.03973e-06	2.51872e-08	0.999998	3.10233e-09	4.47506e-08	5.30579e-08
Vv_10000017	0.996989	0.000532458	0.00245569	1.53518e-07	4.37098e-06	3.96875e-07	1.55762e-05	2.35411e-06	2.37324e-07
Vv_10000021	0.98467	0.0100627	0.00515008	1.20463e-06	3.67999e-05	3.67816e-06	6.05899e-05	1.33923e-05	1.48587e-06
Vv_10000023	0.00197625	0.000395015	0.00107676	0.0646015	0.101393	0.00192599	0.122584	0.0016491	0.704399
Vv_10000028	2.18558e-05	1.92934e-06	9.07469e-07	1.81573e-06	0.999965	9.30421e-07	6.67454e-06	1.58972e-07	5.89457e-07
Vv_10000031	0.000815578	0.000231854	0.000472846	0.124609	0.057867	0.00193641	0.0277583	0.000967818	0.785341
Vv_10000038	1.23207e-05	2.39689e-07	4.56254e-06	3.34514e-07	8.54711e-06	8.76981e-08	0.99997	6.63418e-07	3.62266e-06
Vv_10000039	7.3745e-08	1.87378e-07	8.27727e-08	0.99963	1.47456e-06	0.000232597	2.57777e-07	1.00548e-06	0.000134084
Vv_10000043	4.46538e-10	3.07895e-10	7.86316e-10	1.8255e-07	3.01752e-09	4.80037e-09	1.2066e-08	1.24254e-08	1
Vv_10000050	0.993718	2.45455e-05	0.00478055	3.26222e-07	1.26993e-05	3.7025e-07	0.00145745	4.5712e-06	1.03779e-06
Vv_10000063	6.03788e-09	1.63359e-08	1.46545e-07	4.25461e-09	1.1674e-09	8.50253e-09	2.09918e-08	1	7.08325e-08
Vv_10000067	8.53531e-05	0.00035305	0.000168901	0.570805	0.000459247	0.28225	0.000264722	0.00754573	0.138068
Vv_10000068	0.000174879	0.000867616	0.000404211	0.318234	0.000674082	0.492372	0.000487729	0.0268927	0.159893
Vv_10000069	1.63729e-05	2.72321e-05	5.92882e-05	0.00212739	3.45641e-05	0.000486828	0.000165036	0.0102131	0.98687
Vv_10000070	0.00670016	0.405965	0.3465	0.00014146	0.000190735	0.000972829	0.000981004	0.238221	0.000327551
Vv_10000076	5.844e-07	7.12449e-06	9.1609e-07	0.000608203	2.86425e-06	0.999337	6.55692e-07	1.74854e-05	2.49376e-05
Vv_10000079	1.88736e-06	4.92814e-06	2.56687e-06	0.988021	2.44965e-05	0.00398876	7.45247e-06	4.66288e-05	0.00790268
Vv_10000080	0.00858523	0.00111016	0.413924	0.000189365	0.000378332	0.000152179	0.4256	0.145608	0.00445187
Vv_10000082	0.000813215	7.78625e-06	0.998952	8.30242e-08	6.93773e-07	1.14006e-07	0.000214838	1.11718e-05	4.69191e-07
Vv_10000085	7.51569e-05	0.999409	0.000222066	4.98181e-06	7.3912e-06	0.000115132	5.43029e-06	0.00015781	3.40111e-06
Vv_10000086	9.01893e-07	9.99069e-07	5.02956e-07	0.999447	0.00015819	0.000137305	3.66335e-06	1.65105e-06	0.000250229
Vv_10000087	0.00110736	0.0666296	0.0175666	0.0002808	0.000133542	0.00320514	0.000412055	0.910096	0.000569067
Vv_10000091	0.000635892	6.4462e-05	0.00065568	0.000728733	0.00186819	8.70219e-05	0.943225	0.000728038	0.052007
Vv_10000093	0.0104806	0.985293	0.00414292	1.55087e-06	1.83001e-05	8.26549e-06	2.30525e-05	3.02455e-05	1.64602e-06
Vv_10000097	3.71488e-07	1.84087e-07	4.79089e-07	0.000129398	4.2856e-06	2.29756e-06	1.36934e-05	3.5993e-06	0.999846
Vv_10000098	0.000406509	0.000490113	5.61775e-05	0.0023032	0.994152	0.00230384	0.000138753	2.96665e-05	0.000120049
Vv_10000099	5.32266e-06	1.33725e-05	7.84579e-06	0.95379	5.87954e-05	0.00738891	2.31651e-05	0.000169181	0.0385431
Vv_10000103	2.46326e-07	4.06253e-07	2.73567e-07	0.997099	5.62328e-06	0.000113186	1.37876e-06	3.05917e-06	0.0027767
Vv_10000106	9.36726e-06	4.01786e-05	0.000701679	9.83774e-07	6.2864e-07	3.12593e-06	1.07706e-05	0.999226	7.06809e-06
Vv_10000108	1.24974e-05	1.02362e-05	1.1229e-05	0.634656	0.000484239	0.000547722	0.000139765	6.93109e-05	0.364069
Vv_10000109	0.000311779	9.54036e-05	0.000213826	0.0545211	0.01374	0.000834415	0.0123505	0.000541245	0.917392
Vv_10000116	1.03877e-06	1.66775e-05	7.06828e-07	0.000242351	1.36079e-05	0.999719	5.1761e-07	2.35623e-06	3.83686e-06
Vv_10000119	0.994407	1.36964e-05	0.00547749	6.82737e-08	1.978e-06	9.90295e-08	9.80634e-05	1.43518e-06	1.95372e-07
Vv_10000120	0.0478964	0.000108473	0.941271	1.60186e-06	2.05276e-05	1.90733e-06	0.0105949	9.696e-05	8.4253e-06
Vv_10000125	1	1.13577e-08	1.07903e-07	4.79837e-11	3.92856e-09	7.31391e-11	1.79505e-08	3.00769e-10	8.06294e-11
Vv_10000126	3.49097e-06	3.71088e-06	1.75332e-06	0.998113	0.000883597	0.000435963	1.28132e-05	4.9112e-06	0.000540424
Vv_10000128	0.000956756	3.81038e-05	0.998998	2.25725e-08	2.06196e-07	5.65751e-08	4.26085e-06	2.35979e-06	6.32857e-08
Vv_10000133	0.999589	8.27568e-06	0.000144827	1.5323e-07	1.76008e-05	1.60971e-07	0.000238834	7.19964e-07	3.22602e-07
Vv_10000136	0.000209814	0.000721587	0.000646164	0.0957784	0.000547277	0.0606224	0.000908048	0.100692	0.739874
Vv_10000137	0.000388471	0.00329498	0.00176491	0.0164183	0.000442826	0.113497	0.000769089	0.82361	0.0398145
Vv_10000139	0.000559527	0.00334389	0.0806051	2.04647e-05	2.02727e-05	7.73841e-05	0.000300736	0.914971	0.000102082
Vv_10000145	4.43018e-06	3.38701e-07	2.37396e-07	6.91524e-07	0.999991	2.34444e-07	3.23557e-06	4.85349e-08	2.64912e-07
Vv_10000149	0.0246707	0.000392145	0.000346827	8.59856e-05	0.971685	5.74543e-05	0.00267816	2.67787e-05	5.67509e-05
Vv_10000151	1.1725e-06	6.36671e-07	1.3305e-06	0.00109082	1.98059e-05	1.08955e-05	3.23456e-05	9.07052e-06	0.998834
Vv_10000153	2.09662e-07	5.99476e-09	1	1.9648e-11	1.38862e-10	3.68194e-11	1.11693e-08	3.97118e-09	8.61835e-11
Vv_10000154	0.0032018	0.98714	0.00955449	1.36153e-06	9.34075e-06	7.90463e-06	1.97453e-05	6.31463e-05	1.74806e-06
Vv_10000155	4.8229e-07	6.70609e-07	1.14632e-06	0.000407354	2.11399e-06	2.33976e-05	5.48512e-06	5.81238e-05	0.999501
Vv_10000160	0.00035871	0.000175143	0.000150636	0.772931	0.166781	0.0039218	0.00274934	0.000279969	0.0526525
Vv_10000166	7.60903e-06	1.227e-07	0.999992	5.38584e-10	4.22532e-09	9.25574e-10	4.6151e-07	8.86037e-08	2.46375e-09
Vv_10000172	0.99667	1.15236e-05	0.00311673	8.77451e-08	2.96295e-06	1.1466e-07	0.000196596	1.51046e-06	2.59627e-07
Vv_10000180	0.00164773	0.010902	0.983311	4.17252e-06	1.12302e-05	1.69751e-05	0.000128818	0.00396601	1.24434e-05
Vv_10000182	6.62835e-07	9.6351e-07	1.38581e-06	0.00142012	3.73987e-06	4.91241e-05	6.72864e-06	5.41394e-05	0.998463
Vv_10000183	0.000970772	0.000144945	0.00107909	0.00359595	0.00441194	0.000307343	0.463931	0.00200433	0.523554
Vv_10000184	0.000286243	0.00027759	3.35338e-05	0.000815402	0.997626	0.000804928	8.52932e-05	1.49421e-05	5.57284e-05
Vv_10000186	0.00267296	0.000368615	0.00158575	0.0181439	0.0532804	0.00101118	0.485481	0.00191665	0.43554
Vv_10000195	4.4292e-06	2.57087e-07	0.999995	2.82394e-10	2.06761e-09	6.59537e-10	6.82865e-08	4.85703e-08	9.54974e-10
Vv_10000196	2.40321e-05	5.51365e-05	5.54621e-05	0.0586477	0.000110622	0.00577998	0.000147034	0.00342178	0.931758
Vv_10000197	0.000787474	3.21913e-06	8.90496e-05	1.06824e-06	6.6434e-05	4.64375e-07	0.999043	3.29118e-06	5.8038e-06
Vv_10000204	5.72975e-05	3.61102e-07	4.90062e-05	6.92985e-08	1.17457e-06	3.79181e-08	0.99989	9.68071e-07	6.47368e-07
Vv_10000205	1.78352e-05	8.84238e-05	2.74288e-05	0.481441	0.000142925	0.5088	4.08948e-05	0.000646694	0.00879458
Vv_10000207	6.85935e-08	1.48972e-07	4.28519e-08	0.999834	6.20806e-06	0.000150692	1.53871e-07	1.77382e-07	8.16658e-06
Vv_10000208	0.977429	4.17543e-05	0.0213785	3.67434e-07	1.05323e-05	4.66578e-07	0.00113056	7.67811e-06	1.2104e-06
Vv_10000212	1.40263e-06	7.72287e-06	1.30722e-06	0.133348	2.75576e-05	0.866498	2.02776e-06	1.03445e-05	0.000104527
Vv_10000213	0.642785	0.000134016	0.355644	7.41152e-07	1.45811e-05	1.07365e-06	0.00139167	2.62404e-05	2.56309e-06
Vv_10000214	0.000235442	6.20665e-06	0.999576	8.17368e-08	4.88721e-07	1.13161e-07	0.000160136	2.07364e-05	5.45942e-07
Vv_10000215	9.38713e-05	4.52697e-05	2.1752e-05	0.0144481	0.983948	0.000599715	0.000232974	2.06395e-05	0.000589886
Vv_10000220	0.00420226	0.0690585	0.916405	1.32935e-05	3.43392e-05	6.32046e-05	0.000279813	0.00990955	3.41315e-05
Vv_10000222	0.00282064	1.68585e-05	0.99653	1.87327e-07	1.79322e-06	2.49159e-07	0.00060952	1.95099e-05	1.02054e-06
Vv_10000223	0.99781	1.42549e-05	0.00115195	2.38257e-07	1.31387e-05	2.5376e-07	0.00100741	2.24443e-06	6.85135e-07
Vv_10000224	4.72438e-05	5.86958e-05	1.85471e-05	0.965951	0.0254614	0.00696138	9.98556e-05	3.71752e-05	0.00136473
Vv_10000226	8.87677e-05	9.94545e-05	0.000816053	0.000336757	4.77191e-05	0.000202417	0.00130224	0.94836	0.0487468
Vv_10000228	0.00024062	0.000489557	8.65831e-05	0.803974	0.093223	0.0994897	0.000270625	0.000152512	0.00207339
Vv_10000231	4.35001e-11	7.46168e-11	3.36635e-11	1	2.50223e-09	3.6412e-08	1.61165e-10	1.97719e-10	3.40719e-08
Vv_10000232	3.65222e-06	3.65877e-06	3.42964e-06	0.914138	0.000130143	0.000309546	3.24549e-05	2.45942e-05	0.0853542
Vv_10000234	1.61329e-06	2.8571e-07	0.999997	1.06163e-09	4.3735e-09	2.21897e-09	2.90115e-07	7.13811e-07	5.41441e-09
Vv_10000235	0.999964	4.12042e-07	3.47819e-05	1.09063e-09	3.94527e-08	1.81214e-09	6.41695e-07	1.68852e-08	2.43694e-09
Vv_10000237	0.00660247	0.163316	0.825014	1.23051e-05	3.92328e-05	6.11915e-05	0.000254961	0.00467303	2.72865e-05
Vv_10000239	0.000503422	4.18144e-05	0.999449	2.05166e-08	1.66856e-07	5.43903e-08	3.15937e-06	2.55691e-06	5.72911e-08
Vv_10000242	4.32176e-08	3.94065e-08	6.50192e-08	0.00014664	4.57742e-07	1.37524e-06	6.79403e-07	9.84292e-07	0.99985
Vv_10000245	0.988998	0.00727789	0.00362428	1.00612e-06	3.31569e-05	3.01539e-06	5.09488e-05	1.0295e-05	1.22057e-06
Vv_10000246	0.00103173	0.0357167	0.00554847	0.00506697	0.000556038	0.152191	0.000744333	0.793597	0.00554812
Vv_10000249	0.00132156	0.00731192	0.988524	2.96467e-06	8.26993e-06	1.1704e-05	0.000100409	0.00271022	8.98516e-06
Vv_10000252	1.51129e-05	3.04469e-07	0.999984	4.94326e-10	4.27008e-09	1.03332e-09	1.885e-07	6.51131e-08	1.73858e-09
Vv_10000253	2.9286e-05	0.000251119	0.000233565	0.00020193	1.58242e-05	0.00108809	5.43554e-05	0.997149	0.000976915
Vv_10000258	0.00020766	0.000270185	7.00266e-05	0.797923	0.173843	0.0246716	0.00032798	0.000113897	0.00257248
Vv_10000260	1.45653e-08	2.55426e-08	1.46103e-08	0.999929	4.2331e-07	1.02799e-05	6.90308e-08	1.36705e-07	6.02483e-05
Vv_10000261	7.47619e-06	5.09248e-07	0.999992	4.97394e-10	3.59911e-09	1.19146e-09	1.09293e-07	8.60688e-08	1.64542e-09
Vv_10000266	6.96489e-05	1.75737e-06	2.43888e-05	3.79949e-06	0.000102475	8.36352e-07	0.999752	4.79706e-06	4.06266e-05
Vv_10000267	0.999931	7.95594e-07	6.7005e-05	1.72762e-09	5.87638e-08	2.99825e-09	8.68473e-07	2.84577e-08	3.7951e-09
Vv_10000269	1.81716e-05	2.06236e-05	0.000266034	2.47487e-05	5.74383e-06	2.12104e-05	0.000212488	0.997812	0.00161873
Vv_10000270	0.00103364	5.85244e-06	0.998953	1.12482e-08	1.23739e-07	2.18253e-08	5.9037e-06	9.75607e-07	3.80253e-08
Vv_10000275	8.2763e-05	0.00139919	4.03594e-05	0.0044608	0.00137639	0.992428	2.82046e-05	7.58264e-05	0.000108292
Vv_10000280	0.000448927	6.02342e-06	0.999372	6.76059e-08	5.08915e-07	9.3307e-08	0.000160627	1.10241e-05	4.01304e-07
Vv_10000281	2.68905e-06	1.24309e-06	2.96466e-06	0.00117725	4.39366e-05	1.60494e-05	9.52505e-05	1.72254e-05	0.998643
Vv_10000282	0.000155244	9.77685e-05	3.86447e-05	0.0482024	0.948138	0.00193379	0.000320629	4.10786e-05	0.00107214
Vv_10000286	3.06282e-05	0.000128773	0.000217919	0.000423633	2.25126e-05	0.000860144	0.000109537	0.992096	0.00611085
Vv_10000288	0.959631	0.0285816	0.00323574	4.50513e-05	0.0074981	0.000113195	0.000788793	7.68678e-05	2.97293e-05
Vv_10000292	0.00845283	0.00484119	0.986583	6.31989e-07	4.74476e-06	2.11498e-06	4.43941e-05	6.93207e-05	1.42123e-06
Vv_10000293	9.03685e-07	1.73597e-06	1.13645e-06	0.988124	1.49905e-05	0.000611446	4.71003e-06	1.67425e-05	0.0112239
Vv_10000295	1.33677e-05	1.31043e-05	0.000368822	5.28723e-06	2.21266e-06	5.78026e-06	0.000127041	0.999276	0.000187983
Vv_10000298	0.974024	0.00036151	0.0255657	1.96513e-07	4.20809e-06	4.54287e-07	3.83194e-05	5.14672e-06	3.95487e-07
Vv_10000299	0.00243472	0.0224738	0.970196	5.97679e-06	1.64716e-05	2.57783e-05	0.00016273	0.00466817	1.65441e-05
Vv_10000312	0.999987	2.55371e-06	9.95393e-06	2.45575e-09	1.28823e-07	5.14744e-09	3.47352e-07	2.06704e-08	3.5774e-09
Vv_10000313	5.00897e-05	5.79982e-06	6.6813e-06	0.000108342	0.999507	1.19333e-05	0.00025536	2.77179e-06	5.18694e-05
Vv_10000314	0.315135	0.000176257	0.0283627	9.18837e-06	0.000323904	7.23179e-06	0.655835	0.000107969	4.30266e-05
Vv_10000317	7.61509e-08	7.73795e-07	9.81123e-08	0.000229025	5.68712e-07	0.999765	8.69331e-08	1.29835e-06	3.38596e-06
Vv_10000318	0.0503371	0.60929	0.00595364	0.00694331	0.264298	0.0579616	0.00256186	0.00158209	0.00107247
Vv_10000319	0.0040422	7.89934e-05	0.0547187	8.86496e-06	5.68706e-05	6.42216e-06	0.940266	0.000707842	0.000113984
Vv_10000320	2.886e-06	1.09282e-06	5.63259e-06	8.33917e-05	1.0995e-05	5.43115e-06	0.000246048	5.22002e-05	0.999592
Vv_10000323	0.998376	6.38881e-05	0.000330466	1.5373e-06	0.000399862	1.57225e-06	0.000820681	3.71039e-06	2.37173e-06
Vv_10000324	0.981251	7.02963e-05	0.0186406	8.74973e-08	1.98086e-06	1.72385e-07	3.29726e-05	2.36814e-06	2.0398e-07
Vv_10000325	0.00277628	0.992418	0.00474251	9.60955e-07	7.50694e-06	5.5818e-06	1.34044e-05	3.42445e-05	1.15228e-06
Vv_10000329	0.00091816	2.61001e-05	3.54513e-05	2.99296e-05	0.997974	1.0453e-05	0.000978867	4.83294e-06	2.25238e-05
Vv_10000331	0.999396	1.02023e-05	0.000199412	2.01936e-07	2.23428e-05	2.07958e-07	0.000369839	9.75852e-07	4.40158e-07
Vv_10000335	0.00642183	0.000952146	0.762075	8.65753e-05	0.000182127	8.65795e-05	0.108715	0.119975	0.00150558
Vv_10000336	0.0124343	4.27495e-05	0.985265	5.13446e-07	5.75719e-06	6.54992e-07	0.00220782	4.01379e-05	2.69318e-06
Vv_10000342	4.75819e-09	1.03927e-08	4.81724e-09	0.999982	1.27325e-07	8.93007e-06	1.78228e-08	4.72192e-08	8.76016e-06
Vv_10000343	7.40316e-09	1.26193e-08	7.14951e-09	0.999968	2.3827e-07	4.88513e-06	3.4932e-08	6.2084e-08	2.63432e-05
Vv_10000344	3.11959e-05	9.95398e-07	0.000109132	4.72845e-07	2.60056e-06	2.09735e-07	0.999832	1.31387e-05	1.07007e-05
Vv_10000347	3.31876e-06	3.93529e-06	3.67282e-06	0.807733	7.75333e-05	0.000422064	2.78888e-05	3.69925e-05	0.191692
Vv_10000349	0.361681	0.000714429	0.637443	5.05146e-07	7.81479e-06	1.13948e-06	0.000128649	2.25385e-05	1.22474e-06
Vv_10000350	0.0143901	0.000200299	0.29019	1.36388e-05	0.000100797	1.13491e-05	0.693778	0.00117564	0.000140035
Vv_10000354	0.00157775	2.23141e-05	0.996873	3.76953e-07	2.72412e-06	4.70928e-07	0.00146027	6.08648e-05	2.54745e-06
Vv_10000361	0.87369	0.0147216	0.00369815	0.000165535	0.104168	0.000280094	0.00303753	0.000139887	9.89871e-05
Vv_10000367	0.000110031	0.000278512	0.000637912	0.00297272	0.000113326	0.00249559	0.000681312	0.838523	0.154187
Vv_10000372	7.2441e-07	4.51416e-06	5.89029e-07	0.0198497	1.67345e-05	0.980098	8.36047e-07	3.49898e-06	2.49379e-05
Vv_10000374	0.000939019	0.000454814	0.0104344	0.000818274	0.000314334	0.000404098	0.0403724	0.832371	0.113892
Vv_10000376	0.900882	0.000141422	0.0227544	4.23954e-06	0.00017098	3.88106e-06	0.075977	5.02125e-05	1.62495e-05
Vv_10000377	7.52854e-05	5.15595e-06	0.000142014	1.29098e-05	4.15415e-05	3.07822e-06	0.998932	9.16164e-05	0.00069612
Vv_10000380	3.12724e-05	2.14441e-05	2.33355e-05	0.776859	0.00200298	0.000876622	0.000358864	0.000101933	0.219725
Vv_10000387	3.38111e-05	0.000283693	1.66213e-05	0.0137736	0.00124179	0.984477	1.8304e-05	3.8171e-05	0.000116604
Vv_10000388	8.78152e-07	1.52161e-07	0.999999	1.77486e-10	9.76258e-10	4.3947e-10	3.20857e-08	5.44174e-08	6.48616e-10
Vv_10000390	5.45521e-07	1.52913e-08	0.999999	6.21263e-11	4.26601e-10	1.1159e-10	4.16623e-08	1.3336e-08	2.89742e-10
Vv_10000396	0.000183508	5.04512e-05	0.000499357	0.000832726	0.000293656	0.000113027	0.0353687	0.00384152	0.958817
Vv_10000397	0.979896	0.000109655	0.00176604	4.9773e-06	0.000762704	4.08587e-06	0.0174286	1.67666e-05	1.15754e-05
Vv_10000399	0.00131916	5.6704e-05	0.0161785	1.34749e-05	5.38219e-05	8.13925e-06	0.980754	0.0013346	0.000281653
Vv_10000400	0.000374907	0.0001427	0.992909	1.78054e-06	4.08988e-06	3.31267e-06	0.000374847	0.00617495	1.3919e-05
Vv_10000412	5.51414e-07	3.41943e-07	1.58063e-06	2.24666e-05	1.37263e-06	2.19751e-06	2.2117e-05	4.76999e-05	0.999902
Vv_10000413	0.000464785	0.000193613	0.98843	2.54107e-06	5.55162e-06	4.75176e-06	0.000492079	0.0103867	2.02439e-05
Vv_10000415	1.88709e-05	2.54407e-05	8.022e-06	0.987734	0.00733407	0.00409183	4.1257e-05	1.80709e-05	0.000728019
Vv_10000418	0.986965	0.000302095	0.00117903	1.2819e-05	0.00564586	1.14352e-05	0.00584458	2.10864e-05	1.83386e-05
Vv_10000426	0.00649699	0.922247	0.0707446	4.35762e-06	2.28053e-05	2.45984e-05	7.08627e-05	0.000381752	6.62313e-06
Vv_10000430	0.534569	0.0162515	0.00392492	0.000364789	0.439231	0.000554977	0.00470876	0.000206552	0.000188246
Vv_10000432	5.88528e-06	1.79896e-05	8.64469e-06	0.963391	6.2002e-05	0.0197426	2.08173e-05	0.000188124	0.0165627
Vv_10000437	6.82568e-05	1.1295e-05	0.999744	1.12215e-07	3.73729e-07	1.95071e-07	4.7043e-05	0.000127657	7.86581e-07
Vv_10000438	0.0201676	0.0108957	0.000824186	0.000773495	0.964482	0.00156901	0.000992091	0.000127957	0.000168331
Vv_10000441	1.71986e-07	5.5144e-07	1.86734e-07	0.997885	3.37189e-06	0.0019951	4.62156e-07	2.1295e-06	0.000112963
Vv_10000443	1.94855e-07	5.83828e-07	2.21518e-07	0.998411	3.55839e-06	0.00137978	5.81678e-07	2.77687e-06	0.000201027
Vv_10000444	0.00369606	0.0423267	0.951387	5.45527e-06	1.81398e-05	2.43232e-05	0.000149014	0.0023796	1.33373e-05
Vv_10000446	0.000351945	1.21842e-05	1.41331e-05	1.50404e-05	0.999268	5.29949e-06	0.000321306	2.07129e-06	9.81625e-06
Vv_10000448	0.000613986	5.2848e-05	0.999326	2.47095e-08	2.01767e-07	6.60066e-08	3.70346e-06	3.03115e-06	6.82884e-08
Vv_10000454	0.00274774	3.15966e-05	0.99721	2.86961e-08	3.09112e-07	6.46867e-08	8.05745e-06	2.39398e-06	8.32644e-08
Vv_10000466	0.0104613	0.000292866	0.752606	1.72417e-05	8.99158e-05	1.59239e-05	0.233152	0.00317106	0.000193861
Vv_10000467	8.65875e-06	7.04384e-06	6.55597e-06	0.949903	0.000559699	0.000425019	7.92635e-05	3.12553e-05	0.0489792
Vv_10000469	7.63292e-07	0.999999	5.63283e-07	1.99212e-09	1.33323e-08	1.91296e-08	8.24992e-09	2.84315e-08	1.47436e-09
Vv_10000473	0.974146	0.0129057	0.0128086	1.35601e-06	3.35637e-05	4.16891e-06	7.83725e-05	2.04464e-05	1.84546e-06
Vv_10000474	0.00018028	0.000265887	0.999111	3.28655e-07	9.5667e-07	1.00558e-06	2.18875e-05	0.000417618	1.29374e-06
Vv_10000476	0.178065	0.238196	0.0069566	0.00234697	0.561046	0.00811704	0.00382663	0.000831129	0.00061483
Vv_10000478	6.23463e-09	2.7362e-08	1.59722e-07	3.7504e-09	1.07518e-09	1.07992e-08	1.33157e-08	1	3.80727e-08
Vv_10000480	1.32341e-05	1.30339e-05	0.000486975	3.40313e-06	1.70482e-06	4.17394e-06	0.000102936	0.99928	9.4519e-05
Vv_10000481	0.00236775	7.96169e-06	0.997569	3.83082e-08	4.33748e-07	6.07424e-08	5.14045e-05	3.22343e-06	1.58696e-07
Vv_10000486	0.00136463	0.00383703	0.994549	6.94806e-07	3.09435e-06	2.58433e-06	3.34765e-05	0.000207198	1.79822e-06
Vv_10000489	0.455157	0.00115138	0.00610428	0.000259861	0.172377	0.000135594	0.364085	0.000249435	0.000479925
Vv_10000490	0.182749	0.00098747	0.0043299	0.000411423	0.407573	0.000176097	0.402775	0.000265693	0.000733187
Vv_10000495	1.79546e-05	6.78812e-07	0.999974	5.59853e-09	3.16843e-08	8.85096e-09	5.74698e-06	1.73649e-06	3.32168e-08
Vv_10000496	0.0657764	6.25013e-05	0.00319046	6.75077e-06	0.000403381	4.22591e-06	0.93049	3.72617e-05	2.94956e-05
Vv_10000503	0.226984	0.000922929	0.00498561	0.000321644	0.216816	0.000144244	0.548925	0.000261175	0.000639504
Vv_10000504	8.13631e-05	2.34171e-05	0.000195111	0.000563033	0.000168452	6.32101e-05	0.013689	0.00147306	0.983743
Vv_10000508	0.0108897	0.072822	0.00214233	0.0374807	0.556789	0.314583	0.00189757	0.00132289	0.00207259
Vv_10000509	8.31858e-05	0.00019306	3.44668e-05	0.898179	0.0197078	0.0805115	0.000101736	7.41797e-05	0.00111505
Vv_10000510	7.072e-08	8.46991e-08	5.1992e-08	0.999868	5.12312e-06	1.41965e-05	3.75784e-07	2.64653e-07	0.000112055
Vv_10000511	0.970999	6.50286e-05	0.0288799	1.04996e-07	2.34118e-06	1.96533e-07	5.05194e-05	2.98218e-06	2.60556e-07
Vv_10000513	0.000333182	1.16388e-06	0.000106534	2.01583e-07	5.50936e-06	1.11043e-07	0.99955	1.80704e-06	1.43709e-06
Vv_10000518	0.0559459	0.872217	0.0714301	5.34868e-06	5.33326e-05	2.494e-05	0.000127536	0.000188051	7.22179e-06
Vv_10000521	2.13e-05	1.48049e-05	1.85779e-05	0.323109	0.000850198	0.00055516	0.000292532	0.000101801	0.675036
Vv_10000524	0.000543933	0.00608366	0.00227431	0.0225409	0.000634331	0.292239	0.000861136	0.642437	0.032386
Vv_10000528	0.999488	9.45202e-05	0.000410688	4.0466e-08	1.40401e-06	9.77787e-08	4.60005e-06	5.0639e-07	6.12804e-08
Vv_10000530	1.43851e-05	2.45365e-05	0.00135452	1.2761e-06	9.19018e-07	2.64558e-06	3.36653e-05	0.998553	1.48767e-05
Vv_10000531	0.00175879	0.000260275	0.975273	9.51985e-06	2.4534e-05	1.21884e-05	0.00789858	0.0146534	0.000109427
Vv_10000535	0.983093	0.000283253	0.00143062	1.39442e-05	0.0054033	1.17316e-05	0.00971739	2.46411e-05	2.20397e-05
Vv_10000546	1.01526e-06	2.36689e-06	1.32311e-06	0.992612	1.49065e-05	0.00145559	4.38526e-06	2.16701e-05	0.00588686
Vv_10000548	0.928408	0.00015261	0.00385781	8.13167e-06	0.000922578	6.31385e-06	0.0665889	3.333e-05	2.24829e-05
Vv_10000549	1.41401e-05	0.000411755	2.82703e-05	0.000953121	3.01168e-05	0.997817	9.93966e-06	0.000593832	0.000142279
Vv_10000551	1.29482e-07	1.48725e-08	1	4.8426e-11	2.34206e-10	9.96176e-11	1.57144e-08	2.2101e-08	2.31976e-10
Vv_10000552	1.14734e-07	1.74035e-07	1.17282e-07	0.998943	3.25835e-06	4.27677e-05	6.56475e-07	1.10313e-06	0.00100909
Vv_10000555	0.139351	0.000511266	0.0037717	0.000179429	0.0718454	7.86698e-05	0.783645	0.000183113	0.000434977
Vv_10000556	3.14498e-05	1.37038e-05	6.12612e-06	0.00177593	0.997882	0.000126777	6.17572e-05	4.76246e-06	9.72134e-05
Vv_10000559	0.0180319	7.22259e-05	0.974082	1.17025e-06	1.27329e-05	1.38812e-06	0.00770166	9.07033e-05	6.72958e-06
Vv_10000561	0.0025144	0.000188793	0.0396062	5.8791e-05	0.000155162	3.48554e-05	0.945722	0.0100632	0.00165626
Vv_10000562	0.00277106	0.000445373	0.00151674	0.0369062	0.0946491	0.00157035	0.285781	0.00197866	0.574382
Vv_10000566	2.43795e-05	9.3974e-05	4.00768e-05	0.815185	0.000190099	0.146938	7.34796e-05	0.00113318	0.0363225
Vv_10000568	0.000125665	0.999479	7.34083e-05	9.04333e-06	3.20069e-05	0.000245987	5.45972e-06	2.6264e-05	2.96391e-06
Vv_10000572	0.564662	0.00136403	0.00569441	0.000258586	0.23147	0.000145717	0.195764	0.000228477	0.000411649
Vv_10000576	0.0951619	0.895582	0.00369031	9.57102e-05	0.00432436	0.000509269	0.000410396	0.000181077	4.51684e-05
Vv_10000582	0.0909809	0.327662	0.00617842	0.00442142	0.544628	0.02086	0.00329556	0.00111258	0.000860515
Vv_10000583	0.997215	8.62882e-06	0.00271572	4.25269e-08	1.30147e-06	6.17199e-08	5.81596e-05	8.3358e-07	1.18476e-07
Vv_10000587	2.47822e-07	4.36783e-08	2.52729e-08	4.65308e-07	0.999999	8.89744e-08	3.39948e-07	9.47375e-09	9.56933e-08
Vv_10000590	7.59489e-06	1.06207e-06	9.34378e-07	1.88318e-05	0.99994	2.35527e-06	2.32923e-05	3.86544e-07	6.00229e-06
Vv_10000592	0.999935	3.11654e-06	6.12912e-05	2.96212e-09	1.03507e-07	6.10707e-09	6.58064e-07	4.25152e-08	5.33307e-09
Vv_10000593	0.0745275	0.00291984	0.000928359	0.000208926	0.918866	0.000237804	0.00214545	6.99622e-05	9.61105e-05
Vv_10000599	1.72086e-06	1.66363e-06	1.35754e-06	0.990806	0.000101045	0.00015018	1.31087e-05	7.29807e-06	0.00891718
Vv_10000602	0.998969	7.43229e-06	0.000723661	9.3714e-08	4.65474e-06	1.07395e-07	0.00029352	1.01023e-06	2.63556e-07
Vv_10000604	0.997665	2.91067e-05	0.00229612	2.83115e-08	7.41274e-07	5.82149e-08	7.99011e-06	6.05198e-07	5.8732e-08
Vv_10000605	3.95063e-05	0.000148698	2.02598e-05	0.595587	0.00343251	0.400081	4.17581e-05	5.81325e-05	0.000591662
Vv_10000615	1.29459e-06	3.79199e-06	7.96853e-07	0.989623	9.71307e-05	0.0101961	2.13418e-06	3.18321e-06	7.26022e-05
Vv_10000616	0.00105082	0.00221036	0.000278534	0.206406	0.656658	0.130107	0.00070909	0.000318059	0.00226223
Vv_10000620	5.59202e-08	4.30787e-09	1	6.92858e-12	4.35932e-11	1.55231e-11	1.87748e-09	1.68514e-09	2.64548e-11
Vv_10000621	0.212402	0.00127519	0.786169	5.97091e-07	8.34056e-06	1.46524e-06	0.000112364	2.94536e-05	1.38843e-06
Vv_10000624	0.000478401	5.00866e-05	0.000654274	0.000409492	0.000848036	5.87921e-05	0.957391	0.000815632	0.0392943
Vv_10000626	5.91875e-06	9.76613e-06	9.26961e-06	0.209277	6.10161e-05	0.00132086	4.34024e-05	0.000205621	0.789067
Vv_10000627	4.03782e-05	0.000113626	7.54038e-05	0.600634	0.000269076	0.0397026	0.000179322	0.00286338	0.356122
Vv_10000628	8.64245e-10	1.18668e-08	9.34311e-10	9.04464e-07	6.96094e-09	0.999999	7.05515e-10	7.76208e-09	1.38253e-08
Vv_10000631	0.000268069	0.000491021	0.99847	5.48844e-07	1.54086e-06	1.74539e-06	3.21671e-05	0.000732383	2.10523e-06
Vv_10000632	0.00895061	4.50638e-05	0.987408	6.68784e-07	6.75428e-06	8.19831e-07	0.00352434	6.00006e-05	3.86326e-06
Vv_10000633	0.00497454	0.0879698	0.731781	6.04195e-05	9.50625e-05	0.000304523	0.000821937	0.173811	0.000181745
Vv_10000635	0.99955	6.08198e-06	0.000197699	1.01672e-07	8.37401e-06	1.08698e-07	0.000236304	6.48367e-07	2.43239e-07
Vv_10000637	1.34673e-05	0.999943	1.68694e-05	6.82714e-07	1.64781e-06	1.67032e-05	6.34969e-07	6.58353e-06	3.34409e-07
Vv_10000638	0.0928107	0.00262098	0.904422	7.13096e-07	8.51316e-06	1.95519e-06	9.23283e-05	4.13759e-05	1.58652e-06
Vv_10000639	0.00239541	0.0162991	0.567266	4.04816e-05	5.4493e-05	0.000161432	0.000753956	0.412861	0.000167921
Vv_10000641	3.15636e-06	7.0335e-06	4.4323e-06	0.962936	3.97477e-05	0.0030309	1.51372e-05	8.4448e-05	0.0338789
Vv_10000642	0.0251794	0.000300368	0.000469582	0.00011692	0.964738	5.84171e-05	0.00899492	3.79942e-05	0.000104597
Vv_10000643	0.855788	0.0443204	0.00539113	0.000242352	0.090604	0.000525569	0.00278081	0.000219306	0.000128878
Vv_10000647	0.000371686	0.000135128	0.993335	1.72839e-06	4.01334e-06	3.17846e-06	0.00038209	0.00575329	1.36244e-05
Vv_10000648	9.91038e-05	0.00158767	0.00375422	1.46618e-05	8.15883e-06	8.48199e-05	5.74661e-05	0.994338	5.60441e-05
Vv_10000654	2.01553e-06	2.29228e-06	2.63885e-06	0.0668071	3.09164e-05	0.000168775	2.08025e-05	3.52835e-05	0.93293
Vv_10000661	0.000676839	0.00215931	0.000229091	0.371759	0.146406	0.475651	0.000467722	0.00035236	0.00229861
Vv_10000662	4.80091e-08	1.50745e-07	4.66308e-08	0.999343	1.21441e-06	0.000635171	1.19426e-07	4.26099e-07	2.0174e-05
Vv_10000667	0.000159603	3.54359e-06	0.000767282	8.80973e-07	5.80188e-06	4.84259e-07	0.999013	3.52438e-05	1.45819e-05
Vv_10000669	1.38277e-05	1.0361e-05	1.28147e-05	0.280573	0.00047643	0.00043625	0.000182488	7.95603e-05	0.718215
Vv_10000670	1.2272e-07	1.56882e-07	1.09634e-07	0.999236	5.06066e-06	2.73459e-05	7.53391e-07	7.80661e-07	0.000729453
Vv_10000672	0.00289144	2.70644e-05	0.99707	2.74559e-08	3.01711e-07	6.0429e-08	8.47082e-06	2.24423e-06	8.09666e-08
Vv_10000674	4.99884e-05	2.90328e-06	5.83846e-05	9.46841e-06	4.52879e-05	1.92105e-06	0.999424	3.04399e-05	0.000378104
Vv_10000675	0.00394131	0.00174599	0.994246	3.07311e-07	2.24101e-06	9.89242e-07	2.44689e-05	3.78707e-05	7.31694e-07
Vv_10000678	2.34806e-07	7.3423e-09	1	2.76594e-11	1.86719e-10	5.07264e-11	1.68704e-08	6.14751e-09	1.27166e-10
Vv_10000679	0.00515948	0.000225649	0.131671	3.23195e-05	0.000128288	2.34377e-05	0.856856	0.00534607	0.000557473
Vv_10000680	0.000122011	0.000143145	4.35041e-05	0.888656	0.0956852	0.0127082	0.000235414	7.61436e-05	0.00233075
Vv_10000681	0.000218423	0.000140305	0.00346136	0.00014765	5.5732e-05	0.000100241	0.00502554	0.978931	0.0119202
Vv_10000686	0.938693	0.000720744	0.060504	3.46498e-07	6.84204e-06	8.22317e-07	6.35926e-05	1.00379e-05	7.04939e-07
Vv_10000687	0.000254288	0.000138503	1.89655e-05	0.000126482	0.999261	0.000130911	4.88718e-05	5.46891e-06	1.58344e-05
Vv_10000688	0.132972	0.428647	0.00747131	0.00319653	0.40785	0.014582	0.00345515	0.00108938	0.000735669
Vv_10000691	0.000424051	3.44052e-05	0.00036142	0.000306374	0.00126509	3.95284e-05	0.983765	0.000289065	0.0135148
Vv_10000697	0.00454209	4.19586e-05	0.000417611	3.62277e-05	0.0055752	1.12697e-05	0.989194	3.55436e-05	0.000146093
Vv_10000698	0.00619271	0.000394462	0.00139274	0.00506092	0.464063	0.000529701	0.504266	0.000576329	0.0175249
Vv_10000699	0.00352731	0.00021903	0.0718227	4.77544e-05	0.000147984	3.13163e-05	0.914338	0.00878731	0.00107869
Vv_10000700	0.000429463	8.40246e-06	0.999258	1.14387e-07	7.52535e-07	1.53996e-07	0.000278929	2.35396e-05	7.49027e-07
Vv_10000703	2.75601e-08	4.52576e-08	1.69344e-08	0.999972	3.07666e-06	1.89436e-05	8.12185e-08	6.75463e-08	5.79006e-06
Vv_10000706	4.03933e-05	0.000300071	8.21523e-05	0.0664434	0.000165891	0.920624	7.53113e-05	0.00352582	0.00874338
Vv_10000707	0.000254215	0.000168843	7.21067e-05	0.194575	0.796667	0.00439464	0.00063106	8.99139e-05	0.00314721
Vv_10000708	0.00335277	0.000307005	0.0581638	0.000102469	0.00023208	6.12419e-05	0.911862	0.0227428	0.00317568
Vv_10000709	3.70887e-09	2.86906e-09	5.85559e-09	4.31495e-06	3.33948e-08	6.57359e-08	7.74095e-08	8.54794e-08	0.999995
Vv_10000710	1.75689e-10	3.46731e-10	1.27657e-10	1	1.12909e-08	2.76375e-07	5.20174e-10	6.80604e-10	6.23287e-08
Vv_10000712	9.87365e-07	2.29521e-06	1.28427e-06	0.992804	1.45695e-05	0.00140477	4.27189e-06	2.09411e-05	0.00574652
Vv_10000714	5.93693e-07	8.41962e-07	1.41837e-06	0.000509361	2.58139e-06	3.01642e-05	6.59407e-06	7.38187e-05	0.999375
Vv_10000715	6.81142e-07	7.73151e-07	3.84012e-07	0.999573	0.000114527	0.000113417	2.72835e-06	1.28602e-06	0.000192758
Vv_10000717	1.10818e-06	1.78215e-06	5.37312e-05	2.3333e-07	1.17752e-07	4.05233e-07	4.28304e-06	0.999934	3.94277e-06
Vv_10000721	3.31473e-06	1.345e-06	7.60474e-06	7.55584e-05	9.71395e-06	6.1667e-06	0.000267136	9.26079e-05	0.999537
Vv_10000722	0.00170648	0.970306	0.0271638	4.9098e-06	1.61759e-05	3.47064e-05	4.6487e-05	0.000713784	7.37946e-06
Vv_10000724	2.92552e-05	1.844e-05	0.999913	3.44412e-08	1.15296e-07	9.06891e-08	3.86572e-06	3.50811e-05	1.49996e-07
Vv_10000726	0.000179105	0.000136875	0.0174198	1.21316e-05	1.07111e-05	1.76262e-05	0.000895909	0.981122	0.000206333
Vv_10000727	0.00515846	0.000163378	0.000443379	0.000518827	0.927664	0.000105572	0.0650628	8.56411e-05	0.000797891
Vv_10000731	4.01856e-09	4.81306e-08	3.57388e-09	5.60834e-06	4.78065e-08	0.999994	3.09204e-09	2.1239e-08	5.03893e-08
Vv_10000732	2.63166e-05	0.000136313	4.34414e-05	0.380752	0.000181555	0.604441	6.04403e-05	0.00120382	0.0131556
Vv_10000733	5.1554e-06	0.999992	2.63274e-06	9.39216e-09	7.68125e-08	8.29972e-08	4.28917e-08	1.10966e-07	6.79959e-09
Vv_10000734	0.952508	0.0425695	0.00451796	4.9141e-06	0.000205489	1.61035e-05	0.000142685	3.1071e-05	4.73946e-06
Vv_10000741	0.00103707	0.000599151	0.904921	1.04639e-05	1.83445e-05	1.96854e-05	0.00144953	0.0918529	9.22491e-05
Vv_10000742	0.227732	0.000130809	0.0111417	9.04542e-06	0.000430012	6.50234e-06	0.760438	7.20398e-05	3.9539e-05
Vv_10000745	1.06533e-06	1.08063e-06	8.54436e-07	0.994282	5.9785e-05	0.00010926	7.76966e-06	4.78368e-06	0.00553375
Vv_10000746	6.48092e-06	1.71013e-07	1.58617e-05	8.6548e-08	5.85934e-07	3.6534e-08	0.999973	1.68284e-06	1.76642e-06
Vv_10000749	0.0054882	0.000119574	0.000266874	0.000172226	0.97524	5.01037e-05	0.0184261	3.60856e-05	0.000201024
Vv_10000753	0.0388508	4.30669e-05	0.00232306	4.95971e-06	0.000276054	3.04632e-06	0.958448	2.83161e-05	2.27356e-05
Vv_10000755	0.113799	8.09895e-05	0.885754	2.9908e-07	4.64548e-06	4.84324e-07	0.000344494	1.51227e-05	1.03402e-06
Vv_10000758	0.000491077	0.991647	0.00221914	6.11766e-05	5.86399e-05	0.00150477	5.67069e-05	0.0039132	4.84961e-05
Vv_10000761	0.767507	0.00518539	0.227086	1.25752e-06	2.08298e-05	3.39471e-06	0.000152069	4.22945e-05	2.42e-06
Vv_10000765	0.99998	2.25317e-07	1.85463e-05	8.58583e-10	3.48118e-08	1.31408e-09	6.84714e-07	1.18155e-08	1.98192e-09
Vv_10000767	0.995157	0.00370142	0.000991516	1.3426e-06	8.25326e-05	3.65261e-06	5.45461e-05	6.77686e-06	1.33458e-06
Vv_10000768	2.36114e-07	5.7765e-07	2.82627e-07	0.998758	4.13423e-06	0.000528865	9.05875e-07	3.90146e-06	0.000703464
Vv_10000769	6.86248e-09	5.2156e-09	1.04886e-08	8.75981e-06	6.60806e-08	1.2094e-07	1.43673e-07	1.43199e-07	0.999991
Vv_10000770	0.000673155	1.04983e-05	0.998883	1.44415e-07	1.02241e-06	1.91221e-07	0.000405986	2.5536e-05	9.2627e-07
Vv_10000773	0.00383381	0.604991	0.0665632	0.000314479	0.000262585	0.00355455	0.000741244	0.319203	0.000536138
Vv_10000777	7.48358e-05	2.51634e-06	0.000330917	1.04647e-06	5.34024e-06	4.93243e-07	0.999524	3.752e-05	2.3644e-05
Vv_10000779	0.000311521	0.000362118	9.65071e-05	0.579655	0.392926	0.0230409	0.000481134	0.000139784	0.00298659
Vv_10000780	4.41136e-06	6.61177e-06	6.50713e-06	0.198265	5.20527e-05	0.000791993	3.49324e-05	0.000123063	0.800715
Vv_10000783	0.999733	1.70482e-06	0.000254191	8.86179e-09	3.31038e-07	1.26398e-08	1.10798e-05	1.35825e-07	2.28663e-08
Vv_10000785	9.06836e-08	1.63246e-08	7.9675e-09	1.04658e-07	1	2.691e-08	8.31891e-08	2.65152e-09	2.05676e-08
Vv_10000788	6.06838e-08	1.90426e-07	4.89388e-08	0.999034	2.33225e-06	0.000952819	1.26228e-07	3.14075e-07	1.05328e-05
Vv_10000789	6.81887e-07	3.1021e-06	8.28739e-06	2.05151e-06	2.56842e-07	5.37611e-06	1.96169e-06	0.999953	2.52271e-05
Vv_10000797	0.000607699	0.000200491	0.000354443	0.195907	0.0510286	0.0021566	0.0158283	0.0007978	0.733119
Vv_10000798	0.000387387	0.000128038	0.993531	1.76758e-06	4.16978e-06	3.15813e-06	0.000435033	0.00549498	1.43026e-05
Vv_10000799	0.456264	0.301315	0.0098238	0.00106399	0.223085	0.0034381	0.00391778	0.000700661	0.000392543
Vv_10000804	0.401759	0.000350115	0.461976	7.99401e-06	0.000149349	8.19117e-06	0.135456	0.000252859	4.03001e-05
Vv_10000805	0.99927	5.07255e-05	0.000673088	2.78263e-08	8.39965e-07	6.38305e-08	4.40268e-06	4.45136e-07	4.7788e-08
Vv_10000806	0.00030107	1.06613e-05	0.00204921	3.31577e-06	1.55729e-05	1.76441e-06	0.997363	0.000184865	7.0732e-05
Vv_10000808	0.00304501	0.000314246	0.00151267	0.00861416	0.0571785	0.000630179	0.790766	0.00128846	0.136651
Vv_10000809	0.00446661	0.00018769	0.000949903	0.00116501	0.100495	0.000165825	0.886819	0.000286389	0.00546497
Vv_10000811	0.00886346	0.000833605	0.501694	0.00010949	0.000277154	9.08338e-05	0.427535	0.0584563	0.0021401
Vv_10000813	0.00200724	0.000676631	0.0444245	0.000368651	0.000287089	0.000249908	0.0839005	0.848385	0.0197008
Vv_10000815	0.0028723	9.33384e-06	0.00023627	2.70916e-06	0.000205616	1.23083e-06	0.996652	7.82144e-06	1.30427e-05
Vv_10000817	9.672e-08	1.51106e-07	5.64378e-08	0.999917	1.2873e-05	5.28519e-05	2.81566e-07	2.06599e-07	1.67723e-05
Vv_10000818	5.71937e-07	5.15781e-06	3.91396e-07	0.00107641	1.27233e-05	0.998897	4.22088e-07	1.55456e-06	5.37359e-06
Vv_10000819	2.34998e-07	2.16638e-06	3.12812e-07	0.00098045	1.76347e-06	0.998996	2.94814e-07	4.58354e-06	1.40915e-05
Vv_10000824	7.70509e-07	5.04966e-08	0.999999	6.46288e-11	4.44718e-10	1.48508e-10	1.63791e-08	1.27885e-08	2.29488e-10
Vv_10000825	0.999386	1.56446e-05	0.000177797	3.23894e-07	4.88921e-05	3.33942e-07	0.000368934	1.202e-06	6.18515e-07
Vv_10000827	0.00574515	0.00102562	0.119576	0.000448073	0.000591823	0.000277768	0.580405	0.272734	0.019197
Vv_10000829	0.000106072	0.00023245	0.0168216	5.08514e-06	4.61026e-06	1.2829e-05	0.000137296	0.982638	4.22617e-05
Vv_10000831	1.23694e-06	1.19166e-06	8.7652e-07	0.997125	0.000100953	0.000113466	8.27193e-06	3.99517e-06	0.00264495
Vv_10000833	1.53774e-07	1	1.83508e-07	1.53534e-09	6.27744e-09	2.11114e-08	3.52877e-09	2.34147e-08	1.01486e-09
Vv_10000854	2.00426e-06	2.14433e-06	1.05706e-06	0.998875	0.000427997	0.000263718	7.83953e-06	3.18047e-06	0.000416584
Vv_10000855	0.0298072	0.00278332	0.000564521	0.000217043	0.965129	0.000279185	0.00108771	5.47807e-05	7.76639e-05
Vv_10000859	0.705144	0.197452	0.0968162	6.83639e-06	0.00011463	2.48024e-05	0.000282869	0.000149131	9.38302e-06
Vv_10000862	1.66868e-06	2.25518e-06	1.88863e-06	0.939623	3.6929e-05	0.000335647	1.2111e-05	2.07153e-05	0.0599659
Vv_10000865	0.000731117	8.42354e-05	0.000142081	0.00284057	0.982526	0.000207717	0.0107006	7.57516e-05	0.00269168
Vv_10000868	0.00251174	1.37837e-05	0.00496434	1.41124e-06	1.9233e-05	9.62242e-07	0.992438	3.77603e-05	1.23831e-05
Vv_10000870	0.178165	0.000232332	0.123071	1.00863e-05	0.000205677	8.60382e-06	0.698014	0.000235817	5.79522e-05
Vv_10000872	0.0019744	0.28915	0.0012105	0.00450701	0.00437077	0.696403	0.000293248	0.00158398	0.000506629
Vv_10000875	0.000203834	0.000193053	2.56081e-05	0.000864998	0.997857	0.000718962	7.14796e-05	1.23831e-05	5.26964e-05
Vv_10000881	0.980128	4.13905e-05	0.0183859	4.05727e-07	1.21203e-05	5.00991e-07	0.00142262	7.98915e-06	1.34751e-06
Vv_10000886	2.80378e-05	0.000104525	4.71953e-05	0.816445	0.000211287	0.13073	8.8473e-05	0.00141395	0.0509312
Vv_10000894	4.88456e-07	1.37437e-06	3.12233e-07	0.99644	3.46522e-05	0.00348546	8.74087e-07	1.33378e-06	3.59562e-05
Vv_10000897	0.000123304	2.42196e-06	3.25845e-05	4.13535e-06	0.000166874	9.92639e-07	0.99963	5.0306e-06	3.44194e-05
Vv_10000899	0.000112833	4.52912e-06	0.999783	5.62379e-08	2.94079e-07	8.14355e-08	7.89477e-05	1.94694e-05	3.83566e-07
Vv_10000901	7.7163e-06	7.72786e-05	1.43179e-05	0.00854559	3.20734e-05	0.990208	1.08951e-05	0.00043876	0.000665304
Vv_10000906	0.00114253	0.000175189	0.986832	5.15102e-06	1.37317e-05	6.99417e-06	0.00369986	0.00807013	5.4198e-05
Vv_10000907	0.681065	0.161739	0.156574	6.62646e-06	0.000102748	2.35284e-05	0.000308291	0.000170925	9.69948e-06
Vv_10000908	1.24221e-07	1.57057e-07	1.09674e-07	0.999268	5.29542e-06	2.68365e-05	7.63262e-07	7.63389e-07	0.00069783
Vv_10000913	0.000964514	5.29181e-06	0.998962	3.56708e-08	3.54323e-07	5.33059e-08	6.35086e-05	3.69866e-06	1.68312e-07
Vv_10000915	0.999996	2.65581e-07	2.42707e-06	1.87953e-09	1.98181e-07	2.54948e-09	9.04254e-07	9.5019e-09	3.1899e-09
Vv_10000917	0.000154324	4.24806e-05	0.000402468	0.00077226	0.000265688	9.9434e-05	0.0293955	0.00300972	0.965858
Vv_10000921	0.584498	0.394077	0.00797477	0.000139629	0.0113224	0.000523873	0.0011264	0.00026076	7.70885e-05
Vv_10000922	0.0243441	0.000289854	0.000529601	0.000138939	0.960356	6.29744e-05	0.0140968	4.48925e-05	0.000137122
Vv_10000924	0.0837691	0.123464	0.79212	5.09644e-06	4.46636e-05	1.9377e-05	0.000234752	0.00033429	9.21997e-06
Vv_10000925	1.05293e-06	4.17469e-06	1.20573e-05	3.78693e-06	4.34207e-07	8.46316e-06	3.52049e-06	0.999909	5.75636e-05
Vv_10000926	0.00234308	0.997279	0.000265761	3.17349e-06	5.83331e-05	2.339e-05	1.26508e-05	1.25452e-05	1.72995e-06
Vv_10000933	1.82265e-08	3.76847e-08	1.92763e-08	0.99992	4.46665e-07	2.44874e-05	7.54339e-08	2.04271e-07	5.42408e-05
Vv_10000934	0.00348806	0.00102841	0.494874	8.50162e-05	0.000127153	9.93318e-05	0.0310115	0.467814	0.00147208
Vv_10000935	0.00189628	1.68609e-05	0.00745732	1.88769e-06	1.95533e-05	1.28585e-06	0.990517	7.01053e-05	1.94018e-05
Vv_10000938	0.22019	0.0892113	0.689971	5.11791e-06	5.60249e-05	1.79322e-05	0.000288981	0.000250447	9.0654e-06
Vv_10000940	2.34799e-05	7.42195e-05	0.000177696	0.000273982	1.65677e-05	0.000388261	0.000110178	0.991747	0.00718909
Vv_10000942	3.04764e-05	0.000926201	1.90947e-05	0.00104842	0.000239659	0.997643	9.65364e-06	4.48913e-05	3.89732e-05
Vv_10000945	7.94432e-08	4.18391e-07	1.32476e-06	1.09089e-07	2.05321e-08	3.4394e-07	1.76681e-07	0.999996	1.04793e-06
Vv_10000947	0.000795482	2.25351e-06	0.000148853	4.06792e-07	1.47236e-05	2.18779e-07	0.999033	2.73309e-06	2.54447e-06
Vv_10000950	0.000216046	3.77561e-06	0.999778	4.32199e-09	4.09742e-08	9.52011e-09	1.34174e-06	4.63661e-07	1.37039e-08
Vv_10000952	3.64003e-05	5.68627e-06	5.60614e-06	0.000189615	0.999509	1.6622e-05	0.000170199	2.83563e-06	6.4269e-05
Vv_10000953	0.0331044	7.53999e-05	0.962091	9.34659e-07	1.17731e-05	1.16584e-06	0.00465043	6.00388e-05	4.72639e-06
Vv_10000954	0.000218003	1.27929e-05	6.73482e-06	7.18566e-06	0.999699	4.14743e-06	4.79644e-05	9.33153e-07	2.86628e-06
Vv_10000957	4.20858e-07	7.57809e-07	4.97174e-07	0.994932	8.16882e-06	0.000248069	2.24401e-06	6.38276e-06	0.00480193
Vv_10000958	0.000654002	0.000177004	0.000191815	0.0589257	0.915399	0.00139391	0.00606179	0.000200601	0.0169966
Vv_10000959	0.000425111	0.000103601	0.000310653	0.0225636	0.0114519	0.00059779	0.0298998	0.000705268	0.933942
Vv_10000961	1.61605e-05	0.000155921	0.000692757	2.73248e-06	1.41161e-06	1.26546e-05	1.30882e-05	0.999092	1.36106e-05
Vv_10000963	0.0548921	0.933529	0.011359	3.90011e-06	5.64563e-05	1.87047e-05	7.09771e-05	6.55312e-05	4.19122e-06
Vv_10000965	0.000128648	3.03038e-06	0.999804	3.28152e-08	2.07939e-07	4.7241e-08	5.61587e-05	7.64768e-06	2.03601e-07
Vv_10000967	1.12469e-06	6.54487e-06	9.22521e-07	0.0497484	2.69727e-05	0.950163	1.38289e-06	5.6476e-06	4.63738e-05
Vv_10000969	7.11702e-06	2.75114e-06	0.999984	5.88737e-09	2.20379e-08	1.44324e-08	8.89608e-07	4.69807e-06	2.63109e-08
Vv_10000971	4.47845e-06	7.41677e-07	5.74761e-07	1.59339e-05	0.99996	1.92466e-06	1.20001e-05	2.56043e-07	4.02538e-06
Vv_10000972	6.5175e-07	8.1852e-06	4.39793e-07	0.000326707	1.08351e-05	0.999648	3.77511e-07	1.55594e-06	3.40384e-06
Vv_10000974	0.000662307	0.000386606	0.967121	4.87707e-06	9.43096e-06	9.72349e-06	0.000668262	0.0310994	3.82342e-05
Vv_10000976	0.000441872	7.05106e-05	0.9967	1.3584e-06	3.92663e-06	2.04556e-06	0.000775713	0.00199212	1.21138e-05
Vv_10000978	0.0039177	0.000466999	0.00186794	0.0190675	0.114399	0.00114781	0.615635	0.00176027	0.241738
Vv_10000980	0.0201133	0.000159964	0.907879	4.86144e-06	4.33618e-05	4.99713e-06	0.0713184	0.000440251	3.60975e-05
Vv_10000983	0.00154971	0.270771	0.00379172	0.00452222	0.00103714	0.682817	0.000458876	0.0334945	0.0015582
Vv_10000984	3.4617e-07	7.88019e-07	4.22731e-07	0.997877	5.91438e-06	0.000527869	1.45835e-06	6.03259e-06	0.0015803
Vv_10000986	4.25389e-05	2.32959e-06	0.999954	1.96103e-09	1.54278e-08	4.74577e-09	4.19824e-07	2.83659e-07	6.15356e-09
Vv_10000987	7.24729e-08	1.58724e-07	8.16455e-08	0.999637	1.50556e-06	0.000111708	2.97772e-07	9.85851e-07	0.000247766
Vv_10000996	0.00351834	0.00115822	0.995272	2.32837e-07	1.75385e-06	7.28457e-07	2.03366e-05	2.79014e-05	5.62914e-07
Vv_10001000	5.63118e-07	1.68199e-06	3.69585e-07	0.994334	3.58815e-05	0.00558386	9.82072e-07	1.64607e-06	4.10985e-05
Vv_10001001	3.93915e-05	9.87765e-05	9.16608e-05	0.0972515	0.000176619	0.0122269	0.000218962	0.00594403	0.883952
Vv_10001007	0.000135714	0.998825	0.000939214	9.22359e-07	2.59598e-06	8.94153e-06	4.50399e-06	8.25273e-05	1.078e-06
Vv_10001009	0.000627522	0.994456	0.000332836	0.000105755	0.000319325	0.00392939	3.69481e-05	0.000165659	2.61226e-05
Vv_10001011	3.17585e-06	2.09127e-06	3.33249e-06	0.0133575	7.33612e-05	5.80227e-05	5.8723e-05	2.31554e-05	0.986421
Vv_10001015	0.982457	0.000815684	0.0166762	2.74076e-07	6.10275e-06	6.89598e-07	3.69036e-05	6.23378e-06	4.92818e-07
Vv_10001019	6.29195e-10	1.53867e-09	5.03893e-10	0.999997	2.8362e-08	2.67259e-06	1.65955e-09	3.21143e-09	2.11109e-07
Vv_10001020	0.975086	0.0218278	0.00247776	6.11161e-06	0.000389949	1.82675e-05	0.000163852	2.53086e-05	5.29938e-06
Vv_10001021	0.998962	1.47197e-05	0.00101738	1.56948e-08	4.36426e-07	3.16472e-08	4.62387e-06	3.12393e-07	3.23062e-08
Vv_10001024	8.02238e-07	1.19144e-06	9.08628e-07	0.981997	1.76465e-05	0.00023294	5.18381e-06	1.02656e-05	0.0177336
Vv_10001025	0.000796422	0.0187166	0.00322851	0.0134251	0.000723854	0.547204	0.000740532	0.404362	0.0108021
Vv_10001030	0.010447	7.43107e-05	0.0572239	5.60524e-06	5.9737e-05	4.30859e-06	0.931883	0.000251252	5.05289e-05
Vv_10001037	1.43072e-06	4.60913e-06	1.84314e-06	0.988038	1.94313e-05	0.0099652	4.37973e-06	3.00674e-05	0.00193552
Vv_10001038	0.000677507	0.000442347	0.113184	2.50516e-05	2.81388e-05	3.84619e-05	0.00263887	0.882612	0.000353326
Vv_10001040	0.000182993	0.000531769	0.000886886	0.0100689	0.000240976	0.00855624	0.000987276	0.632559	0.345986
Vv_10001044	2.18462e-05	0.999948	1.21416e-05	6.01321e-07	2.82379e-06	1.14711e-05	6.33491e-07	2.65346e-06	2.47562e-07
Vv_10001046	0.00857039	0.000354731	0.34457	3.66769e-05	0.000152437	2.94832e-05	0.638422	0.0073158	0.000549158
Vv_10001048	0.000164395	6.3089e-05	0.000116732	0.0900536	0.00828653	0.000811313	0.0045124	0.000354917	0.895637
Vv_10001049	5.06605e-06	4.94045e-06	1.92641e-05	0.000222225	9.14888e-06	3.83944e-05	0.000104788	0.0019219	0.997674
Vv_10001052	9.59244e-06	1.01636e-07	2.61883e-06	7.16813e-08	2.49221e-06	2.41194e-08	0.999984	2.02358e-07	5.97933e-07
Vv_10001057	0.991198	3.07704e-05	0.00874426	5.08422e-08	1.2371e-06	9.43039e-08	2.41285e-05	1.27957e-06	1.22134e-07
Vv_10001064	0.000247185	2.13813e-05	0.000831438	3.81976e-05	8.44941e-05	1.12158e-05	0.99551	0.000738662	0.00251773
Vv_10001065	2.14342e-07	1.53234e-06	1.8158e-07	0.00301017	4.13621e-06	0.996976	2.30614e-07	1.13147e-06	6.35056e-06
Vv_10001066	0.81301	0.16292	0.00680975	0.000128061	0.0151497	0.000404571	0.00129552	0.000209935	7.30146e-05
Vv_10001070	0.00129385	0.000352466	0.000674393	0.17647	0.127628	0.00284675	0.039126	0.00121553	0.650393
Vv_10001071	0.00312317	0.000139196	0.000355432	0.000780865	0.940137	0.000124879	0.0540386	9.05268e-05	0.0012108
Vv_10001073	9.73281e-07	1.98131e-05	7.08097e-07	0.000139941	9.58447e-06	0.999823	4.46174e-07	2.45652e-06	3.06345e-06
Vv_10001077	1.42099e-05	1.66657e-05	0.000948185	1.78207e-06	1.16294e-06	2.85366e-06	6.08369e-05	0.998924	3.0412e-05
Vv_10001083	0.0644384	9.47022e-05	0.0291368	5.69756e-06	0.000129906	4.39125e-06	0.906053	0.000103111	3.38923e-05
Vv_10001089	0.000744906	1.87505e-05	0.998199	3.35574e-07	1.97636e-06	4.29128e-07	0.000951277	8.1288e-05	2.46666e-06
Vv_10001091	6.90419e-05	1.02271e-05	0.999759	1.06107e-07	3.63995e-07	1.80592e-07	4.95879e-05	0.00011039	7.50652e-07
Vv_10001099	0.000259642	0.000219432	0.00209738	0.00096852	0.000154126	0.00044109	0.00583128	0.743174	0.246854
Vv_10001101	0.996848	0.00015852	0.0029784	7.45411e-08	1.95421e-06	1.75999e-07	1.16307e-05	1.41828e-06	1.32779e-07
Vv_10001106	2.21977e-09	1.65641e-09	3.55593e-09	2.02888e-06	1.90809e-08	3.45485e-08	4.95293e-08	5.16618e-08	0.999998
Vv_10001109	0.997677	0.000631321	0.000462617	3.67515e-06	0.000973339	6.0131e-06	0.000235231	7.06166e-06	3.40159e-06
Vv_10001116	0.0102027	0.935473	0.00222114	0.00170047	0.0166606	0.0321626	0.000527604	0.000759136	0.000292897
Vv_10001117	0.000247847	0.000142972	1.92763e-05	0.000143261	0.999226	0.000147985	4.95815e-05	5.77517e-06	1.70775e-05
Vv_10001125	0.000126961	8.87878e-06	0.999671	1.21849e-07	5.16578e-07	1.80821e-07	0.0001227	6.82812e-05	9.03109e-07
Vv_10001133	5.82808e-05	7.36195e-06	0.999825	7.63436e-08	2.77218e-07	1.27713e-07	4.05444e-05	6.79507e-05	5.34976e-07
Vv_10001135	0.964245	8.10988e-05	0.00803172	2.32153e-06	0.000118443	2.14244e-06	0.0274899	2.18249e-05	7.90534e-06
Vv_10001143	0.00019598	0.00406106	0.00057658	0.00992867	0.000290403	0.943981	0.000190736	0.0367734	0.00400199
Vv_10001144	2.24862e-07	2.91494e-07	4.33087e-07	0.00060616	1.48391e-06	1.39167e-05	2.54153e-06	1.3205e-05	0.999362
Vv_10001151	0.000371095	0.000631588	0.998889	2.23298e-07	9.24715e-07	7.60411e-07	1.34491e-05	9.24668e-05	6.59397e-07
Vv_10001156	0.00326558	0.000506635	0.926899	2.66603e-05	6.19145e-05	3.12876e-05	0.0243852	0.0444632	0.000360389
Vv_10001158	0.000384576	9.10596e-05	0.00100566	0.00123675	0.000576078	0.00017558	0.103905	0.00582324	0.886802
Vv_10001160	0.908513	0.0853183	0.00471868	1.65117e-05	0.000984192	5.46533e-05	0.000319288	6.24767e-05	1.30138e-05
Vv_10001161	0.00131361	0.080959	0.0101595	0.00147925	0.000359852	0.0316338	0.000632056	0.871462	0.00200102
Vv_10001162	0.882617	0.00617576	0.111018	1.21452e-06	2.17503e-05	3.37615e-06	0.000126162	3.47567e-05	2.17663e-06
Vv_10001167	2.9489e-05	1.43572e-06	2.80945e-05	4.24782e-06	2.76147e-05	8.76802e-07	0.999767	1.15337e-05	0.000129636
Vv_10001170	0.000263988	0.000146805	0.00877702	5.03969e-05	3.25563e-05	4.65684e-05	0.00422572	0.984566	0.00189051
Vv_10001175	0.00904866	0.000247402	0.848421	1.26406e-05	6.70146e-05	1.21625e-05	0.139613	0.00244332	0.000134639
Vv_10001183	0.00421835	0.0460243	0.947925	4.7205e-06	1.7241e-05	2.08974e-05	0.000135491	0.00164259	1.11219e-05
Vv_10001185	0.237337	0.00349701	0.00184012	0.000228547	0.75142	0.000235219	0.00520006	0.000105018	0.00013693
Vv_10001189	0.102261	0.842763	0.0545568	6.01769e-06	7.26244e-05	2.70708e-05	0.000147383	0.000159036	7.66263e-06
Vv_10001191	0.999999	6.96733e-08	5.86063e-07	1.02766e-10	5.37766e-09	1.95729e-10	2.22697e-08	9.385e-10	1.66697e-10
Vv_10001195	0.000783529	0.000108394	0.00158074	0.000850975	0.00101715	0.000134884	0.835683	0.00332265	0.156518
Vv_10001196	5.38999e-05	3.52098e-05	2.7308e-05	0.965092	0.013241	0.00143234	0.000375084	6.97542e-05	0.0196733
Vv_10001201	0.000467287	0.00267432	0.00149124	0.127289	0.00101466	0.379371	0.0012517	0.252271	0.23417
Vv_10001202	0.00148734	0.0034696	0.000336704	0.075101	0.818844	0.0982633	0.000707449	0.000306747	0.00148387
Vv_10001206	3.14443e-07	4.07583e-08	2.69516e-08	2.64966e-07	0.999999	5.84455e-08	4.12073e-07	8.37572e-09	7.32599e-08
Vv_10001209	0.998344	6.3787e-05	0.000335233	1.5503e-06	0.000401325	1.58007e-06	0.00084644	3.75483e-06	2.40424e-06
Vv_10001212	0.000746202	0.00115757	0.248606	1.74576e-05	2.12186e-05	4.17685e-05	0.000805405	0.748468	0.000136542
Vv_10001217	0.00045999	0.00380433	0.00152058	0.0683185	0.000839115	0.600668	0.000903611	0.249208	0.0742777
Vv_10001220	0.0321584	0.000136408	0.934094	3.00632e-06	3.28798e-05	3.28456e-06	0.0333395	0.000213696	1.87791e-05
Vv_10001223	0.00579204	0.000104942	0.000139544	5.71713e-05	0.991167	2.62308e-05	0.00265441	1.38535e-05	4.47481e-05
Vv_10001234	0.524335	0.000229802	0.0070838	1.89582e-05	0.00182463	1.28829e-05	0.466354	7.85645e-05	6.25962e-05
Vv_10001238	0.000438461	0.00280791	0.00136027	0.119987	0.000961008	0.512616	0.00105736	0.203527	0.157244
Vv_10001241	1.82582e-05	0.000121342	3.17685e-05	0.0897144	0.000102761	0.904522	3.47424e-05	0.000950069	0.0045051
Vv_10001247	1.71224e-06	6.47045e-06	1.22426e-06	0.932874	7.52897e-05	0.0669242	2.64819e-06	6.21114e-06	0.000107892
Vv_10001252	0.039362	0.000187042	0.960394	1.56186e-07	2.01587e-06	3.48692e-07	4.40638e-05	9.52295e-06	4.18761e-07
Vv_10001253	0.00105991	0.000464805	0.0149222	0.000535532	0.000263947	0.00030203	0.0448241	0.886835	0.0507923
Vv_10001254	2.91606e-06	3.15025e-05	5.29773e-05	2.31931e-06	5.75652e-07	1.26195e-05	3.41301e-06	0.999882	1.13943e-05
Vv_10001255	2.66635e-06	4.98647e-07	0.999997	4.80795e-10	2.71895e-09	1.22699e-09	7.921e-08	1.34904e-07	1.67611e-09
Vv_10001257	0.390795	0.0233706	0.585417	2.87493e-06	3.78174e-05	8.82086e-06	0.000239855	0.000122269	5.38299e-06
Vv_10001258	0.000506495	9.61526e-05	0.999387	3.56078e-08	2.57303e-07	1.0173e-07	4.20439e-06	5.21498e-06	9.71012e-08
Vv_10001261	1.2258e-06	4.76696e-06	1.37836e-05	4.63296e-06	5.17795e-07	1.00849e-05	4.20106e-06	0.999888	7.292e-05
Vv_10001263	0.000232554	0.00078708	0.00079656	0.0610557	0.000511473	0.0442379	0.00104396	0.174009	0.717326
Vv_10001264	0.000121577	8.21072e-05	4.88238e-05	0.908327	0.0777704	0.00323796	0.000550726	9.34746e-05	0.00976773
Vv_10001270	0.744423	0.000129075	0.255135	3.50482e-07	6.81315e-06	5.94452e-07	0.000292121	1.2565e-05	1.03294e-06
Vv_10001274	1.27725e-07	1.3962e-09	8.77754e-08	5.88347e-10	9.93818e-09	2.45648e-10	1	4.66488e-09	6.69151e-09
Vv_10001275	0.0313808	6.97889e-05	0.964687	8.21676e-07	1.03776e-05	1.03791e-06	0.00379287	5.30019e-05	4.0952e-06
Vv_10001277	1.2116e-05	4.10323e-07	0.999987	5.02794e-10	4.07437e-09	1.12536e-09	1.45169e-07	7.23922e-08	1.69392e-09
Vv_10001279	3.52346e-10	5.53988e-10	2.70187e-10	0.999999	2.137e-08	2.04805e-07	1.42531e-09	1.54572e-09	3.37931e-07
Vv_10001280	0.0935011	0.00164829	0.000938033	0.000163492	0.899976	0.000149413	0.00346651	6.19456e-05	9.50978e-05
Vv_10001281	0.999983	3.2375e-07	1.61082e-05	6.01794e-10	2.19702e-08	1.07931e-09	2.43022e-07	8.9153e-09	1.23428e-09
Vv_10001284	0.000717311	0.000232157	0.00336213	0.00155189	0.000563726	0.000361514	0.0942879	0.0516803	0.847243
Vv_10001286	6.69676e-05	0.000221728	0.000419976	0.00144306	6.03354e-05	0.00191822	0.000309371	0.960334	0.035226
Vv_10001287	2.70572e-09	1.82778e-09	5.87799e-09	4.07614e-07	1.17499e-08	2.01752e-08	8.51496e-08	1.27416e-07	0.999999
Vv_10001290	5.21224e-05	5.61176e-05	0.00501104	4.12012e-06	3.26388e-06	6.9089e-06	0.000187881	0.994618	6.08424e-05
Vv_10001293	1.59018e-07	1.14875e-06	1.43331e-07	0.0024902	2.73379e-06	0.997499	1.79337e-07	1.00394e-06	5.65478e-06
Vv_10001297	8.57177e-11	1.7887e-10	6.46763e-11	1	4.86016e-09	1.73112e-07	2.49669e-10	3.69126e-10	3.24252e-08
Vv_10001303	0.00242927	0.478009	0.00733408	0.00463993	0.00121658	0.428062	0.000704365	0.0754885	0.00211661
Vv_10001304	0.986934	4.66733e-05	0.00352984	1.19149e-06	6.93994e-05	1.1332e-06	0.00940431	1.00383e-05	3.71319e-06
Vv_10001306	0.846595	0.000116482	0.15011	9.78623e-07	2.22698e-05	1.27239e-06	0.00312225	2.7687e-05	3.52171e-06
Vv_10001307	0.847065	0.0892875	0.0632311	4.54111e-06	8.49474e-05	1.55661e-05	0.000214143	9.05116e-05	6.28844e-06
Vv_10001308	2.71726e-09	6.3944e-09	1.97942e-09	0.99999	1.58117e-07	9.60658e-06	6.72308e-09	1.06555e-08	6.07154e-07
Vv_10001309	0.00226798	0.000271955	0.971082	1.12788e-05	3.11225e-05	1.35759e-05	0.0132399	0.0129482	0.000134428
Vv_10001310	3.79422e-06	1.14554e-07	0.999996	1.73683e-10	1.38641e-09	3.73747e-10	5.83429e-08	2.63365e-08	6.15551e-10
Vv_10001314	0.000574935	3.4361e-05	0.997806	7.34834e-07	3.06656e-06	9.66465e-07	0.00119935	0.000374264	6.30169e-06
Vv_10001315	0.971634	0.000184698	0.0020124	1.00785e-05	0.00216587	7.9325e-06	0.0239378	2.58711e-05	2.11598e-05
Vv_10001316	0.00211525	0.0172988	0.973453	6.54425e-06	1.65452e-05	2.76071e-05	0.000178949	0.00688349	1.93126e-05
Vv_10001317	0.363583	0.000181544	0.00744615	1.4979e-05	0.00115091	1.01675e-05	0.627484	7.41063e-05	5.47572e-05
Vv_10001318	0.00229705	5.20501e-05	6.93693e-05	3.99864e-05	0.99592	1.62454e-05	0.00156629	7.99978e-06	3.05316e-05
Vv_10001319	0.00685056	0.21989	0.764468	1.8171e-05	5.17555e-05	9.4777e-05	0.000324079	0.00826172	4.03759e-05
Vv_10001321	0.000675715	0.000127757	0.00144616	0.0016632	0.0011378	0.000222088	0.302926	0.00516998	0.686631
Vv_10001322	0.18975	0.000168161	0.00420204	2.1158e-05	0.00227594	1.26306e-05	0.803427	7.00191e-05	7.31388e-05
Vv_10001325	0.000175724	0.000127913	0.997925	5.92993e-07	1.44052e-06	1.42326e-06	6.49705e-05	0.00169997	3.35077e-06
Vv_10001332	0.395419	0.000836537	0.00588471	0.000182155	0.0801032	9.44588e-05	0.516874	0.000215047	0.000390888
Vv_10001333	0.000293214	0.996476	0.00237775	5.79839e-06	1.06277e-05	7.00148e-05	1.78769e-05	0.000742207	6.67778e-06
Vv_10001334	4.69581e-05	0.000170745	2.34153e-05	0.626169	0.00447182	0.368341	4.9352e-05	6.44706e-05	0.000663502
Vv_10001336	0.000232233	2.00502e-05	0.00032503	0.000108913	0.000294725	1.85082e-05	0.990933	0.000306146	0.00776153
Vv_10001337	0.00502349	0.000178828	0.946508	7.64753e-06	3.63542e-05	7.94476e-06	0.0460844	0.00207328	7.96339e-05
Vv_10001342	0.000629658	0.000349435	0.00681259	0.000702757	0.000229685	0.000352197	0.0225045	0.86335	0.105069
Vv_10001343	0.000159009	5.12135e-05	9.16244e-06	3.56171e-05	0.999677	3.20192e-05	2.78239e-05	2.12974e-06	6.04203e-06
Vv_10001346	0.999956	1.47034e-05	2.68225e-05	1.4391e-08	9.34267e-07	3.07185e-08	1.51057e-06	9.19156e-08	1.85609e-08
Vv_10001353	0.126722	0.00111721	0.872035	4.97038e-07	6.54909e-06	1.23894e-06	8.96959e-05	2.67181e-05	1.16937e-06
Vv_10001360	7.53774e-06	9.91938e-06	2.79276e-05	0.000629757	1.50188e-05	0.000121692	0.000102822	0.00395618	0.995129
Vv_10001364	0.480694	0.000323298	0.168956	1.04257e-05	0.000244337	9.57712e-06	0.349486	0.00022488	5.20338e-05
Vv_10001365	2.38456e-08	2.59678e-09	1	5.01822e-12	2.76967e-11	1.11816e-11	1.31508e-09	1.63657e-09	2.05809e-11
Vv_10001368	1.41406e-05	7.28196e-06	0.999967	1.21172e-08	4.46163e-08	3.16067e-08	1.49594e-06	9.59791e-06	5.0917e-08
Vv_10001372	2.18427e-10	4.60543e-10	1.61639e-10	0.999999	1.29558e-08	4.63368e-07	6.15821e-10	8.92184e-10	7.17768e-08
Vv_10001373	6.54437e-07	1.31973e-06	8.15741e-07	0.993412	1.09778e-05	0.000555724	3.20507e-06	1.19156e-05	0.00600365
Vv_10001376	0.000181509	1.48196e-05	0.000259707	7.04868e-05	0.00020334	1.26663e-05	0.994368	0.000225201	0.00466417
Vv_10001378	0.00207145	0.000754244	0.0190456	0.00159128	0.000745437	0.000657427	0.1572	0.555173	0.262762
Vv_10001379	0.172995	0.000115593	0.82465	8.34568e-07	1.34986e-05	1.15586e-06	0.00218121	3.87929e-05	3.33323e-06
Vv_10001387	0.0483813	0.571722	0.0059176	0.00795845	0.293172	0.0673681	0.00265341	0.00165706	0.00117023
Vv_10001388	0.000295697	0.999491	7.88486e-05	4.76721e-06	4.31694e-05	6.68203e-05	5.85754e-06	1.19081e-05	1.76437e-06
Vv_10001390	0.000553228	2.72527e-05	0.998143	5.5371e-07	2.50832e-06	7.24292e-07	0.0010339	0.000234527	4.57083e-06
Vv_10001398	0.00555923	0.00103859	0.720498	9.18394e-05	0.00017183	9.64051e-05	0.0751366	0.195799	0.00160836
Vv_10001401	0.999988	6.69106e-07	7.14936e-06	6.09912e-09	6.75e-07	7.75682e-09	3.78127e-06	2.98316e-08	1.0825e-08
Vv_10001405	1.92568e-06	3.93738e-08	0.999998	9.43345e-11	7.61285e-10	1.84268e-10	4.69816e-08	1.45297e-08	3.69751e-10
Vv_10001420	0.00663173	0.649204	0.333853	2.63893e-05	6.90489e-05	0.00016297	0.00031595	0.00968596	5.10084e-05
Vv_10001422	0.151942	0.0313568	0.00301591	0.000790851	0.807842	0.0015597	0.00295515	0.000271317	0.000265555
Vv_10001423	0.0107352	0.767583	0.220526	7.75758e-06	3.74129e-05	4.16483e-05	0.000143413	0.000912403	1.29659e-05
Vv_10001429	0.99998	5.397e-06	1.39929e-05	5.42305e-09	3.24347e-07	1.13936e-08	6.64267e-07	3.88201e-08	7.40438e-09
Vv_10001430	0.000282625	0.000165507	0.000101432	0.685861	0.293515	0.00467612	0.00126743	0.000164177	0.0139667
Vv_10001438	0.927327	6.35975e-05	0.0722468	2.66547e-07	6.05327e-06	4.07e-07	0.000347349	7.74592e-06	8.13385e-07
Vv_10001440	0.000372525	0.000210009	0.00594295	0.000213479	9.03663e-05	0.000138966	0.0101609	0.965444	0.0174271
Vv_10001443	6.58378e-06	1.84416e-07	0.999992	1.16023e-09	7.47042e-09	1.90618e-09	1.10297e-06	2.79743e-07	6.17045e-09
Vv_10001444	9.38199e-08	1.89165e-07	3.42711e-06	3.16416e-08	1.26357e-08	5.81454e-08	3.45617e-07	0.999995	5.35692e-07
Vv_10001445	0.171442	0.821912	0.00596046	1.29669e-05	0.000354747	5.9631e-05	0.000165911	8.128e-05	1.03199e-05
Vv_10001447	0.046029	0.00054102	0.002196	0.00052188	0.548772	0.000164516	0.400559	0.000218588	0.000997122
Vv_10001449	0.00249085	0.902358	0.0371975	0.000118993	0.000132011	0.0013826	0.000321411	0.0558214	0.000177083
Vv_10001454	0.00434946	1.58834e-05	0.995616	2.99413e-08	3.59495e-07	5.76082e-08	1.61645e-05	2.23526e-06	9.77917e-08
Vv_10001459	2.31122e-05	0.000388564	0.000423589	1.32045e-05	3.92368e-06	9.28255e-05	1.91903e-05	0.998988	4.80031e-05
Vv_10001462	1.42078e-07	1.02625e-07	1.84928e-07	0.000335476	1.96194e-06	2.67798e-06	2.81679e-06	1.8842e-06	0.999655
Vv_10001463	8.09149e-07	6.91508e-07	2.61895e-06	4.87562e-05	1.84189e-06	5.89264e-06	1.99538e-05	0.000154587	0.999765
Vv_10001466	0.000515455	0.000374536	0.979163	3.31917e-06	6.58494e-06	7.27385e-06	0.000366605	0.01954	2.29795e-05
Vv_10001469	0.000174804	6.90506e-06	0.000994647	2.78346e-06	1.22626e-05	1.35695e-06	0.998609	0.000130739	6.75012e-05
Vv_10001482	0.000365074	0.00416846	0.00118432	0.036318	0.000607017	0.779218	0.000553603	0.151513	0.026073
Vv_10001484	0.860958	0.0428073	0.0958792	3.28714e-06	5.80558e-05	1.05981e-05	0.000199361	7.9e-05	5.02377e-06
Vv_10001485	0.000570704	0.000926711	0.983657	3.18318e-06	6.41193e-06	9.04257e-06	0.000185874	0.0146253	1.61963e-05
Vv_10001486	0.000163805	2.07543e-05	6.22074e-06	1.05051e-05	0.999761	7.73978e-06	2.6503e-05	1.03514e-06	2.87202e-06
Vv_10001490	1.75404e-07	1.9779e-07	2.81682e-07	0.00103226	1.67668e-06	9.92194e-06	2.13972e-06	5.4858e-06	0.998948
Vv_10001491	4.25961e-06	2.13296e-05	3.01772e-06	0.227767	0.000151714	0.771894	5.12362e-06	1.44756e-05	0.000139063
Vv_10001492	0.0945737	0.000298857	0.572216	1.02871e-05	0.000134006	9.74162e-06	0.332207	0.000482332	6.76869e-05
Vv_10001496	0.000281191	0.00046621	9.49451e-05	0.767678	0.169572	0.0589513	0.000348658	0.000154247	0.00245371
Vv_10001507	9.506e-05	0.000106481	0.999731	8.62178e-08	3.11586e-07	2.63855e-07	6.58922e-06	5.96802e-05	3.05926e-07
Vv_10001509	0.00174138	0.000419394	0.00842659	0.00180127	0.00105238	0.000464148	0.412588	0.0669895	0.506518
Vv_10001510	1.17314e-06	1.70061e-06	2.68487e-05	7.92522e-07	2.41584e-07	1.00246e-06	8.07641e-06	0.999935	2.51591e-05
Vv_10001516	3.50946e-05	2.43277e-05	1.81362e-05	0.976878	0.00812638	0.00112286	0.000232204	4.83426e-05	0.0135144
Vv_10001518	3.13293e-05	8.09884e-05	0.00359957	2.13544e-06	1.66624e-06	5.57435e-06	4.32333e-05	0.996217	1.80744e-05
Vv_10001523	0.0117502	0.000265838	0.000187534	6.0591e-05	0.986422	4.20951e-05	0.00122112	1.61205e-05	3.47313e-05
Vv_10001525	0.170547	0.000154118	0.00400541	1.94723e-05	0.00201607	1.16048e-05	0.823111	6.6119e-05	6.85368e-05
Vv_10001528	3.38092e-06	1.74337e-05	3.92251e-06	0.387956	4.54245e-05	0.611276	6.18354e-06	4.90797e-05	0.000642396
Vv_10001529	0.0026598	9.32541e-06	0.997235	5.43649e-08	6.05349e-07	8.26776e-08	8.99327e-05	4.66592e-06	2.37506e-07
Vv_10001532	0.00856658	2.21356e-05	0.00561825	1.92251e-06	3.90428e-05	1.33731e-06	0.985703	3.40183e-05	1.33079e-05
Vv_10001533	0.000374799	2.56326e-06	0.999598	1.52871e-08	1.44637e-07	2.36916e-08	2.24514e-05	1.74567e-06	7.11089e-08
Vv_10001536	0.00013155	0.00012785	0.999097	3.17783e-07	8.48869e-07	8.57828e-07	2.76952e-05	0.000611899	1.50035e-06
Vv_10001540	5.3399e-05	6.45899e-05	0.00586886	3.75453e-06	3.06919e-06	6.82255e-06	0.000156468	0.993794	4.92311e-05
Vv_10001541	0.102536	8.5916e-05	0.0106513	6.09225e-06	0.00022386	4.37634e-06	0.8864	6.16834e-05	3.02168e-05
Vv_10001547	9.02175e-05	0.000148363	3.43819e-05	0.931437	0.0399262	0.0267347	0.000135998	6.63645e-05	0.00142676
Vv_10001558	0.999669	7.11636e-06	0.000122309	1.26156e-07	1.44243e-05	1.34108e-07	0.000186103	5.96565e-07	2.63163e-07
Vv_10001561	0.0822034	0.896335	0.00411875	0.00028041	0.0143162	0.00162043	0.000701751	0.00032058	0.000103644
Vv_10001563	0.000241625	0.00228564	0.00127621	0.00545432	0.000216301	0.0412073	0.000436638	0.933964	0.014918
Vv_10001567	0.999999	5.45663e-08	7.55245e-07	8.2403e-11	3.81583e-09	1.55237e-10	2.11982e-08	8.80078e-10	1.43266e-10
Vv_10001578	0.00484596	0.380243	0.155357	0.000221801	0.000222825	0.00182746	0.000934133	0.455867	0.000480638
Vv_10001579	0.000462752	1.72314e-05	0.00367958	4.99188e-06	2.23914e-05	2.74733e-06	0.99538	0.000324554	0.000106244
Vv_10001583	0.00136802	0.000184621	0.00119207	0.00519561	0.00935804	0.00039988	0.588048	0.0017421	0.392512
Vv_10001585	1.61461e-07	1.83682e-07	1.20794e-07	0.999622	1.11527e-05	2.64584e-05	9.3429e-07	6.24913e-07	0.000338585
Vv_10001588	0.000628899	0.000182275	0.000187733	0.073954	0.90012	0.0015887	0.00543064	0.000204536	0.017703
Vv_10001593	0.000468761	1.31771e-05	0.998952	2.14792e-07	1.22785e-06	2.83503e-07	0.000505888	5.69968e-05	1.54911e-06
Vv_10001594	4.72376e-07	1.24053e-07	5.42471e-08	1.7947e-06	0.999996	3.55598e-07	5.25151e-07	2.37521e-08	2.35103e-07
Vv_10001597	0.996372	0.00258449	0.000962433	7.45009e-07	3.7765e-05	2.04864e-06	3.53556e-05	4.76215e-06	8.05553e-07
Vv_10001599	0.000511475	0.99246	0.0049608	1.11958e-05	1.89759e-05	0.000131677	3.53406e-05	0.00185692	1.37186e-05
Vv_10001604	2.79856e-05	2.59867e-05	1.19548e-05	0.98246	0.0133075	0.00198525	9.42294e-05	2.6211e-05	0.00206073
Vv_10001607	1.10038e-05	5.02169e-05	1.57322e-05	0.686338	0.000105009	0.307214	2.59892e-05	0.000316802	0.00592293
Vv_10001608	2.22742e-05	0.000194216	1.13866e-05	0.0100486	0.000749571	0.988851	1.22877e-05	2.76331e-05	8.30205e-05
Vv_10001610	0.999904	9.27333e-07	8.55954e-05	6.33556e-09	2.88013e-07	8.4535e-09	9.26593e-06	7.72193e-08	1.59629e-08
Vv_10001611	0.000178307	0.00284442	0.000518893	0.0147471	0.00030166	0.935931	0.000207233	0.0390522	0.00621966
Vv_10001614	2.02112e-05	6.70337e-07	1.15712e-05	1.61516e-06	2.17692e-05	3.48134e-07	0.999913	2.99852e-06	2.77321e-05
Vv_10001615	0.999994	8.59528e-07	3.54706e-06	3.83783e-09	4.37637e-07	5.92532e-09	9.04728e-07	1.70676e-08	5.48966e-09
Vv_10001617	2.20215e-05	2.997e-05	9.25182e-06	0.985463	0.00881745	0.00480662	4.68193e-05	2.05e-05	0.000784841
Vv_10001618	3.75106e-10	5.88888e-10	2.84908e-10	0.999999	2.33715e-08	2.17634e-07	1.50339e-09	1.60357e-09	3.38977e-07
Vv_10001620	4.11629e-06	1.90861e-06	1.14464e-05	8.04656e-05	9.27271e-06	8.4059e-06	0.000274037	0.000213383	0.999397
Vv_10001622	4.04549e-08	2.29706e-07	9.28281e-07	2.77801e-08	7.40164e-09	9.52413e-08	7.2582e-08	0.999998	2.3009e-07
Vv_10001623	0.000425591	1.86588e-05	0.000170392	9.62449e-05	0.00187722	1.48476e-05	0.99613	6.02654e-05	0.0012064
Vv_10001629	0.90818	0.0255012	0.0660523	2.37123e-06	4.4627e-05	7.41147e-06	0.000154943	5.3715e-05	3.63519e-06
Vv_10001632	4.96253e-10	7.71282e-10	3.9001e-10	0.999999	2.82113e-08	2.71258e-07	2.09212e-09	2.32234e-09	5.82545e-07
Vv_10001635	3.5114e-05	1.09912e-05	3.52341e-05	0.00301217	0.0005201	7.69187e-05	0.00235238	0.00013278	0.993824
Vv_10001639	0.117843	0.000809055	0.00359059	0.000437008	0.421927	0.000170052	0.454154	0.000254185	0.000814857
Vv_10001643	0.982235	0.00280223	0.0148872	5.44769e-07	1.25161e-05	1.50618e-06	4.96052e-05	1.06064e-05	8.68102e-07
Vv_10001653	0.00706195	0.000511721	0.247786	8.24218e-05	0.00023748	6.14456e-05	0.717407	0.025166	0.00168557
Vv_10001654	0.99651	2.68515e-05	0.00079117	7.06182e-07	6.69936e-05	6.69083e-07	0.00259809	3.78985e-06	1.77599e-06
Vv_10001658	8.75725e-05	7.39471e-05	0.00119066	0.000105624	2.83121e-05	7.32296e-05	0.00154351	0.987296	0.00960137
Vv_10001659	9.82895e-05	5.63419e-05	5.65125e-05	0.879675	0.0141287	0.00173971	0.0010079	0.000162571	0.103075
Vv_10001661	0.127201	0.760994	0.111236	7.33677e-06	8.21448e-05	3.20767e-05	0.000202925	0.000234985	1.00311e-05
Vv_10001663	0.147096	0.178676	0.673471	6.53727e-06	6.34897e-05	2.47772e-05	0.000296644	0.0003531	1.12709e-05
Vv_10001669	0.65084	0.000281817	0.288944	5.22632e-06	0.000113406	5.5945e-06	0.0596446	0.000141664	2.33974e-05
Vv_10001676	2.21421e-05	6.82207e-05	0.000169787	0.000247679	1.54013e-05	0.000342421	0.000106377	0.992193	0.00683535
Vv_10001678	5.06602e-06	1.52174e-05	2.87619e-06	0.964076	0.000446923	0.0352527	7.40526e-06	1.00093e-05	0.000183978
Vv_10001679	0.163049	0.000133584	0.0262737	7.58341e-06	0.000230513	5.85702e-06	0.810159	0.000101362	3.88656e-05
Vv_10001684	0.712149	0.150193	0.137068	6.32074e-06	0.000100892	2.23321e-05	0.000294446	0.000156416	9.16774e-06
Vv_10001687	3.96943e-06	9.54188e-07	0.999992	3.32322e-09	1.26538e-08	7.23226e-09	7.44784e-07	2.70329e-06	1.68428e-08
Vv_10001692	3.76333e-07	7.34734e-06	5.82767e-07	0.000101061	1.4307e-06	0.999874	3.03755e-07	8.80977e-06	6.01049e-06
Vv_10001695	2.68758e-05	1.74322e-05	2.2836e-05	0.268447	0.00112447	0.000572634	0.000396931	0.000116554	0.729276
Vv_10001699	0.00693421	7.74459e-05	0.000631743	8.27109e-05	0.0161419	2.38818e-05	0.975741	6.27287e-05	0.000304297
Vv_10001700	0.00874654	2.53977e-05	0.000524103	7.18647e-06	0.000714433	3.29389e-06	0.989931	1.75331e-05	3.03519e-05
Vv_10001703	0.0044115	0.994248	0.000515142	2.42396e-05	0.000482582	0.000213997	4.80489e-05	4.70012e-05	9.48342e-06
Vv_10001709	0.201149	0.000162261	0.798518	2.81157e-07	4.42345e-06	5.33065e-07	0.000151462	1.3488e-05	8.16101e-07
Vv_10001711	4.04724e-06	1.50351e-07	6.81846e-06	1.66142e-07	9.94931e-07	5.23187e-08	0.999982	1.60654e-06	4.56281e-06
Vv_10001713	0.0184758	0.979775	0.0011592	1.38255e-05	0.000369753	8.44563e-05	6.85539e-05	4.54704e-05	7.62248e-06
Vv_10001717	1.40206e-09	2.26123e-09	1.2299e-09	0.999996	5.86589e-08	8.1954e-07	6.39002e-09	8.90686e-09	3.12137e-06
Vv_10001729	0.000565371	4.76285e-05	0.000451676	0.000495806	0.00207988	5.9282e-05	0.975203	0.000372279	0.0207253
Vv_10001737	4.00915e-07	7.90444e-07	4.8382e-07	0.996287	7.27946e-06	0.000332434	1.96166e-06	6.59504e-06	0.00336328
Vv_10001741	0.000950238	9.04849e-05	0.00713009	7.19449e-05	0.000145282	3.07715e-05	0.982329	0.00570246	0.00354954
Vv_10001745	1.32594e-07	4.58418e-07	1.20116e-07	0.996549	3.7123e-06	0.00341552	2.82078e-07	9.5399e-07	3.0239e-05
Vv_10001748	1.60834e-06	2.8113e-06	2.045e-06	0.96346	2.63814e-05	0.000718951	9.43622e-06	3.01452e-05	0.0357482
Vv_10001749	0.995497	0.00296011	0.000830054	4.10029e-06	0.000536606	9.32914e-06	0.00014832	1.08246e-05	3.4967e-06
Vv_10001752	0.00986655	4.33642e-05	0.990065	5.43296e-08	6.65194e-07	1.13078e-07	2.07913e-05	3.78887e-06	1.61377e-07
Vv_10001753	1.55598e-05	1.22246e-05	8.05031e-06	0.990468	0.00366408	0.000738115	8.71958e-05	2.21951e-05	0.00498439
Vv_10001754	1.39028e-06	5.8866e-08	0.999998	3.25016e-10	1.89438e-09	5.63318e-10	2.31119e-07	9.77618e-08	1.7146e-09
Vv_10001760	0.0056896	0.000235725	0.00110475	0.00143875	0.163805	0.00020717	0.821349	0.000321769	0.00584866
Vv_10001764	0.0394986	0.000215535	0.305506	1.0737e-05	0.000119391	9.30461e-06	0.654003	0.00055311	8.40609e-05
Vv_10001769	0.000477777	0.99262	0.00347876	2.22245e-05	2.9129e-05	0.00034083	4.30106e-05	0.00296425	2.3671e-05
Vv_10001770	0.00283539	0.000849695	0.060163	0.000468033	0.000396152	0.000305255	0.143776	0.766098	0.0251086
Vv_10001771	6.56486e-08	6.17747e-07	8.01598e-08	0.000293731	5.6179e-07	0.999701	7.658e-08	9.69208e-07	3.07166e-06
Vv_10001772	0.999981	3.40553e-06	1.49532e-05	2.95453e-09	1.42924e-07	6.29544e-09	4.21649e-07	2.70943e-08	4.3914e-09
Vv_10001773	4.36609e-07	4.21347e-07	5.8738e-07	0.00434191	6.09809e-06	1.99551e-05	5.7855e-06	7.57462e-06	0.995617
Vv_10001774	0.00940442	3.23009e-05	0.0122653	2.59648e-06	4.25275e-05	1.87826e-06	0.978169	6.20826e-05	1.95033e-05
Vv_10001776	0.000631911	0.00963761	0.00260694	0.0183148	0.0006684	0.41563	0.000792823	0.532291	0.0194266
Vv_10001779	4.05567e-07	3.02455e-07	4.99614e-07	0.00156596	6.50297e-06	9.08499e-06	7.27395e-06	4.77219e-06	0.998405
Vv_10001780	2.42008e-07	3.00848e-07	2.21069e-07	0.998015	9.40215e-06	4.72435e-05	1.57595e-06	1.6227e-06	0.00192456
Vv_10001785	3.20163e-05	7.44647e-05	8.82493e-05	0.0248253	0.000106712	0.00467647	0.000204989	0.00882504	0.961167
Vv_10001786	0.999999	1.59375e-08	4.13656e-07	8.78802e-11	5.67086e-09	1.24043e-10	6.3798e-08	7.25093e-10	1.78088e-10
Vv_10001787	1.99034e-07	1.90961e-08	1	7.38079e-11	3.62451e-10	1.45299e-10	2.84187e-08	3.27499e-08	3.68568e-10
Vv_10001788	2.25048e-06	2.57493e-07	1.19398e-07	4.1816e-07	0.999996	1.80722e-07	9.72317e-07	2.55466e-08	1.16435e-07
Vv_10001790	0.999473	6.93961e-06	0.000220783	1.20555e-07	1.0118e-05	1.27616e-07	0.000287977	7.53268e-07	2.88723e-07
Vv_10001794	1.69836e-05	1.81437e-05	0.000285447	1.68308e-05	4.59954e-06	1.51073e-05	0.000198223	0.99848	0.000965164
Vv_10001796	3.94196e-07	2.69114e-06	4.24952e-07	0.00980395	5.13074e-06	0.990154	5.38923e-07	4.31431e-06	2.8129e-05
Vv_10001801	3.54474e-05	9.59789e-05	0.0041363	2.35024e-06	1.85084e-06	6.28081e-06	4.63515e-05	0.995656	1.92619e-05
Vv_10001803	0.118785	0.000309891	0.617552	9.62753e-06	0.000132199	9.33026e-06	0.26271	0.000432028	6.01955e-05
Vv_10001806	0.0081867	0.000285583	0.842215	1.60161e-05	7.53269e-05	1.53295e-05	0.145229	0.0037932	0.000183786
Vv_10001807	0.863958	0.023157	0.112585	2.44846e-06	4.2714e-05	7.52085e-06	0.000178077	6.4315e-05	3.97628e-06
Vv_10001810	2.40961e-05	1.47602e-05	3.51285e-06	0.000310909	0.999521	8.9609e-05	1.75211e-05	2.04392e-06	1.65277e-05
Vv_10001818	0.00498485	0.0401786	0.953866	3.29733e-06	1.42026e-05	1.40729e-05	0.0001086	0.00082295	7.46591e-06
Vv_10001826	7.41391e-08	1.08375e-07	7.22885e-08	0.999444	2.38899e-06	2.54076e-05	4.23277e-07	6.19166e-07	0.000527262
Vv_10001828	0.00393426	7.85678e-05	0.000545726	0.000167016	0.0244087	3.69332e-05	0.970039	8.62273e-05	0.000703291
Vv_10001829	1.57394e-07	1.64528e-07	2.38768e-07	0.00098987	1.68784e-06	7.68643e-06	2.04784e-06	3.99683e-06	0.998994
Vv_10001832	7.88682e-06	1.52727e-05	1.82874e-05	0.0150792	3.64678e-05	0.00110151	5.88197e-05	0.00106536	0.982617
Vv_10001834	1.75201e-06	9.43307e-06	1.45091e-06	0.138672	4.37876e-05	0.861171	2.31698e-06	9.17626e-06	8.91141e-05
Vv_10001836	3.45383e-07	3.84944e-07	2.81075e-07	0.99841	1.86275e-05	4.95756e-05	2.26846e-06	1.65468e-06	0.0015169
Vv_10001839	2.18351e-06	6.86292e-08	3.84843e-06	5.75507e-08	3.83584e-07	2.00182e-08	0.999991	6.68568e-07	1.36896e-06
Vv_10001845	4.25283e-08	1.13367e-07	2.99573e-08	0.999723	2.4884e-06	0.000268722	8.95549e-08	1.51792e-07	5.77698e-06
Vv_10001847	1	1.31181e-08	9.32752e-08	3.05183e-11	2.07472e-09	5.31809e-11	7.52123e-09	2.18273e-10	4.83226e-11
Vv_10001849	8.04286e-09	2.19475e-08	7.79005e-09	0.999945	2.18954e-07	4.95847e-05	2.29268e-08	7.09135e-08	5.25177e-06
Vv_10001850	5.05336e-06	2.64365e-05	3.38976e-06	0.136275	0.000191779	0.863357	5.53653e-06	1.4632e-05	0.000121728
Vv_10001856	0.000117088	3.32505e-06	0.000573088	1.05943e-06	5.98299e-06	5.43677e-07	0.999236	4.26292e-05	2.06691e-05
Vv_10001863	8.40379e-05	3.1352e-06	4.10935e-05	1.04604e-05	0.000160905	1.95669e-06	0.999523	1.23544e-05	0.000163092
Vv_10001864	0.00624641	0.0252658	0.00112907	0.0304926	0.791733	0.141639	0.00133184	0.00069355	0.00146952
Vv_10001872	9.18192e-07	1.3199e-06	2.37096e-06	0.000516935	3.45605e-06	4.06917e-05	1.03081e-05	0.000149588	0.999274
Vv_10001874	2.10335e-05	4.70938e-05	3.86823e-05	0.312158	0.000150579	0.00933405	0.000118902	0.001352	0.67678
Vv_10001880	0.996159	1.7737e-05	0.00287138	2.31242e-07	9.59119e-06	2.63372e-07	0.000938527	3.02398e-06	7.11547e-07
Vv_10001882	8.75482e-06	7.50993e-06	7.57403e-06	0.847602	0.000383185	0.000465563	8.77218e-05	4.49817e-05	0.151392
Vv_10001886	0.00294272	0.000530628	0.00103526	0.0742145	0.689745	0.00244981	0.0851845	0.00105375	0.142844
Vv_10001891	0.999983	4.75855e-06	1.01685e-05	7.95502e-09	6.58676e-07	1.53359e-08	9.98167e-07	4.22771e-08	1.0281e-08
Vv_10001894	0.975224	6.75479e-05	0.0122935	1.38042e-06	5.48832e-05	1.40116e-06	0.0123349	1.78552e-05	4.83963e-06
Vv_10001895	1.12436e-06	1.37055e-06	5.91796e-07	0.999351	0.000231349	0.000230792	3.7603e-06	1.80687e-06	0.000178037
Vv_10001911	4.14795e-06	1.62902e-05	5.49505e-06	0.922863	4.90891e-05	0.0739885	1.06966e-05	9.45991e-05	0.00296807
Vv_10001913	0.000448779	0.0088695	0.00253872	0.00373111	0.000283478	0.0686154	0.000465625	0.909318	0.00572962
Vv_10001915	0.999985	2.42135e-07	1.31003e-05	1.63863e-09	8.81476e-08	2.19239e-09	1.94919e-06	1.65584e-08	3.80983e-09
Vv_10001918	0.99728	0.000879259	0.00181304	2.14274e-07	6.74736e-06	5.73973e-07	1.74253e-05	2.72463e-06	3.02751e-07
Vv_10001919	9.78063e-09	2.81066e-08	8.94297e-09	0.999909	2.96531e-07	8.6704e-05	2.50799e-08	7.28729e-08	4.04172e-06
Vv_10001925	0.00374261	2.7292e-05	0.000327286	1.82829e-05	0.00241233	6.22376e-06	0.993366	2.29277e-05	7.717e-05
Vv_10001927	1.07305e-05	8.63236e-07	4.79548e-07	1.06475e-06	0.999981	4.69144e-07	4.46256e-06	8.75699e-08	3.71022e-07
Vv_10001934	9.41361e-11	1.89801e-10	8.48222e-11	1	3.44357e-09	1.43738e-07	3.43461e-10	6.63403e-10	1.14472e-07
Vv_10001936	0.000100732	0.000306202	0.000253492	0.154612	0.000379959	0.0432948	0.000468392	0.0212921	0.779292
Vv_10001937	0.765315	0.21829	0.0158475	7.88929e-06	0.000207606	2.94684e-05	0.000214897	7.91022e-05	8.28414e-06
Vv_10001945	1.71957e-10	2.93652e-10	1.46469e-10	1	7.66315e-09	1.32144e-07	7.11463e-10	1.01585e-09	2.56778e-07
Vv_10001947	0.980424	0.0117444	0.0020977	2.58334e-05	0.00499115	5.83683e-05	0.000594978	4.47548e-05	1.8308e-05
Vv_10001949	0.00897445	0.000177987	0.9087	7.24007e-06	4.46381e-05	7.25855e-06	0.0808632	0.00115731	6.77073e-05
Vv_10001950	4.75795e-06	1.17329e-05	4.87839e-05	2.24167e-05	2.34272e-06	2.88171e-05	2.66709e-05	0.999068	0.000786376
Vv_10001951	3.99914e-07	2.72711e-06	4.31468e-07	0.0100031	5.20127e-06	0.989955	5.47581e-07	4.38897e-06	2.8687e-05
Vv_10001957	1.82434e-05	0.000267064	0.000447994	6.43081e-06	2.3926e-06	3.8979e-05	1.45595e-05	0.999178	2.60596e-05
Vv_10001960	0.164854	0.000118729	0.834824	2.67084e-07	4.20002e-06	4.80097e-07	0.000184284	1.30473e-05	8.21108e-07
Vv_10001963	0.0368254	0.0189271	0.943978	1.70533e-06	1.48498e-05	5.83455e-06	0.000109935	0.000134131	3.47707e-06
Vv_10001964	1.55156e-06	2.85803e-07	1.89963e-07	5.49183e-06	0.999987	7.53376e-07	3.18114e-06	8.33408e-08	1.14314e-06
Vv_10001966	0.000372439	3.09362e-05	0.000351383	0.000256284	0.00093732	3.45513e-05	0.984699	0.000295709	0.0130222
Vv_10001967	0.00136965	0.00047964	0.924386	1.30414e-05	2.47634e-05	2.05246e-05	0.00332545	0.0702437	0.000137207
Vv_10001978	0.00480886	0.000477267	0.00132185	0.0150072	0.673529	0.00103993	0.257747	0.000803488	0.0452656
Vv_10001984	1.65295e-05	0.000101653	0.000134243	0.000132392	9.504e-06	0.000467144	4.0581e-05	0.998077	0.00102051
Vv_10001985	0.637275	0.00186839	0.360668	7.97771e-07	1.29606e-05	1.96002e-06	0.000140616	3.05447e-05	1.71967e-06
Vv_10001990	0.997092	0.00209942	0.000655249	1.20335e-06	9.15433e-05	3.05538e-06	5.1434e-05	5.13581e-06	1.16994e-06
Vv_10001993	0.999054	0.000123291	0.00022523	1.35981e-06	0.000387965	1.7993e-06	0.000202276	2.86835e-06	1.55485e-06
Vv_10001994	0.000678226	0.00188225	0.990945	2.66521e-06	6.0385e-06	8.91714e-06	0.000116694	0.00634957	1.06781e-05
Vv_10001995	0.893138	0.000375126	0.00387089	3.05701e-05	0.00757223	2.13687e-05	0.094859	6.60445e-05	6.66695e-05
Vv_10001997	6.17528e-06	2.7039e-07	0.999991	1.89101e-09	1.04958e-08	3.12929e-09	1.57483e-06	6.2338e-07	1.0771e-08
Vv_10001998	2.45693e-05	1.76542e-06	1.00063e-06	1.80835e-06	0.99996	8.41409e-07	9.08617e-06	1.69476e-07	6.68469e-07
Vv_10002003	0.263526	0.00181939	0.734478	7.41734e-07	1.0452e-05	1.86252e-06	0.000127142	3.52781e-05	1.67456e-06
Vv_10002007	1.38675e-05	4.61538e-05	0.000113326	0.000128336	8.81613e-06	0.000203368	6.07086e-05	0.99648	0.00294528
Vv_10002008	1.31949e-07	1.56931e-07	8.40574e-08	0.999881	1.48261e-05	2.66634e-05	5.89613e-07	3.41315e-07	7.60747e-05
Vv_10002009	0.740069	0.117934	0.141445	5.69437e-06	9.14954e-05	1.97237e-05	0.000283012	0.000143793	8.41862e-06
Vv_10002013	3.08837e-06	1.10173e-05	4.12122e-06	0.964684	3.74804e-05	0.0319465	8.7754e-06	7.24579e-05	0.00323262
Vv_10002015	0.000489322	1.73084e-05	0.000156701	6.92567e-05	0.00211958	1.18153e-05	0.996432	4.37004e-05	0.000659885
Vv_10002018	9.62866e-05	1.38792e-05	1.59432e-05	0.000499133	0.998488	3.96977e-05	0.000618105	8.30225e-06	0.000220309
Vv_10002019	0.999959	1.04529e-05	2.09168e-05	3.51208e-08	4.43578e-06	5.94104e-08	4.82175e-06	1.32906e-07	4.34094e-08
Vv_10002020	2.77875e-05	8.02443e-06	4.78088e-05	0.000433443	0.000108551	3.02662e-05	0.0038807	0.000274703	0.995189
Vv_10002023	8.66454e-07	3.12337e-06	1.01416e-06	0.983912	1.37241e-05	0.0155282	2.21031e-06	1.34465e-05	0.000525019
Vv_10002025	1.33069e-06	7.17501e-07	1.49669e-06	0.00123492	2.2904e-05	1.22232e-05	3.68015e-05	1.00305e-05	0.99868
Vv_10002026	2.55813e-05	1.33518e-07	8.36504e-06	3.57503e-08	9.94265e-07	1.70367e-08	0.999964	2.42279e-07	2.79656e-07
Vv_10002027	0.987247	3.27612e-05	0.0126816	6.35532e-08	1.5254e-06	1.14134e-07	3.54518e-05	1.65314e-06	1.59081e-07
Vv_10002028	1.81287e-06	3.73414e-08	0.999998	8.99587e-11	7.24077e-10	1.75604e-10	4.49004e-08	1.39291e-08	3.53321e-10
Vv_10002031	0.000159915	0.000149646	0.00145481	0.000510733	8.40137e-05	0.000273475	0.00298447	0.903378	0.0910046
Vv_10002032	0.047709	0.00774218	0.944361	1.09812e-06	1.08795e-05	3.43159e-06	9.34772e-05	7.65615e-05	2.32036e-06
Vv_10002035	5.80567e-10	1.39916e-09	5.31784e-10	0.999997	1.90323e-08	2.05037e-06	1.78173e-09	4.3389e-09	4.25205e-07
Vv_10002037	2.71298e-06	7.35638e-07	2.06436e-07	1.98098e-06	0.999992	9.52158e-07	1.09303e-06	6.23209e-08	2.98849e-07
Vv_10002038	9.6449e-05	0.000239862	0.000355192	0.0166258	0.000196464	0.00712495	0.000607721	0.0877291	0.887024
Vv_10002039	0.023872	0.00139973	0.974649	3.71355e-07	3.82837e-06	1.04506e-06	4.52586e-05	2.7385e-05	8.63444e-07
Vv_10002041	2.63999e-07	3.00853e-08	1	1.10418e-10	5.21197e-10	2.22421e-10	3.80257e-08	5.36082e-08	5.48213e-10
Vv_10002062	6.26007e-05	8.13183e-05	0.000313481	0.00163904	7.79765e-05	0.000539233	0.000871962	0.0977009	0.898713
Vv_10002066	0.599642	0.000720553	0.00598521	0.000107808	0.0370103	6.27667e-05	0.356071	0.000163723	0.000236155
Vv_10002067	2.46033e-06	3.52278e-06	4.4572e-05	2.55592e-06	6.38515e-07	2.87373e-06	1.95771e-05	0.99982	0.000103461
Vv_10002068	3.99904e-06	9.16547e-07	0.999992	3.36335e-09	1.28275e-08	7.22474e-09	7.87978e-07	2.7358e-06	1.72856e-08
Vv_10002077	4.96583e-05	4.47613e-05	0.0034249	5.36184e-06	3.86392e-06	7.6636e-06	0.000271107	0.99609	0.000102354
Vv_10002080	0.434782	0.000279113	0.564755	3.73457e-07	6.24388e-06	7.411e-07	0.000159891	1.59437e-05	1.00163e-06
Vv_10002082	8.10545e-06	1.43966e-05	1.28086e-05	0.33309	8.15871e-05	0.00232366	5.47139e-05	0.000297074	0.664117
Vv_10002083	3.47418e-05	0.00010054	1.66475e-05	0.882112	0.00462133	0.112408	4.23677e-05	4.41029e-05	0.000619982
Vv_10002085	1.12783e-05	5.63224e-05	1.61428e-05	0.481569	0.000103109	0.513401	2.4575e-05	0.000322006	0.00449658
Vv_10002088	0.0107961	0.0002871	0.411118	2.27222e-05	0.000120955	1.90272e-05	0.574052	0.0033033	0.000280653
Vv_10002089	0.999898	2.19529e-06	5.33146e-05	2.92843e-08	2.59645e-06	3.33163e-08	4.36013e-05	1.76494e-07	6.39054e-08
Vv_10002091	0.00171535	0.000606107	0.87458	1.94978e-05	3.51132e-05	2.96407e-05	0.00500255	0.117792	0.000219909
Vv_10002093	2.76416e-10	4.4492e-10	2.04887e-10	1	1.82871e-08	1.79651e-07	1.04686e-09	1.11026e-09	1.97499e-07
Vv_10002095	0.00403463	0.013788	0.000771359	0.0357434	0.815742	0.12694	0.00106937	0.000527525	0.00138374
Vv_10002100	1.11319e-09	8.16006e-10	1.83658e-09	8.08356e-07	8.89772e-09	1.5734e-08	2.60899e-08	2.75841e-08	0.999999
Vv_10002103	7.42276e-05	1.98849e-05	0.000148265	0.000626968	0.000201564	5.82928e-05	0.0135467	0.000868945	0.984455
Vv_10002107	3.72594e-05	5.45718e-06	0.999956	3.471e-09	2.31727e-08	9.1828e-09	5.27796e-07	6.52963e-07	1.0712e-08
Vv_10002108	3.07377e-06	1.38767e-05	2.34596e-06	0.60922	0.000102988	0.390471	4.35446e-06	1.31025e-05	0.000169809
Vv_10002114	0.00736808	0.000199188	0.00056919	0.000505261	0.904752	0.000112285	0.0855971	9.80699e-05	0.000798608
Vv_10002119	5.89784e-05	0.00014522	2.56293e-05	0.906704	0.0116866	0.0803549	7.30126e-05	5.90659e-05	0.000892376
Vv_10002128	2.43672e-07	2.86038e-07	6.58753e-07	6.82957e-05	8.22109e-07	5.59123e-06	3.63884e-06	3.87488e-05	0.999882
Vv_10002133	4.95287e-05	0.000495985	0.000113523	0.0240105	0.000147139	0.964088	7.60868e-05	0.00594111	0.00507809
Vv_10002135	2.66004e-06	1.27145e-06	7.25014e-06	6.03259e-05	6.32115e-06	5.99551e-06	0.000166545	0.000138155	0.999611
Vv_10002137	0.0316366	0.964803	0.00339801	3.36077e-06	5.86506e-05	1.71433e-05	4.44557e-05	3.58016e-05	3.03116e-06
Vv_10002146	0.00463349	0.000223681	9.27683e-05	4.66231e-05	0.994548	3.83e-05	0.000387726	9.59353e-06	1.97172e-05
Vv_10002147	4.10317e-06	7.53371e-06	2.00734e-06	0.995822	0.000812865	0.00314756	7.94836e-06	5.61515e-06	0.000190128
Vv_10002149	0.00138921	6.29117e-05	0.000429098	0.000399258	0.013008	5.59857e-05	0.981152	0.000150009	0.00335324
Vv_10002150	2.07912e-06	3.19644e-06	2.56594e-06	0.922751	3.70403e-05	0.000591819	1.38809e-05	3.4447e-05	0.0765638
Vv_10002152	2.79014e-07	7.29924e-07	1.44322e-05	5.5607e-08	2.74511e-08	1.29287e-07	6.42444e-07	0.999983	6.4227e-07
Vv_10002154	5.40908e-08	1.67568e-07	5.43211e-08	0.999348	1.27897e-06	0.000621977	1.40494e-07	5.30245e-07	2.77836e-05
Vv_10002156	0.00288873	0.39757	0.0260164	0.00106015	0.000470115	0.020242	0.00085225	0.54952	0.00138008
Vv_10002158	1	1.01546e-08	2.85904e-07	5.08976e-11	3.09037e-09	7.34001e-11	3.55815e-08	4.46564e-10	1.03713e-10
Vv_10002159	0.972149	0.000742605	0.0270484	2.90084e-07	6.1499e-06	7.11899e-07	4.45391e-05	7.29456e-06	5.49284e-07
Vv_10002162	0.000319033	5.96234e-06	0.999496	7.31946e-08	4.93164e-07	1.00775e-07	0.000162856	1.4659e-05	4.61792e-07
Vv_10002167	3.7924e-08	9.72422e-08	4.11073e-08	0.999807	8.18198e-07	0.000135692	1.27451e-07	4.65871e-07	5.54374e-05
Vv_10002169	0.00046621	3.36973e-06	0.000871737	4.72063e-07	6.07217e-06	2.92732e-07	0.998636	1.12955e-05	4.65808e-06
Vv_10002171	0.000853976	0.000270931	0.00412175	0.00166371	0.000635463	0.000400665	0.115658	0.0616509	0.814745
Vv_10002178	0.149594	0.000103108	0.00624157	8.86787e-06	0.000501036	5.95527e-06	0.843452	5.59759e-05	3.77015e-05
Vv_10002180	8.81341e-07	1.5345e-06	1.07562e-06	0.984537	1.59199e-05	0.000422638	5.02314e-06	1.46079e-05	0.0150018
Vv_10002193	0.998173	6.1713e-05	0.000360884	1.5825e-06	0.000393337	1.58158e-06	0.00100134	3.94723e-06	2.54071e-06
Vv_10002197	0.000644356	0.000109909	0.000154097	0.00970325	0.974539	0.000447441	0.00803811	0.000113047	0.00625057
Vv_10002198	6.23622e-05	0.999527	0.000330689	8.65947e-07	2.00088e-06	1.05777e-05	2.71079e-06	6.33873e-05	8.81899e-07
Vv_10002199	0.000579457	0.010546	0.00215417	0.0180757	0.000658124	0.674908	0.00063684	0.278801	0.0136407
Vv_10002200	0.000202316	0.00190544	0.000564411	0.0495399	0.000454777	0.869824	0.000345551	0.0521422	0.0250215
Vv_10002202	4.79948e-06	6.8955e-07	0.999994	6.04828e-10	3.74482e-09	1.53502e-09	1.04406e-07	1.39289e-07	2.02833e-09
Vv_10002203	0.00256114	0.000789309	0.0760013	0.000292179	0.000273378	0.00022037	0.0911723	0.816742	0.0119481
Vv_10002206	1.30947e-05	1.89595e-05	0.00109171	1.31858e-06	9.16384e-07	2.46373e-06	3.90163e-05	0.998815	1.78461e-05
Vv_10002207	0.530246	0.280622	0.18839	8.30862e-06	0.000118174	3.09833e-05	0.000342586	0.000229617	1.20233e-05
Vv_10002208	0.987692	0.000346247	0.0119273	1.58577e-07	3.63529e-06	3.77208e-07	2.63173e-05	3.6512e-06	2.99128e-07
Vv_10002210	1.09771e-06	8.28722e-07	1.27191e-06	0.00652485	2.06694e-05	2.7647e-05	1.82134e-05	1.11291e-05	0.993394
Vv_10002214	4.35984e-05	7.29302e-05	0.000186067	0.00282266	7.08416e-05	0.000901031	0.000441915	0.0521952	0.943266
Vv_10002218	0.947883	0.00399635	0.0479957	8.18379e-07	1.6224e-05	2.24944e-06	8.37438e-05	2.01779e-05	1.41224e-06
Vv_10002220	0.985197	0.0121411	0.00246975	2.05953e-06	9.11309e-05	6.23647e-06	7.65606e-05	1.36895e-05	2.12423e-06
Vv_10002221	0.0373413	0.000100258	0.951753	1.55252e-06	1.90107e-05	1.83593e-06	0.0106747	0.000100084	8.42039e-06
Vv_10002228	0.00050348	0.000229712	0.000186675	0.556431	0.397297	0.00437467	0.00338793	0.000294741	0.037294
Vv_10002229	0.0170457	0.000293761	0.000870305	0.000385995	0.880891	0.000111727	0.0997122	0.000107219	0.000581995
Vv_10002230	0.00159619	0.965402	0.000839392	0.000574491	0.00138146	0.029418	0.000123723	0.000553348	0.000111738
Vv_10002232	0.942551	0.0507905	0.00631513	4.29582e-06	0.000150301	1.43945e-05	0.000135657	3.38215e-05	4.42621e-06
Vv_10002235	5.14884e-06	2.27971e-05	3.57178e-06	0.563977	0.000211932	0.435555	6.71739e-06	1.68174e-05	0.000200539
Vv_10002236	0.000853324	0.00330106	0.992465	2.38193e-06	6.10105e-06	8.71628e-06	9.20199e-05	0.00326295	8.16381e-06
Vv_10002243	0.00303757	0.000249675	0.0519105	7.77764e-05	0.000192087	4.68056e-05	0.926762	0.0154702	0.00225375
Vv_10002244	4.94925e-08	3.68178e-08	1.3053e-07	4.59875e-06	1.54454e-07	3.54142e-07	1.43972e-06	4.39245e-06	0.999989
Vv_10002250	0.526042	0.00140118	0.00556431	0.000279774	0.274869	0.000155644	0.191019	0.000233855	0.00043534
Vv_10002257	0.0056467	0.992328	0.00197259	1.05104e-06	1.25452e-05	5.85502e-06	1.36324e-05	1.82347e-05	1.05322e-06
Vv_10002258	0.387129	0.00223364	0.00243226	0.000208383	0.594586	0.000171284	0.0129534	0.000116988	0.00016927
Vv_10002259	0.00162367	0.0082079	0.401417	3.28797e-05	4.11298e-05	0.000119587	0.000677275	0.587724	0.000155903
Vv_10002261	7.65383e-08	1.69607e-07	8.65095e-08	0.999619	1.57269e-06	0.000123657	3.11363e-07	1.05287e-06	0.000253687
Vv_10002263	0.00781537	0.000159144	0.929998	6.13768e-06	3.74567e-05	6.2631e-06	0.0608933	0.0010276	5.66354e-05
Vv_10002266	0.998448	3.89392e-05	0.00150535	2.86954e-08	7.80607e-07	6.22172e-08	6.24821e-06	5.58399e-07	5.5151e-08
Vv_10002268	0.000100205	0.00020922	3.97286e-05	0.905495	0.029976	0.0626704	0.000127005	8.05656e-05	0.00130171
Vv_10002281	0.999012	2.72035e-05	0.000243186	6.26265e-07	0.000113516	6.32697e-07	0.000599507	1.99694e-06	1.13033e-06
Vv_10002282	5.33541e-06	5.45917e-06	5.547e-06	0.670353	0.00014457	0.000432467	5.13049e-05	4.74132e-05	0.328955
Vv_10002289	1.82266e-06	1.46657e-08	1.13312e-06	4.51921e-09	8.51265e-08	2.09248e-09	0.999997	4.06778e-08	4.4955e-08
Vv_10002292	4.62527e-05	3.91375e-06	0.999894	4.11461e-08	1.71425e-07	6.59333e-08	2.99503e-05	2.5473e-05	2.82011e-07
Vv_10002296	0.00370014	0.000644871	0.00155513	0.0813063	0.381209	0.0027746	0.174378	0.00177753	0.352655
Vv_10002299	1.06746e-06	4.23596e-06	8.51427e-07	0.93423	3.59432e-05	0.065625	1.76939e-06	5.24713e-06	9.63296e-05
Vv_10002302	0.000509714	0.000721687	0.000144214	0.340462	0.611178	0.0438004	0.000553129	0.000184849	0.00244564
Vv_10002303	1.42396e-06	3.8305e-06	8.35739e-07	0.992854	0.000128156	0.00693044	2.40162e-06	3.09809e-06	7.62695e-05
Vv_10002306	0.000821419	0.000961917	0.932323	7.21242e-06	1.25813e-05	1.76821e-05	0.000511483	0.0652981	4.65131e-05
Vv_10002312	1.14557e-05	2.41372e-05	1.81979e-05	0.682539	0.000111831	0.00620821	6.36075e-05	0.00044823	0.310575
Vv_10002321	0.00137772	0.00193165	0.996591	3.48468e-07	1.87863e-06	1.21463e-06	2.1122e-05	7.37932e-05	8.82228e-07
Vv_10002324	3.19255e-05	9.27221e-06	5.95942e-05	0.000415128	0.000106468	3.25587e-05	0.00465561	0.000370435	0.994319
Vv_10002329	0.998588	7.77591e-05	0.0013251	4.12651e-08	1.16325e-06	9.52224e-08	6.71379e-06	7.22994e-07	7.27792e-08
Vv_10002330	7.37871e-11	1.68655e-10	6.24669e-11	1	2.99869e-09	2.17551e-07	2.21055e-10	4.39586e-10	4.11972e-08
Vv_10002332	4.03795e-06	5.8897e-06	5.22482e-06	0.696671	6.44528e-05	0.000856253	2.99126e-05	7.55535e-05	0.302288
Vv_10002335	1.43066e-07	1.98949e-06	1.06504e-07	7.15282e-05	1.91762e-06	0.999923	8.50923e-08	4.35204e-07	8.47373e-07
Vv_10002339	9.81705e-08	3.30692e-07	9.20217e-08	0.997897	2.58837e-06	0.00207026	2.20958e-07	7.82037e-07	2.82087e-05
Vv_10002342	0.312272	0.000276651	0.639274	4.7809e-06	8.25306e-05	5.30513e-06	0.0478818	0.000179454	2.31836e-05
Vv_10002344	9.75678e-10	1.49142e-09	7.88452e-10	0.999998	5.15895e-08	4.8873e-07	4.32681e-09	4.9104e-09	1.4636e-06
Vv_10002345	0.0956188	0.000734956	0.00210199	0.000332058	0.797865	0.000144339	0.102605	0.000151485	0.000446424
Vv_10002346	0.995388	8.77526e-05	0.000675113	3.01111e-06	0.000713403	2.74466e-06	0.00311681	7.65615e-06	5.36119e-06
Vv_10002348	0.999802	1.32735e-06	0.000190447	5.97123e-09	2.18313e-07	8.80882e-09	6.37223e-06	9.37096e-08	1.50335e-08
Vv_10002350	0.242358	0.0152031	0.00282759	0.000460187	0.734416	0.000713295	0.00362893	0.000193856	0.000198834
Vv_10002354	0.999835	2.39715e-05	6.24844e-05	1.95409e-07	3.84094e-05	2.70254e-07	3.84715e-05	5.53234e-07	2.48789e-07
Vv_10002356	9.87703e-10	1.55871e-09	6.95586e-10	0.999999	7.59515e-08	5.97896e-07	3.6004e-09	3.45292e-09	5.35082e-07
Vv_10002361	0.0439926	0.000203029	0.856561	5.71048e-06	6.22125e-05	5.83973e-06	0.0987522	0.000379124	3.82613e-05
Vv_10002363	0.982132	5.5253e-05	0.00801436	1.15888e-06	5.04962e-05	1.16583e-06	0.00972855	1.35276e-05	3.92352e-06
Vv_10002368	1.43279e-07	1.66763e-07	1.12343e-07	0.999559	8.60234e-06	2.48732e-05	8.52568e-07	6.29915e-07	0.00040609
Vv_10002369	4.94178e-05	9.15935e-05	2.02996e-05	0.958092	0.0155828	0.0251184	7.39919e-05	4.36045e-05	0.000927957
Vv_10002372	4.61856e-05	6.45841e-05	0.000215281	0.00171679	6.46248e-05	0.000535421	0.000586747	0.061678	0.935092
Vv_10002375	0.000613242	4.20992e-06	7.57128e-05	2.42252e-06	0.000182723	8.68418e-07	0.999103	4.64661e-06	1.30909e-05
Vv_10002377	0.00474838	0.000533951	0.00196605	0.0206207	0.194317	0.0012708	0.598587	0.0016362	0.17632
Vv_10002380	8.04971e-06	3.06244e-06	1.29526e-06	0.00016225	0.999781	1.87077e-05	1.23509e-05	8.1459e-07	1.21079e-05
Vv_10002384	6.49564e-05	2.81931e-06	0.000260121	1.71724e-06	7.31345e-06	7.16679e-07	0.99956	5.29636e-05	4.92141e-05
Vv_10002388	2.84735e-08	6.17976e-08	3.07995e-08	0.999873	6.5229e-07	4.58102e-05	1.14032e-07	3.42939e-07	7.95746e-05
Vv_10002391	1.1789e-06	3.49315e-08	1.82842e-06	3.01771e-08	2.20058e-07	1.0281e-08	0.999996	3.04963e-07	6.81644e-07
Vv_10002394	0.993592	7.3055e-05	0.00086229	2.66178e-06	0.000478939	2.34771e-06	0.00497494	8.2187e-06	5.44892e-06
Vv_10002397	0.999972	3.03742e-07	2.64145e-05	1.36706e-09	5.71571e-08	2.01361e-09	1.28858e-06	1.82585e-08	3.23692e-09
Vv_10002399	0.0985991	7.5092e-05	0.900838	3.30713e-07	5.08059e-06	5.15672e-07	0.000463443	1.69951e-05	1.19666e-06
Vv_10002400	4.26638e-05	2.92429e-07	3.99768e-05	5.83734e-08	9.41072e-07	3.1636e-08	0.999915	8.41302e-07	5.65525e-07
Vv_10002403	1.6111e-07	1.82538e-07	1.1779e-07	0.999674	1.19279e-05	2.63054e-05	9.10878e-07	5.87049e-07	0.000286148
Vv_10002410	4.67501e-05	3.12966e-05	2.36314e-05	0.970253	0.0116734	0.00133878	0.000313352	6.06038e-05	0.0162596
Vv_10002412	0.00234974	0.000429843	0.0152075	0.000833069	0.000785307	0.000284139	0.814222	0.0641653	0.101723
Vv_10002413	8.03003e-07	8.36394e-07	6.48832e-07	0.995752	4.41555e-05	9.02046e-05	5.70734e-06	3.70446e-06	0.00410237
Vv_10002414	5.15686e-06	1.1775e-07	0.999994	6.4043e-10	4.45593e-09	1.07203e-09	5.85636e-07	1.32747e-07	3.20622e-09
Vv_10002418	3.76872e-06	1.26311e-05	5.22296e-06	0.969588	4.33541e-05	0.0244439	1.1687e-05	9.99607e-05	0.00579101
Vv_10002420	0.00267257	0.880163	0.00138971	0.00167235	0.00337973	0.109108	0.000250598	0.00109508	0.000269394
Vv_10002430	2.80686e-06	3.53148e-05	1.72239e-06	0.000945687	5.20977e-05	0.998945	1.47562e-06	5.16376e-06	1.09656e-05
Vv_10002433	0.000564327	4.25507e-06	0.00119045	5.80216e-07	7.16273e-06	3.6434e-07	0.998212	1.49085e-05	5.79904e-06
Vv_10002436	2.06444e-08	2.10493e-07	2.43539e-08	6.82583e-05	1.77616e-07	0.99993	2.21498e-08	2.67105e-07	7.42956e-07
Vv_10002440	0.931447	7.06719e-05	0.0671868	5.06729e-07	1.23931e-05	6.81133e-07	0.00126745	1.31568e-05	1.70162e-06
Vv_10002444	0.000196651	0.000160666	6.684e-05	0.741207	0.245514	0.00736441	0.000527572	0.000106757	0.00485541
Vv_10002445	0.376549	0.000167072	0.0115181	1.10534e-05	0.000613445	8.03016e-06	0.611011	7.75137e-05	4.44995e-05
Vv_10002446	0.00917573	0.000368627	0.734044	2.53807e-05	0.000109836	2.31487e-05	0.249611	0.00631915	0.000322494
Vv_10002458	7.81092e-05	2.2438e-06	0.999879	2.32929e-08	1.39258e-07	3.43128e-08	3.41946e-05	6.19281e-06	1.45259e-07
Vv_10002459	0.000114706	0.00354195	6.29085e-05	0.00250322	0.000964123	0.992561	3.15349e-05	0.000118467	0.000102311
Vv_10002461	0.733727	0.00132959	0.00479623	0.000178582	0.166422	0.000113894	0.0930063	0.000168036	0.00025792
Vv_10002467	0.000787041	0.0905357	0.00186856	0.00408576	0.000666585	0.879252	0.000279789	0.0212801	0.00124407
Vv_10002472	0.00133482	0.000507691	0.0597222	0.000121925	0.000113786	0.000111854	0.0256351	0.908665	0.00378752
Vv_10002473	1.07925e-06	1.17353e-07	6.12753e-08	2.41586e-07	0.999998	9.15256e-08	5.92919e-07	1.37084e-08	7.02828e-08
Vv_10002474	3.3033e-05	2.35365e-05	1.65434e-05	0.979975	0.00867774	0.00114445	0.000200421	4.26214e-05	0.0098868
Vv_10002479	0.000245927	0.00027842	7.96063e-05	0.69926	0.277572	0.0189875	0.000420492	0.000122152	0.00303414
Vv_10002480	0.999399	9.3812e-06	0.000588206	1.05389e-08	3.04786e-07	2.10151e-08	3.16841e-06	2.00131e-07	2.15467e-08
Vv_10002504	0.000162764	4.68097e-06	0.999715	5.78954e-08	3.38712e-07	8.18647e-08	0.000100721	1.56078e-05	3.82136e-07
Vv_10002508	3.98327e-07	2.62075e-06	3.41671e-07	0.00946519	8.01771e-06	0.990506	4.6259e-07	2.22112e-06	1.47019e-05
Vv_10002511	3.16148e-05	0.999804	0.000144222	2.4831e-07	7.2621e-07	2.68281e-06	9.8353e-07	1.51155e-05	2.54574e-07
Vv_10002514	0.976619	6.43031e-05	0.013687	1.19286e-06	4.48475e-05	1.24378e-06	0.00956206	1.66598e-05	4.18652e-06
Vv_10002525	0.30297	0.227819	0.00824094	0.00161996	0.448795	0.0050241	0.00426648	0.000752722	0.000511806
Vv_10002530	4.91908e-10	9.97038e-10	4.62805e-10	0.999998	1.61275e-08	7.28839e-07	1.863e-09	3.92177e-09	7.66643e-07
Vv_10002531	5.19836e-07	2.0312e-06	4.87434e-07	0.972531	1.25786e-05	0.0273513	1.01944e-06	4.09707e-06	9.74422e-05
Vv_10002553	0.000140793	2.29414e-06	0.999816	2.12168e-08	1.52987e-07	3.09957e-08	3.706e-05	3.88754e-06	1.21067e-07
Vv_10002554	5.36867e-05	2.12354e-05	4.43057e-05	0.0247211	0.00173966	0.000261975	0.00174478	0.000162693	0.971251
Vv_10002560	0.000544097	0.0050361	0.00206131	0.040748	0.000780505	0.404137	0.000992879	0.488414	0.0572861
Vv_10002561	3.14734e-06	4.82735e-06	9.32318e-06	0.00095661	9.29774e-06	0.000121657	3.38417e-05	0.000869512	0.997992
Vv_10002562	0.00336526	0.00101675	0.389258	9.88905e-05	0.000139291	0.000111191	0.0349117	0.56924	0.00185911
Vv_10002563	0.0149563	0.0431115	0.00154529	0.00643336	0.906343	0.0249528	0.00146707	0.000496812	0.000693888
Vv_10002564	0.0864158	0.842635	0.0705076	6.02015e-06	6.66833e-05	2.72674e-05	0.000150122	0.000183853	7.95344e-06
Vv_10002576	1.16132e-10	2.70543e-10	9.8583e-11	1	4.64769e-09	3.75024e-07	3.42061e-10	6.97703e-10	6.20652e-08
Vv_10002578	0.00380131	0.000169036	0.000883127	0.00114027	0.0777763	0.000156252	0.909826	0.000284578	0.00596298
Vv_10002579	0.999977	3.85964e-07	1.81908e-05	3.09896e-09	1.82922e-07	3.97976e-09	4.1116e-06	2.83357e-08	7.19721e-09
Vv_10002581	0.29403	0.00034895	0.300869	1.13898e-05	0.000214819	1.05846e-05	0.404129	0.000322914	6.28338e-05
Vv_10002582	0.00436926	0.00110079	0.160787	0.000304463	0.000354991	0.000240105	0.158562	0.664051	0.0102312
Vv_10002586	2.90499e-05	1.80485e-05	0.00012277	0.000351601	3.81853e-05	6.70162e-05	0.00120358	0.00677968	0.99139
Vv_10002590	0.959878	0.000773127	0.00186187	3.85166e-05	0.028339	3.41629e-05	0.00898353	4.57035e-05	4.59434e-05
Vv_10002595	1.64329e-06	9.76907e-06	1.2066e-06	0.0364816	4.7367e-05	0.963408	1.78323e-06	5.98676e-06	4.31032e-05
Vv_10002606	4.54048e-09	4.51422e-09	9.16356e-09	3.7197e-06	2.60301e-08	1.13871e-07	7.59518e-08	2.53582e-07	0.999996
Vv_10002608	0.974045	0.0217587	0.00396993	2.60605e-06	9.95269e-05	8.25479e-06	9.37798e-05	1.98302e-05	2.74599e-06
Vv_10002613	0.0140926	3.1619e-05	0.985213	2.4803e-07	3.06626e-06	3.46925e-07	0.000640404	1.74527e-05	1.12297e-06
Vv_10002615	1.41009e-05	1.12579e-05	1.23398e-05	0.66358	0.000585546	0.000580625	0.000158586	7.23905e-05	0.334985
Vv_10002617	0.00134825	0.820997	0.00183847	0.00139403	0.000867312	0.168973	0.000205261	0.00402196	0.000355184
Vv_10002626	0.999953	2.03414e-06	4.43198e-05	2.1116e-09	7.47412e-08	4.27668e-09	5.02051e-07	3.01987e-08	3.85293e-09
Vv_10002627	0.0011649	0.00245143	0.879382	1.18163e-05	1.92378e-05	3.42759e-05	0.00052236	0.116349	6.46879e-05
Vv_10002636	1.01455e-08	6.60903e-09	1.51112e-08	7.10826e-06	9.70698e-08	1.16748e-07	2.66191e-07	1.75166e-07	0.999992
Vv_10002638	7.12705e-09	1.88112e-08	5.44997e-09	0.999953	3.44421e-07	4.46399e-05	1.65804e-08	3.19521e-08	1.51361e-06
Vv_10002643	1.57322e-07	1.13303e-06	1.46541e-07	0.00267629	2.55952e-06	0.997312	1.82968e-07	1.09526e-06	6.26456e-06
Vv_10002645	0.037647	0.000588886	0.961696	2.63385e-07	3.10696e-06	6.65429e-07	4.65269e-05	1.69898e-05	6.44915e-07
Vv_10002649	0.000687721	0.999176	0.000106629	8.91781e-07	1.33791e-05	6.85382e-06	3.80576e-06	4.64085e-06	5.25963e-07
Vv_10002651	0.0448593	0.00243092	0.00066787	0.000191273	0.949996	0.000222606	0.00149571	5.61483e-05	7.99787e-05
Vv_10002652	0.940065	0.000108269	0.0144644	3.10379e-06	0.000137297	2.87001e-06	0.0451738	3.37019e-05	1.1281e-05
Vv_10002655	0.916855	0.032848	0.00438212	0.000138852	0.0432879	0.000304258	0.00195374	0.000150393	8.0204e-05
Vv_10002668	0.997021	0.000224456	0.00273737	9.01967e-08	2.41835e-06	2.19214e-07	1.22901e-05	1.61399e-06	1.53888e-07
Vv_10002669	0.567079	0.0312978	0.401173	3.36337e-06	4.77004e-05	1.04519e-05	0.000259999	0.000123289	5.97998e-06
Vv_10002670	7.17423e-05	2.09085e-05	6.67952e-05	0.0053087	0.00120296	0.000137615	0.00503559	0.000219676	0.987936
Vv_10002673	0.000464745	0.00440301	0.0020258	0.0202448	0.000541595	0.180654	0.000840049	0.752113	0.0387126
Vv_10002680	0.0160116	0.000239328	0.00134903	0.000349953	0.125299	9.10618e-05	0.855489	0.00016568	0.00100591
Vv_10002681	8.39774e-05	0.000119281	3.15594e-05	0.936061	0.0456577	0.0162792	0.000143843	5.97297e-05	0.00156391
Vv_10002688	1	1.5869e-08	1.83254e-07	7.98241e-11	6.59637e-09	1.16508e-10	3.64276e-08	5.03603e-10	1.39811e-10
Vv_10002691	1.15229e-07	1.03278e-06	8.87226e-08	0.000366526	2.16022e-06	0.999628	9.5778e-08	4.37122e-07	1.6019e-06
Vv_10002693	0.000110256	6.19088e-05	6.38494e-05	0.856785	0.0152592	0.00182929	0.00117922	0.000183901	0.124528
Vv_10002694	0.000218968	0.00011244	0.999655	4.0879e-08	2.3208e-07	1.24778e-07	3.75434e-06	9.33085e-06	1.16739e-07
Vv_10002699	0.0073866	0.0157326	0.976605	1.35569e-06	8.30091e-06	5.08767e-06	6.69651e-05	0.000191176	2.97356e-06
Vv_10002701	6.5233e-07	2.95255e-07	1.41023e-06	2.55368e-05	2.30382e-06	1.7132e-06	4.14589e-05	1.86022e-05	0.999908
Vv_10002703	0.996105	1.07851e-05	0.00384439	3.84173e-08	1.0778e-06	6.01698e-08	3.7748e-05	8.37537e-07	1.03083e-07
Vv_10002711	0.993723	0.000151849	0.0061047	8.61847e-08	2.09391e-06	1.96776e-07	1.63156e-05	1.89014e-06	1.6533e-07
Vv_10002712	4.85372e-05	0.999667	0.000122754	3.05225e-06	4.91717e-06	7.21533e-05	3.22235e-06	7.65823e-05	1.95413e-06
Vv_10002720	0.999697	2.53512e-06	0.000252865	2.26487e-08	1.0589e-06	2.83048e-08	4.62068e-05	2.65914e-07	6.01513e-08
Vv_10002723	0.987122	0.000138969	0.00127722	6.28383e-06	0.00145509	5.25811e-06	0.00996713	1.57653e-05	1.21668e-05
Vv_10002724	7.30601e-05	0.00185013	3.96434e-05	0.00234892	0.000748957	0.994759	2.21393e-05	7.82341e-05	7.95818e-05
Vv_10002725	0.985228	2.49818e-05	0.0146121	1.04583e-07	2.71491e-06	1.58563e-07	0.000129119	2.5355e-06	3.01344e-07
Vv_10002728	0.00299287	0.0340961	0.954405	9.25854e-06	2.37179e-05	4.14124e-05	0.000222889	0.00818364	2.54868e-05
Vv_10002732	0.0251635	0.000298116	0.000488389	0.000122796	0.963455	5.97118e-05	0.0102596	3.99378e-05	0.000113041
Vv_10002736	0.00361157	0.993992	0.00235027	8.4704e-07	8.49143e-06	4.81882e-06	1.13224e-05	1.94545e-05	9.10672e-07
Vv_10002746	3.68054e-06	5.09158e-06	6.30837e-05	4.18177e-06	1.00841e-06	4.46303e-06	3.13729e-05	0.999701	0.000186097
Vv_10002747	1.89772e-07	4.08989e-07	3.34974e-06	2.43378e-07	5.11391e-08	3.65322e-07	9.79421e-07	0.999988	6.47447e-06
Vv_10002750	0.00240327	5.76958e-06	0.000651003	7.31823e-07	2.09585e-05	4.44378e-07	0.996906	7.39276e-06	4.72374e-06
Vv_10002753	0.0360413	0.000110336	0.963793	1.24748e-07	1.65466e-06	2.62139e-07	4.50189e-05	7.54364e-06	3.52464e-07
Vv_10002754	4.96815e-05	3.39262e-07	9.79215e-06	1.61252e-07	7.06352e-06	6.22035e-08	0.999931	5.11131e-07	1.11495e-06
Vv_10002767	2.5285e-05	1.57012e-05	0.99995	1.44946e-08	5.98106e-08	4.11298e-08	1.48409e-06	7.80231e-06	5.2449e-08
Vv_10002769	1.00756e-06	2.78964e-06	1.30508e-06	0.994103	1.42671e-05	0.00325478	3.61038e-06	2.14474e-05	0.00259813
Vv_10002773	0.000489547	0.000994007	0.127524	1.39935e-05	1.5567e-05	3.62442e-05	0.000484075	0.870339	0.000103415
Vv_10002788	0.00248713	0.576975	0.00751602	0.00394805	0.0011553	0.337413	0.00067181	0.0679959	0.00183753
Vv_10002790	0.000632103	0.000431532	4.8104e-05	0.000290548	0.998074	0.000371345	0.000103571	1.38478e-05	3.52572e-05
Vv_10002792	0.186161	0.000180953	0.00402238	2.45057e-05	0.00290687	1.43086e-05	0.806534	7.36961e-05	8.24129e-05
Vv_10002798	5.85327e-08	3.20286e-08	8.33491e-08	2.20569e-05	5.66819e-07	4.2897e-07	1.98452e-06	7.79792e-07	0.999974
Vv_10002812	0.00480169	0.000553774	0.00199033	0.0227807	0.207752	0.00136156	0.569333	0.00168972	0.189737
Vv_10002814	0.00020483	3.25873e-05	3.9574e-05	0.00179833	0.995269	0.000112144	0.0016722	2.39639e-05	0.00084785
Vv_10002817	0.000195755	7.40603e-07	6.09027e-05	1.41894e-07	3.9625e-06	7.55639e-08	0.999736	1.17544e-06	1.02507e-06
Vv_10002829	0.000641754	8.1282e-05	0.0015639	0.000405554	0.000551216	7.93258e-05	0.935426	0.00293166	0.0583189
Vv_10002830	6.62093e-07	1.07723e-06	2.81342e-05	1.69508e-07	7.84818e-08	2.85837e-07	2.75511e-06	0.999964	3.07724e-06
Vv_10002831	3.46225e-05	2.05391e-05	6.23307e-06	0.00147335	0.998158	0.000204137	4.02475e-05	4.56895e-06	5.85929e-05
Vv_10002837	4.60703e-07	5.94553e-07	1.2309e-06	0.000170527	1.61056e-06	1.4028e-05	6.02767e-06	7.69547e-05	0.999729
Vv_10002841	1.11197e-08	1.54165e-08	9.19548e-09	0.999968	5.62603e-07	3.67266e-06	5.67784e-08	5.85213e-08	2.71352e-05
Vv_10002844	1.50829e-05	3.57627e-05	2.47108e-05	0.75639	0.000135305	0.011863	7.48287e-05	0.000669254	0.230792
Vv_10002845	0.997872	2.23691e-05	0.00209677	2.44711e-08	6.45841e-07	4.91572e-08	7.6192e-06	5.25383e-07	5.18687e-08
Vv_10002850	1.17151e-05	1.68547e-05	4.41093e-05	0.00105045	2.297e-05	0.000225915	0.00014246	0.00725256	0.991233
Vv_10002852	8.68645e-06	5.51254e-08	4.30676e-06	1.46794e-08	3.19578e-07	7.08836e-09	0.999986	1.26382e-07	1.30477e-07
Vv_10002858	0.000278429	0.000204125	8.44686e-05	0.383422	0.604137	0.00672502	0.000694726	0.000115592	0.00433843
Vv_10002859	2.58036e-06	2.7864e-06	3.20116e-06	0.0995389	4.48181e-05	0.000196652	2.72757e-05	3.7936e-05	0.900146
Vv_10002867	0.649537	0.000129631	0.349294	6.27681e-07	1.22737e-05	9.37597e-07	0.00100141	2.24914e-05	2.10868e-06
Vv_10002877	5.79329e-09	9.27473e-09	5.34481e-09	0.999978	2.12574e-07	3.10356e-06	2.80703e-08	4.227e-08	1.89706e-05
Vv_10002878	0.00125246	0.000416303	0.00715736	0.00193452	0.000764996	0.00054264	0.145439	0.131857	0.710636
Vv_10002880	0.00056978	0.999268	0.000151229	2.75328e-07	3.33091e-06	1.83098e-06	2.1232e-06	3.10165e-06	2.22148e-07
Vv_10002883	0.00416438	0.00204623	0.993716	3.4246e-07	2.47204e-06	1.11378e-06	2.63801e-05	4.24852e-05	8.10287e-07
Vv_10002888	6.8857e-05	3.8329e-05	5.15883e-05	0.3441	0.00391815	0.000992771	0.00109261	0.000205885	0.649532
Vv_10002891	1.68051e-06	9.9806e-06	1.92959e-06	0.0844725	2.1235e-05	0.915259	2.7033e-06	2.30233e-05	0.000208326
Vv_10002894	0.0185355	0.000281411	0.00149918	0.000414901	0.170486	0.000108034	0.80736	0.000185396	0.00112912
Vv_10002898	1.04243e-05	2.01617e-07	3.93213e-06	2.75773e-07	6.89896e-06	7.29128e-08	0.999975	5.65778e-07	3.02048e-06
Vv_10002899	1.28438e-06	3.26662e-06	7.40282e-07	0.995039	0.000126507	0.00475378	2.23464e-06	2.6707e-06	7.09215e-05
Vv_10002902	0.000328356	0.000323374	0.993209	1.50591e-06	3.2803e-06	3.79182e-06	0.000129264	0.00599277	8.48286e-06
Vv_10002904	0.000277711	0.00106729	0.000845125	0.130679	0.000722111	0.110954	0.00107217	0.128273	0.626109
Vv_10002905	1.43942e-06	5.28552e-08	0.999998	2.84342e-10	1.73424e-09	4.90803e-10	2.11679e-07	7.7633e-08	1.47222e-09
Vv_10002906	0.00306611	0.000128179	0.0563945	2.21741e-05	9.01891e-05	1.4972e-05	0.936961	0.00291565	0.000406962
Vv_10002908	0.0232721	0.965722	0.0108541	2.57046e-06	3.0017e-05	1.29382e-05	4.55126e-05	5.76359e-05	2.92979e-06
Vv_10002910	0.00106934	0.000264697	0.000335772	0.0795302	0.865035	0.00188234	0.0133559	0.000361313	0.038165
Vv_10002914	2.8977e-07	2.89213e-06	4.06787e-07	0.000785009	1.90063e-06	0.999187	3.53835e-07	6.52953e-06	1.61007e-05
Vv_10002922	0.127802	0.000112976	0.0210446	6.81997e-06	0.000208371	5.17273e-06	0.850696	8.86934e-05	3.5418e-05
Vv_10002925	0.0030537	0.000795118	0.0239022	0.00165538	0.00107333	0.000610384	0.46215	0.254762	0.251997
Vv_10002926	0.000292385	0.000580111	0.998856	3.41329e-07	1.15021e-06	1.14606e-06	1.94253e-05	0.000248315	1.13033e-06
Vv_10002927	1.8162e-06	2.64022e-06	5.21263e-06	0.000590677	5.65095e-06	6.53793e-05	2.07482e-05	0.000429027	0.998879
Vv_10002928	0.000352302	2.02957e-06	0.999638	7.5323e-09	7.69466e-08	1.28497e-08	7.06824e-06	7.61167e-07	3.03802e-08
Vv_10002930	0.0123602	0.000199938	0.000463342	0.000192181	0.959041	6.50553e-05	0.0273988	5.1272e-05	0.000228165
Vv_10002933	0.00139912	0.00324494	0.000334304	0.104549	0.768812	0.118858	0.000731805	0.000327783	0.00174348
Vv_10002934	2.79736e-08	8.14137e-08	2.18079e-08	0.999702	1.21756e-06	0.000291257	6.0382e-08	1.32014e-07	5.03783e-06
Vv_10002936	0.743393	0.000201373	0.00752285	1.26383e-05	0.00108271	9.31452e-06	0.247675	6.21453e-05	4.12228e-05
Vv_10002941	2.88943e-05	1.11504e-06	9.44254e-05	7.06826e-07	3.41786e-06	2.85219e-07	0.999835	1.72096e-05	1.9001e-05
Vv_10002944	0.000199195	1.20263e-05	0.999464	1.85298e-07	8.12126e-07	2.64077e-07	0.000229364	9.27325e-05	1.41286e-06
Vv_10002947	0.000155087	1.18294e-06	0.999841	3.14944e-09	3.12995e-08	5.79934e-09	2.08244e-06	3.32124e-07	1.1857e-08
Vv_10002950	0.175146	0.639542	0.00816014	0.00161798	0.163751	0.00770283	0.00272679	0.000890249	0.000463474
Vv_10002953	0.946446	0.046159	0.00709725	3.67707e-06	0.000119756	1.22786e-05	0.000125382	3.23495e-05	3.94902e-06
Vv_10002962	3.11143e-05	4.05582e-05	1.26851e-05	0.978932	0.0142229	0.00565163	6.6194e-05	2.68768e-05	0.0010157
Vv_10002970	5.00883e-05	0.999637	0.000237581	8.7808e-07	1.9121e-06	1.17132e-05	2.34471e-06	5.71661e-05	8.43169e-07
Vv_10002974	0.00147403	0.138167	0.00461593	0.00654846	0.000995145	0.752485	0.000606438	0.0921955	0.00291247
Vv_10002976	4.53287e-08	4.21675e-08	6.88159e-08	0.000160028	4.72726e-07	1.51525e-06	6.96829e-07	1.07252e-06	0.999836
Vv_10002984	2.06198e-08	4.21367e-08	1.32153e-08	0.999959	1.81388e-06	3.58535e-05	5.07752e-08	5.70471e-08	3.26389e-06
Vv_10002985	8.80039e-05	1.7904e-05	0.999582	1.76391e-07	5.46435e-07	3.14708e-07	6.21309e-05	0.00024719	1.2451e-06
Vv_10002986	1.50303e-06	2.37903e-06	3.3952e-06	0.0023515	7.31789e-06	0.000120819	1.41816e-05	0.000166663	0.997332
Vv_10002987	0.0053339	0.83028	0.161716	1.18583e-05	3.95967e-05	7.30946e-05	0.000152037	0.00237283	2.04625e-05
Vv_10002991	8.08367e-05	5.54655e-05	3.47633e-05	0.948593	0.0387961	0.00235366	0.000402642	7.28358e-05	0.00961093
Vv_10002993	0.000198542	9.8966e-05	0.00011663	0.696553	0.0241494	0.00229153	0.00260734	0.00032566	0.273659
Vv_10002999	0.215257	0.00119746	0.0022229	0.000236916	0.748577	0.000143901	0.0319992	0.000122743	0.000242082
Vv_10003001	0.00608064	2.17115e-05	0.993303	1.98504e-07	2.18893e-06	2.71561e-07	0.000573962	1.66204e-05	9.75491e-07
Vv_10003005	0.000165052	0.000167109	0.999634	7.30735e-08	3.2775e-07	2.32606e-07	5.50964e-06	2.7478e-05	2.23594e-07
Vv_10003007	0.996905	0.00188322	0.000643205	3.0652e-06	0.000423539	6.68526e-06	0.000124472	8.081e-06	2.68615e-06
Vv_10003012	0.00733948	7.89538e-05	0.065167	6.68415e-06	5.81829e-05	5.07967e-06	0.926892	0.000384501	6.84134e-05
Vv_10003013	0.000370968	1.12855e-05	0.999187	1.77068e-07	9.8867e-07	2.37325e-07	0.000378302	4.99961e-05	1.27137e-06
Vv_10003014	0.00176416	8.44085e-06	0.998091	6.25895e-08	6.41411e-07	9.10091e-08	0.000129041	6.0893e-06	2.9929e-07
Vv_10003018	0.798789	0.000180287	0.0254257	6.66067e-06	0.000276383	5.75128e-06	0.175216	7.29273e-05	2.65505e-05
Vv_10003019	0.00866192	0.00105946	0.424978	0.000174069	0.000362396	0.000140222	0.436342	0.124305	0.00397734
Vv_10003022	0.996202	1.71825e-05	0.00293071	2.15079e-07	8.73868e-06	2.47597e-07	0.000837835	2.88901e-06	6.61328e-07
Vv_10003030	0.984838	0.000166849	0.00139671	7.98152e-06	0.00202711	6.59654e-06	0.0115228	1.86608e-05	1.50598e-05
Vv_10003033	0.9995	0.000143651	0.000347405	5.70168e-08	2.18792e-06	1.40737e-07	5.43943e-06	6.07441e-07	8.02447e-08
Vv_10003034	0.0212151	0.000327275	0.978411	1.67162e-07	1.91659e-06	4.14355e-07	3.19762e-05	1.15502e-05	4.23872e-07
Vv_10003037	0.00603476	0.000239918	0.913894	1.19487e-05	5.33217e-05	1.20025e-05	0.0761929	0.00342773	0.000133907
Vv_10003042	0.00218537	0.0157119	0.951312	1.29353e-05	2.5816e-05	5.2902e-05	0.000323539	0.0303314	4.39705e-05
Vv_10003043	0.00532824	0.10757	0.78023	5.1831e-05	8.92619e-05	0.000265943	0.000727758	0.10559	0.000147117
Vv_10003049	0.000608676	5.98767e-05	0.000102735	0.00134445	0.988444	0.000120348	0.0079935	4.66651e-05	0.00127985
Vv_10003051	0.000574509	0.000194372	0.00265475	0.00141704	0.00047467	0.000322325	0.069543	0.0446624	0.880157
Vv_10003052	4.54126e-08	1.35515e-07	4.65183e-08	0.999562	1.04567e-06	0.000407118	1.2455e-07	4.72545e-07	2.9025e-05
Vv_10003064	0.00543527	0.000291358	0.00126331	0.00273505	0.203077	0.000326021	0.774199	0.000468982	0.0122045
Vv_10003069	2.07608e-08	2.26359e-08	4.04574e-08	2.88294e-05	1.30414e-07	7.33024e-07	2.98945e-07	1.12334e-06	0.999969
Vv_10003073	5.2531e-09	8.97745e-09	3.42434e-09	0.999994	4.86096e-07	4.36735e-06	1.59607e-08	1.50774e-08	1.42663e-06
Vv_10003075	0.0884907	0.000128099	0.0472684	6.98877e-06	0.000151936	5.55885e-06	0.863768	0.000139013	4.14237e-05
Vv_10003076	0.000371766	0.00303941	0.00114542	0.0753436	0.000757524	0.701549	0.000727855	0.151974	0.0650913
Vv_10003078	0.000535822	0.000205752	0.000297292	0.40842	0.0641057	0.00295204	0.00979866	0.000688171	0.512997
Vv_10003080	1.77121e-06	5.53702e-06	1.10653e-06	0.980386	0.000121741	0.019384	2.79761e-06	4.51118e-06	9.24542e-05
Vv_10003087	0.933444	0.000278664	0.066202	2.27234e-07	4.55938e-06	4.89016e-07	6.23183e-05	6.95696e-06	5.10512e-07
Vv_10003090	0.00232449	2.25963e-05	0.996213	3.41244e-07	2.80271e-06	4.29689e-07	0.00139034	4.42796e-05	2.13625e-06
Vv_10003092	3.89802e-07	4.27268e-07	5.72228e-07	0.00399009	4.54426e-06	2.36044e-05	4.63374e-06	9.26314e-06	0.995966
Vv_10003100	1.02078e-07	7.23826e-08	2.76825e-07	7.41836e-06	2.9719e-07	6.18405e-07	3.23386e-06	9.19005e-06	0.999979
Vv_10003102	2.67643e-06	1.15019e-07	0.999996	7.01602e-10	4.00481e-09	1.19284e-09	5.32763e-07	2.19674e-07	3.82211e-09
Vv_10003107	0.00275727	2.08368e-05	0.000260284	1.43285e-05	0.0017252	4.82742e-06	0.995135	1.85708e-05	6.32719e-05
Vv_10003114	3.28407e-05	4.22164e-05	0.000148937	0.00120457	4.74057e-05	0.000335202	0.000465918	0.0347924	0.962931
Vv_10003115	4.55407e-05	5.62401e-05	0.000218863	0.0012838	5.98667e-05	0.000381416	0.000679917	0.0559836	0.941291
Vv_10003117	5.77067e-07	0.999998	6.74745e-07	9.5054e-09	3.40231e-08	1.54057e-07	1.64653e-08	1.22485e-07	5.6817e-09
Vv_10003119	2.24859e-07	5.37393e-08	2.32282e-08	5.39356e-07	0.999999	1.24769e-07	2.17506e-07	9.15913e-09	7.94515e-08
Vv_10003126	0.364292	0.000468946	0.635079	4.26663e-07	6.75925e-06	9.16375e-07	0.000132277	1.8962e-05	1.07853e-06
Vv_10003127	3.92355e-05	1.06428e-05	5.76382e-05	0.000718166	0.000201051	4.24415e-05	0.00553584	0.000266898	0.993128
Vv_10003131	0.999918	1.75974e-05	3.69145e-05	8.79853e-08	1.39304e-05	1.36936e-07	1.3332e-05	2.83441e-07	1.08026e-07
Vv_10003134	0.888603	0.0148357	0.00363282	0.000152792	0.0894641	0.000263478	0.00282177	0.000133855	9.19696e-05
Vv_10003137	1.13036e-05	2.07987e-05	3.45358e-05	0.00383502	3.18236e-05	0.000656231	9.77228e-05	0.00402621	0.991286
Vv_10003138	0.0016778	0.00406095	0.99406	6.48245e-07	3.13485e-06	2.38901e-06	3.27155e-05	0.000161235	1.62822e-06
Vv_10003140	5.78767e-06	3.75837e-08	2.46351e-06	1.1223e-08	2.66453e-07	5.18947e-09	0.999991	8.21281e-08	9.78252e-08
Vv_10003144	0.180484	0.000116023	0.81916	2.88669e-07	4.60134e-06	5.07425e-07	0.000220438	1.38803e-05	9.02903e-07
Vv_10003147	0.00022257	1.95718e-05	0.000352876	9.34898e-05	0.000234386	1.70483e-05	0.991593	0.000345213	0.00712223
Vv_10003148	0.51727	0.00715256	0.475294	1.59695e-06	2.34718e-05	4.41395e-06	0.0001865	6.385e-05	3.17665e-06
Vv_10003149	0.000167789	0.012359	0.000125534	0.001589	0.000567024	0.984746	3.99196e-05	0.000285808	0.000120373
Vv_10003154	4.94729e-05	0.000104036	0.000182247	0.00761015	0.000101704	0.00246602	0.000377158	0.0404002	0.948709
Vv_10003162	0.00207038	8.04533e-05	0.0306898	1.52571e-05	6.51457e-05	9.87992e-06	0.965119	0.00166606	0.000283798
Vv_10003163	0.999363	0.000320027	0.000205557	5.74499e-07	7.1179e-05	1.16948e-06	3.57408e-05	1.85871e-06	5.77443e-07
Vv_10003168	0.00843633	0.000201398	0.991334	1.00631e-07	1.06337e-06	2.53519e-07	1.8366e-05	7.95173e-06	2.61011e-07
Vv_10003171	0.00280762	0.000369991	0.00162907	0.0164777	0.0548189	0.000962974	0.54679	0.00186743	0.374277
Vv_10003177	5.54867e-06	0.999976	1.60622e-05	3.22952e-08	1.16064e-07	3.4479e-07	1.28917e-07	1.29054e-06	3.0118e-08
Vv_10003179	4.71877e-07	7.41177e-07	1.44054e-05	2.00678e-07	7.45506e-08	2.9866e-07	2.50798e-06	0.999977	4.69042e-06
Vv_10003186	3.38857e-05	0.000352964	0.00157786	4.74891e-06	2.67296e-06	2.26163e-05	2.4458e-05	0.997958	2.23428e-05
Vv_10003188	2.43193e-10	5.67832e-10	1.9303e-10	0.999999	1.14752e-08	8.25417e-07	6.66098e-10	1.20967e-09	8.88172e-08
Vv_10003193	5.22655e-05	0.000119662	2.24889e-05	0.931335	0.011535	0.0559607	6.82813e-05	5.13048e-05	0.000855719
Vv_10003195	0.901466	0.00396992	0.00244745	9.29767e-05	0.0879429	0.000117294	0.00381335	8.09501e-05	6.92872e-05
Vv_10003199	1.90179e-07	2.40218e-07	3.54976e-07	0.000585678	1.33553e-06	1.15713e-05	2.18653e-06	9.97738e-06	0.999388
Vv_10003200	7.17975e-07	2.32957e-06	8.72145e-07	0.992884	1.10066e-05	0.00634694	2.08772e-06	1.25485e-05	0.000739817
Vv_10003202	0.000279537	0.99584	0.000660492	5.45336e-05	5.50421e-05	0.00211108	2.90249e-05	0.00094156	2.82589e-05
Vv_10003205	0.999849	2.91883e-06	7.51299e-05	4.15076e-08	3.65209e-06	4.64145e-08	6.85478e-05	2.51307e-07	9.24114e-08
Vv_10003208	0.000152055	7.11815e-05	0.000103898	0.29412	0.0103783	0.00136716	0.00279425	0.000338179	0.690675
Vv_10003209	3.76042e-05	1.70935e-05	7.50557e-06	0.00249701	0.997065	0.000170496	7.37909e-05	6.01816e-06	0.000125335
Vv_10003210	0.00766073	0.00113382	0.99115	2.58924e-07	2.26761e-06	7.68697e-07	2.67585e-05	2.45035e-05	6.15435e-07
Vv_10003214	0.203419	0.000238544	0.117904	1.02078e-05	0.000216918	8.71872e-06	0.677917	0.000227787	5.73422e-05
Vv_10003216	0.130463	0.472678	0.396006	8.62843e-06	8.18066e-05	3.58084e-05	0.000297321	0.000416522	1.36154e-05
Vv_10003220	6.40187e-06	5.64375e-06	5.42198e-06	0.916191	0.000300019	0.000381351	6.02107e-05	3.15011e-05	0.0830186
Vv_10003233	1.09301e-08	2.66053e-08	7.71585e-09	0.999953	6.74147e-07	4.47355e-05	2.5234e-08	3.93154e-08	1.88989e-06
Vv_10003239	0.890393	7.97763e-05	0.108905	3.8582e-07	8.56923e-06	5.71296e-07	0.000600507	1.15566e-05	1.22891e-06
Vv_10003242	0.000150236	1.14576e-05	0.00019756	5.33572e-05	0.000174912	9.54888e-06	0.996141	0.000153956	0.00310795
Vv_10003244	1	9.85414e-09	8.71704e-08	1.926e-11	1.13089e-09	3.46355e-11	4.81189e-09	1.59627e-10	3.15291e-11
Vv_10003247	1.56176e-06	1.62794e-06	5.26678e-06	0.000124673	3.49295e-06	1.72333e-05	2.89776e-05	0.000443222	0.999374
Vv_10003251	0.000587561	0.0175094	0.00203597	0.0106693	0.000592577	0.822613	0.000463479	0.13969	0.00583848
Vv_10003257	0.297293	0.145171	0.00704179	0.00140957	0.539905	0.00385622	0.00424347	0.000620399	0.000459181
Vv_10003264	0.396134	0.000226976	0.0557581	9.83526e-06	0.000294526	8.21343e-06	0.547375	0.000146028	4.73825e-05
Vv_10003273	1.53422e-05	8.74037e-08	6.28914e-06	2.28773e-08	5.56089e-07	1.1051e-08	0.999977	1.78753e-07	1.91057e-07
Vv_10003274	7.724e-07	2.48103e-06	5.20599e-07	0.988419	4.38077e-05	0.0114756	1.29759e-06	2.41559e-06	5.41132e-05
Vv_10003279	3.59806e-10	8.79689e-10	3.07931e-10	0.999998	1.3802e-08	1.46738e-06	1.0168e-09	2.21521e-09	1.73288e-07
Vv_10003297	2.02693e-08	2.79818e-08	1.74086e-08	0.999926	9.24133e-07	6.36655e-06	1.08497e-07	1.18035e-07	6.68485e-05
Vv_10003316	3.22763e-06	1.18742e-07	4.02058e-06	1.71299e-07	1.1849e-06	4.76973e-08	0.999986	1.03443e-06	4.50606e-06
Vv_10003319	0.000225169	0.00840608	0.00012131	0.00317904	0.00159438	0.986055	5.50037e-05	0.000208624	0.000155743
Vv_10003320	0.0081366	0.000101803	0.000753097	0.000123478	0.0269135	3.40726e-05	0.963421	8.1624e-05	0.000435239
Vv_10003323	0.000231219	7.65473e-05	0.000849217	0.000889987	0.000264134	0.000158184	0.0304205	0.0115169	0.955593
Vv_10003324	0.915689	0.0196079	0.00377213	0.000134243	0.0580778	0.000257634	0.00224974	0.000131601	7.99894e-05
Vv_10003329	0.000286157	1.06221e-05	0.00192237	3.50266e-06	1.5927e-05	1.83301e-06	0.997488	0.000194043	7.76252e-05
Vv_10003350	0.998563	0.000761606	0.00064748	2.30335e-07	9.88933e-06	6.08652e-07	1.50495e-05	1.94027e-06	2.83585e-07
Vv_10003351	9.99637e-09	9.8969e-08	8.96984e-09	3.16874e-05	1.36173e-07	0.999968	8.86556e-09	5.73785e-08	1.83677e-07
Vv_10003356	0.000252128	0.00113931	0.000100821	0.190494	0.0260576	0.780589	0.000166359	0.000189113	0.00101169
Vv_10003360	0.00317626	0.000166888	0.000881806	0.00145705	0.062325	0.000178084	0.922154	0.000340829	0.00932036
Vv_10003361	8.05101e-06	3.33724e-06	0.999986	3.59424e-09	1.59241e-08	9.65008e-09	4.5245e-07	1.71702e-06	1.33579e-08
Vv_10003364	0.999997	3.6599e-07	2.64389e-06	4.31742e-10	2.1225e-08	8.61018e-10	8.10526e-08	4.10821e-09	6.85544e-10
Vv_10003378	2.43532e-07	6.06777e-07	2.9175e-07	0.998722	4.23226e-06	0.000593538	9.17041e-07	4.04072e-06	0.000674025
Vv_10003380	0.166047	0.0262284	0.807337	2.67143e-06	2.98241e-05	8.60559e-06	0.000198908	0.000142807	5.14331e-06
Vv_10003389	1.92462e-07	1.09891e-07	4.82094e-07	9.79953e-06	5.87697e-07	7.53825e-07	8.53928e-06	1.05759e-05	0.999969
Vv_10003393	0.000219581	4.67911e-05	0.000319752	0.00171013	0.000883008	0.000132191	0.054963	0.00108752	0.940638
Vv_10003395	0.00114413	0.00533268	0.987055	3.95527e-06	9.45095e-06	1.49246e-05	0.000135384	0.00629101	1.35338e-05
Vv_10003401	0.0594438	0.000193868	0.184413	9.4971e-06	0.000133304	8.06967e-06	0.755382	0.000349206	6.67512e-05
Vv_10003409	0.9928	1.95667e-05	0.00677103	1.57618e-07	4.99931e-06	2.03624e-07	0.000400289	2.9207e-06	4.86082e-07
Vv_10003410	0.00132069	0.00305734	0.000331499	0.141978	0.708875	0.141326	0.000750458	0.000347619	0.00201298
Vv_10003411	8.27188e-10	1.38839e-09	5.73296e-10	0.999999	6.49784e-08	6.46582e-07	2.76151e-09	2.78886e-09	3.42579e-07
Vv_10003414	7.07312e-09	1.9875e-08	5.93192e-09	0.999937	2.65051e-07	6.01558e-05	1.7032e-08	4.11054e-08	2.02359e-06
Vv_10003416	3.90066e-05	7.54074e-05	0.000147333	0.00495639	7.7132e-05	0.00149657	0.000329176	0.0329773	0.959902
Vv_10003421	0.999916	9.95711e-06	3.60685e-05	8.58722e-08	1.50253e-05	1.15187e-07	2.2597e-05	2.73017e-07	1.18635e-07
Vv_10003422	0.108421	0.000116987	0.886475	1.19115e-06	1.78823e-05	1.53019e-06	0.00490132	5.98666e-05	5.34063e-06
Vv_10003425	0.625597	0.000318024	0.00601007	3.0159e-05	0.00435053	1.97611e-05	0.363499	8.9337e-05	8.59652e-05
Vv_10003427	5.68511e-05	7.81916e-05	2.20734e-05	0.958583	0.0289076	0.0108861	0.000105941	4.37222e-05	0.00131635
Vv_10003430	6.21654e-05	0.000351871	0.00554766	4.5262e-06	3.37104e-06	1.64956e-05	4.95003e-05	0.993938	2.62275e-05
Vv_10003436	0.000726915	7.07963e-06	0.999262	9.36823e-09	9.76335e-08	1.97498e-08	3.46676e-06	8.64183e-07	2.97276e-08
Vv_10003440	0.00968205	0.000290127	0.788166	1.67427e-05	8.45626e-05	1.56567e-05	0.19822	0.00333595	0.000189172
Vv_10003443	0.999135	0.000318229	0.000246079	1.15324e-06	0.000213533	2.04967e-06	7.9883e-05	2.86101e-06	1.13376e-06
Vv_10003444	0.131946	0.000872338	0.00237592	0.000317733	0.774058	0.000149877	0.0897153	0.000155617	0.000409366
Vv_10003445	0.999999	1.73565e-08	6.44406e-07	4.48382e-11	1.98174e-09	7.49393e-11	2.11936e-08	5.40902e-10	9.06258e-11
Vv_10003448	0.999972	8.56227e-06	1.58161e-05	1.71531e-08	1.64397e-06	3.21745e-08	2.05703e-06	7.95283e-08	2.13761e-08
Vv_10003449	0.000361467	0.0125375	0.00335197	0.00048645	0.000100895	0.00723687	0.000235125	0.974776	0.000913728
Vv_10003451	2.63603e-05	0.000313458	0.000248164	9.07299e-05	1.05725e-05	0.000651345	3.625e-05	0.99828	0.000342984
Vv_10003452	0.0535066	0.00010554	0.946313	1.46062e-07	2.0323e-06	2.93442e-07	6.31754e-05	8.34553e-06	4.23165e-07
Vv_10003454	0.000246642	0.000123259	0.000122284	0.833534	0.0576627	0.00294525	0.00244043	0.000278612	0.102647
Vv_10003455	0.000280655	0.000156067	8.20711e-05	0.193721	0.796541	0.00333229	0.000920124	0.000103379	0.00486291
Vv_10003459	0.229293	0.220461	0.54943	7.57768e-06	8.09711e-05	2.85256e-05	0.000341362	0.000345522	1.2545e-05
Vv_10003465	2.27086e-09	2.96881e-08	2.07482e-09	2.37958e-06	2.42559e-08	0.999998	1.68285e-09	1.26261e-08	2.61598e-08
Vv_10003472	9.55909e-08	2.90795e-07	1.02414e-07	0.999067	1.97543e-06	0.000858365	2.67459e-07	1.13786e-06	7.0808e-05
Vv_10003476	1.73056e-06	2.44008e-06	2.01479e-06	0.935963	3.56668e-05	0.000391006	1.22199e-05	2.35938e-05	0.0635686
Vv_10003477	0.948388	0.0217331	0.0296738	1.9613e-06	4.19842e-05	6.15599e-06	0.000116291	3.59533e-05	2.80473e-06
Vv_10003478	0.000199069	0.997771	0.000699833	1.91716e-05	2.26403e-05	0.000479666	1.82452e-05	0.000776671	1.36069e-05
Vv_10003482	1.3727e-05	4.82018e-05	7.7089e-06	0.828991	0.0010694	0.16948	1.72184e-05	2.59362e-05	0.000347459
Vv_10003491	0.000478439	2.47556e-05	0.000219509	0.000159127	0.00227614	2.24649e-05	0.994304	9.38696e-05	0.00242124
Vv_10003495	7.42329e-06	9.0748e-06	0.000128339	7.67948e-06	1.98993e-06	7.59797e-06	7.26769e-05	0.999385	0.000379994
Vv_10003500	5.04126e-09	3.00661e-09	8.22124e-09	1.57999e-06	3.75898e-08	3.98055e-08	1.64298e-07	1.00906e-07	0.999998
Vv_10003511	0.0175071	0.965868	0.0164602	2.52072e-06	2.49924e-05	1.28619e-05	4.6242e-05	7.46406e-05	3.08438e-06
Vv_10003512	2.56624e-05	5.80067e-05	6.85555e-05	0.0234948	9.06319e-05	0.00379442	0.000168136	0.00620914	0.966091
Vv_10003514	0.00101366	0.00041526	0.0234558	0.000225307	0.0001525	0.00016256	0.0316723	0.93096	0.011943
Vv_10003515	0.425548	0.543952	0.0299306	8.75205e-06	0.000168337	3.56978e-05	0.000223282	0.000123756	9.77085e-06
Vv_10003519	0.998393	0.000185901	0.000317266	2.34305e-06	0.000762123	3.02401e-06	0.000328855	4.5014e-06	2.60898e-06
Vv_10003520	8.04305e-05	2.67016e-06	3.51709e-05	7.88545e-06	0.000147513	1.54256e-06	0.999608	9.27472e-06	0.000107342
Vv_10003521	2.84859e-06	4.21334e-06	3.55255e-06	0.85583	4.96014e-05	0.000683845	2.01179e-05	4.80824e-05	0.143357
Vv_10003531	0.000519028	0.049292	0.00121243	0.00359527	0.000492414	0.928232	0.000201418	0.0154305	0.00102517
Vv_10003534	0.000659114	2.11171e-05	3.07514e-05	3.32352e-05	0.998147	1.01262e-05	0.00106751	4.71921e-06	2.60698e-05
Vv_10003539	0.000293956	0.000136712	0.000162206	0.682974	0.0428322	0.0028101	0.0038898	0.000407836	0.266493
Vv_10003542	0.998901	0.000693791	0.000327878	5.41604e-07	4.43759e-05	1.28082e-06	2.86322e-05	2.32848e-06	5.53674e-07
Vv_10003546	0.00137955	0.000556184	0.105353	7.64964e-05	8.25158e-05	8.37176e-05	0.0156808	0.875066	0.00172224
Vv_10003548	0.0148008	0.000265957	0.595188	1.55234e-05	0.000100263	1.38379e-05	0.387583	0.00187169	0.000160297
Vv_10003550	6.48599e-07	2.5715e-06	5.73719e-07	0.959902	1.75834e-05	0.0399795	1.18943e-06	4.30019e-06	9.12703e-05
Vv_10003551	0.000161237	0.000167839	0.0012788	0.000817683	0.000102833	0.000408452	0.00274274	0.814543	0.179777
Vv_10003555	4.27477e-05	0.00217807	3.23339e-05	0.000804463	0.000190019	0.996607	1.22586e-05	8.61428e-05	4.64984e-05
Vv_10003556	4.29469e-09	4.17087e-09	7.9999e-09	5.12208e-06	2.89045e-08	1.159e-07	7.10859e-08	1.8654e-07	0.999994
Vv_10003561	0.969799	0.00791361	0.0221606	1.05855e-06	2.33917e-05	3.11651e-06	7.79019e-05	2.01839e-05	1.6021e-06
Vv_10003569	0.000437445	7.63149e-06	0.999293	9.86081e-08	6.76353e-07	1.3351e-07	0.000241707	1.88414e-05	6.27692e-07
Vv_10003572	0.440324	0.538871	0.0202155	9.44792e-06	0.000205273	3.86925e-05	0.000217611	0.000108553	9.84015e-06
Vv_10003575	0.000424363	3.14507e-06	5.72937e-05	1.92229e-06	0.00013496	6.74564e-07	0.999363	3.70582e-06	1.08526e-05
Vv_10003577	0.00176322	0.000393767	0.000598523	0.0977968	0.777791	0.00245246	0.0313852	0.000659592	0.0871592
Vv_10003585	0.00109157	5.17756e-06	0.998853	3.00563e-08	3.11579e-07	4.62245e-08	4.66448e-05	2.92079e-06	1.34547e-07
Vv_10003588	1	2.9339e-09	3.16112e-08	1.09222e-11	8.08794e-10	1.70748e-11	4.07325e-09	7.53311e-11	1.86938e-11
Vv_10003594	0.0605365	0.0610656	0.877919	3.43793e-06	2.97047e-05	1.25781e-05	0.000179137	0.000247161	6.53551e-06
Vv_10003598	0.0119156	2.19925e-05	0.987972	7.896e-08	1.02644e-06	1.31252e-07	8.32129e-05	5.29705e-06	2.90123e-07
Vv_10003603	0.578085	0.000900339	0.00613845	0.000153008	0.0682297	8.63442e-05	0.345903	0.000194691	0.000310356
Vv_10003605	2.5361e-08	2.81415e-08	5.03627e-08	3.3322e-05	1.53754e-07	9.11089e-07	3.59968e-07	1.47098e-06	0.999964
Vv_10003606	2.21116e-07	4.25204e-07	9.24769e-06	5.99185e-08	2.65289e-08	1.10932e-07	7.85303e-07	0.999988	9.71104e-07
Vv_10003608	3.25387e-06	1.56149e-07	0.999997	1.91313e-10	1.43102e-09	4.35339e-10	5.1211e-08	3.20385e-08	6.58696e-10
Vv_10003609	0.00391842	8.61013e-05	0.000167554	0.000107609	0.987104	3.38781e-05	0.00845059	2.17935e-05	0.000110499
Vv_10003611	0.000536636	0.0070108	0.00240054	0.0146541	0.000538927	0.226173	0.000756542	0.72707	0.0208599
Vv_10003617	0.000702059	3.39923e-06	8.03054e-05	1.3516e-06	9.09545e-05	5.51874e-07	0.999111	3.53543e-06	7.29544e-06
Vv_10003619	4.66707e-06	6.26603e-08	7.54083e-06	1.90954e-08	2.07929e-07	9.24111e-09	0.999987	3.20864e-07	2.56107e-07
Vv_10003620	2.75018e-07	4.30923e-07	1.52779e-07	0.999775	4.22665e-05	0.000145405	7.47777e-07	5.17901e-07	3.55019e-05
Vv_10003629	0.00575574	1.13819e-05	0.000498745	1.97476e-06	0.000109384	1.06559e-06	0.993602	9.41325e-06	9.94955e-06
Vv_10003630	0.00114243	0.0410371	0.00470901	0.0103039	0.000847583	0.548319	0.000812326	0.38535	0.00747798
Vv_10003632	0.00120622	0.00277292	0.000319703	0.19865	0.62821	0.165408	0.000753486	0.000361531	0.002318
Vv_10003633	0.834261	0.000676935	0.00470117	7.31905e-05	0.0288668	4.77279e-05	0.13112	0.000112429	0.000140776
Vv_10003635	0.990422	9.0428e-05	0.00110287	3.62834e-06	0.000657065	3.11047e-06	0.00770213	1.10141e-05	7.59361e-06
Vv_10003640	7.40141e-07	5.78179e-06	1.15699e-05	9.87674e-07	1.87622e-07	4.32793e-06	1.20245e-06	0.999969	6.37374e-06
Vv_10003641	0.00265415	9.25902e-06	0.00215171	9.74717e-07	1.81565e-05	6.42696e-07	0.99514	1.73571e-05	7.40467e-06
Vv_10003655	0.896731	0.0924682	0.0103977	5.3392e-06	0.000159471	1.86933e-05	0.000164965	4.93624e-05	5.66796e-06
Vv_10003662	0.628666	0.00013008	0.370443	5.42968e-07	1.04333e-05	8.39601e-07	0.000727699	1.99789e-05	1.77436e-06
Vv_10003667	0.268844	0.71321	0.017447	8.43733e-06	0.000168094	3.63031e-05	0.000175652	0.00010172	8.67957e-06
Vv_10003671	0.000214972	0.000104641	0.000127714	0.642961	0.0246609	0.00230384	0.00298396	0.000357768	0.326285
Vv_10003672	0.0297668	0.380684	0.00498085	0.017994	0.360349	0.199621	0.0026846	0.00209086	0.00182864
Vv_10003673	0.00371761	0.765675	0.0680496	0.000204213	0.000204756	0.00219792	0.000580924	0.159029	0.000340545
Vv_10003674	0.402625	0.0261379	0.570804	3.04951e-06	4.01489e-05	9.43039e-06	0.000247337	0.000128131	5.65775e-06
Vv_10003678	2.18476e-08	2.27916e-09	1	4.32383e-12	2.42411e-11	9.63277e-12	1.14202e-09	1.36112e-09	1.75981e-11
Vv_10003680	0.398207	0.00583049	0.00263348	0.000262802	0.586827	0.000303898	0.00564213	0.000137271	0.000156056
Vv_10003681	1.56697e-07	1.82746e-07	1.00407e-07	0.999853	1.7353e-05	2.9455e-05	7.2251e-07	4.09955e-07	9.86284e-05
Vv_10003685	1.85381e-05	4.93718e-05	9.09569e-06	0.946501	0.00255821	0.0503834	2.51524e-05	2.51978e-05	0.000429689
Vv_10003686	7.03932e-05	1.35567e-05	0.999704	1.27442e-07	4.07376e-07	2.27928e-07	4.62132e-05	0.000164116	8.82825e-07
Vv_10003687	0.000383705	0.00200998	0.00160781	0.0335034	0.000563555	0.0829068	0.00115209	0.709068	0.168805
Vv_10003688	0.192626	0.000229066	0.110247	9.99668e-06	0.000213105	8.48913e-06	0.696389	0.000220725	5.63668e-05
Vv_10003689	0.999736	2.91985e-05	0.00023178	1.6501e-08	5.66341e-07	3.7736e-08	2.38104e-06	2.21716e-07	2.67201e-08
Vv_10003690	0.172088	0.442546	0.384506	8.86025e-06	8.98049e-05	3.59763e-05	0.000319792	0.000391582	1.38478e-05
Vv_10003691	5.11027e-06	1.36544e-07	1.19058e-05	7.30585e-08	4.97214e-07	3.0178e-08	0.999979	1.33267e-06	1.51125e-06
Vv_10003693	0.0575166	0.000247407	0.364508	1.09886e-05	0.000132822	9.75487e-06	0.576971	0.000523418	8.02559e-05
Vv_10003694	4.78935e-06	1.10811e-05	5.02709e-05	2.08574e-05	2.29874e-06	2.55064e-05	2.85205e-05	0.999057	0.000799374
Vv_10003696	0.476224	0.284569	0.238425	8.50114e-06	0.000114508	3.17785e-05	0.000357003	0.000257463	1.26132e-05
Vv_10003700	3.32502e-07	1.96692e-07	4.08608e-07	0.000349953	4.8141e-06	3.65274e-06	8.61681e-06	3.31333e-06	0.999629
Vv_10003702	0.995846	1.93618e-05	0.0029398	2.69626e-07	1.14845e-05	3.01837e-07	0.0011783	3.40167e-06	8.33208e-07
Vv_10003706	0.278831	0.000284804	0.661099	5.28025e-06	8.88008e-05	5.76638e-06	0.0594557	0.000202709	2.63682e-05
Vv_10003707	0.875684	8.65011e-05	0.123401	4.59152e-07	1.01718e-05	6.65772e-07	0.000802011	1.37805e-05	1.49658e-06
Vv_10003728	0.000834938	0.00152158	0.000220072	0.204931	0.70575	0.0837465	0.000634434	0.000252718	0.00210881
Vv_10003731	0.000131953	1.02151e-05	4.46755e-06	5.92253e-06	0.999814	3.61199e-06	2.71022e-05	6.72111e-07	2.04966e-06
Vv_10003732	0.00308434	0.64501	0.0242979	0.000990062	0.000490554	0.0211755	0.000770201	0.303049	0.00113209
Vv_10003733	0.00658149	0.000354184	0.00133897	0.00334546	0.401413	0.000401529	0.574629	0.000475749	0.0114612
Vv_10003736	2.21987e-07	1.10126e-06	8.78158e-06	5.93542e-08	2.48974e-08	1.93627e-07	3.33593e-07	0.999989	4.71358e-07
Vv_10003739	1.70306e-08	3.77261e-08	1.12956e-08	0.999953	1.30352e-06	4.32872e-05	4.02281e-08	5.17107e-08	2.67158e-06
Vv_10003740	4.10299e-08	1.22009e-07	3.18697e-08	0.999512	1.77708e-06	0.000478576	8.64203e-08	1.91463e-07	6.85404e-06
Vv_10003748	4.56442e-07	1.4175e-06	5.44232e-07	0.996074	7.41015e-06	0.0033956	1.36609e-06	7.53192e-06	0.000511385
Vv_10003749	0.26379	0.00103774	0.00524123	0.000340079	0.256568	0.000156643	0.471954	0.000269877	0.000642201
Vv_10003751	0.00738584	0.0314216	0.00129175	0.0277512	0.79035	0.138142	0.00143679	0.00075158	0.00146973
Vv_10003755	0.0785625	0.0743604	0.846548	3.95242e-06	3.54836e-05	1.44637e-05	0.000204265	0.000263421	7.36915e-06
Vv_10003759	9.95143e-05	0.000231631	0.000600491	0.00226122	9.73409e-05	0.00177011	0.000672787	0.848713	0.145554
Vv_10003760	0.856553	0.000232873	0.00477787	1.59127e-05	0.0021374	1.1511e-05	0.136174	5.4204e-05	4.3346e-05
Vv_10003761	0.000285037	0.000172409	0.0200523	2.37429e-05	2.03116e-05	2.90094e-05	0.00230424	0.976594	0.000518467
Vv_10003763	0.000590932	0.000334955	0.063722	3.03743e-05	3.1189e-05	4.04103e-05	0.00365332	0.931057	0.000540014
Vv_10003766	0.00449387	0.417759	0.120907	0.000249367	0.000234313	0.0022282	0.000886832	0.45273	0.000511271
Vv_10003768	0.00566673	0.0853234	0.906596	6.74566e-06	2.45329e-05	3.11726e-05	0.000173756	0.0021629	1.52038e-05
Vv_10003770	0.000696864	0.000932708	9.08253e-05	0.00253034	0.992048	0.00331361	0.000193865	4.42187e-05	0.000149391
Vv_10003771	0.000212799	0.00022623	7.02505e-05	0.740442	0.240645	0.0147284	0.000402508	0.000110365	0.00316287
Vv_10003773	0.0435626	5.01778e-05	0.955894	2.71079e-07	3.85486e-06	4.06964e-07	0.000471701	1.56262e-05	1.06117e-06
Vv_10003778	1.26624e-05	2.40811e-06	6.99355e-07	2.82649e-06	0.999976	1.69005e-06	3.42344e-06	1.58537e-07	5.84095e-07
Vv_10003785	7.8407e-07	2.37437e-07	9.16229e-08	3.40767e-06	0.999994	7.37917e-07	7.65854e-07	4.13261e-08	3.83631e-07
Vv_10003788	0.00905403	1.92007e-05	0.990771	9.71148e-08	1.21456e-06	1.50267e-07	0.000147002	6.90453e-06	3.92739e-07
Vv_10003790	1.01422e-05	3.55574e-07	7.25371e-06	7.82425e-07	8.22436e-06	1.77404e-07	0.999955	1.96498e-06	1.60302e-05
Vv_10003791	1.08887e-05	8.96368e-06	5.6926e-06	0.993362	0.00247455	0.000601278	5.83262e-05	1.60937e-05	0.00346177
Vv_10003792	0.00116432	5.5936e-06	0.99877	3.4305e-08	3.53638e-07	5.21295e-08	5.65004e-05	3.35482e-06	1.56001e-07
Vv_10003799	0.688157	0.00020584	0.00802142	1.34019e-05	0.00110988	9.7683e-06	0.302371	6.7054e-05	4.47776e-05
Vv_10003803	0.00214702	0.000160996	0.030809	5.43149e-05	0.000142595	3.12429e-05	0.956584	0.00848146	0.00158904
Vv_10003806	0.000359384	4.5122e-05	0.99959	2.03237e-08	1.53675e-07	5.5555e-08	2.80096e-06	2.84578e-06	5.68891e-08
Vv_10003807	2.17471e-06	3.85081e-06	2.83748e-06	0.94523	3.35501e-05	0.000968264	1.28276e-05	4.41884e-05	0.0537025
Vv_10003808	0.000112322	7.14877e-06	0.000401903	7.85109e-06	2.40226e-05	2.70536e-06	0.998913	0.000188571	0.000342957
Vv_10003811	0.00203373	7.55669e-06	0.997892	4.11109e-08	4.52719e-07	6.36271e-08	6.21864e-05	3.60969e-06	1.7726e-07
Vv_10003815	0.289223	0.000305432	0.185297	1.12504e-05	0.000233509	1.00395e-05	0.524587	0.000271519	6.13986e-05
Vv_10003823	0.000165547	0.000139002	0.00172673	0.000341983	7.19734e-05	0.000194639	0.00336874	0.944397	0.0495944
Vv_10003826	4.92486e-08	1.42397e-07	3.66835e-08	0.999503	2.39361e-06	0.000487119	1.01924e-07	2.04582e-07	7.20218e-06
Vv_10003833	9.08227e-07	6.12049e-06	6.58774e-07	0.00917734	2.40006e-05	0.990769	8.82344e-07	3.11448e-06	1.77486e-05
Vv_10003834	0.00064734	0.000942698	9.7868e-05	0.0049565	0.98716	0.00569272	0.000222826	5.63919e-05	0.000223437
Vv_10003835	5.1442e-06	5.45429e-06	2.49578e-06	0.997225	0.00147	0.000620479	1.79914e-05	6.65103e-06	0.00064693
Vv_10003838	0.00446401	0.000210383	0.94765	9.65476e-06	4.01614e-05	1.01054e-05	0.0440766	0.00343178	0.00010752
Vv_10003842	1	1.85157e-09	2.94193e-08	7.79591e-12	5.34818e-10	1.17795e-11	3.74784e-09	5.91492e-11	1.43172e-11
Vv_10003846	0.902033	0.000110403	0.0923067	1.20669e-06	3.01965e-05	1.46345e-06	0.00548309	2.94071e-05	4.44693e-06
Vv_10003847	0.000293209	3.51889e-06	0.999633	3.26044e-08	2.57189e-07	4.68358e-08	6.51065e-05	5.00433e-06	1.80834e-07
Vv_10003848	0.999935	1.05865e-06	4.56489e-05	1.09272e-08	7.11227e-07	1.31924e-08	1.79405e-05	8.98575e-08	2.58162e-08
Vv_10003852	0.999414	0.000172689	0.000178596	8.05036e-07	0.00015989	1.33292e-06	6.98941e-05	1.99668e-06	8.34016e-07
Vv_10003853	0.650233	0.171727	0.00883042	0.000631971	0.162403	0.00176087	0.00365188	0.00049124	0.000271896
Vv_10003855	0.011358	0.0619144	0.00197602	0.0282881	0.707261	0.184534	0.0018484	0.00108199	0.00173734
Vv_10003856	0.000425799	0.000997977	0.000147014	0.649785	0.145664	0.199883	0.0003953	0.000241214	0.00246086
Vv_10003858	0.999995	1.03424e-06	3.15065e-06	1.99908e-09	1.60679e-07	3.70076e-09	3.10527e-07	1.13631e-08	2.7417e-09
Vv_10003859	0.000639198	0.00129519	0.99792	3.45593e-07	1.4893e-06	1.21871e-06	1.91351e-05	0.000122385	9.63408e-07
Vv_10003861	7.52561e-12	1.40355e-11	6.01017e-12	1	3.86122e-10	8.94231e-09	2.63265e-11	3.75975e-11	5.57764e-09
Vv_10003863	6.54515e-06	2.5907e-06	1.6062e-05	0.00011385	1.66467e-05	1.05961e-05	0.000568547	0.00020323	0.999062
Vv_10003865	0.000135592	0.00170562	6.00059e-05	0.00968247	0.00335571	0.984716	4.9512e-05	0.000104859	0.000190354
Vv_10003866	9.06347e-05	5.50511e-05	0.999364	2.22138e-07	5.99387e-07	5.28892e-07	2.77071e-05	0.000459907	1.20415e-06
Vv_10003867	0.31937	0.000531086	0.679945	4.37497e-07	6.7661e-06	9.59504e-07	0.000125326	1.9935e-05	1.09391e-06
Vv_10003872	0.0254818	0.000217761	0.363611	1.1829e-05	0.000108265	1.0234e-05	0.609658	0.00079855	0.000103367
Vv_10003877	2.4807e-06	0.99999	4.88048e-06	4.9552e-08	1.35171e-07	8.1209e-07	9.07903e-08	1.11231e-06	3.43014e-08
Vv_10003881	0.00205395	0.95381	0.0419241	9.7411e-06	2.62908e-05	7.22929e-05	8.04263e-05	0.00200827	1.53138e-05
Vv_10003882	0.00202338	0.134157	0.0114376	0.00416773	0.0007813	0.139881	0.000991378	0.702452	0.00410945
Vv_10003885	0.578187	0.000160813	0.421354	3.7872e-07	6.88594e-06	6.65408e-07	0.000274646	1.48786e-05	1.11084e-06
Vv_10003888	3.01394e-05	2.4411e-06	1.19977e-06	2.16894e-06	0.999953	1.11291e-06	9.08661e-06	2.02583e-07	7.39421e-07
Vv_10003891	0.000224623	0.999179	0.000105264	1.47165e-05	6.42069e-05	0.000365553	8.92226e-06	3.34807e-05	4.52761e-06
Vv_10003892	1.08641e-06	2.64737e-07	0.999998	5.555e-10	2.39839e-09	1.30484e-09	1.05977e-07	3.15706e-07	2.42726e-09
Vv_10003897	3.4504e-10	5.43285e-10	2.63155e-10	0.999999	2.12347e-08	2.02286e-07	1.38481e-09	1.49206e-09	3.17727e-07
Vv_10003898	5.33468e-05	3.96132e-05	8.03846e-06	0.000757819	0.998797	0.000270457	3.40885e-05	4.84171e-06	3.50982e-05
Vv_10003899	1.77267e-09	3.37267e-09	1.70559e-09	0.999994	5.6033e-08	1.90704e-06	7.35865e-09	1.49558e-08	4.02356e-06
Vv_10003902	0.000631878	0.000211823	0.000362547	0.225098	0.0573926	0.00235761	0.0155346	0.000809574	0.697601
Vv_10003904	3.33274e-06	4.16897e-06	0.000136593	8.25688e-07	4.02595e-07	1.18949e-06	1.86413e-05	0.999816	1.83598e-05
Vv_10003907	0.974196	0.00106442	0.00137287	2.87502e-05	0.020348	3.18552e-05	0.0028964	3.34113e-05	2.78353e-05
Vv_10003910	0.435746	0.0658962	0.497769	4.81506e-06	6.21059e-05	1.59808e-05	0.000307689	0.000189862	8.34316e-06
Vv_10003918	9.9935e-09	1.86106e-08	1.01035e-08	0.999956	2.80887e-07	9.06306e-06	4.45684e-08	9.68684e-08	3.41367e-05
Vv_10003922	0.00577873	0.145747	0.804646	3.71733e-05	7.55619e-05	0.000194915	0.000556272	0.0428682	9.58399e-05
Vv_10003925	8.33507e-05	4.36424e-05	1.87862e-05	0.012118	0.986509	0.000603723	0.00017667	1.74798e-05	0.000429101
Vv_10003927	0.137364	0.000190612	0.837884	3.00528e-06	4.47544e-05	3.4622e-06	0.0243526	0.000142472	1.51327e-05
Vv_10003928	0.00176309	0.000517679	0.0102625	0.00202381	0.000967805	0.000586231	0.256669	0.14001	0.5872
Vv_10003929	9.88361e-06	2.99216e-07	5.80503e-06	6.07122e-07	8.32102e-06	1.40362e-07	0.999963	1.33713e-06	1.02054e-05
Vv_10003934	5.61051e-07	2.20622e-06	5.13056e-07	0.968083	1.42561e-05	0.0318018	1.06913e-06	4.10415e-06	9.2939e-05
Vv_10003940	0.000132292	7.63755e-05	0.999779	3.21394e-08	1.69668e-07	9.76952e-08	2.93709e-06	8.71625e-06	9.55505e-08
Vv_10003942	0.0996534	0.0610201	0.838827	3.72687e-06	3.565e-05	1.3228e-05	0.000209426	0.000230614	6.96265e-06
Vv_10003943	1.98341e-09	3.51463e-09	1.33343e-09	0.999997	1.65534e-07	1.93591e-06	6.01603e-09	6.19354e-09	5.91188e-07
Vv_10003944	0.999943	7.0482e-06	2.62479e-05	5.54569e-08	9.08008e-06	7.58653e-08	1.45232e-05	1.85609e-07	7.71844e-08
Vv_10003945	0.73472	0.21615	0.0486001	6.7845e-06	0.000130392	2.50181e-05	0.000243877	0.000114838	8.52065e-06
Vv_10003946	0.683649	0.0732624	0.242547	4.87138e-06	7.28098e-05	1.61777e-05	0.000290872	0.000148373	7.83264e-06
Vv_10003952	0.999946	1.20785e-06	3.18394e-05	1.40431e-08	1.15287e-06	1.65277e-08	1.94054e-05	9.14487e-08	3.06716e-08
Vv_10003953	4.2495e-05	3.66309e-06	0.999953	2.63153e-09	1.93432e-08	6.65622e-09	4.7575e-07	4.21477e-07	8.13549e-09
Vv_10003954	8.09265e-07	2.5112e-06	1.0078e-06	0.993648	1.19758e-05	0.00521833	2.50701e-06	1.52877e-05	0.00109954
Vv_10003958	0.158532	9.46534e-05	0.840843	3.87322e-07	6.21338e-06	6.1123e-07	0.000503462	1.86378e-05	1.35439e-06
Vv_10003959	0.89297	0.00018447	0.00453475	1.09244e-05	0.0012706	8.22441e-06	0.100948	4.28793e-05	3.06458e-05
Vv_10003961	0.000146381	0.000637797	0.0003235	0.423175	0.000635646	0.339759	0.000453086	0.0192989	0.215571
Vv_10003963	0.945913	0.000685804	0.0533243	3.27586e-07	6.54302e-06	7.77844e-07	5.96018e-05	9.31877e-06	6.62354e-07
Vv_10003964	0.434372	0.341904	0.00994128	0.00107375	0.204213	0.00361532	0.00376822	0.00072017	0.000392101
Vv_10003965	0.000231149	0.000140923	8.5958e-05	0.775351	0.205232	0.00438072	0.00104739	0.000146472	0.0133847
Vv_10003968	0.313158	0.13053	0.55559	6.37351e-06	7.42145e-05	2.26397e-05	0.000336758	0.000272441	1.07788e-05
Vv_10003970	1.47686e-08	3.92167e-08	1.09324e-08	0.999902	7.68831e-07	9.45096e-05	3.29752e-08	6.04735e-08	2.61069e-06
Vv_10003972	0.062528	0.0629407	0.874046	3.50846e-06	3.04421e-05	1.28425e-05	0.000182384	0.000249937	6.6519e-06
Vv_10003973	0.672084	0.0187577	0.308796	2.54501e-06	3.86611e-05	7.58814e-06	0.000221376	8.76456e-05	4.57861e-06
Vv_10003977	2.03138e-10	3.40399e-10	1.47912e-10	1	1.39205e-08	1.57085e-07	7.20262e-10	7.81333e-10	1.15301e-07
Vv_10003980	0.0102631	7.9963e-05	0.9747	1.77255e-06	1.56982e-05	1.99066e-06	0.0147447	0.000180738	1.20406e-05
Vv_10003981	0.000684612	2.05627e-05	2.55289e-05	2.2304e-05	0.998613	8.11469e-06	0.000607012	3.48087e-06	1.5622e-05
Vv_10003982	0.00152879	0.000408735	0.945697	1.28672e-05	2.64199e-05	1.87162e-05	0.00471706	0.047447	0.000143119
Vv_10003983	0.99943	2.83779e-06	0.000553362	1.23012e-08	4.12822e-07	1.83333e-08	1.34673e-05	2.14378e-07	3.19111e-08
Vv_10003985	5.68759e-07	3.62306e-06	4.72419e-07	0.0147678	1.24306e-05	0.985191	6.57972e-07	2.90831e-06	2.01348e-05
Vv_10003986	0.00100601	0.998809	0.00014172	1.27921e-06	2.03423e-05	9.67523e-06	5.42868e-06	6.21643e-06	7.41777e-07
Vv_10003987	4.50433e-06	1.09458e-07	2.3466e-06	1.71024e-07	2.88032e-06	4.35321e-08	0.999987	4.17862e-07	2.44332e-06
Vv_10003989	0.00111213	3.83889e-05	0.995974	8.85217e-07	4.52195e-06	1.08675e-06	0.00259175	0.000270239	7.35251e-06
Vv_10003991	0.997187	0.000210975	0.000442804	3.82722e-06	0.00145155	4.45985e-06	0.000688215	6.81854e-06	4.4685e-06
Vv_10003992	0.562408	0.00568545	0.00297068	0.00022957	0.421843	0.00026429	0.00631412	0.000137255	0.000147995
Vv_10003994	0.0486079	0.948456	0.00256125	8.02457e-06	0.000195727	4.14241e-05	7.72439e-05	4.70419e-05	5.88689e-06
Vv_10003997	0.00047899	4.31339e-06	0.999435	3.72006e-08	3.19943e-07	5.35941e-08	7.62437e-05	4.89034e-06	1.96647e-07
Vv_10003999	9.88514e-08	2.6132e-07	1.11903e-07	0.999464	1.91194e-06	0.000371678	3.33984e-07	1.38602e-06	0.000160715
Vv_10004004	2.47675e-06	9.0165e-06	3.20823e-06	0.96561	3.16774e-05	0.0321318	6.75599e-06	5.28096e-05	0.00215206
Vv_10004005	5.91641e-06	2.29753e-06	1.38911e-05	0.000109706	1.61023e-05	9.62053e-06	0.000525045	0.000162847	0.999155
Vv_10004006	0.604314	0.000311635	0.157435	9.05313e-06	0.000223223	8.53157e-06	0.237467	0.000188686	4.29898e-05
Vv_10004008	3.69965e-08	7.89779e-08	4.03931e-08	0.999827	8.3309e-07	5.41134e-05	1.52111e-07	4.57141e-07	0.000117054
Vv_10004010	2.97364e-07	3.52077e-06	4.41989e-07	0.000386101	1.61149e-06	0.999588	3.30957e-07	7.57411e-06	1.24114e-05
Vv_10004012	0.10491	0.000106903	0.894845	2.06702e-07	3.10297e-06	3.85141e-07	0.000122545	1.07562e-05	6.2563e-07
Vv_10004016	0.658335	0.329705	0.0111683	1.22576e-05	0.000377076	4.75992e-05	0.000254368	8.98915e-05	1.12952e-05
Vv_10004019	0.330183	0.00139419	0.00344018	0.000286737	0.59485	0.000165859	0.0691624	0.000174168	0.000343564
Vv_10004020	9.15835e-05	4.28334e-06	4.86036e-06	8.94996e-06	0.999754	2.59189e-06	0.000127025	8.8684e-07	5.40848e-06
Vv_10004022	0.000420042	0.0111443	0.00284893	0.00156657	0.000189	0.0285131	0.000349017	0.952431	0.0025378
Vv_10004023	5.28903e-05	0.000190732	9.79531e-05	0.717889	0.000335729	0.140056	0.000181505	0.00371004	0.137486
Vv_10004025	0.999984	3.31985e-06	8.9238e-06	1.17211e-08	1.37154e-06	1.93519e-08	1.96866e-06	4.87503e-08	1.54018e-08
Vv_10004026	0.999999	1.4559e-07	7.22482e-07	4.83023e-10	4.40189e-08	7.89261e-10	1.14656e-07	2.61435e-09	7.17984e-10
Vv_10004027	1.11697e-06	4.65722e-06	1.15808e-06	0.927418	2.11266e-05	0.0722777	2.25462e-06	1.18124e-05	0.000262117
Vv_10004028	1.79212e-06	3.06633e-05	1.19317e-06	0.000320963	2.26576e-05	0.999612	8.40387e-07	3.75428e-06	5.68265e-06
Vv_10004032	0.0262271	9.74365e-05	0.959713	1.7373e-06	1.94853e-05	2.00187e-06	0.013804	0.000125202	1.0134e-05
Vv_10004033	2.60202e-06	3.26444e-06	7.32251e-05	1.15134e-06	4.36368e-07	1.45289e-06	1.85262e-05	0.999865	3.41487e-05
Vv_10004034	0.144334	0.827217	0.0280575	6.26686e-06	9.39044e-05	2.78971e-05	0.000141204	0.000114879	7.20957e-06
Vv_10004037	0.0297712	0.967246	0.00164786	2.92004e-05	0.000913042	0.000175739	0.000126936	7.5367e-05	1.47827e-05
Vv_10004040	0.000848128	0.978464	0.00322296	0.000216173	0.000155387	0.00742977	0.000123443	0.00939466	0.000145196
Vv_10004041	0.03134	0.915109	0.00347395	0.00121102	0.0359743	0.0111002	0.000876619	0.000642974	0.000272293
Vv_10004042	0.000231353	0.998545	0.001185	4.50542e-07	1.9712e-06	3.41977e-06	3.65946e-06	2.86458e-05	5.45054e-07
Vv_10004043	0.000454686	3.69727e-06	0.999538	6.28745e-09	6.53861e-08	1.26142e-08	2.86506e-06	5.95711e-07	2.10803e-08
Vv_10004046	0.99943	3.02407e-06	0.000559595	9.07215e-09	2.82953e-07	1.47045e-08	6.8724e-06	1.71036e-07	2.23244e-08
Vv_10004050	0.950073	5.30534e-05	0.0496806	1.79597e-07	4.11209e-06	2.87309e-07	0.000182803	5.14231e-06	5.19876e-07
Vv_10004056	0.002409	0.0582782	0.154771	9.80146e-05	9.66146e-05	0.000580178	0.000677508	0.782789	0.000300383
Vv_10004057	1.83376e-08	2.71513e-08	1.16216e-08	0.999983	1.95936e-06	8.50826e-06	6.30486e-08	4.82647e-08	5.9819e-06
Vv_10004060	0.980909	0.00490978	0.00169993	3.12717e-05	0.0113575	5.50739e-05	0.000972774	4.1343e-05	2.28819e-05
Vv_10004064	0.999786	2.52148e-05	7.57338e-05	2.51581e-07	5.25537e-05	3.29592e-07	5.8569e-05	6.92126e-07	3.30798e-07
Vv_10004072	0.000529618	5.13977e-05	0.997324	1.11513e-06	3.83418e-06	1.53806e-06	0.00113551	0.000942973	1.0049e-05
Vv_10004076	0.0203407	0.000383919	0.00156718	0.000694778	0.506825	0.000170315	0.468279	0.000221013	0.00151792
Vv_10004078	0.000221151	0.000217055	0.999528	8.15542e-08	3.86195e-07	2.61918e-07	6.10323e-06	2.65271e-05	2.40669e-07
Vv_10004080	0.996898	2.6988e-05	0.000679645	7.20367e-07	7.47715e-05	6.8117e-07	0.00231431	3.57238e-06	1.74555e-06
Vv_10004082	5.29429e-05	2.70435e-05	4.19858e-05	0.125855	0.00238096	0.000564526	0.00104424	0.000172234	0.869861
Vv_10004083	0.000998469	0.000137175	0.00114473	0.00264809	0.00375978	0.000254881	0.640756	0.00194579	0.348355
Vv_10004084	0.299362	0.000126234	0.699291	6.65332e-07	1.14917e-05	9.85086e-07	0.00117703	2.85099e-05	2.39852e-06
Vv_10004087	2.37622e-09	5.06291e-09	1.65419e-09	0.999994	1.64198e-07	5.22561e-06	6.18081e-09	8.21927e-09	5.37166e-07
Vv_10004089	0.00126211	9.23091e-05	0.000628	0.00113696	0.0109409	0.000120793	0.965598	0.000388311	0.0198331
Vv_10004090	1.58668e-06	0.999995	1.78338e-06	3.62025e-08	1.19736e-07	6.5862e-07	5.1578e-08	4.01147e-07	2.00179e-08
Vv_10004097	9.53993e-05	2.41594e-06	0.999856	2.50909e-08	1.56125e-07	3.66477e-08	3.95603e-05	6.12179e-06	1.54678e-07
Vv_10004101	0.999998	1.37874e-07	1.40392e-06	9.15785e-10	8.98156e-08	1.25727e-09	4.55665e-07	4.95216e-09	1.58451e-09
Vv_10004102	0.00871641	0.00301229	0.000327533	0.000340579	0.986414	0.000542834	0.000518084	5.02023e-05	7.77296e-05
Vv_10004104	6.03349e-05	8.41394e-05	0.00762578	3.73164e-06	3.16028e-06	7.42379e-06	0.000139973	0.992033	4.28951e-05
Vv_10004110	0.000898359	0.000185224	0.00061578	0.0253336	0.0230672	0.000851245	0.0817252	0.00115783	0.866165
Vv_10004111	6.36689e-06	3.01742e-06	6.39543e-06	0.00442539	0.000136017	4.46584e-05	0.000193586	3.3702e-05	0.995151
Vv_10004112	9.75489e-06	9.92994e-05	1.86211e-05	0.00929212	3.84341e-05	0.989087	1.37762e-05	0.000607679	0.000833043
Vv_10004113	1.04042e-09	2.57986e-09	9.61289e-10	0.999995	3.30006e-08	4.19366e-06	3.12667e-09	7.98037e-09	7.27332e-07
Vv_10004114	0.984231	8.57624e-05	0.0156507	8.76251e-08	1.99014e-06	1.7941e-07	2.77393e-05	2.30603e-06	1.95642e-07
Vv_10004117	0.000234376	0.00106106	0.00112044	0.0129579	0.000293499	0.0247795	0.000809639	0.840376	0.118367
Vv_10004118	0.084277	0.00238967	0.913195	6.64502e-07	7.8776e-06	1.8172e-06	8.70386e-05	3.91589e-05	1.48782e-06
Vv_10004119	0.0357741	6.64352e-05	0.964093	1.12486e-07	1.54479e-06	2.17447e-07	5.79018e-05	6.67974e-06	3.41952e-07
Vv_10004120	0.0236169	4.34466e-05	0.97535	3.49198e-07	4.53099e-06	4.82752e-07	0.000960269	2.2657e-05	1.56169e-06
Vv_10004121	3.98086e-06	4.43778e-08	5.08592e-06	1.27296e-08	1.6103e-07	6.21184e-09	0.99999	1.87324e-07	1.54615e-07
Vv_10004122	0.1726	0.135495	0.691202	5.95372e-06	6.06328e-05	2.18601e-05	0.000294998	0.000309638	1.0382e-05
Vv_10004124	0.000156481	0.000118993	0.00198943	0.000192014	5.29768e-05	0.000121105	0.00328591	0.97359	0.0204928
Vv_10004127	0.939061	0.000309917	0.00297128	2.17359e-05	0.00555982	1.59511e-05	0.0519673	4.7495e-05	4.50776e-05
Vv_10004128	0.998069	0.000147876	0.00177032	6.45717e-08	1.80322e-06	1.54556e-07	9.08802e-06	1.10659e-06	1.09853e-07
Vv_10004130	2.33664e-08	1.20538e-09	1	2.41999e-12	1.609e-11	5.11036e-12	8.35218e-10	5.3825e-10	9.59561e-12
Vv_10004132	5.7801e-07	2.27562e-06	5.21982e-07	0.966419	1.50682e-05	0.0334667	1.08757e-06	4.07485e-06	9.05012e-05
Vv_10004134	4.60331e-06	4.09505e-08	4.32319e-06	1.0997e-08	1.67408e-07	5.41295e-09	0.999991	1.37447e-07	1.1868e-07
Vv_10004136	3.47741e-07	7.77756e-07	4.24237e-07	0.997783	5.98184e-06	0.000490694	1.49222e-06	6.02848e-06	0.00171175
Vv_10004139	3.90304e-05	1.07983e-05	4.75496e-05	0.00121476	0.000312048	5.2454e-05	0.00433418	0.000191016	0.993798
Vv_10004140	0.00112611	0.0724474	0.014561	0.000408297	0.000166703	0.00541074	0.000442685	0.904687	0.000750526
Vv_10004141	0.121061	0.00066098	0.00375797	0.000313046	0.188092	0.000125304	0.685077	0.000233062	0.000680026
Vv_10004144	0.0028277	7.43777e-05	6.13466e-05	2.97592e-05	0.996372	1.67985e-05	0.000594108	6.28687e-06	1.72952e-05
Vv_10004145	0.977648	0.000251739	0.00172585	1.37354e-05	0.00431849	1.10287e-05	0.0159797	2.74178e-05	2.44509e-05
Vv_10004146	2.00612e-05	9.98573e-06	0.999941	2.39727e-08	8.03519e-08	5.95504e-08	3.20204e-06	2.55835e-05	1.11419e-07
Vv_10004148	0.0585283	8.54429e-05	0.937896	8.66621e-07	1.2069e-05	1.12326e-06	0.00342293	4.89275e-05	3.99961e-06
Vv_10004149	0.99292	1.9599e-05	0.00663252	1.6123e-07	5.15357e-06	2.07185e-07	0.000419293	2.95621e-06	4.9805e-07
Vv_10004155	3.35053e-07	9.7552e-09	1	3.70999e-11	2.54827e-10	6.76438e-11	2.33649e-08	7.95959e-09	1.70167e-10
Vv_10004159	5.2238e-07	6.19204e-07	2.94179e-07	0.999673	8.70691e-05	0.000101304	1.9844e-06	9.89873e-07	0.000133871
Vv_10004162	0.0004994	4.90449e-05	0.997514	1.04126e-06	3.57841e-06	1.44559e-06	0.00103316	0.000889151	9.31502e-06
Vv_10004164	2.64228e-08	4.39336e-08	2.64974e-08	0.999848	7.76699e-07	1.48505e-05	1.33142e-07	2.45417e-07	0.000135931
Vv_10004166	8.23871e-10	1.44959e-09	5.68169e-10	0.999999	6.42985e-08	7.84564e-07	2.59642e-09	2.75198e-09	2.91797e-07
Vv_10004169	5.40378e-07	1.88875e-06	6.74832e-06	1.58574e-06	2.05107e-07	3.19959e-06	1.97966e-06	0.999956	2.80598e-05
Vv_10004171	7.32704e-07	3.90583e-07	1.93823e-06	2.52091e-05	1.95315e-06	2.24362e-06	3.73421e-05	4.1748e-05	0.999888
Vv_10004173	0.880975	0.000101832	0.116285	8.40264e-07	1.96846e-05	1.09522e-06	0.00259082	2.28975e-05	2.97353e-06
Vv_10004176	1.03418e-08	2.2984e-08	1.07657e-08	0.999959	2.57521e-07	2.00375e-05	3.90035e-08	1.11522e-07	2.09745e-05
Vv_10004177	0.0445434	0.000258954	0.576753	1.0648e-05	0.000111367	9.82969e-06	0.377576	0.000655863	8.09365e-05
Vv_10004179	0.000227	1.47722e-06	0.999766	5.50573e-09	5.47028e-08	9.4242e-09	5.07256e-06	5.84531e-07	2.24381e-08
Vv_10004180	0.225643	0.747804	0.00655303	0.000251103	0.0170651	0.00116306	0.00106035	0.000349506	0.000110765
Vv_10004181	9.24582e-05	4.35304e-06	0.999902	3.4858e-09	2.86876e-08	8.43678e-09	7.4869e-07	4.60584e-07	1.06946e-08
Vv_10004182	3.39604e-06	5.58807e-06	1.65128e-06	0.997267	0.000748197	0.00177358	7.30368e-06	4.56974e-06	0.000188219
Vv_10004185	3.92246e-08	6.04992e-07	5.35313e-08	2.48676e-05	2.06812e-07	0.999973	3.45117e-08	6.8653e-07	8.09075e-07
Vv_10004186	0.00113795	0.004139	0.000352851	0.220741	0.216749	0.553522	0.00062129	0.000468013	0.00226923
Vv_10004188	2.6542e-05	0.000242615	0.00133647	3.54652e-06	2.03428e-06	1.58944e-05	2.03338e-05	0.998335	1.77476e-05
Vv_10004191	0.996969	2.00241e-05	0.00102584	4.31564e-07	2.99639e-05	4.29846e-07	0.00194985	3.14948e-06	1.19033e-06
Vv_10004192	0.00665639	5.77507e-05	0.000549211	4.69927e-05	0.00826463	1.49694e-05	0.984188	4.48683e-05	0.000177644
Vv_10004193	0.00797477	0.989598	0.000812135	4.42865e-05	0.00102285	0.00037011	8.6597e-05	7.46396e-05	1.67258e-05
Vv_10004194	5.8318e-07	1.87282e-06	6.99507e-07	0.994299	9.22217e-06	0.00508544	1.69633e-06	9.80105e-06	0.000591587
Vv_10004195	1.99353e-05	3.76644e-06	3.14526e-06	0.000156547	0.999689	1.32125e-05	7.44104e-05	1.70986e-06	3.7962e-05
Vv_10004200	1.35854e-06	3.57455e-06	1.80469e-06	0.991817	1.85079e-05	0.00319529	5.23081e-06	3.11874e-05	0.00492645
Vv_10004202	3.58097e-06	3.94057e-06	3.73788e-06	0.834538	9.68374e-05	0.00037558	3.1357e-05	3.30907e-05	0.164914
Vv_10004207	1.70038e-05	2.35053e-05	0.000197917	4.41163e-05	7.10785e-06	3.70496e-05	0.000174827	0.996249	0.0032491
Vv_10004210	3.20454e-05	5.33649e-05	1.33635e-05	0.975672	0.010876	0.0124914	5.45881e-05	2.9402e-05	0.000778225
Vv_10004211	0.000593895	0.000308357	0.0479836	3.82724e-05	3.70138e-05	4.60013e-05	0.00501913	0.94517	0.000803622
Vv_10004213	0.0259256	0.000245853	0.61536	1.13905e-05	9.75991e-05	1.04256e-05	0.357325	0.000927603	9.75142e-05
Vv_10004216	0.00643321	0.000873616	0.788528	7.63201e-05	0.000169719	7.61057e-05	0.110369	0.0921847	0.00128974
Vv_10004221	0.138416	0.000108521	0.00437587	1.13877e-05	0.000836246	7.18273e-06	0.856146	5.37128e-05	4.49324e-05
Vv_10004222	0.995181	5.57014e-05	0.000735864	1.86216e-06	0.000302567	1.67697e-06	0.00371137	6.27079e-06	3.90237e-06
Vv_10004223	0.00203426	0.0160081	0.974431	6.52591e-06	1.6266e-05	2.73288e-05	0.000179977	0.0072769	1.954e-05
Vv_10004224	0.000277984	0.000997076	0.000978503	0.0632021	0.000579234	0.054866	0.0011813	0.236343	0.641575
Vv_10004226	0.158863	0.000139671	0.00397404	1.70564e-05	0.00163567	1.02682e-05	0.835237	6.20051e-05	6.16732e-05
Vv_10004229	0.000116188	0.000355587	0.000317289	0.106724	0.00037941	0.0379526	0.000550302	0.0337041	0.819901
Vv_10004231	0.00189969	0.000853264	0.63141	3.31541e-05	5.05048e-05	5.06868e-05	0.00621672	0.359082	0.000404333
Vv_10004232	5.03679e-06	1.89148e-05	6.93824e-06	0.935229	5.61504e-05	0.0596761	1.39255e-05	0.000130599	0.00486315
Vv_10004233	0.00024857	1.5831e-06	0.999745	5.16941e-09	5.2266e-08	9.08455e-09	4.22474e-06	5.31558e-07	2.02961e-08
Vv_10004243	0.00245814	1.31973e-05	0.997165	1.26415e-07	1.24952e-06	1.73645e-07	0.000349026	1.27208e-05	6.54463e-07
Vv_10004244	7.90823e-08	1.24811e-07	4.65486e-08	0.99993	1.02063e-05	4.52225e-05	2.30276e-07	1.72881e-07	1.41107e-05
Vv_10004250	0.0200016	0.243258	0.735651	6.66256e-06	3.75427e-05	2.99633e-05	0.000196402	0.000806556	1.24945e-05
Vv_10004251	5.38553e-06	8.34134e-06	7.63609e-06	0.432069	6.9433e-05	0.00118838	3.97752e-05	0.000134988	0.566478
Vv_10004256	0.0018103	0.360346	0.00451931	0.00440779	0.00111445	0.588367	0.000508626	0.0373323	0.00159492
Vv_10004260	0.00195296	0.905283	0.0102459	0.00064344	0.00035831	0.0192626	0.000381153	0.061338	0.00053454
Vv_10004261	0.0315081	0.0007444	0.000410853	0.000103674	0.965293	8.74643e-05	0.00176483	3.18038e-05	5.59959e-05
Vv_10004262	0.000555336	0.000365333	0.976136	3.72639e-06	7.34792e-06	7.85398e-06	0.000452409	0.0224447	2.70919e-05
Vv_10004269	2.2659e-05	0.000103244	3.60548e-05	0.632224	0.000176481	0.350089	5.72449e-05	0.000931271	0.01636
Vv_10004270	2.37505e-06	1.12809e-05	1.97976e-06	0.512444	6.42858e-05	0.487294	3.51258e-06	1.29416e-05	0.00016606
Vv_10004273	0.000288241	0.000228728	0.00203786	0.00136476	0.000199469	0.000528059	0.00741072	0.469664	0.518278
Vv_10004275	0.000244046	0.000271737	0.0442358	1.00148e-05	1.01369e-05	1.923e-05	0.000545719	0.954552	0.000111411
Vv_10004276	9.233e-07	1.60301e-06	4.86804e-07	0.999101	0.00015473	0.000665964	2.09806e-06	1.52806e-06	7.14575e-05
Vv_10004279	6.08488e-05	1.6537e-06	0.999937	1.81278e-09	1.57678e-08	4.08973e-09	5.10782e-07	2.2596e-07	5.8444e-09
Vv_10004280	8.31941e-06	3.54351e-05	5.32972e-06	0.582965	0.000414536	0.416287	1.02877e-05	2.1918e-05	0.000252336
Vv_10004282	0.00820974	0.986489	0.00521931	1.43081e-06	1.49343e-05	7.70981e-06	2.19137e-05	3.42572e-05	1.60156e-06
Vv_10004289	1	1.78398e-08	1.18556e-07	4.45529e-11	3.20029e-09	7.66269e-11	1.09718e-08	3.02127e-10	6.97753e-11
Vv_10004294	0.998617	0.000793275	0.000557937	2.62822e-07	1.23533e-05	6.89779e-07	1.61898e-05	1.97967e-06	3.11879e-07
Vv_10004295	1.00471e-07	3.13133e-07	1.06297e-07	0.998868	2.11154e-06	0.00106306	2.71539e-07	1.15103e-06	6.45672e-05
Vv_10004296	0.00153981	1.8991e-05	0.997306	2.92985e-07	2.22542e-06	3.71712e-07	0.00108618	4.39118e-05	1.89629e-06
Vv_10004297	0.00024278	0.000674097	9.37964e-05	0.676961	0.0525045	0.26734	0.000228662	0.000178762	0.00177626
Vv_10004298	9.35804e-07	2.79071e-06	1.19036e-06	0.993723	1.34322e-05	0.00460371	3.066e-06	1.88787e-05	0.00163252
Vv_10004299	0.991534	3.61619e-05	0.00260742	8.56552e-07	5.09262e-05	8.31299e-07	0.00576044	7.15794e-06	2.59582e-06
Vv_10004301	0.0231118	0.131425	0.844708	4.77997e-06	3.0177e-05	2.00092e-05	0.000171911	0.000518909	9.16297e-06
Vv_10004303	0.0516489	0.941353	0.00679164	3.93255e-06	6.42593e-05	1.91527e-05	6.30748e-05	5.17769e-05	3.88718e-06
Vv_10004304	0.000149935	4.7373e-05	0.99872	4.42633e-07	1.18343e-06	8.44287e-07	0.000105291	0.000971821	3.11446e-06
Vv_10004305	0.57162	0.000141168	0.427802	4.31621e-07	7.97292e-06	7.16641e-07	0.000409932	1.67476e-05	1.33409e-06
Vv_10004306	0.000546722	1.95498e-06	0.000250258	2.87316e-07	6.61105e-06	1.6829e-07	0.999188	3.36941e-06	2.1445e-06
Vv_10004307	0.482993	0.00930859	0.00320212	0.000299867	0.498314	0.000394056	0.0051563	0.000164744	0.000167618
Vv_10004314	1.04243e-05	2.71268e-07	5.11849e-06	4.92829e-07	8.64179e-06	1.17894e-07	0.999967	1.00318e-06	6.93898e-06
Vv_10004318	7.27475e-05	4.79573e-06	0.000102359	1.58475e-05	5.97318e-05	3.27266e-06	0.998895	6.39125e-05	0.000782572
Vv_10004323	2.00734e-10	4.77715e-10	1.72937e-10	0.999999	7.6732e-09	7.11374e-07	5.87152e-10	1.25848e-09	1.09011e-07
Vv_10004326	6.62883e-05	4.16499e-06	8.31632e-05	1.44205e-05	6.08446e-05	2.88231e-06	0.999073	4.85456e-05	0.000647145
Vv_10004328	0.00218937	0.000862218	0.376477	5.79968e-05	7.94107e-05	7.59783e-05	0.0130815	0.606268	0.000908577
Vv_10004331	6.77544e-05	4.23952e-06	0.000182099	6.19426e-06	2.01319e-05	1.87101e-06	0.99934	9.19829e-05	0.000285667
Vv_10004336	1.39707e-06	1.47648e-08	1.40667e-06	4.64944e-09	6.56959e-08	2.17741e-09	0.999997	5.60316e-08	5.4451e-08
Vv_10004340	7.24563e-06	3.05612e-07	9.58433e-06	5.14813e-07	3.09636e-06	1.36127e-07	0.999961	3.00642e-06	1.54804e-05
Vv_10004341	0.498394	0.000185858	0.501172	3.67655e-07	6.44839e-06	6.71732e-07	0.000225036	1.50813e-05	1.05266e-06
Vv_10004344	3.36546e-07	0.999999	2.50382e-07	3.04006e-09	1.5666e-08	4.12033e-08	6.48087e-09	2.9427e-08	1.77202e-09
Vv_10004348	0.579895	0.00338006	0.416501	1.08541e-06	1.68643e-05	2.81095e-06	0.000158648	4.24575e-05	2.2571e-06
Vv_10004351	0.00194017	0.000195411	0.00114947	0.00427747	0.0209614	0.000352827	0.861353	0.00103682	0.108733
Vv_10004352	0.0014486	0.000239786	0.00622602	0.00075928	0.000737236	0.000200561	0.847446	0.020918	0.122024
Vv_10004353	8.14387e-06	1.31782e-06	1.09305e-06	3.17305e-05	0.99992	3.51809e-06	2.5312e-05	5.01626e-07	8.65268e-06
Vv_10004355	0.956039	0.000963346	0.00180898	4.19851e-05	0.0342071	3.95622e-05	0.00680754	4.66203e-05	4.55841e-05
Vv_10004358	7.27692e-06	1.82193e-05	1.1023e-05	0.930194	7.59642e-05	0.00913725	3.23716e-05	0.000252411	0.0602715
Vv_10004364	0.986792	0.00180697	0.00115918	1.9792e-05	0.0091342	2.90709e-05	0.0010164	2.60748e-05	1.64288e-05
Vv_10004365	0.988944	0.00491306	0.00140657	1.70968e-05	0.0041226	3.40009e-05	0.000521329	2.84879e-05	1.29082e-05
Vv_10004367	0.0245202	0.101608	0.873224	4.14864e-06	2.7444e-05	1.68809e-05	0.000161592	0.000429473	8.01537e-06
Vv_10004368	4.45351e-06	5.54123e-06	8.98434e-05	3.48676e-06	1.02371e-06	3.77885e-06	3.91551e-05	0.99971	0.000142939
Vv_10004370	6.26033e-05	1.56895e-06	2.21935e-05	3.33087e-06	8.83218e-05	7.38877e-07	0.999781	4.32885e-06	3.59958e-05
Vv_10004376	6.59872e-05	0.9999	1.92434e-05	5.00955e-07	4.56717e-06	6.00686e-06	9.48541e-07	2.02402e-06	2.30328e-07
Vv_10004378	1.66116e-05	6.3161e-06	4.4656e-05	0.000199573	3.49093e-05	2.19916e-05	0.00160702	0.000584635	0.997484
Vv_10004384	0.00082571	0.000119326	0.000188495	0.00722409	0.972646	0.000395036	0.0123089	0.000124305	0.00616816
Vv_10004386	0.00189184	0.570324	0.00150244	0.00282448	0.00241698	0.418147	0.000265011	0.00219001	0.000438917
Vv_10004387	0.000293647	5.45039e-05	6.4489e-05	0.00486891	0.9898	0.00023634	0.00256422	4.56963e-05	0.00207237
Vv_10004388	0.000124392	1.35125e-06	0.99986	9.06709e-09	7.54199e-08	1.39613e-08	1.32007e-05	1.30357e-06	4.53736e-08
Vv_10004389	0.711641	0.00198847	0.00313044	0.00015933	0.263911	0.00012966	0.0187654	0.0001189	0.000155893
Vv_10004391	0.999984	1.70103e-06	1.44245e-05	1.57123e-09	6.62917e-08	3.27679e-09	2.80455e-07	1.74681e-08	2.55296e-09
Vv_10004394	0.0737869	0.000775534	0.925343	3.61796e-07	4.56016e-06	8.994e-07	6.68583e-05	2.1067e-05	8.72647e-07
Vv_10004396	0.823477	0.000193533	0.0429747	5.93304e-06	0.000205558	5.4236e-06	0.133031	8.23199e-05	2.45005e-05
Vv_10004402	0.000141786	8.34299e-06	0.000623724	6.70745e-06	2.16828e-05	2.61145e-06	0.998718	0.000225407	0.000251871
Vv_10004403	0.00245825	0.996998	0.000514207	7.05656e-07	9.58306e-06	4.25958e-06	6.6695e-06	8.06464e-06	5.98515e-07
Vv_10004404	6.42541e-05	4.26036e-05	7.03553e-06	0.000175206	0.999555	0.000115916	2.36584e-05	2.9953e-06	1.35967e-05
Vv_10004406	0.000539257	0.99192	0.00540222	1.12876e-05	1.93606e-05	0.000130288	3.68765e-05	0.00192651	1.40126e-05
Vv_10004407	0.000185764	1.27323e-06	0.999808	4.5793e-09	4.51189e-08	7.91086e-09	4.03946e-06	4.93488e-07	1.85559e-08
Vv_10004411	3.31479e-07	1.70201e-06	1.3454e-05	8.38758e-08	3.60618e-08	2.79695e-07	4.75918e-07	0.999983	6.44262e-07
Vv_10004412	0.000341754	0.000107062	0.000228349	0.0702729	0.016873	0.000988954	0.0123852	0.000572005	0.898231
Vv_10004416	0.00256933	0.85148	0.0278555	0.000277778	0.000222857	0.00418523	0.000439508	0.112602	0.000367366
Vv_10004420	1.70331e-06	3.51006e-06	2.26392e-06	0.978069	2.45998e-05	0.00135816	8.55974e-06	3.7873e-05	0.0204944
Vv_10004421	0.000887524	0.000101966	0.00489621	0.000143198	0.000230013	4.99564e-05	0.976076	0.00698239	0.0106323
Vv_10004423	5.48594e-05	0.00027029	0.000101129	0.431987	0.000315837	0.523041	0.000139679	0.003706	0.0403841
Vv_10004424	1.51013e-06	8.90981e-06	1.13351e-06	0.0397145	4.21107e-05	0.960181	1.68524e-06	5.86477e-06	4.36421e-05
Vv_10004425	3.16784e-05	0.0001731	5.47663e-05	0.289777	0.000196472	0.693534	7.11332e-05	0.00168271	0.0144796
Vv_10004426	5.90392e-06	1.01728e-05	2.79151e-06	0.994936	0.00135832	0.00340932	1.1639e-05	7.40965e-06	0.000258154
Vv_10004428	0.684007	0.30567	0.00935468	1.46888e-05	0.000512761	5.6489e-05	0.000280692	9.0512e-05	1.27897e-05
Vv_10004430	5.88812e-05	8.66114e-05	2.29462e-05	0.95709	0.0276563	0.0136899	0.000102873	4.57447e-05	0.00124641
Vv_10004431	6.36687e-07	1.47692e-08	0.999999	4.13619e-11	3.15906e-10	7.89764e-11	2.23282e-08	7.13615e-09	1.70894e-10
Vv_10004432	0.000367169	0.00173183	0.00108066	0.18066	0.000958777	0.279757	0.00115449	0.146827	0.387463
Vv_10004433	1.7747e-07	5.62235e-07	8.58157e-06	3.83954e-08	1.80553e-08	9.85806e-08	3.55769e-07	0.99999	3.96755e-07
Vv_10004436	0.0711263	0.209939	0.718159	6.30622e-06	5.14621e-05	2.53449e-05	0.000248461	0.000432908	1.11213e-05
Vv_10004437	1.09406e-05	8.85214e-08	2.80248e-06	4.56408e-08	1.61576e-06	1.71888e-08	0.999984	1.60813e-07	3.58353e-07
Vv_10004439	0.000796171	0.00248531	0.996325	7.26643e-07	2.6872e-06	2.67831e-06	3.36622e-05	0.000351418	2.07743e-06
Vv_10004440	0.000122153	0.000352182	0.000392861	0.0440078	0.000305291	0.0195015	0.000641219	0.0672612	0.867416
Vv_10004441	0.000762267	0.996541	0.00265044	6.15624e-07	3.59062e-06	4.01996e-06	6.85217e-06	3.05055e-05	7.55672e-07
Vv_10004443	0.00544667	0.000114339	0.964728	3.80793e-06	2.30535e-05	4.06318e-06	0.0289532	0.000693186	3.36259e-05
Vv_10004444	0.0181355	0.000368483	0.00139823	0.000716511	0.615619	0.000171813	0.361912	0.00020599	0.00147251
Vv_10004445	0.000486661	0.994283	0.00494495	2.09818e-06	6.44363e-06	1.72204e-05	1.43949e-05	0.000241951	2.7913e-06
Vv_10004446	0.000730502	3.73708e-06	0.999258	9.52988e-09	1.03544e-07	1.74679e-08	6.44275e-06	8.57787e-07	3.44794e-08
Vv_10004453	2.21607e-06	2.42083e-06	1.14684e-06	0.998779	0.000501802	0.000309309	8.22606e-06	3.36735e-06	0.000392477
Vv_10004455	6.04842e-05	0.000261032	0.000112399	0.597482	0.000360026	0.322673	0.000174818	0.00426537	0.0746113
Vv_10004456	0.766507	0.000126043	0.233073	3.35268e-07	6.56602e-06	5.70817e-07	0.000273206	1.18795e-05	9.80546e-07
Vv_10004457	0.00016961	0.000202329	5.82082e-05	0.831063	0.14853	0.0169751	0.00030206	9.67823e-05	0.00260265
Vv_10004458	0.000455144	3.05891e-06	0.999538	6.33739e-09	6.67032e-08	1.21894e-08	3.46235e-06	5.96358e-07	2.2111e-08
Vv_10004460	0.000273192	0.000494643	9.43299e-05	0.783779	0.137473	0.0750845	0.00032216	0.000157599	0.0023214
Vv_10004462	9.70984e-11	2.2316e-10	7.95154e-11	1	4.27314e-09	3.00795e-07	2.79406e-10	5.26903e-10	4.42116e-08
Vv_10004467	1.01459e-07	3.43097e-07	9.43077e-08	0.997752	2.71904e-06	0.00221631	2.25758e-07	7.88305e-07	2.77358e-05
Vv_10004469	9.01869e-07	2.08468e-08	0.999999	7.75716e-11	5.67674e-10	1.40289e-10	5.18884e-08	1.46502e-08	3.47628e-10
Vv_10004472	1.08796e-05	1.16679e-05	4.44648e-05	0.000437477	1.78894e-05	9.02381e-05	0.000197323	0.00604113	0.993149
Vv_10004473	2.2147e-05	0.000217662	4.57932e-05	0.0169551	7.8095e-05	0.978564	3.32269e-05	0.00185101	0.00223262
Vv_10004478	3.82594e-06	4.42284e-05	2.27937e-06	0.00149132	7.99518e-05	0.998354	2.06258e-06	6.65214e-06	1.54743e-05
Vv_10004480	1.72383e-08	5.01546e-08	1.66155e-08	0.999839	4.60577e-07	0.0001512	4.58844e-08	1.49829e-07	8.90224e-06
Vv_10004481	0.000153647	0.999753	8.93492e-05	9.6552e-08	8.77862e-07	6.71537e-07	7.78561e-07	1.68427e-06	8.69524e-08
Vv_10004482	0.994135	0.00354402	0.000984108	6.68458e-06	0.00106753	1.45842e-05	0.000227337	1.50416e-05	5.45712e-06
Vv_10004484	2.10234e-05	6.7486e-05	0.00208782	1.64379e-06	1.20085e-06	4.66969e-06	2.61531e-05	0.997777	1.28728e-05
Vv_10004485	0.983067	4.14133e-05	0.0148856	4.71554e-07	1.50092e-05	5.59785e-07	0.00197982	8.48251e-06	1.57984e-06
Vv_10004487	4.85542e-05	3.13825e-06	1.82599e-06	2.77271e-06	0.999925	1.34193e-06	1.63821e-05	2.89997e-07	1.08135e-06
Vv_10004488	9.54893e-08	5.36453e-08	1.293e-07	5.03827e-05	1.05814e-06	8.02569e-07	2.95896e-06	1.15375e-06	0.999943
Vv_10004494	4.23638e-05	3.68948e-05	1.76131e-05	0.971542	0.0228188	0.00241866	0.000147577	3.68946e-05	0.00293909
Vv_10004495	3.4946e-10	7.7133e-10	3.25411e-10	0.999999	1.14048e-08	7.84883e-07	1.19523e-09	2.72506e-09	3.78527e-07
Vv_10004496	0.949269	0.00855923	0.00260397	7.58485e-05	0.0373616	0.00012897	0.00187114	7.95116e-05	5.05475e-05
Vv_10004497	0.0979874	0.000250486	0.797577	6.19733e-06	8.19926e-05	6.41775e-06	0.103738	0.00031525	3.69758e-05
Vv_10004498	0.601312	0.000286466	0.343061	5.12083e-06	0.000106778	5.54947e-06	0.0550525	0.000147337	2.3106e-05
Vv_10004504	0.98978	0.00518796	0.00495225	7.45225e-07	2.16375e-05	2.18969e-06	4.51941e-05	9.43259e-06	9.86012e-07
Vv_10004509	0.738209	0.00472059	0.256847	1.22067e-06	1.99822e-05	3.26339e-06	0.000154082	4.23184e-05	2.38835e-06
Vv_10004513	9.3892e-07	6.99556e-06	1.23756e-06	0.0099595	8.10911e-06	0.989909	1.38245e-06	1.88677e-05	9.36595e-05
Vv_10004514	6.3252e-05	8.16113e-07	0.999935	1.45617e-09	1.36513e-08	2.94283e-09	6.42558e-07	1.66522e-07	5.10105e-09
Vv_10004515	0.99982	2.11989e-05	6.6356e-05	2.06767e-07	4.17463e-05	2.71674e-07	4.96576e-05	5.85001e-07	2.74917e-07
Vv_10004516	0.000288594	1.07856e-05	9.81789e-06	9.55331e-06	0.999525	4.03682e-06	0.00014511	1.34795e-06	5.31403e-06
Vv_10004517	1	1.21397e-08	3.59019e-07	6.14461e-11	3.68397e-09	8.83734e-11	4.41918e-08	5.46913e-10	1.26282e-10
Vv_10004518	0.00297347	0.00279514	0.994134	4.20217e-07	2.6628e-06	1.4371e-06	2.7516e-05	6.39051e-05	1.0034e-06
Vv_10004521	0.0871524	0.79865	0.113663	6.71861e-06	6.87184e-05	3.01517e-05	0.000177927	0.000242492	9.34583e-06
Vv_10004524	9.20708e-05	4.15159e-07	1.93949e-05	1.17716e-07	4.36053e-06	5.44858e-08	0.999882	5.97051e-07	8.03894e-07
Vv_10004525	1.89058e-06	1.16414e-06	2.05345e-06	0.00441603	3.84992e-05	2.69798e-05	4.03924e-05	1.43745e-05	0.995459
Vv_10004526	1.29395e-07	7.12701e-08	3.04193e-07	7.33447e-06	4.36801e-07	5.04054e-07	5.9678e-06	5.80524e-06	0.999979
Vv_10004527	0.000548464	1.95325e-05	1.57975e-05	1.23802e-05	0.999209	6.05132e-06	0.000180583	1.96916e-06	6.61436e-06
Vv_10004529	0.000935914	8.29087e-06	0.99905	1.11091e-08	1.17751e-07	2.33008e-08	4.19425e-06	9.96374e-07	3.51511e-08
Vv_10004533	0.00214511	0.953552	0.0426272	8.09318e-06	2.37198e-05	5.80137e-05	7.30267e-05	0.00149992	1.26838e-05
Vv_10004535	1.66331e-06	7.52469e-06	1.57117e-06	0.767978	3.62248e-05	0.231743	2.87968e-06	1.31713e-05	0.000215257
Vv_10004536	0.000879526	0.986542	0.0118484	4.30394e-06	1.21415e-05	3.45617e-05	3.05426e-05	0.000642801	6.10385e-06
Vv_10004538	4.27627e-06	7.14348e-07	0.999991	3.45609e-09	1.36104e-08	6.8708e-09	1.08101e-06	2.62364e-06	1.90818e-08
Vv_10004540	0.999789	5.47058e-06	0.000203442	5.66176e-09	1.77492e-07	1.14674e-08	1.48955e-06	9.52667e-08	1.09483e-08
Vv_10004541	0.000142137	6.11583e-05	0.000100574	0.152494	0.00805547	0.000977892	0.00317445	0.000325901	0.834669
Vv_10004543	0.000356748	0.000136677	0.993477	1.65722e-06	3.82833e-06	3.10243e-06	0.00034527	0.00566293	1.28237e-05
Vv_10004545	2.50191e-07	7.10146e-09	1	1.74042e-11	1.29336e-10	3.43913e-11	8.09271e-09	3.14738e-09	7.02121e-11
Vv_10004549	5.94497e-05	0.000315564	0.000381276	0.00106473	4.79049e-05	0.00297737	0.000173525	0.985733	0.00924691
Vv_10004551	0.107996	0.00988574	0.881872	1.48063e-06	1.64505e-05	4.5061e-06	0.000134393	8.62752e-05	3.04283e-06
Vv_10004555	0.00120944	0.963214	0.00714733	0.000199564	0.000152695	0.00462732	0.000182564	0.023084	0.000182895
Vv_10004558	0.000103832	8.96416e-07	0.999894	2.27012e-09	2.20963e-08	4.23907e-09	1.40907e-06	2.47959e-07	8.50594e-09
Vv_10004559	0.999999	2.40044e-08	1.06553e-06	1.02697e-10	5.1296e-09	1.53178e-10	7.52774e-08	1.11239e-09	2.20998e-10
Vv_10004560	1.78872e-05	0.999958	1.01306e-05	4.67169e-07	2.19306e-06	8.77609e-06	5.09729e-07	2.16123e-06	1.96132e-07
Vv_10004561	0.000262928	0.00812962	0.00561723	6.69794e-05	3.01714e-05	0.000565666	0.000130532	0.985013	0.000184215
Vv_10004567	0.00214223	0.996373	0.00145309	6.04936e-07	5.86982e-06	3.55939e-06	7.46863e-06	1.37201e-05	6.3694e-07
Vv_10004570	0.999603	2.04053e-05	0.000372748	1.40522e-08	4.36086e-07	3.08534e-08	2.61942e-06	2.25027e-07	2.49938e-08
Vv_10004572	1.86301e-09	1.63302e-09	4.13125e-09	6.11522e-07	8.54884e-09	2.75492e-08	3.92987e-08	1.22028e-07	0.999999
Vv_10004577	0.000194382	0.000158594	2.08239e-05	0.000404986	0.998753	0.000371223	5.63154e-05	8.52795e-06	3.17109e-05
Vv_10004583	0.00139975	3.46796e-05	0.0144307	5.68264e-06	3.25416e-05	3.68728e-06	0.983594	0.000411465	8.75682e-05
Vv_10004584	0.928928	0.0005713	0.00314517	4.6369e-05	0.0210515	3.34917e-05	0.0460761	6.97341e-05	7.84068e-05
Vv_10004585	0.000268841	7.59585e-05	0.0001969	0.0282971	0.00872484	0.000558485	0.0139183	0.000502044	0.947458
Vv_10004589	0.00257665	0.995136	0.00224678	7.26037e-07	6.66821e-06	4.21853e-06	9.51569e-06	1.88221e-05	7.98716e-07
Vv_10004591	0.000323081	0.000117958	9.06229e-05	0.0653184	0.924763	0.00136212	0.00172602	9.95676e-05	0.00619942
Vv_10004596	8.10032e-06	3.43707e-07	1.41564e-05	4.45204e-07	2.35913e-06	1.33068e-07	0.999956	4.12326e-06	1.38738e-05
Vv_10004597	1.25726e-08	1.24235e-08	2.9618e-08	4.44019e-06	5.29861e-08	2.33715e-07	2.28021e-07	1.1041e-06	0.999994
Vv_10004602	9.00756e-10	1.91958e-09	8.64924e-10	0.999997	2.76203e-08	1.63884e-06	3.29562e-09	7.65065e-09	1.32561e-06
Vv_10004603	0.999999	3.02127e-08	5.39635e-07	5.10272e-11	2.31789e-09	9.37421e-11	1.50119e-08	5.67093e-10	9.2001e-11
Vv_10004604	2.07696e-07	3.11989e-07	2.18032e-07	0.997567	5.5189e-06	7.14678e-05	1.23353e-06	2.14757e-06	0.00235239
Vv_10004605	4.21356e-05	1.24394e-05	4.35785e-05	0.00257524	0.000541848	7.70206e-05	0.00332089	0.000160385	0.993226
Vv_10004609	0.000142186	1.61991e-06	0.000370681	2.99447e-07	3.0568e-06	1.73242e-07	0.99947	8.06774e-06	3.60025e-06
Vv_10004613	2.89059e-09	5.80503e-09	2.85749e-09	0.99999	8.41282e-08	3.81672e-06	1.16012e-08	2.65325e-08	6.34483e-06
Vv_10004619	4.59818e-06	2.50361e-05	5.83202e-06	0.261208	5.06113e-05	0.737622	8.56269e-06	8.75711e-05	0.000987819
Vv_10004621	0.030585	0.334229	0.0048579	0.0179836	0.427268	0.178504	0.00276872	0.00198074	0.00182358
Vv_10004623	1.46288e-06	2.94048e-06	7.74854e-07	0.997869	0.000216653	0.00181824	2.87817e-06	2.45343e-06	8.58614e-05
Vv_10004624	0.988557	0.00926289	0.00200218	1.844e-06	8.72306e-05	5.46307e-06	6.98879e-05	1.15716e-05	1.88733e-06
Vv_10004626	0.0489721	0.639632	0.310601	7.60681e-06	5.80808e-05	3.46583e-05	0.000209769	0.000472367	1.20793e-05
Vv_10004631	0.000545681	4.20658e-05	0.000388115	0.000411881	0.00219993	4.99554e-05	0.982453	0.000280132	0.0136295
Vv_10004632	0.035541	9.13476e-05	0.95601	1.32423e-06	1.63281e-05	1.59145e-06	0.00824562	8.55552e-05	7.03771e-06
Vv_10004633	0.901106	0.0842085	0.0143321	4.50719e-06	0.000119098	1.5673e-05	0.000157922	5.07957e-05	5.14129e-06
Vv_10004634	7.95688e-05	4.98575e-05	1.70709e-05	0.00972301	0.98897	0.000744827	0.00012368	1.52868e-05	0.000276747
Vv_10004635	0.00583791	0.33003	0.00211686	0.0109246	0.0274021	0.620224	0.000746043	0.00174628	0.0009715
Vv_10004641	7.30401e-05	0.000201331	0.000196631	0.0718926	0.000248671	0.0186208	0.000385025	0.0195407	0.888841
Vv_10004642	0.000475592	1.55254e-05	1.91624e-05	1.9268e-05	0.998972	6.67573e-06	0.000475971	2.76894e-06	1.3264e-05
Vv_10004644	5.59832e-08	6.60032e-08	1.1752e-07	6.37772e-05	3.06445e-07	2.16533e-06	7.51719e-07	4.02213e-06	0.999929
Vv_10004645	1.43858e-07	8.6174e-07	2.40449e-06	1.87388e-07	3.61174e-08	6.58911e-07	2.85202e-07	0.999994	1.56915e-06
Vv_10004656	4.55671e-05	0.000120214	9.46216e-05	0.27221	0.000250803	0.0244561	0.000228355	0.00462909	0.697965
Vv_10004661	0.00180703	0.000414709	0.000930615	0.113083	0.142934	0.00255363	0.0747093	0.00149353	0.662074
Vv_10004664	1.40821e-07	2.94154e-07	2.70712e-06	1.50652e-07	3.47742e-08	2.28733e-07	7.19649e-07	0.999992	3.87274e-06
Vv_10004669	0.999983	9.53312e-07	9.69734e-06	9.17568e-09	1.06285e-06	1.15316e-08	5.67761e-06	4.30854e-08	1.6161e-08
Vv_10004673	0.000255414	0.000212801	0.00176439	0.00137802	0.000184801	0.000530659	0.0061665	0.444865	0.544643
Vv_10004675	0.140461	0.852479	0.00659112	8.97859e-06	0.000209928	4.15697e-05	0.00012904	7.16996e-05	7.74253e-06
Vv_10004678	0.000155341	0.000139039	5.42237e-05	0.82281	0.164771	0.00767407	0.000391908	9.05073e-05	0.0039137
Vv_10004679	0.396852	0.564811	0.0377674	8.54666e-06	0.000152659	3.49448e-05	0.000227389	0.000136125	9.89264e-06
Vv_10004680	0.968383	0.00144316	0.0300985	4.25913e-07	8.91829e-06	1.09825e-06	5.4068e-05	1.03693e-05	7.68131e-07
Vv_10004683	0.969149	0.0124696	0.00254273	5.03753e-05	0.0145029	0.000102997	0.00108202	6.71418e-05	3.3577e-05
Vv_10004684	0.0089005	0.000314672	0.338233	3.03057e-05	0.000137919	2.4504e-05	0.646665	0.00526757	0.000426834
Vv_10004686	9.13535e-07	2.11831e-08	5.73805e-07	2.68166e-08	3.86715e-07	7.47507e-09	0.999998	9.18988e-08	4.1429e-07
Vv_10004688	0.940026	8.30944e-05	0.0597922	1.57605e-07	3.36947e-06	2.86197e-07	8.96665e-05	4.81904e-06	4.12352e-07
Vv_10004689	5.99927e-07	6.53328e-06	9.15858e-07	0.000965189	3.26733e-06	0.998974	7.20628e-07	1.71964e-05	3.17496e-05
Vv_10004690	0.000555137	0.984551	0.0011342	0.000200532	0.000162424	0.011092	6.89573e-05	0.00215078	8.53826e-05
Vv_10004694	1.6886e-07	2.68894e-07	1.80861e-07	0.998211	4.23615e-06	7.14203e-05	9.53051e-07	1.87462e-06	0.00170965
Vv_10004695	0.170412	0.00494885	0.824426	1.13341e-06	1.41524e-05	3.17673e-06	0.000133523	5.91926e-05	2.40708e-06
Vv_10004697	2.04251e-05	4.54385e-05	4.92112e-05	0.0358665	8.70867e-05	0.00391796	0.000131576	0.00335768	0.956524
Vv_10004698	0.0435606	0.00010403	0.956272	1.32849e-07	1.80785e-06	2.71831e-07	5.33813e-05	7.80577e-06	3.81489e-07
Vv_10004699	0.00799463	0.000226177	0.884172	1.09144e-05	5.71039e-05	1.07155e-05	0.105173	0.00224128	0.000114576
Vv_10004704	0.000414806	4.49909e-05	0.00105837	0.000162105	0.000274782	3.58461e-05	0.979466	0.00150277	0.0170403
Vv_10004705	0.999658	9.05674e-06	0.000117529	1.64273e-07	2.19302e-05	1.74735e-07	0.000192056	6.7927e-07	3.20679e-07
Vv_10004708	3.66096e-05	2.18082e-05	0.000156416	0.000391841	4.64717e-05	7.58269e-05	0.00162453	0.00808115	0.989565
Vv_10004709	2.83192e-08	4.62376e-08	1.73837e-08	0.999972	3.17948e-06	1.90169e-05	8.38754e-08	6.92008e-08	5.99613e-06
Vv_10004713	0.113505	0.000265889	0.886128	2.55031e-07	3.6333e-06	5.48338e-07	8.17881e-05	1.34865e-05	6.78473e-07
Vv_10004714	0.999357	3.37568e-06	0.000606865	2.05051e-08	7.50308e-07	2.82122e-08	3.18147e-05	3.2222e-07	5.54333e-08
Vv_10004724	4.22435e-06	2.01758e-05	3.05194e-06	0.364292	0.000150764	0.635344	5.39408e-06	1.52859e-05	0.000164902
Vv_10004729	0.745859	0.00107874	0.252908	5.81392e-07	1.00374e-05	1.36413e-06	0.00011997	2.10286e-05	1.27933e-06
Vv_10004731	1.22806e-07	1.07401e-06	9.49279e-08	0.000443931	2.33681e-06	0.99955	1.04303e-07	4.74096e-07	1.80928e-06
Vv_10004735	5.90507e-05	2.17069e-05	0.999678	1.24203e-07	3.60171e-07	2.62568e-07	2.3663e-05	0.000216305	7.4497e-07
Vv_10004736	0.000825441	0.970435	0.00197065	0.000365289	0.000245565	0.0207927	0.000119301	0.00507972	0.00016667
Vv_10004737	8.27458e-07	3.37075e-06	8.2519e-07	0.949031	1.71818e-05	0.0507594	1.65011e-06	7.80222e-06	0.000177822
Vv_10004738	0.000425395	0.000580451	8.31227e-05	0.0177197	0.970901	0.00954188	0.000249851	6.61615e-05	0.000432611
Vv_10004739	3.36605e-06	1.60172e-05	0.000200879	4.75091e-07	2.66238e-07	1.56226e-06	4.082e-06	0.99977	3.42478e-06
Vv_10004741	0.751169	0.239964	0.00748301	1.94576e-05	0.000846845	7.23625e-05	0.000337701	9.21257e-05	1.56613e-05
Vv_10004744	3.24626e-05	3.4191e-06	0.999963	2.40899e-09	1.69707e-08	6.17466e-09	4.12893e-07	4.16622e-07	7.4959e-09
Vv_10004747	0.0583152	7.82062e-05	0.939144	7.09619e-07	1.00001e-05	9.43855e-07	0.00240833	3.98695e-05	3.16887e-06
Vv_10004752	0.998995	3.46553e-05	0.000241461	7.79114e-07	0.000162488	7.99927e-07	0.000561693	2.22835e-06	1.30827e-06
Vv_10004754	1	6.14901e-10	1.2406e-08	1.88775e-12	1.05731e-10	3.05063e-12	8.2137e-10	1.74848e-11	3.54287e-12
Vv_10004757	0.000233472	0.00097583	0.00110774	0.0136803	0.000300324	0.0222327	0.000870945	0.808116	0.152483
Vv_10004758	0.000142085	3.27093e-05	0.000225008	0.00121323	0.000523367	9.59538e-05	0.0316525	0.000897711	0.965217
Vv_10004761	2.49418e-06	2.45308e-06	2.16019e-06	0.971163	0.000111487	0.000214567	2.07452e-05	1.35178e-05	0.02847
Vv_10004764	0.000155083	0.999435	7.93283e-05	9.80117e-06	4.00191e-05	0.000246244	6.19522e-06	2.55382e-05	3.15296e-06
Vv_10004766	0.000116317	0.000837066	0.000274529	0.0987317	0.0003786	0.851078	0.000235659	0.0177071	0.0306408
Vv_10004767	2.70558e-06	7.64156e-06	1.55926e-06	0.984261	0.000243751	0.0153536	4.26341e-06	5.58991e-06	0.000119734
Vv_10004768	0.000791895	0.000273254	0.000270355	0.234266	0.711255	0.00323341	0.00689317	0.000357452	0.0426587
Vv_10004771	2.86947e-06	3.79894e-06	4.02768e-06	0.117146	3.78288e-05	0.000363526	2.56332e-05	6.56621e-05	0.882351
Vv_10004772	0.000266728	0.017934	0.000628823	0.00304756	0.00029761	0.966492	0.000123396	0.0103934	0.00081705
Vv_10004780	4.42822e-09	6.43192e-09	3.67049e-09	0.999989	2.20779e-07	1.76282e-06	2.14478e-08	2.36625e-08	9.41345e-06
Vv_10004781	0.00536361	0.990409	0.000802789	0.000108823	0.00181197	0.00123699	0.000110284	0.000125056	3.19004e-05
Vv_10004782	8.49058e-10	1.22817e-08	9.18003e-10	7.37009e-07	6.59103e-09	0.999999	6.69106e-10	7.4892e-09	1.2325e-08
Vv_10004783	0.926814	0.0636689	0.00918328	4.23917e-06	0.000128564	1.44717e-05	0.000141746	3.99723e-05	4.60136e-06
Vv_10004784	1.46816e-07	4.82859e-07	1.5371e-07	0.997761	3.07846e-06	0.00215809	3.7316e-07	1.62725e-06	7.51228e-05
Vv_10004785	0.988276	3.5088e-05	0.00966435	4.39661e-07	1.52227e-05	5.0812e-07	0.00199941	7.09049e-06	1.45274e-06
Vv_10004786	0.00287234	5.91695e-05	0.000434716	0.000129952	0.0158468	2.83009e-05	0.979962	7.08238e-05	0.000596117
Vv_10004787	1.66621e-05	2.16881e-06	7.76625e-07	2.09542e-06	0.999972	1.1945e-06	4.43449e-06	1.51836e-07	5.43846e-07
Vv_10004788	4.66582e-08	1.40452e-07	4.75517e-08	0.999526	1.08226e-06	0.000443592	1.26297e-07	4.78146e-07	2.8261e-05
Vv_10004789	0.686465	0.00964237	0.00350491	0.000238683	0.294583	0.000326521	0.00494067	0.000155924	0.000143112
Vv_10004791	3.05471e-07	2.19662e-06	2.42272e-07	0.00327482	6.56806e-06	0.996707	3.07826e-07	1.33122e-06	7.15937e-06
Vv_10004792	4.25194e-05	2.06981e-06	0.999955	1.82561e-09	1.45992e-08	4.3646e-09	4.09595e-07	2.57946e-07	5.75874e-09
Vv_10004802	0.660498	0.105535	0.233365	5.74748e-06	8.48929e-05	1.96568e-05	0.000311746	0.000170891	8.9947e-06
Vv_10004804	8.08343e-05	4.88749e-07	6.95176e-05	8.92951e-08	1.52074e-06	4.9644e-08	0.999845	1.28072e-06	8.21448e-07
Vv_10004806	0.995061	9.47024e-05	0.0048275	6.31646e-08	1.56208e-06	1.39861e-07	1.3451e-05	1.38564e-06	1.24246e-07
Vv_10004807	0.000106927	4.95326e-07	5.27904e-05	9.25228e-08	2.04778e-06	5.02459e-08	0.999836	9.83147e-07	7.47965e-07
Vv_10004808	0.000235577	3.40616e-05	4.40811e-05	0.00154568	0.995089	0.000104561	0.00207801	2.51517e-05	0.000843966
Vv_10004811	7.72776e-06	1.45825e-05	2.01348e-05	0.00669121	2.8829e-05	0.000728885	6.20119e-05	0.0015583	0.990888
Vv_10004821	2.21933e-06	1.10048e-05	1.8945e-06	0.372024	5.55769e-05	0.627736	3.23601e-06	1.28715e-05	0.0001536
Vv_10004826	6.24359e-07	5.55224e-07	7.90159e-07	0.00590337	9.91732e-06	2.38446e-05	8.82556e-06	8.76609e-06	0.994043
Vv_10004830	0.228324	0.0131003	0.758257	1.98303e-06	2.44181e-05	5.9415e-06	0.000184368	9.78356e-05	3.93954e-06
Vv_10004831	0.408852	0.436943	0.153459	9.03473e-06	0.000124627	3.53881e-05	0.000321666	0.000242273	1.25621e-05
Vv_10004834	0.0049657	0.0273338	0.00116334	0.062599	0.446382	0.45318	0.00130152	0.000955983	0.00211893
Vv_10004839	0.994711	2.58535e-05	0.00240883	4.96939e-07	2.60772e-05	5.10299e-07	0.00282118	4.84249e-06	1.5133e-06
Vv_10004840	3.60912e-05	9.95514e-06	5.71228e-05	0.00058646	0.000160383	3.79915e-05	0.00523563	0.000287848	0.993589
Vv_10004842	0.0512559	0.000169719	0.00187162	5.71984e-05	0.0124246	2.49871e-05	0.933939	8.06788e-05	0.000176484
Vv_10004848	0.0497894	7.62422e-05	0.95005	1.36365e-07	1.92509e-06	2.59884e-07	7.42858e-05	7.77937e-06	4.15255e-07
Vv_10004851	9.4195e-05	5.38629e-05	0.999842	2.5247e-08	1.29527e-07	7.59332e-08	2.36489e-06	7.42169e-06	7.70138e-08
Vv_10004852	0.00062547	0.00149157	0.16974	1.64852e-05	1.88004e-05	4.57305e-05	0.000515001	0.827436	0.000111102
Vv_10004855	3.40294e-05	2.11505e-07	7.36302e-06	8.59285e-08	3.3575e-06	3.5108e-08	0.999954	3.30874e-07	6.13211e-07
Vv_10004857	0.00677778	0.000571436	0.220169	0.000106852	0.000274924	7.74701e-05	0.733085	0.036512	0.00242558
Vv_10004859	0.000148828	0.000372291	0.000650651	0.0119199	0.000231756	0.00688694	0.000943912	0.288122	0.690724
Vv_10004864	2.85003e-05	0.999939	1.36829e-05	6.49146e-07	3.51665e-06	1.14101e-05	7.36803e-07	2.63862e-06	2.66121e-07
Vv_10004869	5.1312e-06	1.67532e-07	3.8342e-06	3.15849e-07	3.33673e-06	7.63277e-08	0.99998	9.37053e-07	6.35574e-06
Vv_10004876	3.49334e-05	2.32708e-05	2.19257e-05	0.935207	0.00393435	0.000967212	0.000328181	7.47423e-05	0.0594085
Vv_10004878	3.53064e-07	8.67824e-07	1.86963e-05	6.81496e-08	3.42759e-08	1.53579e-07	8.5008e-07	0.999978	8.14519e-07
Vv_10004879	1.18941e-05	3.83467e-05	6.52002e-06	0.902441	0.00105982	0.0960861	1.56238e-05	2.12654e-05	0.000319273
Vv_10004882	0.000661672	0.00198758	0.000223134	0.415665	0.158587	0.419643	0.000478195	0.000344102	0.0024106
Vv_10004883	0.00393907	0.0512589	0.862712	3.35122e-05	5.96396e-05	0.000156117	0.000584575	0.0811517	0.000104022
Vv_10004887	6.11261e-06	6.44977e-06	2.9238e-06	0.996688	0.0018391	0.000717215	2.1049e-05	7.63093e-06	0.000711458
Vv_10004888	1.05964e-07	1.23706e-07	7.32425e-08	0.999856	9.27674e-06	1.9765e-05	5.38077e-07	3.36406e-07	0.00011408
Vv_10004889	0.000869161	0.000292834	0.998817	8.16651e-08	5.56092e-07	2.48261e-07	7.80804e-06	1.25632e-05	2.1419e-07
Vv_10004890	0.000169193	1.10676e-05	0.999545	1.63948e-07	7.02562e-07	2.37566e-07	0.000184328	8.77062e-05	1.24143e-06
Vv_10004892	4.84483e-05	0.000135083	0.000329789	0.000779015	3.97741e-05	0.000866392	0.000264374	0.968949	0.0285879
Vv_10004893	0.999866	8.46418e-06	5.25338e-05	1.10155e-07	1.86512e-05	1.30711e-07	5.37701e-05	3.7211e-07	1.74993e-07
Vv_10004896	0.993961	4.28799e-05	0.000993279	1.34916e-06	0.000151781	1.22038e-06	0.00483862	6.12252e-06	3.28589e-06
Vv_10004898	0.000980167	0.000142288	0.0033135	0.000538594	0.000606232	0.000125644	0.90219	0.00831979	0.0837842
Vv_10004905	0.995808	1.19614e-05	0.00414846	3.56283e-08	9.68496e-07	5.81034e-08	2.91882e-05	8.0406e-07	9.30283e-08
Vv_10004907	5.42899e-07	1.71416e-05	7.07699e-07	4.94486e-05	1.93378e-06	0.999921	2.96838e-07	6.02483e-06	3.01089e-06
Vv_10004909	2.93715e-06	4.22744e-06	4.45532e-06	0.08334	3.25509e-05	0.000429207	2.49662e-05	8.76961e-05	0.916074
Vv_10004910	0.000176257	0.00292463	7.94119e-05	0.00699387	0.00312242	0.98633	5.54643e-05	0.000132184	0.000186035
Vv_10004917	0.316571	0.438243	0.244368	9.2437e-06	0.000112953	3.64458e-05	0.000340909	0.000304307	1.35743e-05
Vv_10004918	0.0512602	0.00158573	0.947051	4.76117e-07	5.42726e-06	1.29284e-06	6.46687e-05	3.03554e-05	1.09545e-06
Vv_10004919	2.68849e-06	1.35573e-05	2.10582e-06	0.262216	7.85814e-05	0.737543	3.55851e-06	1.21304e-05	0.000128174
Vv_10004920	5.9822e-09	1.61439e-08	4.74072e-09	0.999956	2.62061e-07	4.19658e-05	1.41406e-08	2.96316e-08	1.43718e-06
Vv_10004922	0.00842209	0.000176136	0.991375	9.38339e-08	1.00335e-06	2.33315e-07	1.79675e-05	7.34167e-06	2.45461e-07
Vv_10004929	0.0239422	0.112564	0.00287327	0.0114331	0.782373	0.0623902	0.00223124	0.000999052	0.00119427
Vv_10004932	4.52925e-06	3.89167e-06	2.70828e-06	0.995609	0.000640652	0.000291789	2.79465e-05	9.33494e-06	0.0034105
Vv_10004939	0.882131	0.104378	0.00538954	6.47213e-05	0.00681875	0.000199493	0.000847078	0.000130782	4.09698e-05
Vv_10004940	0.997215	0.000253784	0.00251399	9.58323e-08	2.61288e-06	2.35606e-07	1.23051e-05	1.65381e-06	1.60102e-07
Vv_10004941	1.79465e-05	8.64017e-06	1.61863e-05	0.01971	0.000525716	0.000144999	0.000464244	7.53373e-05	0.979037
Vv_10004945	2.52049e-08	2.41906e-07	2.12203e-08	7.8658e-05	3.8871e-07	0.99992	2.16309e-08	1.21273e-07	4.0684e-07
Vv_10004949	9.21288e-07	2.32952e-08	0.999999	4.99407e-11	3.90403e-10	1.00493e-10	2.18547e-08	8.11815e-09	1.92527e-10
Vv_10004958	0.000830706	5.92016e-05	0.00731966	2.97941e-05	7.97062e-05	1.45491e-05	0.988007	0.00262929	0.00102981
Vv_10004959	0.145061	0.683171	0.171089	8.16712e-06	8.80507e-05	3.49715e-05	0.000244572	0.000291767	1.16552e-05
Vv_10004962	1.04663e-07	1.22585e-07	7.15378e-08	0.999867	9.47861e-06	1.98184e-05	5.21883e-07	3.23085e-07	0.000103004
Vv_10004967	3.61206e-10	7.79042e-10	2.66621e-10	0.999999	2.13167e-08	8.50564e-07	9.91778e-10	1.46635e-09	1.09907e-07
Vv_10004968	1.11359e-08	7.51749e-10	1	1.48158e-12	9.23358e-12	3.18871e-12	4.64598e-10	3.75317e-10	5.94216e-12
Vv_10004972	1.78151e-05	2.26129e-05	0.000224619	3.62488e-05	6.73587e-06	3.03022e-05	0.000195839	0.996843	0.00262317
Vv_10004978	5.51982e-05	7.75421e-05	0.00681611	3.50601e-06	2.93643e-06	6.96917e-06	0.000129222	0.992868	4.05339e-05
Vv_10004982	0.000161265	9.98999e-06	0.000128908	5.52293e-05	0.000331151	8.67627e-06	0.997425	7.28823e-05	0.0018071
Vv_10004983	0.000384049	0.0563159	0.000564297	0.00208486	0.000479378	0.936986	0.000103788	0.00271815	0.000364011
Vv_10004998	0.989669	0.00215018	0.00111517	1.66589e-05	0.00624814	2.68532e-05	0.000736848	2.38092e-05	1.34737e-05
Vv_10005002	0.000119394	0.000147851	0.0176399	6.13815e-06	5.64705e-06	1.19082e-05	0.000278357	0.98172	7.03028e-05
Vv_10005007	0.0371337	0.957311	0.00538691	3.28838e-06	5.20854e-05	1.63809e-05	5.01853e-05	4.36107e-05	3.21894e-06
Vv_10005014	1.93113e-08	3.62955e-08	2.00562e-08	0.999906	5.06897e-07	1.74481e-05	8.7414e-08	2.02566e-07	7.59083e-05
Vv_10005018	0.999952	5.11112e-07	4.31042e-05	3.0781e-09	1.39751e-07	4.23305e-09	3.82677e-06	3.75718e-08	7.52588e-09
Vv_10005019	1.16113e-05	2.35735e-05	2.86944e-05	0.0154967	4.75726e-05	0.00156902	8.39109e-05	0.00201052	0.980728
Vv_10005022	1.96706e-08	2.69537e-07	2.56422e-08	1.93753e-05	1.19677e-07	0.999979	1.82524e-08	3.12818e-07	4.7201e-07
Vv_10005023	1.45235e-06	4.52992e-08	1.40991e-06	6.34219e-08	5.69135e-07	1.75004e-08	0.999995	3.03464e-07	1.37662e-06
Vv_10005026	0.0123882	7.35469e-05	0.0534367	5.32217e-06	6.18523e-05	4.10405e-06	0.93377	0.000214427	4.55527e-05
Vv_10005027	0.727933	0.000730376	0.0055758	9.41382e-05	0.03484	5.7762e-05	0.230432	0.000143248	0.000193536
Vv_10005029	0.99997	6.43618e-07	2.86688e-05	1.00905e-09	3.55488e-08	1.87616e-09	3.55195e-07	1.53529e-08	2.0248e-09
Vv_10005031	0.000565189	0.000738737	0.160133	1.5449e-05	1.79264e-05	3.38437e-05	0.000800419	0.837558	0.000137272
Vv_10005032	0.00705757	1.95104e-05	0.992603	1.39078e-07	1.63325e-06	2.00323e-07	0.000306206	1.07505e-05	6.26611e-07
Vv_10005033	1.40257e-05	1.42788e-06	1.46934e-06	1.4735e-05	0.999914	2.23165e-06	4.46716e-05	4.9759e-07	6.46338e-06
Vv_10005035	0.00485713	0.00117727	0.227798	0.000252858	0.000323935	0.000214408	0.143572	0.614526	0.00727883
Vv_10005036	0.00117119	3.50383e-05	0.996094	7.78357e-07	4.2152e-06	9.53738e-07	0.00247613	0.000211233	6.27626e-06
Vv_10005042	0.000216878	1.63826e-05	0.000877992	1.96564e-05	4.99375e-05	6.72511e-06	0.997249	0.000556803	0.00100707
Vv_10005045	0.742009	0.000229302	0.225256	3.68376e-06	8.36963e-05	4.07964e-06	0.0323014	9.6514e-05	1.55858e-05
Vv_10005046	8.81665e-06	2.64838e-06	0.999978	9.2751e-09	3.28701e-08	2.0649e-08	1.81975e-06	9.05463e-06	4.74784e-08
Vv_10005048	0.0129659	0.000804539	0.986176	2.37674e-07	2.34986e-06	6.61827e-07	3.02992e-05	1.91953e-05	5.7079e-07
Vv_10005056	0.970129	0.000124763	0.00223999	6.04557e-06	0.00086721	4.85683e-06	0.0265926	2.11423e-05	1.47148e-05
Vv_10005058	7.60922e-05	0.00631109	7.55437e-05	0.000878186	0.00019166	0.992108	2.12257e-05	0.000257829	8.03693e-05
Vv_10005060	4.67772e-06	6.91721e-06	6.666e-06	0.285261	5.96815e-05	0.000859765	3.67284e-05	0.000117039	0.713648
Vv_10005068	0.00138871	8.61555e-05	0.000568052	0.000865371	0.0138026	9.98442e-05	0.97226	0.000283294	0.0106459
Vv_10005069	0.00739122	0.000913881	0.238408	0.000213548	0.000413908	0.000153139	0.629782	0.116832	0.0058926
Vv_10005071	0.000885635	0.000934922	0.91093	8.48491e-06	1.4445e-05	1.9881e-05	0.000650822	0.0864977	5.83681e-05
Vv_10005081	0.495789	0.00152949	0.00449891	0.000275252	0.400496	0.000163042	0.0966867	0.000199254	0.000362207
Vv_10005084	0.00777989	9.54573e-05	0.000720976	0.000113263	0.0239967	3.14944e-05	0.966781	7.6983e-05	0.000403872
Vv_10005088	0.0135967	0.0151846	0.970982	1.32999e-06	9.59601e-06	4.76459e-06	7.55661e-05	0.000142638	2.8304e-06
Vv_10005092	0.000588215	0.00170558	0.995055	1.64017e-06	4.17902e-06	5.65003e-06	7.32034e-05	0.0025609	6.02456e-06
Vv_10005094	3.79902e-05	9.57786e-05	7.91013e-05	0.216971	0.000209616	0.0172886	0.000200275	0.00385658	0.761261
Vv_10005108	0.999986	7.85429e-07	7.89694e-06	7.22029e-09	8.23654e-07	9.17876e-09	4.30885e-06	3.4332e-08	1.26538e-08
Vv_10005109	0.000834582	0.0372676	0.0184972	0.00014236	7.87569e-05	0.00129178	0.000314725	0.941229	0.00034418
Vv_10005114	0.790935	0.000344046	0.0051038	2.99639e-05	0.00536921	2.0275e-05	0.198043	7.85145e-05	7.62295e-05
Vv_10005116	0.00283832	0.34123	0.0369306	0.000558245	0.000316634	0.00772573	0.00076847	0.608733	0.000898548
Vv_10005123	0.000811293	0.976441	0.00235688	0.000286355	0.000195962	0.0131224	0.000118055	0.00651293	0.000154753
Vv_10005124	1.56415e-05	3.32069e-07	0.999981	2.16243e-09	1.50011e-08	3.46952e-09	2.38493e-06	4.45621e-07	1.13597e-08
Vv_10005129	0.138403	0.000752062	0.00402191	0.000346364	0.2345	0.000140687	0.62087	0.000248798	0.000717395
Vv_10005131	7.41786e-07	5.81478e-06	2.07888e-05	3.0002e-07	1.03105e-07	1.27451e-06	9.11127e-07	0.999968	1.83311e-06
Vv_10005134	7.06003e-07	9.07237e-07	3.78819e-07	0.999571	0.000133494	0.000176793	2.28318e-06	1.19739e-06	0.000112886
Vv_10005140	6.84098e-05	2.92758e-06	0.000280498	1.71642e-06	7.37036e-06	7.26349e-07	0.999535	5.46854e-05	4.82981e-05
Vv_10005144	0.00144456	0.0773069	0.00890358	0.00312266	0.000550059	0.0879377	0.000789561	0.816407	0.0035377
Vv_10005150	7.60528e-10	5.95812e-10	1.29842e-09	6.17044e-07	5.78267e-09	1.24356e-08	1.64452e-08	2.18169e-08	0.999999
Vv_10005151	0.00452255	0.000640915	0.886842	4.17515e-05	9.6685e-05	4.55845e-05	0.048533	0.0586602	0.000617169
Vv_10005155	5.54233e-07	4.3272e-06	1.42986e-05	2.627e-07	8.36534e-08	1.11696e-06	7.13431e-07	0.999977	1.62991e-06
Vv_10005164	0.00418891	0.000114757	0.000274431	0.000256028	0.968129	6.1668e-05	0.0266014	4.51748e-05	0.000328609
Vv_10005169	0.00270885	0.00644338	0.000415146	0.0116444	0.948629	0.0286905	0.000641014	0.000226879	0.000601239
Vv_10005178	0.000896133	0.00267259	0.251707	2.10222e-05	2.49261e-05	6.37926e-05	0.000578613	0.743911	0.000125446
Vv_10005180	0.000191539	0.00125417	0.000480865	0.141864	0.000584137	0.748432	0.000429103	0.0379793	0.068785
Vv_10005181	4.66468e-06	5.30576e-05	0.000110152	2.10773e-06	6.90864e-07	1.12992e-05	4.62507e-06	0.999803	1.00229e-05
Vv_10005186	0.086247	0.535867	0.00680686	0.00437053	0.336086	0.0255014	0.00299256	0.00127532	0.000852795
Vv_10005187	4.15067e-08	8.83202e-08	4.55199e-08	0.999802	9.25713e-07	5.92776e-05	1.71933e-07	5.19473e-07	0.000136728
Vv_10005195	7.57986e-08	5.48037e-08	1.02099e-07	0.000149277	9.63277e-07	1.36894e-06	1.54684e-06	1.09811e-06	0.999846
Vv_10005197	1.55364e-07	1.04419e-06	3.09264e-06	1.32656e-07	3.16327e-08	5.12422e-07	2.57894e-07	0.999994	9.68376e-07
Vv_10005202	9.85076e-08	3.28156e-07	9.59026e-08	0.998136	2.40478e-06	0.0018254	2.31962e-07	8.78165e-07	3.47983e-05
Vv_10005221	0.730409	0.0073894	0.261944	1.54334e-06	2.48249e-05	4.27867e-06	0.000171102	5.284e-05	2.92591e-06
Vv_10005235	0.000311327	0.0001717	0.000114412	0.69	0.284479	0.00446434	0.00157962	0.000187949	0.0186926
Vv_10005239	0.000124971	0.000232834	4.72865e-05	0.899455	0.0483693	0.0499523	0.000164837	9.00148e-05	0.00156369
Vv_10005244	0.00044915	0.00102373	0.995935	1.34132e-06	3.33008e-06	4.36245e-06	6.77236e-05	0.00250985	5.31598e-06
Vv_10005247	1.28467e-09	1.12704e-09	2.77507e-09	4.8079e-07	6.21028e-09	1.99127e-08	2.67353e-08	7.81431e-08	0.999999
Vv_10005259	8.89695e-05	4.6092e-05	0.000400439	0.000609473	9.78234e-05	0.000126981	0.00497077	0.0166691	0.97699
Vv_10005261	0.000680687	0.000149634	0.00193452	0.00150422	0.000829959	0.000243972	0.222309	0.0102675	0.762081
Vv_10005269	4.10815e-05	0.00295352	5.94139e-05	0.000681638	7.81232e-05	0.995681	1.53065e-05	0.000405129	8.47162e-05
Vv_10005271	0.00178348	0.0326763	0.000621726	0.0179777	0.0292246	0.915879	0.000386515	0.000676981	0.000773716
Vv_10005277	0.0168597	2.33081e-05	0.00206206	2.47197e-06	9.57915e-05	1.56958e-06	0.980922	2.0205e-05	1.31944e-05
Vv_10005279	1.53869e-06	1.29844e-06	1.79569e-06	0.018092	2.95291e-05	5.52503e-05	2.17748e-05	1.69364e-05	0.98178
Vv_10005283	0.00511526	0.109048	0.860713	2.49549e-05	5.57458e-05	0.000125518	0.000430056	0.0244231	6.44637e-05
Vv_10005290	4.75781e-08	5.70564e-09	1	1.4655e-11	7.38463e-11	3.14513e-11	4.18912e-09	5.99406e-09	6.5589e-11
Vv_10005291	0.0257386	3.54473e-05	0.974087	1.23518e-07	1.70097e-06	2.05246e-07	0.000129086	7.54611e-06	4.41132e-07
Vv_10005294	3.94833e-07	4.00519e-07	1.19168e-06	4.72092e-05	1.06222e-06	4.99337e-06	7.45749e-06	7.61589e-05	0.999861
Vv_10005298	1.28442e-07	1.14619e-07	3.64864e-07	1.45087e-05	3.72124e-07	1.30196e-06	2.88412e-06	1.76472e-05	0.999963
Vv_10005299	0.000525699	0.0192618	0.00417368	0.000956013	0.000172448	0.0170541	0.000343863	0.955955	0.00155778
Vv_10005314	2.01373e-08	4.215e-07	1.949e-08	4.81005e-06	1.38853e-07	0.999994	1.15217e-08	1.12128e-07	1.21278e-07
Vv_10005320	0.0021487	0.00270925	0.000200921	0.00148121	0.990099	0.00282346	0.000323459	6.69147e-05	0.000146677
Vv_10005324	9.20914e-05	0.999219	0.000500428	1.92897e-06	3.7906e-06	2.61901e-05	4.94753e-06	0.000150032	1.91433e-06
Vv_10005332	8.24877e-05	0.000146446	0.000567585	0.00104216	6.74577e-05	0.000687587	0.000744725	0.880332	0.11633
Vv_10005334	9.64468e-09	8.67127e-09	1.56286e-08	1.92165e-05	8.60169e-08	2.60359e-07	1.63394e-07	2.6697e-07	0.99998
Vv_10005340	0.000279525	2.40522e-05	0.00106037	3.69229e-05	8.16448e-05	1.16097e-05	0.995308	0.000901856	0.00229611
Vv_10005341	5.1808e-06	8.51564e-06	7.20802e-06	0.681769	6.95127e-05	0.00149262	3.5086e-05	0.000125102	0.316488
Vv_10005343	0.00134384	0.0863155	0.0225044	0.000286955	0.00014805	0.00319797	0.000466495	0.885156	0.000581159
Vv_10005347	0.00604199	0.00025428	0.909686	1.30462e-05	5.65426e-05	1.3066e-05	0.0798536	0.00393245	0.000149166
Vv_10005357	5.4813e-09	3.22291e-09	9.03571e-09	1.54488e-06	3.96104e-08	4.09824e-08	1.84461e-07	1.11152e-07	0.999998
Vv_10005363	1.89946e-07	1.26975e-06	3.4323e-06	1.9931e-07	4.2835e-08	7.66975e-07	3.31008e-07	0.999992	1.48085e-06
Vv_10005367	8.77243e-06	1.50277e-05	2.7712e-05	0.0022774	2.32992e-05	0.000388864	8.33502e-05	0.00335341	0.993822
Vv_10005373	4.04225e-06	7.16966e-06	9.37663e-06	0.00665716	1.87264e-05	0.000430536	3.35027e-05	0.000523186	0.992316
Vv_10005392	0.00250669	0.196058	0.0120508	0.00603715	0.00109589	0.272563	0.00114096	0.503727	0.00482068
Vv_10005393	4.93577e-06	2.67107e-05	6.31495e-06	0.277591	5.36137e-05	0.721103	9.29658e-06	9.67502e-05	0.00110824
Vv_10005399	3.76304e-06	3.81515e-05	5.1572e-05	5.80369e-06	1.02722e-06	3.19916e-05	5.20133e-06	0.999833	2.90718e-05
Vv_10005414	0.000753153	0.982098	0.00056199	0.00025978	0.000443181	0.015306	6.30525e-05	0.000453539	6.14724e-05
Vv_10005415	0.0969643	8.27909e-05	0.0102148	5.93731e-06	0.000217817	4.25099e-06	0.892421	5.99593e-05	2.95532e-05
Vv_10005417	0.000319009	0.000105769	0.000211551	0.0890658	0.0172558	0.00108339	0.0102548	0.000545485	0.881158
Vv_10005419	0.000134633	0.000126048	2.46419e-05	0.00533603	0.992522	0.00158152	0.000100208	1.84753e-05	0.000156417
Vv_10005433	0.0036192	0.00102604	0.25524	0.000153529	0.000197892	0.000150708	0.061927	0.674061	0.00362381
Vv_10005469	0.0148954	0.982628	0.00110593	3.31784e-05	0.000922504	0.000230096	9.99309e-05	7.02508e-05	1.46865e-05
Vv_10005485	7.23226e-06	0.999987	5.10679e-06	1.04528e-08	7.89074e-08	8.69678e-08	5.80921e-08	1.69204e-07	8.50778e-09
Vv_10005488	1.35878e-05	8.51814e-06	5.26916e-05	0.00021593	2.05019e-05	3.60951e-05	0.000555787	0.00259165	0.996505
Vv_10005491	0.0452302	0.939633	0.0149229	3.60663e-06	4.65572e-05	1.73996e-05	6.8856e-05	7.34733e-05	4.09214e-06
Vv_10005492	6.91008e-05	0.00155986	0.0010377	4.73626e-05	1.31161e-05	0.000417153	5.05896e-05	0.996666	0.000138955
Vv_10005498	3.23874e-08	2.65468e-08	4.70747e-08	7.96915e-05	3.5984e-07	7.76236e-07	5.8071e-07	6.25141e-07	0.999918
Vv_10005504	5.31005e-05	2.46869e-07	1.60874e-05	6.03174e-08	1.74372e-06	2.95963e-08	0.999928	4.17816e-07	4.52973e-07
Vv_10005505	0.00557885	7.16082e-05	0.981169	1.77593e-06	1.31354e-05	1.98961e-06	0.0129064	0.000243806	1.33299e-05
Vv_10005506	4.30869e-06	7.24169e-06	2.07038e-06	0.996426	0.000966168	0.00236463	8.91488e-06	5.6299e-06	0.000215152
Vv_10005507	0.000521881	4.8623e-06	0.999371	4.42713e-08	3.75962e-07	6.3067e-08	9.55506e-05	5.91761e-06	2.38447e-07
Vv_10005510	0.00285991	5.50058e-05	0.000416401	0.000110586	0.013853	2.49367e-05	0.982114	6.40118e-05	0.000502506
Vv_10005515	0.000369156	0.00566212	0.0208937	2.8215e-05	2.09378e-05	0.000151803	0.000169493	0.972598	0.000106127
Vv_10005516	6.95925e-05	6.86713e-05	0.000364333	0.00105982	7.72216e-05	0.000312487	0.00140156	0.0759507	0.920696
Vv_10005552	0.000599594	0.0109437	0.00292769	0.00829797	0.000472242	0.176206	0.000663203	0.789176	0.0107132
Vv_10005553	0.000147467	5.44997e-05	0.998619	4.52365e-07	1.17984e-06	9.00264e-07	9.18011e-05	0.00108127	3.06701e-06
Vv_10005554	4.38371e-06	1.05397e-07	0.999995	5.72719e-10	3.92904e-09	9.61654e-10	5.12941e-07	1.22182e-07	2.87823e-09
Vv_10005557	0.0153378	0.15345	0.830206	5.513e-06	2.97891e-05	2.42817e-05	0.000171873	0.000763486	1.07976e-05
Vv_10005559	1.39655e-05	1.01567e-05	1.29333e-05	0.225079	0.000476824	0.000399572	0.000192515	7.90532e-05	0.773736
Vv_10005560	0.000134245	1.41036e-06	0.999849	9.39214e-09	7.88756e-08	1.4464e-08	1.37143e-05	1.32683e-06	4.67614e-08
Vv_10005567	0.0045032	0.0190176	0.976034	1.74022e-06	8.66918e-06	6.91687e-06	7.1418e-05	0.000352885	3.96678e-06
Vv_10005568	1.43704e-06	2.08739e-06	1.67604e-06	0.953984	2.94506e-05	0.000363393	9.79563e-06	1.98725e-05	0.0455881
Vv_10005572	2.32368e-05	5.55434e-06	0.999924	3.26589e-08	1.08948e-07	6.52184e-08	8.60596e-06	3.84e-05	1.95021e-07
Vv_10005577	3.47722e-05	0.000434462	7.95486e-05	0.0104224	9.36836e-05	0.983113	4.5159e-05	0.00372062	0.00205631
Vv_10005579	1.45224e-05	0.000193156	3.04097e-05	0.00508262	4.34423e-05	0.992808	1.74587e-05	0.00110412	0.000705876
Vv_10005604	0.000737561	3.81186e-05	0.00695973	1.32187e-05	4.62057e-05	7.10012e-06	0.990744	0.00111203	0.000341768
Vv_10005608	9.61551e-05	8.81718e-05	0.000528657	0.00112499	9.76688e-05	0.000342665	0.00213362	0.105316	0.890273
Vv_10005613	2.55636e-06	9.37188e-07	3.99513e-06	0.000125815	1.50941e-05	5.62984e-06	0.000198935	2.79775e-05	0.999619
Vv_10005617	0.00195268	0.000204295	0.0213915	0.000118858	0.000227378	5.88374e-05	0.9537	0.0171674	0.00517887
Vv_10005623	0.00904768	0.000370179	0.742474	2.54005e-05	0.000108942	2.32364e-05	0.241158	0.0064692	0.000323361
Vv_10005625	1.91023e-06	5.81126e-08	1.59683e-06	8.89854e-08	8.98122e-07	2.34818e-08	0.999993	3.45124e-07	1.80253e-06
Vv_10005631	0.000207666	1.24961e-05	0.000145528	7.46258e-05	0.000528214	1.12053e-05	0.99686	7.8267e-05	0.00208245
Vv_10005632	0.000339873	0.00348849	0.000132943	0.021157	0.0116	0.962547	0.000121372	0.000201742	0.000412037
Vv_10005633	0.000263392	0.000214861	8.26783e-05	0.526728	0.458988	0.00869052	0.000615954	0.000119375	0.00429729
Vv_10005635	9.08683e-06	9.63502e-06	0.000220149	4.67262e-06	1.71565e-06	5.03112e-06	8.58872e-05	0.999485	0.000179044
Vv_10005636	1.09459e-07	8.18075e-08	3.02835e-07	8.54267e-06	3.1364e-07	7.35161e-07	3.20651e-06	1.11489e-05	0.999976
Vv_10005648	1.6535e-05	3.13631e-07	0.999983	5.2497e-10	4.57184e-09	1.08899e-09	2.06717e-07	6.83063e-08	1.85438e-09
Vv_10005649	0.00762054	0.00013995	0.943077	4.98679e-06	3.18488e-05	5.16637e-06	0.0482861	0.00079036	4.41348e-05
Vv_10005650	0.00199465	0.000176433	0.0251167	7.71098e-05	0.000174308	4.13519e-05	0.957933	0.0117733	0.00271308
Vv_10005651	0.00270521	0.000330468	0.96069	1.5117e-05	4.0532e-05	1.77761e-05	0.0182866	0.0177258	0.000188227
Vv_10005654	0.00348436	0.000634837	0.00145497	0.0914419	0.403639	0.00291478	0.147328	0.00170164	0.347401
Vv_10005658	0.000171385	0.000627975	7.24798e-05	0.434584	0.0217154	0.54134	0.000144383	0.000153329	0.00119043
Vv_10005660	4.77439e-08	2.37231e-07	1.52619e-06	1.844e-08	6.51175e-09	5.91727e-08	8.09258e-08	0.999998	1.56202e-07
Vv_10005673	0.00207207	0.0141547	0.982288	2.74909e-06	9.25699e-06	1.13572e-05	9.11809e-05	0.00136387	7.25689e-06
Vv_10005680	0.00667748	0.205841	0.778334	1.81782e-05	5.11783e-05	9.44035e-05	0.00032593	0.00861618	4.08004e-05
Vv_10005682	0.000537128	0.000811344	0.984702	2.96609e-06	6.00319e-06	8.26551e-06	0.000182412	0.0137341	1.53929e-05
Vv_10005689	0.000133189	0.00184012	0.000911882	0.000948621	7.51397e-05	0.00972452	0.000174716	0.983771	0.00242049
Vv_10005693	1.80166e-05	7.14837e-05	2.83384e-05	0.824857	0.000151382	0.152839	5.14634e-05	0.00072067	0.0212621
Vv_10005695	2.47503e-07	2.29637e-07	3.38776e-07	0.00173779	3.28578e-06	9.66919e-06	3.51999e-06	4.40025e-06	0.998241
Vv_10005696	0.0227682	2.89392e-05	0.00257358	2.93001e-06	0.000115773	1.88609e-06	0.974469	2.39874e-05	1.53222e-05
Vv_10005698	0.100443	0.000463059	0.898997	3.0838e-07	4.17863e-06	7.13355e-07	7.42302e-05	1.68469e-05	7.76516e-07
Vv_10005702	0.00247214	0.965126	0.0319201	3.60294e-06	1.49916e-05	2.3063e-05	4.33661e-05	0.000391628	5.36354e-06
Vv_10005709	0.000192832	0.000372209	0.0368658	7.6599e-06	7.52686e-06	1.87273e-05	0.000247551	0.962224	6.39691e-05
Vv_10005715	3.16702e-06	2.67715e-06	3.49891e-06	0.0545545	7.01032e-05	0.000122755	4.23561e-05	3.02487e-05	0.945171
Vv_10005717	0.0166225	0.0340512	0.948952	2.19097e-06	1.49621e-05	8.3134e-06	0.000104754	0.000239822	4.49859e-06
Vv_10005720	2.37557e-08	2.35183e-08	5.8696e-08	6.66581e-06	9.14635e-08	4.06834e-07	4.3773e-07	2.412e-06	0.99999
Vv_10005721	0.00212961	0.93571	0.0343781	6.58947e-05	8.76643e-05	0.000701237	0.000222637	0.026606	9.90475e-05
Vv_10005732	4.95177e-09	7.22479e-09	4.16112e-09	0.999986	2.3755e-07	1.98488e-06	2.42215e-08	2.74835e-08	1.1461e-05
Vv_10005735	0.000946292	0.000473418	0.00791194	0.0014866	0.000446476	0.000592714	0.0455632	0.582349	0.360231
Vv_10005762	0.970152	3.88147e-05	0.0295029	1.92348e-07	4.82614e-06	2.8123e-07	0.000295545	4.8812e-06	5.85065e-07
Vv_10005788	0.0288587	4.76613e-05	0.0110094	3.49766e-06	8.45683e-05	2.53309e-06	0.959918	5.45556e-05	2.13175e-05
Vv_10005789	1.12454e-07	9.01414e-08	3.15759e-07	1.00309e-05	3.21651e-07	8.82128e-07	2.96411e-06	1.30672e-05	0.999972
Vv_10005792	0.281327	0.697886	0.00680371	0.000177703	0.0116854	0.000788022	0.00094924	0.000297201	8.64297e-05
Vv_10005803	5.80976e-06	5.82683e-06	6.10323e-06	0.559857	0.000152675	0.000432759	5.80187e-05	5.26438e-05	0.439429
Vv_10005806	1.5729e-05	7.12906e-05	2.3721e-05	0.671799	0.000135915	0.317301	3.86654e-05	0.000540529	0.0100745
Vv_10005807	0.000622514	0.000357364	0.00614824	0.000870045	0.00025536	0.000410489	0.0222795	0.814048	0.155008
Vv_10005814	8.55107e-06	2.99507e-05	1.26981e-05	0.933584	8.41902e-05	0.0519853	2.65878e-05	0.000283831	0.0139851
Vv_10005836	1.31084e-06	2.80302e-06	1.74109e-05	3.12895e-06	4.80275e-07	4.07246e-06	7.76739e-06	0.999855	0.000108182
Vv_10005846	0.966636	0.0121759	0.00259016	5.51339e-05	0.0171386	0.000110198	0.00118704	7.04623e-05	3.65268e-05
Vv_10005847	0.997471	1.28157e-05	0.00197333	1.52737e-07	6.4049e-06	1.77908e-07	0.000533948	1.98892e-06	4.57436e-07
Vv_10005848	0.000126161	0.000302241	0.000535405	0.0112303	0.000206204	0.00577795	0.000838616	0.207311	0.773672
Vv_10005849	0.121508	0.152834	0.0051517	0.00241311	0.705639	0.00787538	0.0033103	0.000690508	0.000579117
Vv_10005852	4.83627e-07	3.4623e-07	1.459e-06	2.43043e-05	1.16929e-06	2.5481e-06	1.55019e-05	5.88919e-05	0.999895
Vv_10005857	0.00488862	1.48205e-05	0.00367225	1.4083e-06	2.71739e-05	9.56229e-07	0.991359	2.53411e-05	1.02333e-05
Vv_10005860	3.40682e-06	6.05174e-08	6.55337e-06	2.27406e-08	2.06564e-07	1.0388e-08	0.999989	4.00685e-07	3.58231e-07
Vv_10005865	0.0741094	6.90659e-05	0.0083221	5.22469e-06	0.000190271	3.68265e-06	0.917222	5.20897e-05	2.64436e-05
Vv_10005867	0.997861	2.57514e-05	0.00047272	6.77219e-07	8.39308e-05	6.46607e-07	0.00155044	2.90093e-06	1.50797e-06
Vv_10005868	2.24982e-06	5.63131e-07	0.999996	1.5536e-09	6.20245e-09	3.51677e-09	3.17331e-07	1.09947e-06	7.35665e-09
Vv_10005880	0.203488	0.000238546	0.757744	4.04967e-06	6.41702e-05	4.54964e-06	0.0382636	0.000172559	2.02625e-05
Vv_10005886	1.62046e-05	8.16535e-06	1.71888e-06	4.38603e-05	0.999897	2.15576e-05	7.30297e-06	7.15305e-07	3.81767e-06
Vv_10005890	4.24458e-05	0.000364098	9.13842e-05	0.0380151	0.000149145	0.95057	7.20159e-05	0.00432691	0.00636884
Vv_10005891	0.000793517	0.000110241	0.00151404	0.000954682	0.00113917	0.000143797	0.81387	0.00315557	0.178319
Vv_10005895	0.000249962	1.16771e-05	1.73727e-05	3.86504e-05	0.998847	8.66688e-06	0.000793265	3.62987e-06	2.98294e-05
Vv_10005897	0.9702	0.00528096	0.0244079	8.496e-07	1.8391e-05	2.42599e-06	7.11424e-05	1.7411e-05	1.34478e-06
Vv_10005900	0.0054994	0.0793163	0.912869	6.43892e-06	2.34982e-05	2.95853e-05	0.000168391	0.00207246	1.45784e-05
Vv_10005908	1.72332e-05	8.65985e-05	2.64148e-05	0.453593	0.000138146	0.537432	3.89616e-05	0.000616714	0.00805069
Vv_10005909	0.00274969	0.00030273	0.00150052	0.00896411	0.0448861	0.00063593	0.758938	0.00141729	0.180605
Vv_10005915	1.00052e-05	4.53532e-05	1.41232e-05	0.705921	9.81444e-05	0.288303	2.35796e-05	0.000276498	0.00530902
Vv_10005918	1.61421e-06	6.05591e-06	1.96989e-06	0.967692	2.30296e-05	0.0312386	4.09393e-06	2.84654e-05	0.00100457
Vv_10005924	1.71553e-05	1.30677e-06	7.27279e-07	1.44077e-06	0.999971	6.58566e-07	6.59967e-06	1.27366e-07	5.16022e-07
Vv_10005929	0.000128594	1.2986e-06	2.35876e-05	1.03708e-06	5.68323e-05	3.30872e-07	0.99978	1.93824e-06	6.87528e-06
Vv_10005933	7.38098e-06	1.32435e-05	1.10067e-05	0.596398	8.42143e-05	0.00253527	4.73297e-05	0.000226436	0.400677
Vv_10005935	1.48236e-06	9.71856e-06	1.03079e-06	0.0137855	4.30994e-05	0.986127	1.40972e-06	4.54142e-06	2.62722e-05
Vv_10005948	0.105138	9.34567e-05	0.0145196	6.15583e-06	0.000202136	4.53764e-06	0.879932	7.18508e-05	3.15977e-05
Vv_10005956	3.09987e-08	5.66415e-08	3.25126e-08	0.999828	7.99425e-07	2.43325e-05	1.46206e-07	3.33014e-07	0.000146581
Vv_10005958	0.00117756	4.388e-05	0.995368	1.06062e-06	5.23242e-06	1.29454e-06	0.00304943	0.000344526	9.03672e-06
Vv_10005961	4.80288e-09	9.33103e-09	3.18497e-09	0.999992	3.97056e-07	6.88649e-06	1.29896e-08	1.45322e-08	1.04428e-06
Vv_10005962	0.000389052	0.000125352	0.000251158	0.0974937	0.0222821	0.00123743	0.0126137	0.00061862	0.864989
Vv_10005966	0.000999417	0.000378001	0.00597644	0.00184338	0.0006227	0.000533654	0.0898861	0.156692	0.743068
Vv_10005971	0.000952679	0.000409527	0.0172137	0.000319124	0.00018376	0.000206248	0.0342183	0.924415	0.0220817
Vv_10005972	0.00477584	0.000372433	0.00107031	0.00693091	0.729502	0.000620044	0.238054	0.000503474	0.0181709
Vv_10005975	0.999999	1.88856e-08	7.67987e-07	8.38202e-11	4.34965e-09	1.24017e-10	6.14133e-08	8.70844e-10	1.78723e-10
Vv_10005977	0.325848	0.000175701	0.667032	1.70589e-06	2.99724e-05	2.18423e-06	0.00683449	6.82751e-05	7.08948e-06
Vv_10005980	6.22349e-08	1.08587e-07	6.61325e-08	0.999565	1.56894e-06	3.91395e-05	3.13266e-07	6.88515e-07	0.000393512
Vv_10005981	4.90179e-05	0.00389889	6.13125e-05	0.000690402	0.000102204	0.994795	1.61036e-05	0.000311318	7.56928e-05
Vv_10005988	4.21775e-06	2.88194e-08	1.97798e-06	8.64484e-09	1.9341e-07	4.00264e-09	0.999993	6.67868e-08	7.78663e-08
Vv_10005990	0.999861	2.60723e-06	7.23144e-05	3.58857e-08	3.02521e-06	4.04286e-08	6.04821e-05	2.26513e-07	8.08278e-08
Vv_10005992	6.95291e-07	6.40498e-09	2.82177e-07	3.01593e-09	7.33019e-08	1.18818e-09	0.999999	1.55505e-08	2.8618e-08
Vv_10006005	0.00147207	0.0132613	0.201254	4.30422e-05	4.69337e-05	0.000186432	0.000554483	0.783004	0.000177604
Vv_10006006	8.76709e-07	1.49022e-06	1.0606e-06	0.983658	1.62202e-05	0.000387906	5.10227e-06	1.40761e-05	0.0159153
Vv_10006011	0.00652196	0.000388817	0.866418	2.47962e-05	8.87566e-05	2.41962e-05	0.115954	0.010253	0.000326037
Vv_10006014	0.00100668	3.71524e-05	0.000284522	0.000170039	0.00671449	2.73698e-05	0.990329	8.14245e-05	0.001349
Vv_10006016	3.98782e-08	1.8104e-07	6.77364e-07	5.49353e-08	1.03852e-08	1.52823e-07	1.00665e-07	0.999998	6.19194e-07
Vv_10006017	0.00171702	9.1541e-05	0.000206118	0.000659101	0.971257	9.61319e-05	0.0250295	5.87413e-05	0.000884392
Vv_10006023	0.00103982	2.0119e-05	0.997686	3.53319e-07	2.28684e-06	4.45775e-07	0.00117843	7.0519e-05	2.50568e-06
Vv_10006025	2.19794e-05	9.92625e-05	3.48329e-05	0.649891	0.000173114	0.332605	5.58524e-05	0.000892038	0.0162269
Vv_10006035	0.312361	0.000171965	0.0259224	9.16371e-06	0.000332832	7.15954e-06	0.66105	0.000103654	4.25557e-05
Vv_10006044	2.84846e-07	1.80185e-06	9.06928e-06	1.00998e-07	3.69736e-08	3.76675e-07	3.91641e-07	0.999987	7.07793e-07
Vv_10006048	0.998291	0.00113368	0.000516468	4.83871e-07	2.87334e-05	1.24915e-06	2.51968e-05	2.75082e-06	5.21471e-07
Vv_10006060	2.14759e-05	7.15444e-06	2.2229e-05	0.00226839	0.000312228	5.42594e-05	0.00131839	9.13728e-05	0.995904
Vv_10006061	4.06002e-08	1.26359e-07	3.90949e-08	0.999463	1.05166e-06	0.000518724	1.01065e-07	3.51352e-07	1.68381e-05
Vv_10006064	0.977586	0.00980493	0.0124861	1.14038e-06	2.80442e-05	3.44482e-06	7.07189e-05	1.78057e-05	1.58877e-06
Vv_10006068	0.00121043	6.73343e-05	0.000464545	0.000564527	0.0108663	7.04244e-05	0.980175	0.000205762	0.00637603
Vv_10006071	0.0162447	0.982236	0.00137344	3.34776e-06	6.5707e-05	1.85036e-05	3.12795e-05	2.43278e-05	2.55786e-06
Vv_10006086	0.999167	5.42566e-05	0.000772736	2.97723e-08	8.85046e-07	6.82808e-08	4.77158e-06	4.86701e-07	5.15227e-08
Vv_10006090	4.3221e-08	6.13117e-07	5.90298e-08	3.58437e-05	2.3973e-07	0.999961	4.02889e-08	7.84208e-07	1.0554e-06
Vv_10006094	3.0527e-09	2.91818e-09	5.74499e-09	3.23019e-06	2.00285e-08	7.71413e-08	5.2013e-08	1.34878e-07	0.999996
Vv_10006098	0.447046	0.0918615	0.460443	5.61575e-06	7.21886e-05	1.91216e-05	0.000329224	0.000214409	9.47271e-06
Vv_10006099	1.27957e-11	2.5012e-11	9.90427e-12	1	6.99392e-10	1.90547e-08	4.10991e-11	5.88811e-11	6.7961e-09
Vv_10006102	0.00100703	0.00448925	0.9913	2.60959e-06	6.8815e-06	9.85076e-06	9.52827e-05	0.00308017	8.52742e-06
Vv_10006105	3.06256e-05	8.57956e-06	4.63592e-05	0.000587559	0.00015192	3.49387e-05	0.00412669	0.000229127	0.994784
Vv_10006110	1.25182e-06	1.91316e-08	5.20031e-07	1.74824e-08	4.03855e-07	5.41034e-09	0.999998	5.47474e-08	1.91736e-07
Vv_10006112	0.0823861	8.57288e-05	0.915489	6.83968e-07	1.01263e-05	9.3337e-07	0.0019882	3.60701e-05	2.90032e-06
Vv_10006113	0.00810098	6.63226e-05	0.000625232	5.09421e-05	0.00949345	1.65883e-05	0.981411	4.9059e-05	0.000186776
Vv_10006114	0.000206099	0.00029629	0.998655	4.8113e-07	1.29373e-06	1.43341e-06	3.23883e-05	0.000804806	2.02608e-06
Vv_10006119	1.85767e-06	5.07832e-07	0.999997	6.58783e-10	3.11835e-09	1.6672e-09	1.03604e-07	2.82578e-07	2.53102e-09
Vv_10006126	0.000229646	1.46334e-05	0.000169317	9.30221e-05	0.000588429	1.36637e-05	0.99594	9.82253e-05	0.0028527
Vv_10006133	0.977965	7.22165e-05	0.00262253	2.63564e-06	0.000230876	2.27402e-06	0.0190822	1.43948e-05	7.45831e-06
Vv_10006138	0.00254825	0.261601	0.0363461	0.000482978	0.000273933	0.00622224	0.000721723	0.690973	0.000830271
Vv_10006141	4.94556e-05	0.000390463	0.000105761	0.0553624	0.000182114	0.929402	8.95031e-05	0.00507038	0.00934798
Vv_10006144	6.70309e-09	3.81746e-09	1.21414e-08	1.12948e-06	3.88487e-08	4.04781e-08	2.542e-07	1.65795e-07	0.999998
Vv_10006146	0.000190231	0.000196122	0.999578	8.03571e-08	3.65741e-07	2.57533e-07	5.97045e-06	2.88659e-05	2.42316e-07
Vv_10006150	1.18601e-05	1.50222e-05	4.71497e-05	0.000700522	2.09817e-05	0.000151833	0.000171175	0.00762161	0.99126
Vv_10006151	2.22409e-06	2.03846e-05	1.37505e-06	0.00238447	5.61219e-05	0.997515	1.46175e-06	4.54892e-06	1.45568e-05
Vv_10006154	3.14601e-06	0.999992	2.62402e-06	7.44092e-08	2.83645e-07	1.38165e-06	9.52307e-08	5.6983e-07	3.66906e-08
Vv_10006158	0.000174215	0.000559094	0.0276879	7.5984e-06	7.05122e-06	2.26146e-05	0.00015714	0.971333	5.13043e-05
Vv_10006162	1.48107e-06	6.62177e-07	3.49656e-06	4.23397e-05	4.38866e-06	3.38699e-06	0.000100158	5.05297e-05	0.999794
Vv_10006167	0.00203976	0.000491266	0.00077673	0.164469	0.605015	0.00343225	0.04081	0.000982112	0.181984
Vv_10006170	1.17295e-07	1.6426e-08	1	2.62384e-11	1.41485e-10	6.12442e-11	5.76995e-09	8.78579e-09	1.03391e-10
Vv_10006172	0.000393595	0.994384	0.00261844	1.8987e-05	2.50567e-05	0.000303555	3.46501e-05	0.0022027	1.93844e-05
Vv_10006184	1.58932e-10	2.77954e-10	1.3753e-10	1	6.74831e-09	1.33508e-07	6.50955e-10	9.84015e-10	2.43242e-07
Vv_10006185	0.000279152	2.48752e-05	0.000971039	4.44723e-05	9.48364e-05	1.31375e-05	0.99465	0.000908375	0.0030141
Vv_10006190	9.13344e-07	3.44549e-08	0.999999	1.74692e-10	1.06746e-09	3.05682e-10	1.22976e-07	4.76206e-08	8.90054e-10
Vv_10006199	0.000698184	3.81592e-06	0.999263	2.19633e-08	2.20104e-07	3.40169e-08	3.27366e-05	2.267e-06	9.92744e-08
Vv_10006200	0.00313531	0.593236	0.0232834	0.00124549	0.000558939	0.0286916	0.000838709	0.347633	0.00137804
Vv_10006205	0.00698577	3.09509e-05	0.992962	4.23274e-08	5.10909e-07	8.67708e-08	1.73251e-05	3.04934e-06	1.28722e-07
Vv_10006206	0.000378724	0.000441632	9.59537e-05	0.126291	0.854546	0.0163172	0.000412177	0.000106933	0.00140996
Vv_10006209	3.46302e-05	1.724e-05	0.000132754	0.00033039	4.76598e-05	5.55859e-05	0.00209948	0.00417186	0.99311
Vv_10006214	3.08144e-05	4.02111e-07	0.999966	2.12311e-09	1.72161e-08	3.47511e-09	2.29552e-06	3.25608e-07	1.00716e-08
Vv_10006222	3.64392e-06	4.47403e-06	4.65522e-06	0.247684	5.9732e-05	0.000417911	3.32807e-05	6.15591e-05	0.751731
Vv_10006224	0.00447641	0.00111248	0.156745	0.000322792	0.000374797	0.000249733	0.173466	0.652091	0.0111621
Vv_10006229	0.000400323	0.000245302	0.0390868	2.38448e-05	2.29202e-05	3.18613e-05	0.00247809	0.957275	0.000435464
Vv_10006230	0.000332461	0.000253664	0.00251585	0.0012578	0.000208222	0.000514107	0.00884086	0.584314	0.401763
Vv_10006235	0.00212541	0.172522	0.0142971	0.00242193	0.000611997	0.0641268	0.000904436	0.740249	0.00274131
Vv_10006237	1.32053e-05	3.92953e-05	2.10251e-05	0.914182	0.000119026	0.0291755	5.05438e-05	0.000549223	0.0558502
Vv_10006244	0.000142234	0.000847026	6.04528e-05	0.0690174	0.00939044	0.919861	8.23923e-05	0.000118449	0.000480338
Vv_10006246	0.000124426	0.00249921	0.000342433	0.00806038	0.000205266	0.966939	0.000121924	0.0189812	0.00272602
Vv_10006248	6.41801e-07	8.68055e-07	1.11476e-06	0.00431942	5.27839e-06	5.67561e-05	6.46169e-06	2.80853e-05	0.995581
Vv_10006249	8.77883e-05	4.43241e-05	0.999373	2.19169e-07	5.935e-07	4.94321e-07	3.2059e-05	0.000460679	1.26201e-06
Vv_10006262	1.14364e-11	2.27512e-11	9.7219e-12	1	4.87143e-10	1.74099e-08	3.98752e-11	6.83303e-11	1.017e-08
Vv_10006274	0.238581	0.000353257	0.400276	1.11552e-05	0.000190989	1.05433e-05	0.360149	0.000363821	6.36608e-05
Vv_10006276	4.31375e-05	5.84934e-06	0.99995	3.69763e-09	2.51883e-08	9.74574e-09	5.7161e-07	6.68726e-07	1.13449e-08
Vv_10006277	6.43919e-06	9.57163e-07	8.07821e-07	1.8407e-05	0.999946	2.25491e-06	1.90092e-05	3.44467e-07	5.42094e-06
Vv_10006279	0.00035388	0.00022561	0.00230714	0.00144135	0.000253103	0.000476555	0.0129426	0.257756	0.724243
Vv_10006282	0.0103348	0.00020556	0.255576	1.66235e-05	0.000103232	1.34632e-05	0.731789	0.00176725	0.000194251
Vv_10006285	1.54163e-05	8.29124e-06	0.999965	1.28229e-08	4.75851e-08	3.3894e-08	1.52876e-06	9.82304e-06	5.2886e-08
Vv_10006286	0.971558	4.15639e-05	0.0277608	2.80412e-07	7.43151e-06	3.80724e-07	0.000623787	6.57175e-06	8.96403e-07
Vv_10006289	2.73227e-08	8.27831e-08	2.27359e-08	0.999642	9.98755e-07	0.000351028	6.06658e-08	1.54903e-07	6.07241e-06
Vv_10006290	0.999411	8.60247e-05	0.000163202	8.2483e-07	0.000209402	1.12306e-06	0.00012549	1.8886e-06	9.59452e-07
Vv_10006291	0.998723	0.000777727	0.000462001	3.03307e-07	1.61339e-05	7.82915e-07	1.76834e-05	1.98628e-06	3.45243e-07
Vv_10006296	0.999975	2.86284e-07	2.4414e-05	9.16181e-10	3.50005e-08	1.45904e-09	6.32845e-07	1.34269e-08	2.08637e-09
Vv_10006300	7.87314e-05	2.77932e-05	0.000251832	0.000494089	0.000117111	7.22006e-05	0.00909868	0.0034349	0.986425
Vv_10006301	0.176011	0.00145087	0.00150013	0.000184696	0.810968	0.000140341	0.0095176	8.51965e-05	0.000141685
Vv_10006304	0.00804013	0.00183857	0.99005	3.47969e-07	2.91059e-06	1.07413e-06	3.16309e-05	3.43121e-05	8.10616e-07
Vv_10006306	0.019409	0.00663493	0.973804	8.52911e-07	7.30383e-06	2.77973e-06	6.45811e-05	7.44785e-05	1.84996e-06
Vv_10006307	1.58452e-05	3.46573e-05	2.65747e-05	0.560432	0.000137318	0.00848695	8.7235e-05	0.000745965	0.430034
Vv_10006308	3.83456e-06	5.2772e-06	4.79797e-06	0.691048	6.63479e-05	0.000695097	2.97144e-05	6.37796e-05	0.308083
Vv_10006316	1.64114e-06	1.56587e-05	2.59649e-06	0.00370807	9.06755e-06	0.996078	2.22107e-06	5.54718e-05	0.000127106
Vv_10006317	0.171523	0.000133697	0.828163	2.64319e-07	4.13787e-06	4.88148e-07	0.000160972	1.29009e-05	7.91134e-07
Vv_10006318	0.999998	3.66155e-08	1.75585e-06	1.6428e-10	8.14119e-09	2.42292e-10	1.28634e-07	1.79982e-09	3.58974e-10
Vv_10006319	0.00251277	0.000116037	0.000675259	0.000806408	0.0370545	0.000108771	0.953196	0.000232714	0.00529759
Vv_10006323	1.06638e-09	2.73511e-09	9.02762e-10	0.999994	4.10143e-08	5.59314e-06	2.83888e-09	6.36976e-09	4.1883e-07
Vv_10006325	8.5249e-06	2.50491e-06	0.999988	2.055e-09	1.0767e-08	5.52986e-09	2.7622e-07	6.53713e-07	7.01541e-09
[truncated: 2,504 more rows]
